# Supplementary material for: DNA–Methylome Analysis of Mouse Intestinal Adenoma Identifies a Tumour-Specific Signature That Is Partly Conserved in Human Colon Cancer
Source: PLoS Genet. 2013 Feb 7;9(2):e1003250. doi: 10.1371/journal.pgen.1003250 (PMC3567140; doi:10.1371/journal.pgen.1003250)
Supplement: Table S2 — Pearson's correlation of the MeDIP-seq data. (XLS) [file pgen.1003250.s010.xls]

## Sheet: Supplementary_Table_2_Pearsons_
Supplementary Table S2: Pearson's correlation of the MeDIP-seq data.
Pairwise Pearson's correlation coefficients (r). Reads were aligned to the genome and prolonged to 300 nt. Subsequently, the number of reads was calculated for non-overlapping 100 bp bins and the obtained read counts were used for the calculation of the Pearson's correlation coefficients. Pairwise correlations between MeDIP-samples range between 0.877 to 0.925 and do not separate normal intestina…
The sample numbers are as indicated in Fig1. Ad5, Ad6, adenoma from two B6-ApcMin/+ mice; N5, N6, matched normal intestinal tissue from the same two B6-ApcMin/+ mice (i.e., the samples Ad5 and N5 are derived from the same animal); B1, B2, B3, normal intestinal tissue from three B6-Apc+/+ animals.
light green refers to r>0.9
				MeDIP-seq											Input
				B6-Apc+/+			B6-ApcMin/+								B6-Apc+/+	B6-ApcMin/+
				normal intestine			normal intestine			adenoma					normal intestine	normal intestine	adenoma
			sample ID	B1	B2	B3	N4	N5	N6	Ad7	A4	Ad4-1	Ad5	Ad6	B3	N4	Ad7
MeDIP	B6-Apc+/+	normal intestine	B1	1	0.910388	0.896355	0.913864	0.914349	0.895358	0.898639	0.913484	0.905549	0.900342	0.899395	0.225377	0.168124	0.16885
			B2		1	0.9015	0.911182	0.903148	0.908957	0.903757	0.912809	0.912205	0.899703	0.90142	0.221324	0.161271	0.159821
			B3			1	0.885422	0.912583	0.897492	0.879052	0.881176	0.880049	0.878336	0.925102	0.207456	0.143878	0.142008
	B6-ApcMin/+	normal intestine	N4				1	0.909126	0.885576	0.9026	0.924387	0.911298	0.899069	0.890001	0.234062	0.179897	0.180087
			N5					1	0.890981	0.888323	0.89521	0.891389	0.882889	0.912217	0.217697	0.169294	0.168088
			N6						1	0.876812	0.890585	0.888836	0.908183	0.907159	0.208692	0.137459	0.135124
		adenoma	Ad7							1	0.914739	0.907309	0.895794	0.883104	0.236342	0.171173	0.171814
			A4								1	0.925107	0.921432	0.890742	0.241237	0.172655	0.174138
			Ad4-1									1	0.908944	0.887795	0.238121	0.173341	0.17378
			Ad5										1	0.896655	0.231703	0.15212	0.153951
			Ad6											1	0.212909	0.146559	0.145489
Input	B6-Apc+/+	normal intestine	B3												1	0.205021	0.206721
	B6-ApcMin/+	normal intestine	N4													1	0.251477
		adenoma	Ad7														1
