# Supplementary material for: DNA–Methylome Analysis of Mouse Intestinal Adenoma Identifies a Tumour-Specific Signature That Is Partly Conserved in Human Colon Cancer
Source: PLoS Genet. 2013 Feb 7;9(2):e1003250. doi: 10.1371/journal.pgen.1003250 (PMC3567140; doi:10.1371/journal.pgen.1003250)
Supplement: Table S3 — Differentially methylated regions. (ZIP) [file pgen.1003250.s011.zip › Grimm_Table_S3.xls]

## Sheet: column_description
Supplementary Table S3: Differentially methylated regions
mouse genome version mm9
annotation with Ensembl58
Column_header	description
Chr	mm9_chromosome
Start	mm9_chromosomal start_position
Stop	mm9_chromosomal stop_position
merged_adenoma_%_DMR
RPM_MeDIP_B1	MeDIP-seq: normalized reads per million (rpm), sample B1
RPM_MeDIP_B2	MeDIP-seq: normalized reads per million (rpm), sample B2
RPM_MeDIP_B3	MeDIP-seq: normalized reads per million (rpm), sample B3
RPM_MeDIP_N4	MeDIP-seq: normalized reads per million (rpm), sample N4
RPM_MeDIP_N5	MeDIP-seq: normalized reads per million (rpm), sample N5
RPM_MeDIP_N6	MeDIP-seq: normalized reads per million (rpm), sample N6
RPM_MeDIP_Ad4	MeDIP-seq: normalized reads per million (rpm), sample Ad4
RPM_MeDIP_Ad4-1	MeDIP-seq: normalized reads per million (rpm), sample Ad4-1
RPM_MeDIP_Ad5	MeDIP-seq: normalized reads per million (rpm), sample Ad5
RPM_MeDIP_Ad6	MeDIP-seq: normalized reads per million (rpm), sample Ad6
RPM_MeDIP_Ad7	MeDIP-seq: normalized reads per million (rpm), sample Ad7
RPM_Input_B3	Input: normalized reads per million (rpm), sample B3
RPM_Input_N4	Input: normalized reads per million (rpm), sample N4
RPM_Input_Ad7	Input: normalized reads per million (rpm), sample Ad7
mean_RPM_MeDIP_(B,N)	MeDIP-seq: mean rpm for samples (B1,B2,B3,N4,N5,N6)
mean_RPM_MeDIP_Ad	MeDIP-seq: mean rpm for samples (Ad4,Ad4-1,Ad5,Ad6,Ad7)
mean_RPM_Input_(B,N)	Input: mean rpm for Input samples (B3,N4)
mean_RPM_Input_Ad	Input: rpm for sample Ad7
Variance_MeDIP_RPM_(B,N)	MeDIP-seq: Variance for samples (B1,B2,B3,N4,N5,N6)
Coefficient of variance_MeDIP_RPM_(B,N)	MeDIP-seq: Coefficient of variation for samples (B1,B2,B3,N4,N5,N6)
Variance_MeDIP_RPM_Ad	MeDIP-seq: Variance for samples (Ad4,Ad4-1,Ad5,Ad6,Ad7)
Coefficient of variance_MeDIP_RPM_Ad	MeDIP-seq: Coefficient of variation for samples (Ad4,Ad4-1,Ad5,Ad6,Ad7)
Ratio_(mean_RPM_MeDIP_B,N) vs. (mean_RPM_MeDIP_Ad)	Ratio of mean rpm-values group B,N vs. group Ad
Wilcoxon-test	Wilcoxon statistical test
CpGisland	CpG island, genomic mm9 coordinate
Gene_Coordinates	Gene annotation according to ENSEMBL 58, genomic mm9 coordinate
Gene_ENSG_gene_name	gene annotation according to ENSEMBL 58, gene-ID (ENSMUSG), gene name
Exon_Coordinates	Exon annotation according to ENSEMBL 58, genomic mm9 coordinate
Exon_ENSE_ENST_IDs	Exon annotation according to ENSEMBL 58, exon-ID (ENSMUSE), transcript-ID (ENSMUST)
Exon_ENSG_IDs	Exon annotation according to ENSEMBL 58, gene-ID (ENSMUSG)
Intron_Coordinates	Intron annotation according to ENSEMBL 58, genomic mm9 coordinates
Intron_ENST	Intron annotation according to ENSEMBL 58 transcript-ID (ENSMUST)
Intron_ENSG	Intron annotation according to ENSEMBL 58 gene-ID (ENSMUSG)
Promoter_Coordinate	Promoter (-1 kb to +0.5 kb) annotation according to ENSEMBL 58, genomic mm9 coordinate
Promoter_ENST_gene_name	Promoter (-1 kb to +0.5 kb) annotation according to ENSEMBL 58, transcript-ID (ENSMUST), gene name
Promoter_ENSG_gene_name	Promoter (-1 kb to +0.5 kb) annotation according to ENSEMBL 58, gene-ID (ENSMUSG), gene name
Transcript_Coordinate	Transcript annotation according to ENSEMBL 58, genomic mm9 coordinate
Transcript_ENST_gene_name	Transcript annotation according to ENSEMBL 58, transcript-ID (ENSMUST), gene name
Transcript_ENSG_E_gene_name	Transcript annotation according to ENSEMBL 58, gene-ID (ENSMUSG), gene name
Repeat_Masker_coordinate	Annotation according to repeat masker, genomic mm9 coordinate
Repeat_Class	Annotation according to repeat masker
Repeat_Family	Annotation according to repeat masker
Repeat_Name	Annotation according to repeat masker

## Sheet: Adenoma_hyper_merged
Chr	Start	Stop	merged_adenoma_hypermetyhlated_DMR	RPM_MeDIP_B1	RPM_MeDIP_B2	RPM_MeDIP_B3	RPM_MeDIP_N4	RPM_MeDIP_N5	RPM_MeDIP_N6	RPM_MeDIP_Ad4	RPM_MeDIP_Ad4-1	RPM_MeDIP_Ad5	RPM_MeDIP_Ad6	RPM_MeDIP_Ad7	RPM_Input_B3	RPM_Input_N4	RPM_Input_Ad7	mean_RPM_MeDIP_(B,N)	mean_RPM_MeDIP_Ad	mean_RPM_Input_(B,N)	mean_RPM_Input_Ad	Variance_MeDIP_RPM_(B,N)	Coefficient of variance_MeDIP_RPM_(B,N)	Variance_MeDIP_RPM_Ad	Coefficient of variance_MeDIP_RPM_Ad	Ratio_(mean_RPM_MeDIP_B,N) vs. (mean_RPM_MeDIP_Ad)	Wilcoxon-test	CpGisland	Exon_Coordinates	Exon_ENSE_ENST_IDs	Exon_ENSG_IDs	Gene_Coordinates	Gene_ENSG_HUGO	Intron_Coordinates	Intron_ENST	Intron_ENSG	Promoter_Coordinate	Promoter_ENST_HUGO	Promoter_ENSG_HUGO	Transcript_Coordinate	Transcript_ENST_HUGO	Transcript_ENSG_HUGO	Repeat_Masker_coordinate	Repeat_Class	Repeat_Family	Repeat_Name
chr1	4738501	4739000	chr1:4738501-4739000	0.153486	0.168625	0.188718	0.17645	0.157983	0.129791	0.269632	0.266234	0.379071	0.237754	0.322593	0.464553	0	0.151734	0.162509	0.295057	0.232277	0.151734	0.00812038	0.554513	0.020475	0.48496	0.550771	0.004329	NA	NA	NA	NA	NA	NA	NA	NA	NA	NA	NA	NA	NA	NA	NA	NA	NA	NA	NA
chr1	6992001	6992500	chr1:6992001-6992500	0.339861	0.452879	0.443742	0.290288	0.37126	0.528436	0.57921	0.508804	0.602053	0.57255	0.652518	0.154851	0.135507	0	0.404411	0.583027	0.145179	0	0.0251063	0.391803	0.0373789	0.331608	0.69364	0.00865801	NA	NA	NA	NA	NA	NA	NA	NA	NA	NA	NA	NA	NA	NA	NA	chr1:6991953-6992001;chr1:6992021-6992052;chr1:6992429-6992520	Low_complexity;Simple_repeat;Simple_repeat	Low_complexity;Simple_repeat;Simple_repeat	CT-rich;(CA)n;(GGAA)n
chr1	8942501	8943000	chr1:8942501-8943000	0.197339	0.0722679	0.163215	0.165066	0.142185	0.208593	0.264639	0.242569	0.211834	0.242606	0.366583	0.0309702	0.116149	0.118015	0.158111	0.265646	0.0735597	0.118015	0.017794	0.843674	0.0410001	0.762235	0.595194	0.004329	NA	NA	NA	NA	chr1:8351556-9289959_-1	ENSMUSG00000025909_Sntg1	chr1:8794052-8989266_-1;chr1:8794052-8989266_-1;chr1:8794052-8989266_-1;chr1:8794052-8989266_-1;chr1:8872296-8989266_-1;chr1:8940972-8989266_-1	ENSMUST00000132064_ENSMUST00000132064_2;ENSMUST00000134075_ENSMUST00000134075_2;ENSMUST00000140302_ENSMUST00000140302_2;ENSMUST00000144593_ENSMUST00000144593_2;ENSMUST00000140295_ENSMUST00000140295_2;ENSMUST00000126083_ENSMUST00000126083_3	ENSMUSG00000025909;ENSMUSG00000025909;ENSMUSG00000025909;ENSMUSG00000025909;ENSMUSG00000025909;ENSMUSG00000025909	NA	NA	NA	chr1:8351556-9289319_-1;chr1:8351556-9288654_-1;chr1:8352759-9289959_-1;chr1:8666054-9289363_-1;chr1:8771612-9289590_-1;chr1:8940653-9288317_-1	ENSMUST00000140295_Sntg1-001;ENSMUST00000132064_Sntg1-004;ENSMUST00000140302_Sntg1-005;ENSMUST00000144593_Sntg1-003;ENSMUST00000134075_Sntg1-002;ENSMUST00000126083_Sntg1-008	ENSMUSG00000025909_Sntg1;ENSMUSG00000025909_Sntg1;ENSMUSG00000025909_Sntg1;ENSMUSG00000025909_Sntg1;ENSMUSG00000025909_Sntg1;ENSMUSG00000025909_Sntg1	chr1:8942016-8942557;chr1:8942555-8942671;chr1:8942694-8942808	LINE;LINE;LINE	L1;L1;L1	Lx9;Lx9;Lx3_Mus
chr1	9056501	9057000	chr1:9056501-9057000	0.0548163	0.101175	0.137713	0.11953	0.157983	0.236406	0.194735	0.2899	0.267579	0.378465	0.293266	0	0.251657	0.118015	0.134604	0.284789	0.125828	0.118015	0.00611468	0.580937	0.0170849	0.458969	0.472644	0.00865801	NA	NA	NA	NA	chr1:8351556-9289959_-1	ENSMUSG00000025909_Sntg1	chr1:8989331-9193259_-1;chr1:8989331-9193259_-1;chr1:8989331-9193259_-1;chr1:8989331-9193259_-1;chr1:8989331-9193259_-1;chr1:8989331-9193259_-1	ENSMUST00000126083_ENSMUST00000126083_2;ENSMUST00000132064_ENSMUST00000132064_1;ENSMUST00000134075_ENSMUST00000134075_1;ENSMUST00000140295_ENSMUST00000140295_1;ENSMUST00000140302_ENSMUST00000140302_1;ENSMUST00000144593_ENSMUST00000144593_1	ENSMUSG00000025909;ENSMUSG00000025909;ENSMUSG00000025909;ENSMUSG00000025909;ENSMUSG00000025909;ENSMUSG00000025909	NA	NA	NA	chr1:8351556-9289319_-1;chr1:8351556-9288654_-1;chr1:8352759-9289959_-1;chr1:8666054-9289363_-1;chr1:8771612-9289590_-1;chr1:8940653-9288317_-1	ENSMUST00000140295_Sntg1-001;ENSMUST00000132064_Sntg1-004;ENSMUST00000140302_Sntg1-005;ENSMUST00000144593_Sntg1-003;ENSMUST00000134075_Sntg1-002;ENSMUST00000126083_Sntg1-008	ENSMUSG00000025909_Sntg1;ENSMUSG00000025909_Sntg1;ENSMUSG00000025909_Sntg1;ENSMUSG00000025909_Sntg1;ENSMUSG00000025909_Sntg1;ENSMUSG00000025909_Sntg1	chr1:9056316-9056946	LINE	L1	Lx2A1
chr1	10003501	10004000	chr1:10003501-10004000	0.361788	0.236075	0.300928	0.14799	0.236975	0.176145	0.304585	0.366812	0.384645	0.407578	0.4399	0.185821	0.21294	0	0.243317	0.380704	0.199381	0	0.0662199	1.0576	0.143949	0.99659	0.639124	0.00865801	NA	NA	NA	NA	NA	NA	NA	NA	NA	NA	NA	NA	NA	NA	NA	chr1:10003589-10003737	SINE	Alu	B1_Mur4
chr1	10146751	10147250	chr1:10146751-10147250	0.158967	0.0433607	0.127512	0.170758	0.197479	0.134427	0.184748	0.201155	0.222983	0.291127	0.359251	0.247762	0.096791	0.151734	0.138751	0.251853	0.172276	0.151734	0.00573715	0.5459	0.018306	0.537218	0.550919	0.00865801	NA	chr1:10146480-10149821_-1;chr1:10146995-10147125_-1	ENSMUSE00000751448_ENSMUST00000156563;ENSMUSE00000172197_ENSMUST00000088615	ENSMUSG00000067851;ENSMUSG00000067851	chr1:10127652-10222751_-1	ENSMUSG00000067851_Arfgef1	chr1:10144492-10146994_-1;chr1:10147126-10147980_-1	ENSMUST00000088615_ENSMUST00000088615_27;ENSMUST00000088615_ENSMUST00000088615_26	ENSMUSG00000067851;ENSMUSG00000067851	NA	NA	NA	chr1:10127652-10222751_-1;chr1:10146480-10150141_-1	ENSMUST00000088615_Arfgef1-002;ENSMUST00000156563_Arfgef1-003	ENSMUSG00000067851_Arfgef1;ENSMUSG00000067851_Arfgef1	NA	NA	NA	NA
chr1	10685251	10685750	chr1:10685251-10685750	0.937359	1.17074	1.14761	0.933476	0.896554	1.13567	1.18838	1.40217	1.73369	1.22759	1.51032	0.0309702	0.21294	0.168594	1.0369	1.41243	0.121955	0.168594	0.121974	0.336818	0.228225	0.338232	0.734126	0.004329	chr1:10685043-10685402	chr1:10685204-10685695_1	ENSMUSE00000714198_ENSMUST00000119252	ENSMUSG00000081417	chr1:10314801-10710026_-1;chr1:10685204-10685695_1	ENSMUSG00000042501_Cpa6;ENSMUSG00000081417_AC102426.1	chr1:10585777-10709692_-1;chr1:10585777-10709692_-1;chr1:10585777-10709692_-1	ENSMUST00000035577_ENSMUST00000035577_0;ENSMUST00000140938_ENSMUST00000140938_0;ENSMUST00000153695_ENSMUST00000153695_0	ENSMUSG00000042501;ENSMUSG00000042501;ENSMUSG00000042501	chr1:10683204-10685704_1	ENSMUST00000119252_AC102426.1-201	ENSMUSG00000081417_AC102426.1	chr1:10314801-10710026_-1;chr1:10314808-10710026_-1;chr1:10585447-10709986_-1;chr1:10685204-10685695_1	ENSMUST00000153695_Cpa6-002;ENSMUST00000035577_Cpa6-001;ENSMUST00000140938_Cpa6-004;ENSMUST00000119252_AC102426.1-201	ENSMUSG00000042501_Cpa6;ENSMUSG00000042501_Cpa6;ENSMUSG00000042501_Cpa6;ENSMUSG00000081417_AC102426.1	NA	NA	NA	NA
chr1	11333501	11334000	chr1:11333501-11334000	0.57009	0.419154	0.42844	0.398435	0.398907	0.523801	0.84385	0.792787	0.546308	0.606515	0.61586	0	0.116149	0.0674374	0.456471	0.681064	0.0580746	0.0674374	0.0824912	0.629203	0.233497	0.709501	0.670233	0.00865801	NA	NA	NA	NA	NA	NA	NA	NA	NA	NA	NA	NA	NA	NA	NA	chr1:11333206-11333510;chr1:11333538-11333866	Low_complexity;LTR	Low_complexity;ERVK	CT-rich;RLTRETN_Mm
chr1	11555001	11555500	chr1:11555001-11555500	0.219265	0.236075	0.270325	0.227677	0.260672	0.217864	0.329551	0.313565	0.323325	0.383317	0.300598	0.402613	0.116149	0.101156	0.238646	0.330071	0.259381	0.101156	0.00877629	0.392555	0.0218032	0.447355	0.723015	0.004329	NA	NA	NA	NA	chr1:11404186-11965982_1	ENSMUSG00000057715_A830018L16Rik	chr1:11553073-11578454_1;chr1:11553073-11578454_1;chr1:11553073-11578454_1;chr1:11553073-11578454_1;chr1:11553073-11578454_1	ENSMUST00000048613_ENSMUST00000048613_4;ENSMUST00000135014_ENSMUST00000135014_4;ENSMUST00000137824_ENSMUST00000137824_4;ENSMUST00000141339_ENSMUST00000141339_2;ENSMUST00000141512_ENSMUST00000141512_4	ENSMUSG00000057715;ENSMUSG00000057715;ENSMUSG00000057715;ENSMUSG00000057715;ENSMUSG00000057715	NA	NA	NA	chr1:11404186-11965982_1;chr1:11404193-11965982_1;chr1:11404193-11591902_1;chr1:11404193-11923821_1;chr1:11508752-11590074_1	ENSMUST00000048613_A830018L16Rik-201;ENSMUST00000137824_A830018L16Rik-203;ENSMUST00000135014_A830018L16Rik-202;ENSMUST00000141512_A830018L16Rik-205;ENSMUST00000141339_A830018L16Rik-204	ENSMUSG00000057715_A830018L16Rik;ENSMUSG00000057715_A830018L16Rik;ENSMUSG00000057715_A830018L16Rik;ENSMUSG00000057715_A830018L16Rik;ENSMUSG00000057715_A830018L16Rik	chr1:11554948-11555175	LINE	L1	Lx5
chr1	12855501	12856000	chr1:12855501-12856000	0.433049	0.250529	0.408038	0.387051	0.197479	0.347655	0.499319	0.686293	0.479413	0.485212	0.61586	0.0929107	0.193582	0.101156	0.3373	0.553219	0.143246	0.101156	0.13001	1.06899	0.305322	0.998807	0.609704	0.004329	NA	NA	NA	NA	NA	NA	NA	NA	NA	NA	NA	NA	NA	NA	NA	chr1:12855512-12855789	LINE	L1	L1MA5
chr1	13158501	13159000	chr1:13158501-13159000	0.482384	0.481786	0.53555	0.387051	0.394958	0.407916	0.564231	0.491055	0.590904	0.776339	0.674513	0.247762	0.464597	0.134875	0.448274	0.619408	0.356179	0.134875	0.190974	0.974864	0.42083	1.04731	0.723713	0.00865801	NA	NA	NA	NA	chr1:13129186-13364164_-1	ENSMUSG00000005886_Ncoa2	chr1:13157188-13164159_-1;chr1:13157188-13164159_-1;chr1:13157188-13164159_-1;chr1:13157188-13164159_-1;chr1:13157188-13164159_-1	ENSMUST00000006037_ENSMUST00000006037_10;ENSMUST00000068304_ENSMUST00000068304_10;ENSMUST00000081713_ENSMUST00000081713_10;ENSMUST00000143603_ENSMUST00000143603_11;ENSMUST00000147927_ENSMUST00000147927_10	ENSMUSG00000005886;ENSMUSG00000005886;ENSMUSG00000005886;ENSMUSG00000005886;ENSMUSG00000005886	NA	NA	NA	chr1:13129186-13362520_-1;chr1:13129240-13364164_-1;chr1:13132556-13364164_-1;chr1:13154582-13364164_-1;chr1:13156006-13364110_-1	ENSMUST00000081713_Ncoa2-201;ENSMUST00000068304_Ncoa2-001;ENSMUST00000006037_Ncoa2-002;ENSMUST00000147927_Ncoa2-003;ENSMUST00000143603_Ncoa2-004	ENSMUSG00000005886_Ncoa2;ENSMUSG00000005886_Ncoa2;ENSMUSG00000005886_Ncoa2;ENSMUSG00000005886_Ncoa2;ENSMUSG00000005886_Ncoa2	chr1:13158419-13158540	SINE	B4	RSINE1
chr1	13164751	13165250	chr1:13164751-13165250	0.104151	0.1349	0.183617	0.227677	0.154033	0.125156	0.364503	0.272151	0.222983	0.22805	0.30793	0.154851	0.0774328	0.101156	0.154922	0.279123	0.116142	0.101156	0.0103793	0.65761	0.032253	0.643412	0.555033	0.00865801	NA	chr1:13164160-13165429_-1;chr1:13164160-13165429_-1;chr1:13164160-13165429_-1;chr1:13164160-13165429_-1;chr1:13164160-13165429_-1	ENSMUSE00000630754_ENSMUST00000081713;ENSMUSE00000630754_ENSMUST00000006037;ENSMUSE00000822105_ENSMUST00000147927;ENSMUSE00000822105_ENSMUST00000143603;ENSMUSE00000630754_ENSMUST00000068304	ENSMUSG00000005886;ENSMUSG00000005886;ENSMUSG00000005886;ENSMUSG00000005886;ENSMUSG00000005886	chr1:13129186-13364164_-1	ENSMUSG00000005886_Ncoa2	NA	NA	NA	NA	NA	NA	chr1:13129186-13362520_-1;chr1:13129240-13364164_-1;chr1:13132556-13364164_-1;chr1:13154582-13364164_-1;chr1:13156006-13364110_-1	ENSMUST00000081713_Ncoa2-201;ENSMUST00000068304_Ncoa2-001;ENSMUST00000006037_Ncoa2-002;ENSMUST00000147927_Ncoa2-003;ENSMUST00000143603_Ncoa2-004	ENSMUSG00000005886_Ncoa2;ENSMUSG00000005886_Ncoa2;ENSMUSG00000005886_Ncoa2;ENSMUSG00000005886_Ncoa2;ENSMUSG00000005886_Ncoa2	NA	NA	NA	NA
chr1	14173251	14173750	chr1:14173251-14173750	0.137041	0.120447	0.224421	0.0341516	0.0908403	0.129791	0.259646	0.254402	0.200684	0.242606	0.30793	0.154851	0.116149	0.219172	0.122782	0.253054	0.1355	0.219172	0.00773868	0.716472	0.02909	0.673999	0.485201	0.00865801	NA	chr1:14173238-14173359_-1;chr1:14173238-14173359_-1;chr1:14173462-14173576_-1;chr1:14173462-14173576_-1	ENSMUSE00000552997_ENSMUST00000080664;ENSMUSE00000552997_ENSMUST00000027066;ENSMUSE00000154275_ENSMUST00000080664;ENSMUSE00000154275_ENSMUST00000027066	ENSMUSG00000025932;ENSMUSG00000025932;ENSMUSG00000025932;ENSMUSG00000025932	chr1:14159035-14300281_-1	ENSMUSG00000025932_Eya1	chr1:14173360-14173461_-1;chr1:14173360-14173461_-1;chr1:14173577-14174429_-1;chr1:14173577-14174429_-1	ENSMUST00000027066_ENSMUST00000027066_14;ENSMUST00000080664_ENSMUST00000080664_13;ENSMUST00000027066_ENSMUST00000027066_13;ENSMUST00000080664_ENSMUST00000080664_12	ENSMUSG00000025932;ENSMUSG00000025932;ENSMUSG00000025932;ENSMUSG00000025932	NA	NA	NA	chr1:14159035-14300281_-1;chr1:14159035-14300281_-1	ENSMUST00000080664_Eya1-202;ENSMUST00000027066_Eya1-201	ENSMUSG00000025932_Eya1;ENSMUSG00000025932_Eya1	NA	NA	NA	NA
chr1	14258501	14259000	chr1:14258501-14259000	0.317935	0.245711	0.331531	0.273212	0.315966	0.324478	0.454381	0.544301	0.356772	0.417282	0.52788	0.216792	0.193582	0.26975	0.301472	0.460123	0.205187	0.26975	0.100372	1.0509	0.134977	0.798464	0.655199	0.004329	NA	NA	NA	NA	chr1:14159035-14300281_-1	ENSMUSG00000025932_Eya1	chr1:14243184-14260785_-1;chr1:14243184-14260785_-1	ENSMUST00000027066_ENSMUST00000027066_6;ENSMUST00000080664_ENSMUST00000080664_5	ENSMUSG00000025932;ENSMUSG00000025932	NA	NA	NA	chr1:14159035-14300281_-1;chr1:14159035-14300281_-1	ENSMUST00000080664_Eya1-202;ENSMUST00000027066_Eya1-201	ENSMUSG00000025932_Eya1;ENSMUSG00000025932_Eya1	chr1:14258804-14258974	SINE	B2	B3
chr1	15150751	15151250	chr1:15150751-15151250	0.158967	0.216804	0.147914	0.210601	0.28042	0.208593	0.289605	0.33723	0.278728	0.310536	0.30793	0.0619404	0.154866	0.202312	0.203883	0.304806	0.108403	0.202312	0.0126071	0.550713	0.0289219	0.557943	0.668895	0.00865801	NA	NA	NA	NA	NA	NA	NA	NA	NA	NA	NA	NA	NA	NA	NA	chr1:15150270-15150926;chr1:15150928-15151228	LTR;LTR	ERVK;ERVK	MYSERV6-int;RLTR15
chr1	18204251	18204750	chr1:18204251-18204750	0.180894	0.260164	0.244823	0.216293	0.161933	0.152968	0.334544	0.40231	0.306601	0.286275	0.249276	0	0	0.0674374	0.202846	0.315801	0	0.0674374	0.0276788	0.820177	0.0506315	0.712519	0.642321	0.00865801	NA	NA	NA	NA	chr1:18200134-18213645_-1	ENSMUSG00000070977_Defb44	chr1:18200312-18213602_-1;chr1:18200312-18213604_-1	ENSMUST00000095074_ENSMUST00000095074_0;ENSMUST00000126871_ENSMUST00000126871_0	ENSMUSG00000070977;ENSMUSG00000070977	NA	NA	NA	chr1:18200134-18213645_-1;chr1:18200134-18213645_-1	ENSMUST00000095074_Defb44-201;ENSMUST00000126871_Defb44-001	ENSMUSG00000070977_Defb44;ENSMUSG00000070977_Defb44	NA	NA	NA	NA
chr1	19404251	19404750	chr1:19404251-19404750	0.137041	0.0722679	0.153014	0.193526	0.157983	0.101979	0.204721	0.40231	0.228557	0.174676	0.249276	0.247762	0.290373	0.25289	0.135968	0.251908	0.269067	0.25289	0.011939	0.803613	0.0272376	0.655152	0.539754	0.00865801	NA	NA	NA	NA	NA	NA	NA	NA	NA	NA	NA	NA	NA	NA	NA	chr1:19404228-19404295;chr1:19404503-19404600	LINE;SINE	L1;MIR	L1MA5;MIRb
chr1	19448751	19449250	chr1:19448751-19449250	0.158967	0.183079	0.132612	0.187834	0.236975	0.11125	0.224694	0.313565	0.25643	0.242606	0.337256	0.123881	0.309731	0.151734	0.168453	0.27491	0.216806	0.151734	0.030365	1.03445	0.0322322	0.653062	0.612755	0.00865801	NA	NA	NA	NA	NA	NA	NA	NA	NA	NA	NA	NA	NA	NA	NA	NA	NA	NA	NA
chr1	19889751	19890250	chr1:19889751-19890250	0.23571	0.303525	0.198919	0.404127	0.213277	0.254947	0.314571	0.467389	0.445965	0.441543	0.461895	0	0.232298	0.0337187	0.268418	0.426273	0.116149	0.0337187	0.0226215	0.560337	0.0482026	0.515048	0.629685	0.00865801	NA	NA	NA	NA	NA	NA	NA	NA	NA	NA	NA	NA	NA	NA	NA	NA	NA	NA	NA
chr1	20181501	20182000	chr1:20181501-20182000	0.175412	0.187897	0.183617	0.187834	0.138235	0.139062	0.329551	0.201155	0.328899	0.247458	0.227282	0	0.0193582	0.101156	0.168676	0.266869	0.0096791	0.101156	0.0129827	0.675505	0.0360323	0.711292	0.632056	0.004329	NA	NA	NA	NA	chr1:20047860-20608145_-1	ENSMUSG00000043760_Pkhd1	chr1:20108029-20188098_-1;chr1:20108029-20188098_-1	ENSMUST00000060305_ENSMUST00000060305_59;ENSMUST00000088448_ENSMUST00000088448_59	ENSMUSG00000043760;ENSMUSG00000043760	NA	NA	NA	chr1:20047860-20608145_-1;chr1:20047860-20608138_-1	ENSMUST00000088448_Pkhd1-001;ENSMUST00000060305_Pkhd1-201	ENSMUSG00000043760_Pkhd1;ENSMUSG00000043760_Pkhd1	chr1:20181391-20181502;chr1:20181680-20181809;chr1:20181808-20181867;chr1:20181983-20182122	SINE;Simple_repeat;Simple_repeat;LINE	Alu;Simple_repeat;Simple_repeat;L1	PB1D10;(TC)n;(TG)n;Lx3_Mus
chr1	21087751	21088250	chr1:21087751-21088250	0.515273	0.501058	0.489646	0.574885	0.454201	0.630415	0.738993	0.674461	0.652224	0.771487	0.887131	0.154851	0.116149	0.134875	0.52758	0.744859	0.1355	0.134875	0.332074	1.09227	0.565243	1.00935	0.708295	0.004329	NA	NA	NA	NA	NA	NA	NA	NA	NA	NA	NA	NA	NA	NA	NA	chr1:21088213-21088278	Low_complexity	Low_complexity	CT-rich
chr1	22368001	22368500	chr1:22368001-22368500	0.109633	0.130082	0.137713	0.125222	0.205378	0.143698	0.274626	0.272151	0.228557	0.194085	0.293266	0.0929107	0.232298	0.101156	0.141954	0.252537	0.162605	0.101156	0.0075197	0.610874	0.0133991	0.458367	0.562113	0.00865801	NA	NA	NA	NA	chr1:22276332-22812563_-1	ENSMUSG00000041670_Rims1	chr1:22363592-22369508_-1;chr1:22363592-22369508_-1;chr1:22363592-22369508_-1;chr1:22363592-22369508_-1;chr1:22363592-22369508_-1;chr1:22363592-22369508_-1	ENSMUST00000081544_ENSMUST00000081544_22;ENSMUST00000097808_ENSMUST00000097808_27;ENSMUST00000097809_ENSMUST00000097809_25;ENSMUST00000097810_ENSMUST00000097810_26;ENSMUST00000097811_ENSMUST00000097811_27;ENSMUST00000115273_ENSMUST00000115273_24	ENSMUSG00000041670;ENSMUSG00000041670;ENSMUSG00000041670;ENSMUSG00000041670;ENSMUSG00000041670;ENSMUSG00000041670	NA	NA	NA	chr1:22276332-22603422_-1;chr1:22276332-22603422_-1;chr1:22276332-22603422_-1;chr1:22276332-22603422_-1;chr1:22276332-22603422_-1;chr1:22278503-22812563_-1	ENSMUST00000081544_Rims1-202;ENSMUST00000115273_Rims1-208;ENSMUST00000097809_Rims1-205;ENSMUST00000097810_Rims1-206;ENSMUST00000097811_Rims1-207;ENSMUST00000097808_Rims1-204	ENSMUSG00000041670_Rims1;ENSMUSG00000041670_Rims1;ENSMUSG00000041670_Rims1;ENSMUSG00000041670_Rims1;ENSMUSG00000041670_Rims1;ENSMUSG00000041670_Rims1	NA	NA	NA	NA
chr1	22728501	22729000	chr1:22728501-22729000	0.367269	0.529965	0.540651	0.552117	0.426554	0.472811	0.549251	0.775038	0.685672	0.64048	0.65985	0.185821	0.232298	0.202312	0.481561	0.662058	0.20906	0.202312	0.0362755	0.395508	0.0835576	0.436613	0.72737	0.00865801	NA	NA	NA	NA	chr1:22276332-22812563_-1	ENSMUSG00000041670_Rims1	chr1:22637320-22733768_-1	ENSMUST00000097808_ENSMUST00000097808_1	ENSMUSG00000041670	NA	NA	NA	chr1:22278503-22812563_-1	ENSMUST00000097808_Rims1-204	ENSMUSG00000041670_Rims1	chr1:22728691-22728811;chr1:22728815-22728892	LINE;Simple_repeat	L1;Simple_repeat	HAL1-3A_ME;(TC)n
chr1	23072001	23072500	chr1:23072001-23072500	0.323416	0.168625	0.229521	0.273212	0.312017	0.329114	0.34453	0.485138	0.345623	0.359057	0.542543	0.216792	0.309731	0.26975	0.272651	0.415378	0.263261	0.26975	0.0628694	0.919629	0.154788	0.947165	0.656392	0.004329	NA	NA	NA	NA	NA	NA	NA	NA	NA	NA	NA	NA	NA	NA	NA	chr1:23072077-23072196;chr1:23072201-23072228;chr1:23072249-23072396	SINE;Simple_repeat;LINE	B4;Simple_repeat;L1	RSINE1;(CA)n;L1ME3A
chr1	23112501	23113000	chr1:23112501-23113000	0.361788	0.332432	0.351933	0.369975	0.272521	0.324478	0.489333	0.443724	0.395794	0.393022	0.586533	0.0929107	0.193582	0	0.335521	0.461681	0.143246	0	0.0931081	0.909439	0.175807	0.908189	0.726738	0.004329	NA	NA	NA	NA	NA	NA	NA	NA	NA	NA	NA	NA	NA	NA	NA	chr1:23112940-23113077	SINE	Alu	B1_Mus2
chr1	23935751	23936250	chr1:23935751-23936250	0.274082	0.29389	0.341732	0.341516	0.146134	0.347655	0.354517	0.420059	0.373496	0.456099	0.520548	0	0.406522	0.185453	0.290835	0.424944	0.203261	0.185453	0.0288538	0.584057	0.0548341	0.551054	0.684408	0.004329	NA	NA	NA	NA	NA	NA	NA	NA	NA	NA	NA	NA	NA	NA	NA	chr1:23935886-23935925;chr1:23935966-23936085;chr1:23936139-23936175	Simple_repeat;SINE;Simple_repeat	Simple_repeat;B4;Simple_repeat	(TTG)n;RSINE1;(CA)n
chr1	25139251	25139750	chr1:25139251-25139750	0.20282	0.154172	0.132612	0.136606	0.0908403	0.199322	0.229687	0.2899	0.217408	0.22805	0.300598	0	0.116149	0.101156	0.152729	0.253128	0.0580746	0.101156	0.00669471	0.535729	0.0118557	0.430153	0.603365	0.004329	NA	NA	NA	NA	chr1:25124321-25886552_-1	ENSMUSG00000033569_Bai3	chr1:25131635-25141088_-1;chr1:25131635-25141088_-1;chr1:25131635-25141088_-1;chr1:25131635-25141088_-1;chr1:25131635-25141088_-1;chr1:25131635-25141088_-1	ENSMUST00000041838_ENSMUST00000041838_27;ENSMUST00000126626_ENSMUST00000126626_13;ENSMUST00000135518_ENSMUST00000135518_29;ENSMUST00000146592_ENSMUST00000146592_26;ENSMUST00000151309_ENSMUST00000151309_28;ENSMUST00000153568_ENSMUST00000153568_7	ENSMUSG00000033569;ENSMUSG00000033569;ENSMUSG00000033569;ENSMUSG00000033569;ENSMUSG00000033569;ENSMUSG00000033569	NA	NA	NA	chr1:25124321-25285671_-1;chr1:25124395-25886552_-1;chr1:25124395-25882984_-1;chr1:25124395-25886356_-1;chr1:25124396-25883605_-1;chr1:25124536-25285945_-1	ENSMUST00000126626_Bai3-006;ENSMUST00000151309_Bai3-001;ENSMUST00000146592_Bai3-002;ENSMUST00000135518_Bai3-008;ENSMUST00000041838_Bai3-201;ENSMUST00000153568_Bai3-004	ENSMUSG00000033569_Bai3;ENSMUSG00000033569_Bai3;ENSMUSG00000033569_Bai3;ENSMUSG00000033569_Bai3;ENSMUSG00000033569_Bai3;ENSMUSG00000033569_Bai3	chr1:25139475-25139554;chr1:25139481-25139567;chr1:25139747-25139784	SINE;SINE;Simple_repeat	Alu;B4;Simple_repeat	B1_Mur1;ID_B1;(CA)n
chr1	26048751	26049250	chr1:26048751-26049250	0.290526	0.231257	0.300928	0.221985	0.304117	0.28276	0.329551	0.40231	0.418093	0.349353	0.689176	0.247762	0.348448	0.25289	0.271929	0.437696	0.298105	0.25289	0.0974004	1.14769	0.184477	0.981292	0.621273	0.004329	NA	NA	NA	NA	NA	NA	NA	NA	NA	NA	NA	NA	NA	NA	NA	NA	NA	NA	NA
chr1	26289251	26289750	chr1:26289251-26289750	0.224747	0.115629	0.306029	0.170758	0.221176	0.222499	0.449387	0.360896	0.267579	0.315388	0.4399	0.0619404	0.0580746	0	0.21014	0.36663	0.0600075	0	0.0131644	0.545999	0.0276078	0.453198	0.573166	0.00865801	NA	NA	NA	NA	NA	NA	NA	NA	NA	NA	NA	NA	NA	NA	NA	chr1:26289293-26289659;chr1:26289723-26290007	LTR;LTR	ERVK;ERV1	IAPLTR1_Mm;RMER2
chr1	29378251	29378750	chr1:29378251-29378750	0.257637	0.2698	0.265225	0.182142	0.154033	0.268853	0.429415	0.313565	0.457114	0.310536	0.505885	0.154851	0.0580746	0.134875	0.232948	0.403303	0.106463	0.134875	0.0576804	1.03099	0.146946	0.950491	0.577602	0.004329	NA	NA	NA	NA	NA	NA	NA	NA	NA	NA	NA	NA	NA	NA	NA	chr1:29377952-29378319;chr1:29378303-29378864	LINE;LINE	L1;L1	L1VL4;Lx3B
chr1	29551751	29552500	chr1:29551751-29552500	0.164449	0.216804	0.270325	0.199217	0.154033	0.0903904	0.24217	0.340188	0.320538	0.325092	0.35192	0	0.0290373	0.134875	0.182537	0.315982	0.0145187	0.134875	0.017851	0.736103	0.0471909	0.689462	0.577264	0.00865801	NA's	NA's	NA's	NA's	NA's	NA's	NA's	NA's	NA's	NA's	NA's	NA's	NA's	NA's	NA's	chr1:29551145-29551824;chr1:29552001-29552062%chr1:29552001-29552062	LTR;Simple_repeat%Simple_repeat	MaLR;Simple_repeat%Simple_repeat	(CAAAAA)n%MTA_Mm-int;(CAAAAA)n
chr1	31452001	31452500	chr1:31452001-31452500	0.0657796	0.0578143	0.21422	0.221985	0.169832	0.17151	0.2197	0.349063	0.284303	0.223197	0.30793	0	0.0774328	0.25289	0.15019	0.276839	0.0387164	0.25289	0.0120254	0.730145	0.0321985	0.648173	0.542519	0.00865801	NA	NA	NA	NA	NA	NA	NA	NA	NA	NA	NA	NA	NA	NA	NA	chr1:31451886-31452203;chr1:31452203-31452523	LTR;LTR	MaLR;ERVK	MLT1C;RLTRETN_Mm
chr1	32013501	32014000	chr1:32013501-32014000	0.131559	0.144536	0.0663062	0.170758	0.161933	0.180781	0.364503	0.319481	0.234132	0.184381	0.17596	0.185821	0.135507	0.219172	0.142645	0.255691	0.160664	0.219172	0.00883282	0.658858	0.0310037	0.688638	0.557881	0.00865801	NA	NA	NA	NA	NA	NA	NA	NA	NA	NA	NA	NA	NA	NA	NA	chr1:32013348-32013697;chr1:32013697-32013711	LTR;LTR	MaLR;MaLR	ORR1A4;ORR1E
chr1	33693251	33693750	chr1:33693251-33693750	0.635869	0.515511	0.703866	0.580577	0.580588	0.774112	0.743986	0.816452	0.908654	0.89279	0.982443	0.185821	0.348448	0.337187	0.631754	0.868865	0.267134	0.337187	0.0592174	0.385192	0.115597	0.39131	0.727102	0.00865801	NA	NA	NA	NA	chr1:33510659-33726600_-1	ENSMUSG00000026134_Prim2	chr1:33687279-33719090_-1	ENSMUST00000027312_ENSMUST00000027312_4	ENSMUSG00000026134	NA	NA	NA	chr1:33510659-33726600_-1	ENSMUST00000027312_Prim2-201	ENSMUSG00000026134_Prim2	chr1:33693295-33693457	SINE	B2	B3
chr1	34699751	34700250	chr1:34699751-34700250	0.142522	0.240893	0.178517	0.204909	0.142185	0.208593	0.34453	0.254402	0.362347	0.32024	0.21995	0.123881	0	0.168594	0.18627	0.300294	0.0619404	0.168594	0.00561521	0.402291	0.0189405	0.4583	0.620292	0.00865801	NA	NA	NA	NA	NA	NA	NA	NA	NA	NA	NA	NA	NA	NA	NA	chr1:34699887-34700096;chr1:34700096-34700237	SINE;Simple_repeat	B4;Simple_repeat	ID_B1;(GGAAA)n
chr1	34862251	34862750	chr1:34862251-34862750	0.246673	0.313161	0.234622	0.182142	0.240924	0.315207	0.35951	0.378644	0.334474	0.509472	0.315261	0.309702	0.367806	0.134875	0.255455	0.379472	0.338754	0.134875	0.0928821	1.19303	0.140575	0.988038	0.673184	0.004329	chr1:34862676-34863376	NA	NA	NA	chr1:34858605-34869583_1	ENSMUSG00000037509_Arhgef4	chr1:34861939-34862800_1	ENSMUST00000047664_ENSMUST00000047664_1	ENSMUSG00000037509	NA	NA	NA	chr1:34858605-34869583_1	ENSMUST00000047664_Arhgef4-201	ENSMUSG00000037509_Arhgef4	NA	NA	NA	NA
chr1	34921501	34922500	chr1:34921501-34922500	0.279563	0.279436	0.331531	0.244753	0.450252	0.301301	0.574217	0.532469	0.663373	0.368761	0.52788	0.278732	0.154866	0.303468	0.306443	0.545604	0.216799	0.303468	0.0226883	0.499123	0.0558396	0.466097	0.564142	0.00865801	NA's	NA's	NA's	NA's	chr1:34906804-34936425_1	ENSMUSG00000026123_Plekhb2	chr1:34921358-34922985_1;chr1:34921358-34922985_1;chr1:34921358-34922985_1	ENSMUST00000027297_ENSMUST00000027297_4;ENSMUST00000115060_ENSMUST00000115060_4;ENSMUST00000156687_ENSMUST00000156687_4	ENSMUSG00000026123;ENSMUSG00000026123;ENSMUSG00000026123	NA's	NA's	NA's	chr1:34906804-34934383_1;chr1:34906821-34930801_1;chr1:34906837-34936425_1	ENSMUST00000115060_Plekhb2-201;ENSMUST00000156687_Plekhb2-002;ENSMUST00000027297_Plekhb2-001	ENSMUSG00000026123_Plekhb2;ENSMUSG00000026123_Plekhb2;ENSMUSG00000026123_Plekhb2	chr1:34921551-34921932%chr1:34921551-34921932;chr1:34922085-34922222;chr1:34922223-34922263%chr1:34922085-34922222;chr1:34922223-34922263	LTR%LTR;SINE;Simple_repeat%SINE;Simple_repeat	Alu;Simple_repeat%MaLR%MaLR;Alu;Simple_repeat	B1_Mur3;(CCAA)n%ORR1E%ORR1E;B1_Mur3;(CCAA)n
chr1	34979251	34980000	chr1:34979251-34980000	0.635869	0.580552	0.456493	0.520811	0.491722	0.648957	0.83636	0.769122	0.93374	0.846695	0.725834	0.340672	0.358127	0.118015	0.555734	0.82235	0.3494	0.118015	0.0575412	0.444329	0.107175	0.407446	0.664297	0.00865801	NA's	NA's	NA's	NA's	NA's	NA's	NA's	NA's	NA's	NA's	NA's	NA's	NA's	NA's	NA's	chr1:34979129-34979315;chr1:34979323-34979490;chr1:34979506-34979625;chr1:34979625-34979799%chr1:34979506-34979625;chr1:34979625-34979799	Low_complexity;LTR%SINE;LTR;Low_complexity;LTR	B4;MaLR;Low_complexity;MaLR%Low_complexity;MaLR	B4;ORR1D1;GA-rich;ORR1D1%GA-rich;ORR1D1
chr1	35001001	35001500	chr1:35001001-35001500	0.164449	0.173443	0.204019	0.0626112	0.0987394	0.101979	0.354517	0.254402	0.245281	0.174676	0.344588	0	0.348448	0	0.134207	0.274693	0.174224	0	0.00906771	0.709536	0.0348174	0.679283	0.48857	0.00865801	NA	NA	NA	NA	NA	NA	NA	NA	NA	NA	NA	NA	NA	NA	NA	chr1:35001172-35001212;chr1:35001240-35001347;chr1:35001387-35003094	Low_complexity;Simple_repeat;LINE	Low_complexity;Simple_repeat;L1	AT_rich;(TTTC)n;L1Md_F2
chr1	36177501	36178250	chr1:36177501-36178250	0.633128	0.869624	0.652861	0.859481	0.550966	0.771795	0.991149	0.943653	0.969975	0.924329	1.0301	0.325187	0.135507	0.185453	0.722976	0.971841	0.230347	0.185453	0.139684	0.517552	0.246192	0.512054	0.744119	0.00649351	NA's	NA's	NA's	NA's	NA's	NA's	NA's	NA's	NA's	NA's	NA's	NA's	NA's	NA's	NA's	chr1:36177205-36177547;chr1:36177547-36177892;chr1:36177892-36177936%chr1:36177547-36177892;chr1:36177892-36177936	LTR;LTR%LTR;LTR;LTR	ERVK;MaLR%MaLR;ERVK;MaLR	MTD;RMER17C;MTD%RMER17C;MTD
chr1	36239501	36240250	chr1:36239501-36240250	1.24707	0.94671	0.867081	0.822483	0.947898	1.03138	1.3207	1.32821	1.27936	1.23729	1.55431	0	0.203261	0.0842968	0.977104	1.34398	0.101631	0.0842968	0.459469	0.695783	0.759768	0.650617	0.72718	0.00865801	NA's	NA's	NA's	NA's	chr1:36200331-36301121_-1	ENSMUSG00000037470_Uggt1	chr1:36239480-36241200_-1	ENSMUST00000046875_ENSMUST00000046875_16	ENSMUSG00000037470	NA's	NA's	NA's	chr1:36200331-36301121_-1	ENSMUST00000046875_Uggt1-201	ENSMUSG00000037470_Uggt1	chr1:36239604-36239716;chr1:36239759-36239978%chr1:36239759-36239978	SINE%SINE;SINE	B2%B4;B2	B3A%RSINE1;B3A
chr1	36558501	36559000	chr1:36558501-36559000	0.400159	0.47215	0.459043	0.330132	0.418655	0.495988	0.529278	0.591632	0.535158	0.616219	0.645186	0.0619404	0.116149	0.134875	0.429355	0.583495	0.0890448	0.134875	0.0712924	0.621878	0.120875	0.595842	0.735833	0.004329	NA	NA	NA	NA	chr1:36528465-36565609_1	ENSMUSG00000037408_Cnnm4	chr1:36556827-36562445_1;chr1:36556827-36562445_1	ENSMUST00000045383_ENSMUST00000045383_4;ENSMUST00000153128_ENSMUST00000153128_4	ENSMUSG00000037408;ENSMUSG00000037408	NA	NA	NA	chr1:36528465-36565609_1;chr1:36528465-36565586_1	ENSMUST00000153128_Cnnm4-001;ENSMUST00000045383_Cnnm4-201	ENSMUSG00000037408_Cnnm4;ENSMUSG00000037408_Cnnm4	NA	NA	NA	NA
chr1	36856751	36857250	chr1:36856751-36857250	0.164449	0.207168	0.285627	0.278904	0.236975	0.185416	0.294598	0.283983	0.345623	0.32024	0.285935	0.185821	0.290373	0.219172	0.226423	0.306076	0.238097	0.219172	0.0327739	0.799545	0.0504861	0.734103	0.739761	0.00865801	NA	NA	NA	NA	chr1:36849036-36996372_-1	ENSMUSG00000026116_Tmem131	chr1:36856249-36858669_-1	ENSMUST00000027290_ENSMUST00000027290_32	ENSMUSG00000026116	NA	NA	NA	chr1:36849036-36996372_-1	ENSMUST00000027290_Tmem131-201	ENSMUSG00000026116_Tmem131	chr1:36856802-36856870;chr1:36856960-36856984	SINE;Simple_repeat	ID;Simple_repeat	ID4_;(A)n
chr1	37045001	37045750	chr1:37045001-37045750	0.520755	0.474559	0.604407	0.554963	0.566764	0.62578	0.741489	0.848992	0.721906	0.941311	0.696508	0.139366	0.280694	0.236031	0.557871	0.790041	0.21003	0.236031	0.0744267	0.544607	0.138938	0.504603	0.697518	0.004329	NA's	NA's	NA's	NA's	NA's	NA's	NA's	NA's	NA's	NA's	NA's	NA's	NA's	NA's	NA's	chr1:37045383-37045829	LTR	ERVL	RMER10A
chr1	37118001	37118500	chr1:37118001-37118500	0.186375	0.216804	0.163215	0.0341516	0.173781	0.17151	0.199728	0.254402	0.234132	0.237754	0.35192	0.340672	0.0193582	0.101156	0.15764	0.255587	0.180015	0.101156	0.0127444	0.716135	0.0264452	0.63626	0.616775	0.00865801	NA	NA	NA	NA	chr1:37083441-37133840_1	ENSMUSG00000050122_Vwa3b	chr1:37117345-37120278_1;chr1:37117345-37120278_1;chr1:37117345-37120278_1;chr1:37117345-37120278_1	ENSMUST00000055564_ENSMUST00000055564_5;ENSMUST00000067178_ENSMUST00000067178_5;ENSMUST00000117172_ENSMUST00000117172_5;ENSMUST00000124404_ENSMUST00000124404_5	ENSMUSG00000050122;ENSMUSG00000050122;ENSMUSG00000050122;ENSMUSG00000050122	NA	NA	NA	chr1:37083441-37133840_1;chr1:37086149-37120492_1;chr1:37086161-37133840_1;chr1:37086161-37123295_1	ENSMUST00000117172_Vwa3b-001;ENSMUST00000124404_Vwa3b-003;ENSMUST00000067178_Vwa3b-002;ENSMUST00000055564_Vwa3b-201	ENSMUSG00000050122_Vwa3b;ENSMUSG00000050122_Vwa3b;ENSMUSG00000050122_Vwa3b;ENSMUSG00000050122_Vwa3b	NA	NA	NA	NA
chr1	37242751	37243250	chr1:37242751-37243250	0.23571	0.279436	0.183617	0.301672	0.240924	0.250312	0.349524	0.354979	0.306601	0.378465	0.285935	0.0309702	0.445239	0.286609	0.248612	0.335101	0.238104	0.286609	0.0497337	0.897023	0.108491	0.982927	0.741902	0.00865801	NA	NA	NA	NA	chr1:37210689-37244449_1	ENSMUSG00000026115_AC133096.1	chr1:37236063-37243373_1	ENSMUST00000027289_ENSMUST00000027289_7	ENSMUSG00000026115	NA	NA	NA	chr1:37210689-37244449_1	ENSMUST00000027289_AC133096.1-201	ENSMUSG00000026115_AC133096.1	NA	NA	NA	NA
chr1	37448251	37449000	chr1:37448251-37449000	0.2686	0.385429	0.405488	0.412665	0.333739	0.43341	0.604176	0.550218	0.629926	0.58468	0.549875	0.387128	0.0290373	0.0421484	0.373222	0.583775	0.208083	0.0421484	0.0288137	0.488051	0.0594398	0.425366	0.63131	0.00649351	NA's	NA's	NA's	NA's	chr1:37356710-37467581_1	ENSMUSG00000026113_Inpp4a	chr1:37447035-37449787_1;chr1:37447035-37449787_1;chr1:37447035-37449787_1;chr1:37447035-37449787_1;chr1:37447035-37449787_1;chr1:37447035-37449787_1;chr1:37447035-37449787_1;chr1:37447035-37449787_1;chr1:37447035-37449787_1	ENSMUST00000027287_ENSMUST00000027287_21;ENSMUST00000058307_ENSMUST00000058307_10;ENSMUST00000114933_ENSMUST00000114933_11;ENSMUST00000132401_ENSMUST00000132401_20;ENSMUST00000132615_ENSMUST00000132615_19;ENSMUST00000136846_ENSMUST00000136846_20;ENSMUST00000137266_ENSMUST00000137266_19;ENSMUST00000138641_ENSMUST00000138641_6;ENSMUST00000140264_ENSMUST00000140264_21	ENSMUSG00000026113;ENSMUSG00000026113;ENSMUSG00000026113;ENSMUSG00000026113;ENSMUSG00000026113;ENSMUSG00000026113;ENSMUSG00000026113;ENSMUSG00000026113;ENSMUSG00000026113	NA's	NA's	NA's	chr1:37356738-37465134_1;chr1:37356738-37466286_1;chr1:37356760-37465134_1;chr1:37356947-37465297_1;chr1:37357153-37456402_1;chr1:37414764-37465104_1;chr1:37414764-37467581_1;chr1:37426062-37461279_1;chr1:37426062-37461287_1	ENSMUST00000136846_Inpp4a-005;ENSMUST00000027287_Inpp4a-201;ENSMUST00000132401_Inpp4a-004;ENSMUST00000138641_Inpp4a-202;ENSMUST00000140264_Inpp4a-002;ENSMUST00000137266_Inpp4a-006;ENSMUST00000132615_Inpp4a-001;ENSMUST00000058307_Inpp4a-007;ENSMUST00000114933_Inpp4a-008	ENSMUSG00000026113_Inpp4a;ENSMUSG00000026113_Inpp4a;ENSMUSG00000026113_Inpp4a;ENSMUSG00000026113_Inpp4a;ENSMUSG00000026113_Inpp4a;ENSMUSG00000026113_Inpp4a;ENSMUSG00000026113_Inpp4a;ENSMUSG00000026113_Inpp4a;ENSMUSG00000026113_Inpp4a	chr1:37448133-37448450%chr1:37448927-37449011;chr1:37448981-37449110	LTR%LTR;LTR	ERVK%MaLR;ERVK	MTEb;RMER17B%RMER16
chr1	37680751	37681250	chr1:37680751-37681250	0.652314	0.891304	0.95889	0.62042	0.703025	1.00125	1.01861	0.970277	1.08147	1.25185	1.13641	0.0619404	0	0.101156	0.804533	1.09172	0.0309702	0.101156	0.464742	0.847348	0.73829	0.787049	0.73694	0.00865801	NA	chr1:37680606-37682913_-1;chr1:37680606-37682913_-1	ENSMUSE00000701057_ENSMUST00000114917;ENSMUSE00000376055_ENSMUST00000061505	ENSMUSG00000026090;ENSMUSG00000026090	chr1:37668522-37776656_-1	ENSMUSG00000026090_2010300C02Rik	NA	NA	NA	NA	NA	NA	chr1:37668522-37776656_-1;chr1:37671325-37776656_-1	ENSMUST00000061505_2010300C02Rik-201;ENSMUST00000114917_2010300C02Rik-202	ENSMUSG00000026090_2010300C02Rik;ENSMUSG00000026090_2010300C02Rik	NA	NA	NA	NA
chr1	39276251	39276750	chr1:39276251-39276750	0.208302	0.178261	0.117311	0.14799	0.0947898	0.0509894	0.264639	0.230736	0.245281	0.310536	0.271271	0.0619404	0.0193582	0.25289	0.132941	0.264493	0.0406493	0.25289	0.00810531	0.677216	0.0106094	0.389432	0.502625	0.004329	NA	NA	NA	NA	chr1:39251049-39419031_1	ENSMUSG00000026077_Npas2	chr1:39251588-39320163_1	ENSMUST00000056815_ENSMUST00000056815_0	ENSMUSG00000026077	NA	NA	NA	chr1:39251049-39419031_1	ENSMUST00000056815_Npas2-201	ENSMUSG00000026077_Npas2	NA	NA	NA	NA
chr1	39310751	39311250	chr1:39310751-39311250	0.148004	0.158989	0.204019	0.204909	0.161933	0.217864	0.244666	0.230736	0.262005	0.262014	0.322593	0.309702	0.193582	0.26975	0.18262	0.264403	0.251642	0.26975	0.0158112	0.688549	0.0176074	0.501858	0.690687	0.004329	NA	NA	NA	NA	chr1:39251049-39419031_1	ENSMUSG00000026077_Npas2	chr1:39251588-39320163_1	ENSMUST00000056815_ENSMUST00000056815_0	ENSMUSG00000026077	NA	NA	NA	chr1:39251049-39419031_1	ENSMUST00000056815_Npas2-201	ENSMUSG00000026077_Npas2	chr1:39311212-39311243	LINE	L1	Lx3B
chr1	39828751	39829250	chr1:39828751-39829250	0.131559	0.0867215	0.21422	0.170758	0.157983	0.190052	0.269632	0.425975	0.200684	0.291127	0.373915	0.557464	0.0193582	0.0674374	0.158549	0.312267	0.288411	0.0674374	0.0112904	0.670181	0.048684	0.70659	0.507735	0.00865801	NA	NA	NA	NA	NA	NA	NA	NA	NA	NA	NA	NA	NA	NA	NA	NA	NA	NA	NA
chr1	39873001	39873500	chr1:39873001-39873500	0.224747	0.173443	0.224421	0.153682	0.217227	0.148333	0.349524	0.278067	0.262005	0.286275	0.249276	0	0	0.151734	0.190309	0.285029	0	0.151734	0.0743328	1.43262	0.153224	1.37333	0.667681	0.004329	NA	NA	NA	NA	NA	NA	NA	NA	NA	NA	NA	NA	NA	NA	NA	chr1:39872597-39873309	LTR	ERVK	RMER6A
chr1	40091501	40092000	chr1:40091501-40092000	0.252155	0.0674501	0.178517	0.210601	0.161933	0.180781	0.264639	0.278067	0.245281	0.276571	0.329925	0	0.21294	0.134875	0.175239	0.278897	0.10647	0.134875	0.0221285	0.848875	0.0441269	0.753197	0.628331	0.00865801	NA	NA	NA	NA	NA	NA	NA	NA	NA	NA	NA	NA	NA	NA	NA	chr1:40091336-40091805	LINE	L1	Lx8
chr1	40112001	40112500	chr1:40112001-40112500	0.57009	0.905758	0.816076	0.700107	0.552941	0.713852	0.978666	0.834201	1.04244	1.0335	1.00444	0.309702	0	0.0505781	0.709804	0.97865	0.154851	0.0505781	0.265088	0.725366	0.234742	0.495071	0.725289	0.00865801	NA	NA	NA	NA	NA	NA	NA	NA	NA	NA	NA	NA	NA	NA	NA	chr1:40111665-40112631	LTR	ERVK	RMER17B
chr1	40120251	40121000	chr1:40120251-40121000	0.197339	0.18067	0.186167	0.128068	0.209328	0.113567	0.329551	0.313565	0.253643	0.274145	0.208952	0.154851	0.116149	0.0674374	0.16919	0.275971	0.1355	0.0674374	0.00822666	0.537284	0.0166451	0.468859	0.613427	0.00649351	NA's	NA's	NA's	NA's	NA's	NA's	NA's	NA's	NA's	NA's	NA's	NA's	NA's	NA's	NA's	chr1:40120016-40120330;chr1:40120566-40120976%chr1:40120566-40120976	LTR%LTR;LTR	ERVK%ERVK;ERVK	RMER17C%RMER17C;RMER17C
chr1	40309251	40310000	chr1:40309251-40310000	0.20008	0.199941	0.198919	0.230523	0.294243	0.210911	0.262143	0.354979	0.353985	0.305683	0.337256	0.0619404	0.271015	0.126445	0.222436	0.322809	0.166478	0.126445	0.0141545	0.534943	0.0365184	0.590656	0.689098	0.00865801	NA's	NA's	NA's	NA's	chr1:40281925-40373043_1	ENSMUSG00000026072_Il1r1	chr1:40282152-40339077_1	ENSMUST00000027241_ENSMUST00000027241_0	ENSMUSG00000026072	NA's	NA's	NA's	chr1:40281925-40373022_1	ENSMUST00000027241_Il1r1-201	ENSMUSG00000026072_Il1r1	chr1:40309297-40309419;chr1:40309670-40309701%chr1:40309670-40309701	LINE;Simple_repeat%Simple_repeat	L2;Simple_repeat%Simple_repeat	(A)n%L2a;(A)n
chr1	43657751	43658250	chr1:43657751-43658250	0.148004	0.192714	0.0918086	0.125222	0.130336	0.0927081	0.259646	0.295816	0.217408	0.174676	0.344588	0.154851	0.174224	0.101156	0.130132	0.258427	0.164537	0.101156	0.00578956	0.584707	0.00821903	0.35081	0.503555	0.00865801	NA	NA	NA	NA	NA	NA	NA	NA	NA	NA	NA	NA	NA	NA	NA	chr1:43657800-43657916	SINE	B2	B3A
chr1	43819751	43820500	chr1:43819751-43820500	0.285045	0.204759	0.158115	0.270367	0.152059	0.197005	0.367	0.502887	0.303814	0.300831	0.300598	0.0309702	0.164545	0.295039	0.211225	0.355026	0.0977575	0.295039	0.0247771	0.80466	0.0780116	0.817288	0.587692	0.00649351	NA's	NA's	NA's	NA's	chr1:43803811-43884645_-1	ENSMUSG00000057363_Uxs1	chr1:43817410-43821734_-1;chr1:43817410-43821734_-1	ENSMUST00000076997_ENSMUST00000076997_9;ENSMUST00000126008_ENSMUST00000126008_9	ENSMUSG00000057363;ENSMUSG00000057363	NA's	NA's	NA's	chr1:43803811-43884645_-1;chr1:43806357-43884586_-1	ENSMUST00000126008_Uxs1-001;ENSMUST00000076997_Uxs1-002	ENSMUSG00000057363_Uxs1;ENSMUSG00000057363_Uxs1	chr1:43819776-43819993%NA's	LTR%NA's	ERV1%NA's	MER31A%NA's
chr1	44213751	44214250	chr1:44213751-44214250	0.175412	0.163807	0.112211	0.204909	0.169832	0.250312	0.294598	0.278067	0.211834	0.339648	0.337256	0.185821	0.21294	0.0168594	0.179414	0.292281	0.199381	0.0168594	0.0120373	0.611518	0.0282774	0.575333	0.613841	0.00865801	NA	chr1:44213780-44213957_1;chr1:44213782-44213957_1;chr1:44213782-44213957_1;chr1:44213782-44213957_1;chr1:44213782-44213957_1;chr1:44213782-44213957_1	ENSMUSE00000827725_ENSMUST00000137380;ENSMUSE00000783895_ENSMUST00000139510;ENSMUSE00000783895_ENSMUST00000145406;ENSMUSE00000155384_ENSMUST00000027214;ENSMUSE00000783895_ENSMUST00000131177;ENSMUSE00000155384_ENSMUST00000066745	ENSMUSG00000026048;ENSMUSG00000026048;ENSMUSG00000026048;ENSMUSG00000026048;ENSMUSG00000026048;ENSMUSG00000026048	chr1:44204692-44238105_1	ENSMUSG00000026048_Ercc5	chr1:44204811-44213781_1;chr1:44204983-44213781_1;chr1:44204996-44213781_1;chr1:44204996-44213781_1;chr1:44204996-44213781_1;chr1:44213958-44214988_1;chr1:44213958-44214988_1;chr1:44213958-44214988_1;chr1:44213958-44214988_1;chr1:44213958-44214988_1;chr1:44213958-44214988_1	ENSMUST00000139510_ENSMUST00000139510_0;ENSMUST00000145406_ENSMUST00000145406_0;ENSMUST00000027214_ENSMUST00000027214_0;ENSMUST00000066745_ENSMUST00000066745_0;ENSMUST00000131177_ENSMUST00000131177_0;ENSMUST00000027214_ENSMUST00000027214_1;ENSMUST00000066745_ENSMUST00000066745_1;ENSMUST00000131177_ENSMUST00000131177_1;ENSMUST00000137380_ENSMUST00000137380_0;ENSMUST00000139510_ENSMUST00000139510_1…	ENSMUSG00000026048;ENSMUSG00000026048;ENSMUSG00000026048;ENSMUSG00000026048;ENSMUSG00000026048;ENSMUSG00000026048;ENSMUSG00000026048;ENSMUSG00000026048;ENSMUSG00000026048;ENSMUSG00000026048;ENSMUSG00000026048	chr1:44211780-44214280_1;chr1:44213675-44216175_1	ENSMUST00000137380_Ercc5-003;ENSMUST00000155862_Ercc5-004	ENSMUSG00000026048_Ercc5;ENSMUSG00000026048_Ercc5	chr1:44204692-44238105_1;chr1:44204692-44238105_1;chr1:44204692-44220575_1;chr1:44204754-44218689_1;chr1:44204777-44215100_1;chr1:44213780-44223843_1	ENSMUST00000027214_Ercc5-001;ENSMUST00000131177_Ercc5-002;ENSMUST00000066745_Ercc5-201;ENSMUST00000139510_Ercc5-005;ENSMUST00000145406_Ercc5-006;ENSMUST00000137380_Ercc5-003	ENSMUSG00000026048_Ercc5;ENSMUSG00000026048_Ercc5;ENSMUSG00000026048_Ercc5;ENSMUSG00000026048_Ercc5;ENSMUSG00000026048_Ercc5;ENSMUSG00000026048_Ercc5	chr1:44214003-44214149;chr1:44214211-44214339	LINE;SINE	L1;Alu	Lx9;B1_Mus2
chr1	44812251	44812750	chr1:44812251-44812750	0.339861	0.356522	0.270325	0.244753	0.165882	0.319843	0.519292	0.396393	0.462689	0.373613	0.344588	0	0.135507	0.168594	0.282864	0.419315	0.0677537	0.168594	0.0455029	0.754121	0.0879278	0.707168	0.674587	0.00865801	NA	NA	NA	NA	chr1:44608356-44853671_1	ENSMUSG00000056870_Gulp1	chr1:44811287-44822858_1	ENSMUST00000074525_ENSMUST00000074525_4	ENSMUSG00000056870	NA	NA	NA	chr1:44608356-44853671_1	ENSMUST00000074525_Gulp1-201	ENSMUSG00000056870_Gulp1	chr1:44811591-44812566;chr1:44812688-44813010	LINE;LTR	L1;MaLR	Lx5;MLT1B
chr1	45970251	45970750	chr1:45970251-45970750	0.241192	0.207168	0.265225	0.136606	0.165882	0.273489	0.314571	0.485138	0.551882	0.281423	0.278603	0.278732	0	0.118015	0.214927	0.382324	0.139366	0.118015	0.0129791	0.530067	0.0551521	0.614257	0.56216	0.004329	NA	NA	NA	NA	chr1:45964915-45982439_-1	ENSMUSG00000025993_Slc40a1	chr1:45969327-45975153_-1	ENSMUST00000027137_ENSMUST00000027137_4	ENSMUSG00000025993	NA	NA	NA	chr1:45964915-45982439_-1	ENSMUST00000027137_Slc40a1-201	ENSMUSG00000025993_Slc40a1	chr1:45969870-45970269;chr1:45970269-45970439;chr1:45970439-45970470;chr1:45970470-45970686;chr1:45970686-45970910	LINE;LTR;Simple_repeat;LTR;LINE	L2;ERVK;Simple_repeat;ERVK;L2	L2;RMER17C;(TC)n;RMER17C;L2
chr1	52192001	52192500	chr1:52192001-52192500	0.290526	0.221622	0.204019	0.250445	0.248823	0.152968	0.259646	0.378644	0.340049	0.3445	0.381246	0	0.21294	0.101156	0.228067	0.340817	0.10647	0.101156	0.02012	0.621944	0.0335713	0.537604	0.669178	0.00865801	NA	chr1:52192447-52192525_1	ENSMUSE00000547704_ENSMUST00000070968	ENSMUSG00000026104	chr1:52176282-52218704_1	ENSMUSG00000026104_Stat1	chr1:52189478-52192446_1	ENSMUST00000070968_ENSMUST00000070968_5	ENSMUSG00000026104	NA	NA	NA	chr1:52176282-52218704_1	ENSMUST00000070968_Stat1-201	ENSMUSG00000026104_Stat1	NA	NA	NA	NA
chr1	53235501	53236000	chr1:53235501-53236000	0.153486	0.216804	0.178517	0.204909	0.138235	0.217864	0.379483	0.266234	0.51286	0.281423	0.21995	0	0.116149	0	0.184969	0.33199	0.0580746	0	0.0107135	0.559584	0.0349372	0.563014	0.557153	0.004329	NA	NA	NA	NA	chr1:53215421-53244461_-1	ENSMUSG00000060715_1700019A02Rik	chr1:53234672-53238686_-1	ENSMUST00000072235_ENSMUST00000072235_3	ENSMUSG00000060715	NA	NA	NA	chr1:53215421-53244461_-1	ENSMUST00000072235_1700019A02Rik-201	ENSMUSG00000060715_1700019A02Rik	chr1:53235678-53236001	Simple_repeat	Simple_repeat	(TGGA)n
chr1	53281751	53282250	chr1:53281751-53282250	0.257637	0.130082	0.21422	0.233369	0.177731	0.176145	0.239673	0.301732	0.267579	0.262014	0.337256	0.0619404	0.174224	0.404625	0.198197	0.281651	0.118082	0.404625	0.0182931	0.68241	0.0332209	0.647134	0.703698	0.00865801	NA	NA	NA	NA	chr1:53246031-53353862_-1	ENSMUSG00000026098_Pms1	chr1:53273192-53313472_-1;chr1:53273192-53313472_-1	ENSMUST00000027267_ENSMUST00000027267_4;ENSMUST00000135246_ENSMUST00000135246_5	ENSMUSG00000026098;ENSMUSG00000026098	NA	NA	NA	chr1:53246031-53353862_-1;chr1:53253956-53353861_-1	ENSMUST00000027267_Pms1-001;ENSMUST00000135246_Pms1-002	ENSMUSG00000026098_Pms1;ENSMUSG00000026098_Pms1	chr1:53281870-53281925	Low_complexity	Low_complexity	CT-rich
chr1	54811001	54811500	chr1:54811001-54811500	0.674241	0.857579	0.882383	0.79687	0.387059	0.658227	0.928734	1.02944	1.12049	1.07232	1.09242	0	0.193582	0.101156	0.709393	1.04868	0.096791	0.101156	0.24359	0.695733	0.389175	0.59488	0.676463	0.004329	chr1:54811121-54811488	NA	NA	NA	chr1:54702184-54983202_-1	ENSMUSG00000052331_Ankrd44	chr1:54809813-54819104_-1	ENSMUST00000044359_ENSMUST00000044359_7	ENSMUSG00000052331	NA	NA	NA	chr1:54702184-54983202_-1	ENSMUST00000044359_Ankrd44-201	ENSMUSG00000052331_Ankrd44	chr1:54811006-54811188	DNA	MER2_type	Tigger5
chr1	56627501	56628000	chr1:56627501-56628000	0.0931877	0.115629	0.112211	0.159374	0.130336	0.17151	0.209714	0.248485	0.306601	0.25231	0.285935	0	0.193582	0.151734	0.130374	0.260609	0.096791	0.151734	0.00442668	0.510324	0.0126129	0.430942	0.500268	0.004329	NA	NA	NA	NA	NA	NA	NA	NA	NA	NA	NA	NA	NA	NA	NA	chr1:56627736-56627793	Low_complexity	Low_complexity	T-rich
chr1	57033001	57033750	chr1:57033001-57033750	0.433049	0.60705	0.553402	0.247599	0.209328	0.595649	1.09601	0.878574	0.900293	0.8006	1.08875	0.185821	0.0290373	0.151734	0.441013	0.952845	0.107429	0.151734	0.040978	0.457253	0.115852	0.357266	0.462986	0.004329	chr1:57033558-57034873%NA's	NA's	NA's	NA's	chr1:57028313-57099359_1	ENSMUSG00000087022_AC101777.1	chr1:57028616-57059347_1	ENSMUST00000146649_ENSMUST00000146649_0	ENSMUSG00000087022	NA's	NA's	NA's	chr1:57028324-57099359_1	ENSMUST00000146649_AC101777.1-202	ENSMUSG00000087022_AC101777.1	NA's	NA's	NA's	NA's
chr1	57034251	57035000	chr1:57034251-57035000	0.597498	0.544418	0.469244	0.435432	0.169832	0.516848	0.684067	0.754331	0.590904	0.705983	0.846807	0.0309702	0.280694	0.193883	0.455545	0.716419	0.155832	0.193883	0.0649679	0.558344	0.115951	0.476689	0.636382	0.00649351	chr1:57033558-57034873	NA's	NA's	NA's	chr1:57028313-57099359_1	ENSMUSG00000087022_AC101777.1	chr1:57028616-57059347_1	ENSMUST00000146649_ENSMUST00000146649_0	ENSMUSG00000087022	NA's	NA's	NA's	chr1:57028324-57099359_1	ENSMUST00000146649_AC101777.1-202	ENSMUSG00000087022_AC101777.1	NA's	NA's	NA's	NA's
chr1	59451751	59452250	chr1:59451751-59452250	0.361788	0.284254	0.275426	0.278904	0.28437	0.296666	0.599183	0.62713	0.345623	0.373613	0.564538	0.0929107	0.116149	0.101156	0.296901	0.502017	0.10453	0.101156	0.0221689	0.501487	0.0914528	0.602393	0.591416	0.00865801	NA	NA	NA	NA	NA	NA	NA	NA	NA	NA	NA	NA	NA	NA	NA	NA	NA	NA	NA
chr1	60576001	60576500	chr1:60576001-60576500	0.219265	0.264982	0.239722	0.108147	0.209328	0.23177	0.274626	0.40231	0.250856	0.276571	0.359251	0.650375	0.0387164	0	0.212202	0.312723	0.344546	0	0.0184742	0.64052	0.0434004	0.666174	0.678564	0.00865801	NA	NA	NA	NA	chr1:60547256-60623948_-1	ENSMUSG00000026014_Raph1	chr1:60560440-60582435_-1;chr1:60575905-60582435_-1;chr1:60575905-60582435_-1;chr1:60575905-60582435_-1	ENSMUST00000140485_ENSMUST00000140485_3;ENSMUST00000027168_ENSMUST00000027168_3;ENSMUST00000090293_ENSMUST00000090293_3;ENSMUST00000127573_ENSMUST00000127573_3	ENSMUSG00000026014;ENSMUSG00000026014;ENSMUSG00000026014;ENSMUSG00000026014	NA	NA	NA	chr1:60547256-60623613_-1;chr1:60550167-60623613_-1;chr1:60550169-60623609_-1;chr1:60550382-60623613_-1	ENSMUST00000090293_Raph1-003;ENSMUST00000127573_Raph1-002;ENSMUST00000027168_Raph1-201;ENSMUST00000140485_Raph1-001	ENSMUSG00000026014_Raph1;ENSMUSG00000026014_Raph1;ENSMUSG00000026014_Raph1;ENSMUSG00000026014_Raph1	NA	NA	NA	NA
chr1	60704001	60704500	chr1:60704001-60704500	0.224747	0.20235	0.20912	0.278904	0.288319	0.241041	0.504312	0.360896	0.328899	0.393022	0.373915	0.216792	0.174224	0	0.240747	0.392209	0.195508	0	0.013733	0.486769	0.0435859	0.532299	0.613823	0.004329	NA	NA	NA	NA	NA	NA	NA	NA	NA	NA	NA	NA	NA	NA	NA	chr1:60704005-60704122	SINE	Alu	PB1D10
chr1	61169001	61169500	chr1:61169001-61169500	0.186375	0.192714	0.244823	0.102455	0.236975	0.213229	0.274626	0.349063	0.284303	0.349353	0.300598	0.0929107	0.0580746	0.286609	0.196095	0.311588	0.0754926	0.286609	0.0180957	0.685994	0.0267475	0.52488	0.62934	0.004329	NA	NA	NA	NA	NA	NA	NA	NA	NA	NA	NA	NA	NA	NA	NA	NA	NA	NA	NA
chr1	62682251	62682750	chr1:62682251-62682750	0.180894	0.158989	0.132612	0.199217	0.130336	0.134427	0.269632	0.301732	0.250856	0.25231	0.21995	0	0	0.185453	0.156079	0.258896	0	0.185453	0.00606085	0.498794	0.0133244	0.44586	0.602865	0.004329	NA	NA	NA	NA	chr1:61685398-62688858_1	ENSMUSG00000052062_Pard3b	chr1:62634391-62684139_1;chr1:62634391-62684139_1;chr1:62634391-62684139_1;chr1:62634391-62684139_1;chr1:62634391-62684139_1	ENSMUST00000046451_ENSMUST00000046451_19;ENSMUST00000046673_ENSMUST00000046673_20;ENSMUST00000063725_ENSMUST00000063725_20;ENSMUST00000075374_ENSMUST00000075374_21;ENSMUST00000094906_ENSMUST00000094906_20	ENSMUSG00000052062;ENSMUSG00000052062;ENSMUSG00000052062;ENSMUSG00000052062;ENSMUSG00000052062	NA	NA	NA	chr1:61685398-62688858_1;chr1:61685817-62684497_1;chr1:61685817-62688858_1;chr1:61685817-62684497_1;chr1:62056881-62684497_1	ENSMUST00000075374_Pard3b-001;ENSMUST00000046673_Pard3b-002;ENSMUST00000094906_Pard3b-003;ENSMUST00000063725_Pard3b-202;ENSMUST00000046451_Pard3b-201	ENSMUSG00000052062_Pard3b;ENSMUSG00000052062_Pard3b;ENSMUSG00000052062_Pard3b;ENSMUSG00000052062_Pard3b;ENSMUSG00000052062_Pard3b	NA	NA	NA	NA
chr1	62841001	62842000	chr1:62841001-62842000	0.411122	0.390247	0.311129	0.347208	0.46605	0.417186	0.82887	0.615297	0.691246	0.771487	0.623191	0.185821	0.116149	0.118015	0.389263	0.719466	0.121948	0.118015	0.018135	0.347434	0.0967342	0.432295	0.541044	0.004329	NA's	NA's	NA's	NA's	chr1:62749859-62865269_1	ENSMUSG00000025969_Nrp2	chr1:62832876-62859107_1;chr1:62832876-62861906_1;chr1:62832876-62842282_1;chr1:62832891-62842282_1;chr1:62832891-62861906_1;chr1:62832891-62859107_1	ENSMUST00000063594_ENSMUST00000063594_14;ENSMUST00000102822_ENSMUST00000102822_14;ENSMUST00000114155_ENSMUST00000114155_14;ENSMUST00000027112_ENSMUST00000027112_14;ENSMUST00000075144_ENSMUST00000075144_14;ENSMUST00000114157_ENSMUST00000114157_14	ENSMUSG00000025969;ENSMUSG00000025969;ENSMUSG00000025969;ENSMUSG00000025969;ENSMUSG00000025969;ENSMUSG00000025969	NA's	NA's	NA's	chr1:62749859-62865269_1;chr1:62749859-62865269_1;chr1:62750276-62865269_1;chr1:62750276-62865269_1;chr1:62750276-62843555_1;chr1:62750276-62843555_1	ENSMUST00000102822_Nrp2-001;ENSMUST00000075144_Nrp2-006;ENSMUST00000063594_Nrp2-002;ENSMUST00000114157_Nrp2-003;ENSMUST00000114155_Nrp2-004;ENSMUST00000027112_Nrp2-005	ENSMUSG00000025969_Nrp2;ENSMUSG00000025969_Nrp2;ENSMUSG00000025969_Nrp2;ENSMUSG00000025969_Nrp2;ENSMUSG00000025969_Nrp2;ENSMUSG00000025969_Nrp2	chr1:62841765-62841842;chr1:62841842-62841892;chr1:62841957-62842073%NA's	Simple_repeat;Simple_repeat;SINE%NA's	Simple_repeat;Simple_repeat;MIR%NA's	(TG)n;(GA)n;MIRc%NA's
chr1	62862251	62862750	chr1:62862251-62862750	0.345343	0.409518	0.515148	0.239061	0.446302	0.421822	0.738993	0.556134	0.602053	0.596811	0.48389	0.371643	0.154866	0.101156	0.396199	0.595576	0.263254	0.101156	0.102467	0.807938	0.139343	0.626765	0.665237	0.00865801	NA	chr1:62861907-62865269_1;chr1:62861907-62865269_1;chr1:62861907-62865269_1;chr1:62861907-62865269_1	ENSMUSE00000662710_ENSMUST00000102822;ENSMUSE00000662710_ENSMUST00000063594;ENSMUSE00000662710_ENSMUST00000114157;ENSMUSE00000662710_ENSMUST00000075144	ENSMUSG00000025969;ENSMUSG00000025969;ENSMUSG00000025969;ENSMUSG00000025969	chr1:62749859-62865269_1	ENSMUSG00000025969_Nrp2	NA	NA	NA	NA	NA	NA	chr1:62749859-62865269_1;chr1:62749859-62865269_1;chr1:62750276-62865269_1;chr1:62750276-62865269_1	ENSMUST00000102822_Nrp2-001;ENSMUST00000075144_Nrp2-006;ENSMUST00000063594_Nrp2-002;ENSMUST00000114157_Nrp2-003	ENSMUSG00000025969_Nrp2;ENSMUSG00000025969_Nrp2;ENSMUSG00000025969_Nrp2;ENSMUSG00000025969_Nrp2	chr1:62862273-62862298	Simple_repeat	Simple_repeat	(TTTTG)n
chr1	63166501	63167250	chr1:63166501-63167250	0.293267	0.267391	0.229521	0.167912	0.254748	0.229452	0.302088	0.491055	0.353985	0.376039	0.285935	0.278732	0.096791	0.0758671	0.240382	0.36182	0.187762	0.0758671	0.0241678	0.669758	0.0716662	0.759868	0.661517	0.00649351	NA's	NA's	NA's	NA's	chr1:63161045-63204864_1	ENSMUSG00000084799_AL645950.1	chr1:63161119-63190692_1	ENSMUST00000138611_ENSMUST00000138611_0	ENSMUSG00000084799	NA's	NA's	NA's	chr1:63161045-63204864_1	ENSMUST00000138611_AL645950.1-201	ENSMUSG00000084799_AL645950.1	chr1:63166583-63166732;chr1:63166775-63166894%chr1:63166775-63166894;chr1:63167023-63167085;chr1:63167199-63167226	SINE;SINE%SINE;SINE;Simple_repeat	Alu;B4%B4;ID;Simple_repeat	B1F;RSINE1%RSINE1;ID4;(CA)n
chr1	63515251	63515750	chr1:63515251-63515750	0.422086	0.375793	0.586555	0.358591	0.442353	0.449634	0.699047	0.491055	0.590904	0.601663	0.696508	0	0.251657	0.219172	0.439169	0.615835	0.125828	0.219172	0.0462766	0.489834	0.0786023	0.455253	0.713127	0.00865801	NA	NA	NA	NA	chr1:63492465-63643089_1	ENSMUSG00000025964_Adam23	chr1:63494523-63524252_1;chr1:63494523-63524252_1;chr1:63494523-63524252_1;chr1:63494523-63524252_1;chr1:63494523-63524252_1;chr1:63494523-63524252_1	ENSMUST00000087374_ENSMUST00000087374_1;ENSMUST00000114101_ENSMUST00000114101_1;ENSMUST00000114103_ENSMUST00000114103_1;ENSMUST00000114107_ENSMUST00000114107_1;ENSMUST00000114108_ENSMUST00000114108_1;ENSMUST00000146403_ENSMUST00000146403_1	ENSMUSG00000025964;ENSMUSG00000025964;ENSMUSG00000025964;ENSMUSG00000025964;ENSMUSG00000025964;ENSMUSG00000025964	NA	NA	NA	chr1:63492465-63619791_1;chr1:63492469-63642850_1;chr1:63492478-63643089_1;chr1:63492478-63643089_1;chr1:63492484-63615668_1;chr1:63492509-63579423_1	ENSMUST00000114103_Adam23-002;ENSMUST00000087374_Adam23-001;ENSMUST00000114108_Adam23-203;ENSMUST00000114107_Adam23-202;ENSMUST00000114101_Adam23-003;ENSMUST00000146403_Adam23-004	ENSMUSG00000025964_Adam23;ENSMUSG00000025964_Adam23;ENSMUSG00000025964_Adam23;ENSMUSG00000025964_Adam23;ENSMUSG00000025964_Adam23;ENSMUSG00000025964_Adam23	chr1:63515268-63515798	LINE	L2	L2
chr1	63643501	63644000	chr1:63643501-63644000	0.230229	0.240893	0.204019	0.0284596	0.225126	0.166875	0.384476	0.425975	0.284303	0.257162	0.293266	0.588434	0	0.134875	0.1826	0.329037	0.294217	0.134875	0.012018	0.600366	0.0208762	0.439118	0.554954	0.004329	NA	NA	NA	NA	NA	NA	NA	NA	NA	NA	NA	NA	NA	NA	NA	chr1:63643672-63643820	SINE	Alu	B1_Mur3
chr1	63791001	63791500	chr1:63791001-63791500	0.279563	0.20235	0.244823	0.227677	0.205378	0.0834373	0.339537	0.431891	0.323325	0.422134	0.249276	0.123881	0	0.202312	0.207205	0.353233	0.0619404	0.202312	0.013234	0.555195	0.0342514	0.523935	0.586595	0.00865801	NA	NA	NA	NA	chr1:63777188-63801229_1	ENSMUSG00000025962_Fastkd2	chr1:63785929-63792415_1;chr1:63785929-63792415_1;chr1:63785929-63792415_1;chr1:63785929-63792415_1	ENSMUST00000027103_ENSMUST00000027103_6;ENSMUST00000087369_ENSMUST00000087369_5;ENSMUST00000128621_ENSMUST00000128621_5;ENSMUST00000131478_ENSMUST00000131478_1	ENSMUSG00000025962;ENSMUSG00000025962;ENSMUSG00000025962;ENSMUSG00000025962	NA	NA	NA	chr1:63777188-63801229_1;chr1:63777215-63801229_1;chr1:63777217-63799112_1;chr1:63784288-63794631_1	ENSMUST00000027103_Fastkd2-001;ENSMUST00000087369_Fastkd2-201;ENSMUST00000128621_Fastkd2-002;ENSMUST00000131478_Fastkd2-003	ENSMUSG00000025962_Fastkd2;ENSMUSG00000025962_Fastkd2;ENSMUSG00000025962_Fastkd2;ENSMUSG00000025962_Fastkd2	chr1:63790987-63791030	LINE	L1	L1MB1
chr1	64346751	64347250	chr1:64346751-64347250	0.219265	0.0578143	0.193818	0.165066	0.244874	0.125156	0.254653	0.319481	0.295452	0.237754	0.256608	0.216792	0.096791	0.168594	0.167666	0.27279	0.156791	0.168594	0.031399	1.05685	0.0373652	0.708607	0.614633	0.00865801	NA	NA	NA	NA	NA	NA	NA	NA	NA	NA	NA	NA	NA	NA	NA	NA	NA	NA	NA
chr1	64777751	64778250	chr1:64777751-64778250	0.131559	0.154172	0.20912	0.113839	0.157983	0.120521	0.224694	0.17749	0.340049	0.490064	0.227282	0	0	0.354046	0.147865	0.291915	0	0.354046	0.00690228	0.561862	0.0303375	0.596668	0.506535	0.00865801	chr1:64778177-64778476	NA	NA	NA	NA	NA	NA	NA	NA	NA	NA	NA	NA	NA	NA	chr1:64777723-64777758	Simple_repeat	Simple_repeat	(TA)n
chr1	65128751	65129500	chr1:65128751-65129500	0.263118	0.250529	0.265225	0.219139	0.317941	0.132109	0.357013	0.33723	0.345623	0.516751	0.425236	0.232277	0.0193582	0.328757	0.241344	0.396371	0.125817	0.328757	0.0186188	0.570221	0.0375063	0.488251	0.608186	0.004329	NA's	chr1:65128821-65128862_-1%NA's	ENSMUSE00000601071_ENSMUST00000027090%NA's	ENSMUSG00000073658%NA's	chr1:65126804-65128862_-1%NA's	ENSMUSG00000073658_Crygb%NA's	chr1:65128732-65128820_-1%NA's	ENSMUST00000027090_ENSMUST00000027090_0%NA's	ENSMUSG00000073658%NA's	chr1:65130862-65128362_-1	ENSMUST00000027090_Crygb-201	ENSMUSG00000073658_Crygb	chr1:65126804-65128862_-1%NA's	ENSMUST00000027090_Crygb-201%NA's	ENSMUSG00000073658_Crygb%NA's	chr1:65129226-65129246;chr1:65129246-65129446%chr1:65129226-65129246;chr1:65129246-65129446;chr1:65129446-65129462	Low_complexity;LINE%Low_complexity;LINE;Low_complexity	Low_complexity;L1%Low_complexity;L1;Low_complexity	AT_rich;L1Md_F2%AT_rich;L1Md_F2;AT_rich
chr1	65232251	65232750	chr1:65232251-65232750	0.263118	0.279436	0.224421	0.261829	0.209328	0.166875	0.429415	0.325398	0.312176	0.281423	0.271271	0.185821	0.251657	0.134875	0.234168	0.323936	0.218739	0.134875	0.00757474	0.371669	0.020839	0.445634	0.722881	0.00865801	NA	NA	NA	NA	NA	NA	NA	NA	NA	chr1:65231259-65233759_1;chr1:65231324-65233824_1	ENSMUST00000114042_Pikfyve-204;ENSMUST00000097708_Pikfyve-203	ENSMUSG00000025949_Pikfyve;ENSMUSG00000025949_Pikfyve	NA	NA	NA	chr1:65232615-65232697;chr1:65232742-65232848	SINE;SINE	MIR;MIR	MIRb;MIRc
chr1	65331751	65332250	chr1:65331751-65332250	0.153486	0.178261	0.0867081	0.182142	0.122437	0.162239	0.194735	0.272151	0.189535	0.305683	0.359251	0	0.154866	0.26975	0.147545	0.264271	0.0774328	0.26975	0.0246398	1.06388	0.0486074	0.83426	0.558311	0.004329	NA	NA	NA	NA	chr1:65328630-65435818_1	ENSMUSG00000025946_Pth2r	chr1:65328798-65368542_1	ENSMUST00000140190_ENSMUST00000140190_0	ENSMUSG00000025946	NA	NA	NA	chr1:65328630-65391915_1	ENSMUST00000140190_Pth2r-002	ENSMUSG00000025946_Pth2r	NA	NA	NA	NA
chr1	66471751	66472250	chr1:66471751-66472250	0.372751	0.505875	0.474344	0.398435	0.481848	0.500624	0.684067	0.692209	0.635501	0.543437	0.711171	0.495524	0.116149	0	0.455646	0.653277	0.305836	0	0.0226456	0.330266	0.0336684	0.280875	0.697478	0.004329	NA	chr1:66471771-66472102_1;chr1:66471771-66472102_1;chr1:66471771-66472102_1;chr1:66471771-66472102_1;chr1:66471771-66472102_1;chr1:66471771-66472102_1;chr1:66471771-66472078_1;chr1:66471771-66472102_1;chr1:66471771-66472102_1	ENSMUSE00000154385_ENSMUST00000114012;ENSMUSE00000154385_ENSMUST00000077355;ENSMUSE00000154385_ENSMUST00000114015;ENSMUSE00000154385_ENSMUST00000114013;ENSMUSE00000154385_ENSMUST00000114017;ENSMUSE00000829334_ENSMUST00000151423;ENSMUSE00000770590_ENSMUST00000133522;ENSMUSE00000154385_ENSMUST00000114018;ENSMUSE00000154385_ENSMUST00000024639	ENSMUSG00000015222;ENSMUSG00000015222;ENSMUSG00000015222;ENSMUSG00000015222;ENSMUSG00000015222;ENSMUSG00000015222;ENSMUSG00000015222;ENSMUSG00000015222;ENSMUSG00000015222	chr1:66221842-66489157_1	ENSMUSG00000015222_Mtap2	chr1:66468365-66471770_1;chr1:66468365-66471770_1;chr1:66468365-66471770_1;chr1:66468365-66471770_1;chr1:66468365-66471770_1;chr1:66468365-66471770_1;chr1:66468365-66471770_1;chr1:66468365-66471770_1;chr1:66468365-66471770_1;chr1:66472103-66480087_1;chr1:66472103-66480087_1;chr1:66472103-66480087_1;chr1:66472103-66480087_1;chr1:66472103-66480087_1;chr1:66472103-66478100_1;chr1:66472103-66478100_1…	ENSMUST00000024639_ENSMUST00000024639_10;ENSMUST00000077355_ENSMUST00000077355_5;ENSMUST00000114012_ENSMUST00000114012_5;ENSMUST00000114013_ENSMUST00000114013_10;ENSMUST00000114015_ENSMUST00000114015_9;ENSMUST00000114017_ENSMUST00000114017_9;ENSMUST00000114018_ENSMUST00000114018_7;ENSMUST00000133522_ENSMUST00000133522_4;ENSMUST00000151423_ENSMUST00000151423_4;ENSMUST00000024639_ENSMUST00000024639…	ENSMUSG00000015222;ENSMUSG00000015222;ENSMUSG00000015222;ENSMUSG00000015222;ENSMUSG00000015222;ENSMUSG00000015222;ENSMUSG00000015222;ENSMUSG00000015222;ENSMUSG00000015222;ENSMUSG00000015222;ENSMUSG00000015222;ENSMUSG00000015222;ENSMUSG00000015222;ENSMUSG00000015222;ENSMUSG00000015222;ENSMUSG00000015222;ENSMUSG00000015222	NA	NA	NA	chr1:66221887-66488602_1;chr1:66221890-66489157_1;chr1:66298236-66489155_1;chr1:66298236-66489155_1;chr1:66368293-66485762_1;chr1:66411229-66489157_1;chr1:66411232-66489157_1;chr1:66433526-66486530_1;chr1:66461835-66472078_1	ENSMUST00000114017_Mtap2-007;ENSMUST00000114015_Mtap2-003;ENSMUST00000114018_Mtap2-202;ENSMUST00000024639_Mtap2-006;ENSMUST00000114013_Mtap2-201;ENSMUST00000077355_Mtap2-002;ENSMUST00000114012_Mtap2-001;ENSMUST00000151423_Mtap2-009;ENSMUST00000133522_Mtap2-015	ENSMUSG00000015222_Mtap2;ENSMUSG00000015222_Mtap2;ENSMUSG00000015222_Mtap2;ENSMUSG00000015222_Mtap2;ENSMUSG00000015222_Mtap2;ENSMUSG00000015222_Mtap2;ENSMUSG00000015222_Mtap2;ENSMUSG00000015222_Mtap2;ENSMUSG00000015222_Mtap2	chr1:66471705-66471752	Simple_repeat	Simple_repeat	(TG)n
chr1	67169501	67170000	chr1:67169501-67170000	0.180894	0.101175	0.0714067	0.11953	0.134286	0.152968	0.2197	0.295816	0.273154	0.164972	0.461895	0.123881	0.174224	0.134875	0.12671	0.283107	0.149052	0.134875	0.00645894	0.634264	0.0294272	0.605931	0.447569	0.00865801	NA	chr1:67169600-67169864_1	ENSMUSE00000154717_ENSMUST00000027144	ENSMUSG00000025991	chr1:67169600-67277833_1	ENSMUSG00000025991_Cps1	chr1:67169865-67186330_1	ENSMUST00000027144_ENSMUST00000027144_0	ENSMUSG00000025991	chr1:67167600-67170100_1	ENSMUST00000027144_Cps1-001	ENSMUSG00000025991_Cps1	chr1:67169600-67277833_1	ENSMUST00000027144_Cps1-001	ENSMUSG00000025991_Cps1	NA	NA	NA	NA
chr1	67175751	67176250	chr1:67175751-67176250	0.153486	0.115629	0.0816076	0.187834	0.126386	0.180781	0.299592	0.212988	0.25643	0.213493	0.285935	0	0.096791	0.185453	0.140954	0.253687	0.0483955	0.185453	0.00586921	0.543517	0.0249971	0.623226	0.55562	0.004329	NA	NA	NA	NA	chr1:67169600-67277833_1	ENSMUSG00000025991_Cps1	chr1:67169865-67186330_1	ENSMUST00000027144_ENSMUST00000027144_0	ENSMUSG00000025991	NA	NA	NA	chr1:67169600-67277833_1	ENSMUST00000027144_Cps1-001	ENSMUSG00000025991_Cps1	chr1:67175820-67176243;chr1:67176243-67176294	LINE;Simple_repeat	L1;Simple_repeat	Lx6;(TTTA)n
chr1	69161251	69161750	chr1:69161251-69161750	0.33438	0.2698	0.42334	0.529349	0.473949	0.435728	0.589197	0.538385	0.501711	0.815156	0.601196	0.0309702	0.135507	0	0.411091	0.609129	0.0832388	0	0.0342247	0.45002	0.0963403	0.509559	0.674883	0.00865801	NA	NA	NA	NA	NA	NA	NA	NA	NA	NA	NA	NA	NA	NA	NA	chr1:69161540-69161659	LINE	L1	L1M2
chr1	69425001	69425500	chr1:69425001-69425500	0.427567	0.582961	0.510048	0.552117	0.391008	0.482082	0.709033	0.686293	0.635501	0.708409	0.579201	0.836196	0.0580746	0.151734	0.490964	0.663688	0.447135	0.151734	0.353669	1.21129	0.469683	1.03262	0.739752	0.00865801	NA	NA	NA	NA	NA	NA	NA	NA	NA	NA	NA	NA	NA	NA	NA	NA	NA	NA	NA
chr1	69996001	69996500	chr1:69996001-69996500	0.164449	0.0867215	0.198919	0.136606	0.18563	0.23177	0.229687	0.248485	0.384645	0.266867	0.344588	0	0.329089	0.185453	0.167349	0.294854	0.164545	0.185453	0.00743661	0.515304	0.0267198	0.554382	0.567566	0.00865801	NA	NA	NA	NA	chr1:69873562-70771516_1	ENSMUSG00000053153_Spag16	chr1:69943156-70043354_1	ENSMUST00000065425_ENSMUST00000065425_9	ENSMUSG00000053153	NA	NA	NA	chr1:69873562-70771516_1	ENSMUST00000065425_Spag16-201	ENSMUSG00000053153_Spag16	NA	NA	NA	NA
chr1	70111751	70112250	chr1:70111751-70112250	0.131559	0.158989	0.137713	0.073995	0.209328	0.0973435	0.194735	0.248485	0.323325	0.271719	0.447231	0	0	0.0505781	0.134821	0.297099	0	0.0505781	0.0103251	0.753684	0.0438168	0.704562	0.453792	0.00865801	NA	NA	NA	NA	chr1:69873562-70771516_1	ENSMUSG00000053153_Spag16	chr1:70043483-70311479_1;chr1:70043483-70311479_1	ENSMUST00000065425_ENSMUST00000065425_10;ENSMUST00000087282_ENSMUST00000087282_0	ENSMUSG00000053153;ENSMUSG00000053153	NA	NA	NA	chr1:69873562-70771516_1;chr1:70043376-70327447_1	ENSMUST00000065425_Spag16-201;ENSMUST00000087282_Spag16-202	ENSMUSG00000053153_Spag16;ENSMUSG00000053153_Spag16	chr1:70111938-70112359	LTR	ERVK	RLTR10
chr1	70192001	70192500	chr1:70192001-70192500	0.175412	0.236075	0.112211	0.170758	0.157983	0.125156	0.209714	0.248485	0.351198	0.315388	0.256608	0.154851	0	0.168594	0.162932	0.276279	0.0774256	0.168594	0.0270549	1.00952	0.051678	0.822821	0.58974	0.00865801	NA	NA	NA	NA	chr1:69873562-70771516_1	ENSMUSG00000053153_Spag16	chr1:70043483-70311479_1;chr1:70043483-70311479_1	ENSMUST00000065425_ENSMUST00000065425_10;ENSMUST00000087282_ENSMUST00000087282_0	ENSMUSG00000053153;ENSMUSG00000053153	NA	NA	NA	chr1:69873562-70771516_1;chr1:70043376-70327447_1	ENSMUST00000065425_Spag16-201;ENSMUST00000087282_Spag16-202	ENSMUSG00000053153_Spag16;ENSMUSG00000053153_Spag16	NA	NA	NA	NA
chr1	70313501	70314000	chr1:70313501-70314000	0.0877061	0.144536	0.137713	0.159374	0.165882	0.11125	0.264639	0.171573	0.356772	0.266867	0.190623	0.278732	0.0580746	0.0505781	0.13441	0.250095	0.168403	0.0505781	0.00751538	0.644976	0.0215113	0.586447	0.537436	0.004329	NA	NA	NA	NA	chr1:69873562-70771516_1	ENSMUSG00000053153_Spag16	chr1:70311624-70346156_1;chr1:70311624-70317767_1	ENSMUST00000065425_ENSMUST00000065425_11;ENSMUST00000087282_ENSMUST00000087282_1	ENSMUSG00000053153;ENSMUSG00000053153	NA	NA	NA	chr1:69873562-70771516_1;chr1:70043376-70327447_1	ENSMUST00000065425_Spag16-201;ENSMUST00000087282_Spag16-202	ENSMUSG00000053153_Spag16;ENSMUSG00000053153_Spag16	chr1:70313379-70313517;chr1:70313523-70313543;chr1:70313972-70314931	SINE;Simple_repeat;LINE	Alu;Simple_repeat;L1	B1_Mus2;(CAAA)n;Lx8
chr1	70637251	70637750	chr1:70637251-70637750	0.164449	0.183079	0.173416	0.159374	0.173781	0.245676	0.209714	0.33723	0.351198	0.25231	0.249276	0.247762	0.193582	0.0842968	0.183296	0.279946	0.220672	0.0842968	0.00701146	0.456827	0.0200723	0.506086	0.654755	0.00865801	NA	NA	NA	NA	chr1:69873562-70771516_1	ENSMUSG00000053153_Spag16	chr1:70540482-70771340_1	ENSMUST00000065425_ENSMUST00000065425_15	ENSMUSG00000053153	NA	NA	NA	chr1:69873562-70771516_1	ENSMUST00000065425_Spag16-201	ENSMUSG00000053153_Spag16	chr1:70636462-70637311;chr1:70637289-70637435;chr1:70637438-70637520;chr1:70637520-70637562;chr1:70637562-70638163	LINE;LINE;LINE;Simple_repeat;LINE	L1;L1;L1;Simple_repeat;L1	Lx5;Lx5;Lx6;(TG)n;Lx6
chr1	71644251	71644750	chr1:71644251-71644750	0.153486	0.144536	0.198919	0.221985	0.181681	0.176145	0.23468	0.343147	0.289877	0.22805	0.403241	0.123881	0.271015	0	0.179459	0.299799	0.197448	0	0.0201227	0.790457	0.0373127	0.644315	0.598596	0.004329	NA	chr1:71643855-71644321_-1;chr1:71643855-71644321_-1	ENSMUSE00000629677_ENSMUST00000087254;ENSMUSE00000629677_ENSMUST00000055226	ENSMUSG00000026193;ENSMUSG00000026193	chr1:71632094-71699746_-1	ENSMUSG00000026193_Fn1	chr1:71644247-71644947_-1;chr1:71644322-71644947_-1;chr1:71644322-71644947_-1	ENSMUST00000097700_ENSMUST00000097700_37;ENSMUST00000055226_ENSMUST00000055226_38;ENSMUST00000087254_ENSMUST00000087254_36	ENSMUSG00000026193;ENSMUSG00000026193;ENSMUSG00000026193	NA	NA	NA	chr1:71632094-71699746_-1;chr1:71632094-71699746_-1;chr1:71632094-71699746_-1	ENSMUST00000087254_Fn1-202;ENSMUST00000097700_Fn1-203;ENSMUST00000055226_Fn1-201	ENSMUSG00000026193_Fn1;ENSMUSG00000026193_Fn1;ENSMUSG00000026193_Fn1	NA	NA	NA	NA
chr1	71766751	71767500	chr1:71766751-71767500	0.260377	0.130082	0.201469	0.0996087	0.244874	0.143698	0.294598	0.396393	0.345623	0.4003	0.4399	0	0.096791	0.328757	0.180018	0.375363	0.0483955	0.328757	0.0187173	0.767822	0.0578172	0.642166	0.478773	0.004329	NA's	NA's	NA's	NA's	NA's	NA's	NA's	NA's	NA's	NA's	NA's	NA's	NA's	NA's	NA's	chr1:71766693-71766827;chr1:71767033-71767201;chr1:71767209-71767350%chr1:71767033-71767201;chr1:71767209-71767350;chr1:71767428-71767572	LTR;SINE;SINE%SINE;SINE;SINE	B2;Alu;Alu%MaLR;B2;Alu	B3A;B1_Mur1;B1_Mus2%MLT1J2;B3A;B1_Mur1
chr1	71785751	71786500	chr1:71785751-71786500	0.326157	0.289072	0.300928	0.33867	0.37521	0.338384	0.614163	0.431891	0.60484	0.526455	0.399576	0.433583	0.10647	0.0590077	0.32807	0.515385	0.270027	0.0590077	0.0568511	0.8701	0.130896	0.837267	0.615452	0.00649351	NA's	NA's	NA's	NA's	NA's	NA's	NA's	NA's	NA's	NA's	NA's	NA's	NA's	NA's	NA's	chr1:71785690-71786035;chr1:71786035-71786235	LTR;LTR	MaLR;ERVL	ORR1E;LTR16A1
chr1	71786501	71787000	chr1:71786501-71787000	0.153486	0.236075	0.255024	0.193526	0.197479	0.23177	0.324558	0.272151	0.340049	0.334796	0.293266	0.371643	0.0580746	0.236031	0.211227	0.312964	0.214859	0.236031	0.0270221	0.778235	0.0522372	0.730291	0.674923	0.004329	NA	NA	NA	NA	NA	NA	NA	NA	NA	NA	NA	NA	NA	NA	NA	chr1:71786855-71787216	LTR	MaLR	MTE2b
chr1	71960751	71961250	chr1:71960751-71961250	0.389196	0.260164	0.336632	0.210601	0.256722	0.28276	0.46936	0.408226	0.490562	0.436691	0.366583	0.309702	0	0.101156	0.289346	0.434284	0.154851	0.101156	0.0242317	0.537991	0.0384616	0.451585	0.666259	0.00865801	NA	NA	NA	NA	NA	NA	NA	NA	NA	NA	NA	NA	NA	NA	NA	chr1:71960548-71960868	LTR	MaLR	MTD
chr1	71980001	71980500	chr1:71980001-71980500	0.115114	0.178261	0.0765072	0.216293	0.130336	0.148333	0.294598	0.236653	0.19511	0.262014	0.26394	0.0929107	0.290373	0.185453	0.144141	0.250463	0.191642	0.185453	0.0288671	1.17873	0.0431146	0.829027	0.575497	0.00865801	NA	NA	NA	NA	NA	NA	NA	NA	NA	NA	NA	NA	NA	NA	NA	chr1:71980370-71980521	SINE	B2	B3A
chr1	72042001	72042500	chr1:72042001-72042500	0.175412	0.221622	0.183617	0.159374	0.169832	0.101979	0.204721	0.236653	0.234132	0.373613	0.48389	0.464553	0.290373	0.134875	0.168639	0.306602	0.377463	0.134875	0.0142461	0.707766	0.0422479	0.670391	0.550027	0.00865801	NA	NA	NA	NA	NA	NA	NA	NA	NA	NA	NA	NA	NA	NA	NA	NA	NA	NA	NA
chr1	72311501	72312000	chr1:72311501-72312000	0.279563	0.231257	0.265225	0.273212	0.205378	0.222499	0.384476	0.331314	0.373496	0.276571	0.366583	0.154851	0.116149	0.101156	0.246189	0.346488	0.1355	0.101156	0.0214557	0.59498	0.0345614	0.536547	0.710528	0.00865801	NA	chr1:72311267-72312601_1;chr1:72311317-72312710_1	ENSMUSE00000766209_ENSMUST00000123075;ENSMUSE00000767238_ENSMUST00000147711	ENSMUSG00000085769;ENSMUSG00000085769	chr1:72283039-72321443_1;chr1:72305741-72330888_-1	ENSMUSG00000085769_AC114905.1;ENSMUSG00000026189_Pecr	chr1:72308638-72313980_-1;chr1:72308638-72313980_-1;chr1:72308638-72313980_-1;chr1:72311467-72316041_1	ENSMUST00000027381_ENSMUST00000027381_5;ENSMUST00000129458_ENSMUST00000129458_1;ENSMUST00000134840_ENSMUST00000134840_5;ENSMUST00000123654_ENSMUST00000123654_1	ENSMUSG00000026189;ENSMUSG00000026189;ENSMUSG00000026189;ENSMUSG00000085769	chr1:72309267-72311767_1	ENSMUST00000123075_AC114905.1-201	ENSMUSG00000085769_AC114905.1	chr1:72283039-72312710_1;chr1:72290595-72321443_1;chr1:72305741-72330833_-1;chr1:72305746-72330888_-1;chr1:72305746-72330887_-1;chr1:72311267-72313752_1	ENSMUST00000147711_AC114905.1-203;ENSMUST00000123654_AC114905.1-202;ENSMUST00000134840_Pecr-002;ENSMUST00000027381_Pecr-001;ENSMUST00000129458_Pecr-004;ENSMUST00000123075_AC114905.1-201	ENSMUSG00000085769_AC114905.1;ENSMUSG00000085769_AC114905.1;ENSMUSG00000026189_Pecr;ENSMUSG00000026189_Pecr;ENSMUSG00000026189_Pecr;ENSMUSG00000085769_AC114905.1	chr1:72311380-72311528;chr1:72311549-72311668;chr1:72311947-72312030	SINE;SINE;SINE	B4;Alu;B2	RSINE1;PB1D9;B3
chr1	72653751	72654250	chr1:72653751-72654250	0.169931	0.163807	0.219321	0.17645	0.134286	0.254947	0.334544	0.230736	0.289877	0.373613	0.447231	0.123881	0.367806	0.25289	0.186457	0.3352	0.245843	0.25289	0.0170887	0.701094	0.053441	0.689656	0.556255	0.00865801	NA	NA	NA	NA	chr1:72629825-72679708_1	ENSMUSG00000039354_Smarcal1	chr1:72648009-72657868_1;chr1:72648009-72657868_1;chr1:72648009-72657868_1;chr1:72648009-72657868_1	ENSMUST00000047615_ENSMUST00000047615_8;ENSMUST00000136498_ENSMUST00000136498_8;ENSMUST00000150725_ENSMUST00000150725_7;ENSMUST00000152225_ENSMUST00000152225_8	ENSMUSG00000039354;ENSMUSG00000039354;ENSMUSG00000039354;ENSMUSG00000039354	NA	NA	NA	chr1:72629825-72679708_1;chr1:72629825-72673490_1;chr1:72630189-72679708_1;chr1:72632212-72673490_1	ENSMUST00000047615_Smarcal1-001;ENSMUST00000136498_Smarcal1-005;ENSMUST00000152225_Smarcal1-006;ENSMUST00000150725_Smarcal1-004	ENSMUSG00000039354_Smarcal1;ENSMUSG00000039354_Smarcal1;ENSMUSG00000039354_Smarcal1;ENSMUSG00000039354_Smarcal1	chr1:72653925-72654095	SINE	B2	B3
chr1	72791751	72792500	chr1:72791751-72792500	0.323416	0.29389	0.280526	0.261829	0.173781	0.382421	0.556741	0.491055	0.4822	0.4003	0.692842	0.154851	0.0580746	0.160164	0.285977	0.524627	0.106463	0.160164	0.0335085	0.640339	0.125024	0.673915	0.545115	0.00649351	NA's	NA's	NA's	NA's	NA's	NA's	NA's	NA's	NA's	NA's	NA's	NA's	NA's	NA's	NA's	chr1:72791764-72791959;chr1:72792183-72792249%chr1:72792183-72792249;chr1:72792378-72792455	DNA;Simple_repeat%Simple_repeat;SINE	MER1_type;Simple_repeat%Simple_repeat;MIR	(TG)n;MIRb%Charlie15a;(TG)n
chr1	73344751	73345250	chr1:73344751-73345250	0.142522	0.197532	0.275426	0.159374	0.193529	0.162239	0.289605	0.272151	0.31775	0.276571	0.381246	0.154851	0	0	0.188437	0.307465	0.0774256	0	0.0074444	0.457876	0.00848157	0.299532	0.612874	0.00865801	NA	NA	NA	NA	NA	NA	NA	NA	NA	NA	NA	NA	NA	NA	NA	chr1:73344818-73344882;chr1:73344884-73345034;chr1:73345061-73345273	Simple_repeat;SINE;SINE	Simple_repeat;B4;B4	(TG)n;RSINE1;B4
chr1	73971501	73972000	chr1:73971501-73972000	0.433049	0.462515	0.520249	0.290288	0.367311	0.570155	0.599183	0.638963	0.607628	0.727818	0.601196	0.402613	0.116149	0	0.440594	0.634958	0.259381	0	0.121956	0.792615	0.355713	0.939302	0.693896	0.004329	NA	chr1:73971280-73972343_-1	ENSMUSE00000156628_ENSMUST00000068832	ENSMUSG00000055322	chr1:73959520-73988603_-1	ENSMUSG00000055322_Tns1	NA	NA	NA	NA	NA	NA	chr1:73959520-73988603_-1	ENSMUST00000068832_Tns1-202	ENSMUSG00000055322_Tns1	NA	NA	NA	NA
chr1	73972001	73972500	chr1:73972001-73972500	0.33438	0.399882	0.326431	0.187834	0.205378	0.23177	0.349524	0.443724	0.429242	0.533733	0.476558	0.216792	0.348448	0.472062	0.280946	0.446556	0.28262	0.472062	0.0304094	0.6207	0.0712364	0.597689	0.629139	0.00865801	NA	chr1:73971280-73972343_-1	ENSMUSE00000156628_ENSMUST00000068832	ENSMUSG00000055322	chr1:73959520-73988603_-1	ENSMUSG00000055322_Tns1	chr1:73972344-73974485_-1	ENSMUST00000068832_ENSMUST00000068832_3	ENSMUSG00000055322	NA	NA	NA	chr1:73959520-73988603_-1	ENSMUST00000068832_Tns1-202	ENSMUSG00000055322_Tns1	NA	NA	NA	NA
chr1	74187251	74187750	chr1:74187251-74187750	0.350824	0.245711	0.32133	0.421203	0.454201	0.366197	0.454381	0.437808	0.563031	0.645332	0.498553	0.371643	0.0193582	0.202312	0.359911	0.519821	0.1955	0.202312	0.0233332	0.424416	0.0449431	0.407829	0.692375	0.00865801	NA	chr1:74187493-74187639_1;chr1:74187493-74187639_1	ENSMUSE00000480601_ENSMUST00000080167;ENSMUSE00000480601_ENSMUST00000127134	ENSMUSG00000061815;ENSMUSG00000061815	chr1:74172115-74194797_1	ENSMUSG00000061815_Rufy4	chr1:74180782-74187492_1;chr1:74180782-74187492_1;chr1:74187640-74193227_1;chr1:74187640-74193227_1	ENSMUST00000080167_ENSMUST00000080167_8;ENSMUST00000127134_ENSMUST00000127134_8;ENSMUST00000080167_ENSMUST00000080167_9;ENSMUST00000127134_ENSMUST00000127134_9	ENSMUSG00000061815;ENSMUSG00000061815;ENSMUSG00000061815;ENSMUSG00000061815	NA	NA	NA	chr1:74172115-74194797_1;chr1:74172153-74194347_1	ENSMUST00000080167_Rufy4-201;ENSMUST00000127134_Rufy4-202	ENSMUSG00000061815_Rufy4;ENSMUSG00000061815_Rufy4	chr1:74187211-74187252;chr1:74187252-74187324	Simple_repeat;Simple_repeat	Simple_repeat;Simple_repeat	(TG)n;(GA)n
chr1	74328251	74328750	chr1:74328251-74328750	0.263118	0.216804	0.188718	0	0.18958	0.185416	0.349524	0.2899	0.217408	0.310536	0.293266	0.278732	0.271015	0.0674374	0.173939	0.292127	0.274873	0.0674374	0.0178561	0.768238	0.0216329	0.503485	0.595424	0.00865801	NA	chr1:74328310-74328393_-1;chr1:74328601-74328745_-1	ENSMUSE00000156614_ENSMUST00000006462;ENSMUSE00000156613_ENSMUST00000006462	ENSMUSG00000006299;ENSMUSG00000006299	chr1:74326421-74331254_-1	ENSMUSG00000006299_Aamp	chr1:74328217-74328309_-1;chr1:74328394-74328600_-1;chr1:74328746-74328984_-1	ENSMUST00000006462_ENSMUST00000006462_5;ENSMUST00000006462_ENSMUST00000006462_4;ENSMUST00000006462_ENSMUST00000006462_3	ENSMUSG00000006299;ENSMUSG00000006299;ENSMUSG00000006299	NA	NA	NA	chr1:74326421-74331254_-1	ENSMUST00000006462_Aamp-201	ENSMUSG00000006299_Aamp	NA	NA	NA	NA
chr1	74840251	74840750	chr1:74840251-74840750	0.274082	0.0819036	0.173416	0.233369	0.0947898	0.264218	0.304585	0.301732	0.434816	0.325092	0.315261	0.805226	0.193582	0	0.186963	0.336297	0.499404	0	0.0235119	0.820141	0.0229473	0.450445	0.555946	0.004329	NA	NA	NA	NA	chr1:74838090-74850753_1	ENSMUSG00000026167_Wnt10a	chr1:74840200-74847106_1	ENSMUST00000006718_ENSMUST00000006718_1	ENSMUSG00000026167	NA	NA	NA	chr1:74838090-74850753_1	ENSMUST00000006718_Wnt10a-001	ENSMUSG00000026167_Wnt10a	NA	NA	NA	NA
chr1	75205751	75206250	chr1:75205751-75206250	0.191857	0.226439	0.0816076	0.142298	0.229075	0.139062	0.339537	0.230736	0.245281	0.286275	0.454563	0.154851	0.367806	0.26975	0.16839	0.311279	0.261328	0.26975	0.00733408	0.508577	0.0234687	0.492147	0.540962	0.004329	chr1:75205532-75206024	chr1:75205262-75205797_-1;chr1:75205262-75205797_-1;chr1:75205631-75205797_-1;chr1:75205631-75205797_-1;chr1:75205631-75205797_-1;chr1:75205956-75206069_-1;chr1:75205956-75206078_-1;chr1:75205956-75206078_-1;chr1:75205956-75207328_-1;chr1:75205956-75206078_-1	ENSMUSE00000830232_ENSMUST00000132507;ENSMUSE00000830232_ENSMUST00000131408;ENSMUSE00000267904_ENSMUST00000113623;ENSMUSE00000791743_ENSMUST00000155716;ENSMUSE00000267904_ENSMUST00000027399;ENSMUSE00000838352_ENSMUST00000132507;ENSMUSE00000810197_ENSMUST00000113623;ENSMUSE00000766293_ENSMUST00000155716;ENSMUSE00000821457_ENSMUST00000131408;ENSMUSE00000810197_ENSMUST00000027399	ENSMUSG00000026200;ENSMUSG00000026200;ENSMUSG00000026200;ENSMUSG00000026200;ENSMUSG00000026200;ENSMUSG00000026200;ENSMUSG00000026200;ENSMUSG00000026200;ENSMUSG00000026200;ENSMUSG00000026200	chr1:75194818-75207353_-1	ENSMUSG00000026200_Glb1l	chr1:75205798-75205955_-1;chr1:75205798-75205955_-1;chr1:75205798-75205955_-1;chr1:75205798-75205955_-1;chr1:75205798-75205955_-1;chr1:75206079-75207165_-1;chr1:75206079-75207165_-1;chr1:75206079-75207165_-1	ENSMUST00000027399_ENSMUST00000027399_1;ENSMUST00000113623_ENSMUST00000113623_1;ENSMUST00000131408_ENSMUST00000131408_0;ENSMUST00000132507_ENSMUST00000132507_0;ENSMUST00000155716_ENSMUST00000155716_1;ENSMUST00000027399_ENSMUST00000027399_0;ENSMUST00000113623_ENSMUST00000113623_0;ENSMUST00000155716_ENSMUST00000155716_0	ENSMUSG00000026200;ENSMUSG00000026200;ENSMUSG00000026200;ENSMUSG00000026200;ENSMUSG00000026200;ENSMUSG00000026200;ENSMUSG00000026200;ENSMUSG00000026200	chr1:75205413-75207913_1;chr1:75205421-75207921_1;chr1:75205423-75207923_1;chr1:75205430-75207930_1;chr1:75205449-75207949_1;chr1:75205451-75207951_1;chr1:75205455-75207955_1	ENSMUST00000027401_Stk16-001;ENSMUST00000139627_Stk16-003;ENSMUST00000144355_Stk16-004;ENSMUST00000113618_Stk16-201;ENSMUST00000123825_Stk16-005;ENSMUST00000135484_Stk16-002;ENSMUST00000142052_Stk16-010	ENSMUSG00000026201_Stk16;ENSMUSG00000026201_Stk16;ENSMUSG00000026201_Stk16;ENSMUSG00000026201_Stk16;ENSMUSG00000026201_Stk16;ENSMUSG00000026201_Stk16;ENSMUSG00000026201_Stk16	chr1:75194818-75207353_-1;chr1:75194818-75207353_-1;chr1:75195922-75207353_-1;chr1:75196404-75206069_-1;chr1:75204606-75207328_-1	ENSMUST00000155716_Glb1l-002;ENSMUST00000027399_Glb1l-201;ENSMUST00000113623_Glb1l-001;ENSMUST00000132507_Glb1l-004;ENSMUST00000131408_Glb1l-003	ENSMUSG00000026200_Glb1l;ENSMUSG00000026200_Glb1l;ENSMUSG00000026200_Glb1l;ENSMUSG00000026200_Glb1l;ENSMUSG00000026200_Glb1l	chr1:75206187-75206306	DNA	MER1_type	MER5A1
chr1	75427751	75428250	chr1:75427751-75428250	0.520755	0.578143	0.382536	0.535041	0.181681	0.412551	0.649115	0.550218	0.685672	0.727818	0.725834	0	0.193582	0.236031	0.435118	0.667731	0.096791	0.236031	0.0557349	0.542571	0.0966501	0.465585	0.651636	0.00865801	chr1:75427878-75428193	chr1:75427834-75428895_1;chr1:75427834-75428879_1;chr1:75427834-75428845_1	ENSMUSE00000787144_ENSMUST00000087122;ENSMUSE00000724251_ENSMUST00000137868;ENSMUSE00000629529_ENSMUST00000038230	ENSMUSG00000026207;ENSMUSG00000026207;ENSMUSG00000026207	chr1:75371872-75428895_1	ENSMUSG00000026207_Speg	chr1:75427522-75427833_1;chr1:75427522-75427833_1;chr1:75427522-75427833_1	ENSMUST00000038230_ENSMUST00000038230_40;ENSMUST00000087122_ENSMUST00000087122_39;ENSMUST00000137868_ENSMUST00000137868_37	ENSMUSG00000026207;ENSMUSG00000026207;ENSMUSG00000026207	NA	NA	NA	chr1:75371872-75428895_1;chr1:75378717-75428845_1;chr1:75382185-75428879_1	ENSMUST00000087122_Speg-001;ENSMUST00000038230_Speg-201;ENSMUST00000137868_Speg-003	ENSMUSG00000026207_Speg;ENSMUSG00000026207_Speg;ENSMUSG00000026207_Speg	chr1:75428135-75428167	Simple_repeat	Simple_repeat	(CAG)n
chr1	75479251	75480000	chr1:75479251-75480000	0.781132	1.06475	1.11955	1.02455	0.531218	1.1519	1.45052	1.30159	1.65007	1.4799	1.72294	0.0774256	0.193582	0.126445	0.945516	1.521	0.135504	0.126445	0.25079	0.543425	0.532698	0.494495	0.623646	0.004329	NA's	chr1:75479144-75479719_1;chr1:75479144-75479719_1	ENSMUSE00000543419_ENSMUST00000113575;ENSMUSE00000543419_ENSMUST00000050899	ENSMUSG00000051703;ENSMUSG00000051703	chr1:75475885-75503027_-1;chr1:75476107-75482280_1	ENSMUSG00000026211_Obsl1;ENSMUSG00000051703_Tmem198	chr1:75475947-75483214_-1;chr1:75479720-75480949_1;chr1:75479720-75480949_1	ENSMUST00000156499_ENSMUST00000156499_0;ENSMUST00000050899_ENSMUST00000050899_1;ENSMUST00000113575_ENSMUST00000113575_2	ENSMUSG00000026211;ENSMUSG00000051703;ENSMUSG00000051703	NA's	NA's	NA's	chr1:75475885-75483808_-1;chr1:75476107-75482268_1;chr1:75476155-75482280_1	ENSMUST00000156499_Obsl1-002;ENSMUST00000113575_Tmem198-001;ENSMUST00000050899_Tmem198-002	ENSMUSG00000026211_Obsl1;ENSMUSG00000051703_Tmem198;ENSMUSG00000051703_Tmem198	chr1:75479874-75479954;chr1:75479954-75480039%NA's	LINE;SINE%NA's	L2;ID%NA's	L2a;ID4%NA's
chr1	75481251	75481750	chr1:75481251-75481750	0.197339	0.216804	0.387636	0.335824	0.260672	0.347655	0.439401	0.491055	0.484987	0.388169	0.461895	0.185821	0.329089	0.0168594	0.290988	0.453101	0.257455	0.0168594	0.0251031	0.544488	0.0417331	0.450863	0.642215	0.004329	NA	chr1:75481422-75482268_1;chr1:75481422-75482280_1	ENSMUSE00000696190_ENSMUST00000113575;ENSMUSE00000474674_ENSMUST00000050899	ENSMUSG00000051703;ENSMUSG00000051703	chr1:75475885-75503027_-1;chr1:75476107-75482280_1	ENSMUSG00000026211_Obsl1;ENSMUSG00000051703_Tmem198	chr1:75475947-75483214_-1;chr1:75481153-75481421_1;chr1:75481153-75481421_1	ENSMUST00000156499_ENSMUST00000156499_0;ENSMUST00000050899_ENSMUST00000050899_2;ENSMUST00000113575_ENSMUST00000113575_3	ENSMUSG00000026211;ENSMUSG00000051703;ENSMUSG00000051703	NA	NA	NA	chr1:75475885-75483808_-1;chr1:75476107-75482268_1;chr1:75476155-75482280_1	ENSMUST00000156499_Obsl1-002;ENSMUST00000113575_Tmem198-001;ENSMUST00000050899_Tmem198-002	ENSMUSG00000026211_Obsl1;ENSMUSG00000051703_Tmem198;ENSMUSG00000051703_Tmem198	NA	NA	NA	NA
chr1	75525251	75525750	chr1:75525251-75525750	0.422086	0.5396	0.453942	0.529349	0.300168	0.630415	0.559238	0.674461	0.64665	0.771487	0.791819	0.557464	0.0387164	0.134875	0.47926	0.688731	0.29809	0.134875	0.186687	0.901543	0.294013	0.787289	0.69586	0.00865801	NA	chr1:75525215-75525836_1;chr1:75525486-75525836_1;chr1:75525486-75525836_1;chr1:75525486-75525836_1;chr1:75525486-75525836_1	ENSMUSE00000774101_ENSMUST00000156838;ENSMUSE00000748702_ENSMUST00000129794;ENSMUSE00000264612_ENSMUST00000027414;ENSMUSE00000748702_ENSMUST00000140963;ENSMUSE00000264612_ENSMUST00000113553	ENSMUSG00000026213;ENSMUSG00000026213;ENSMUSG00000026213;ENSMUSG00000026213;ENSMUSG00000026213	chr1:75518104-75533910_1	ENSMUSG00000026213_Stk11ip	chr1:75524969-75525485_1;chr1:75524969-75525485_1;chr1:75524969-75525485_1;chr1:75524969-75525485_1	ENSMUST00000027414_ENSMUST00000027414_12;ENSMUST00000113553_ENSMUST00000113553_11;ENSMUST00000129794_ENSMUST00000129794_0;ENSMUST00000140963_ENSMUST00000140963_10	ENSMUSG00000026213;ENSMUSG00000026213;ENSMUSG00000026213;ENSMUSG00000026213	chr1:75522880-75525380_1;chr1:75523215-75525715_1;chr1:75524249-75526749_1	ENSMUST00000129794_Stk11ip-009;ENSMUST00000156838_Stk11ip-003;ENSMUST00000154303_Stk11ip-006	ENSMUSG00000026213_Stk11ip;ENSMUSG00000026213_Stk11ip;ENSMUSG00000026213_Stk11ip	chr1:75518104-75533910_1;chr1:75518127-75533507_1;chr1:75518366-75533510_1;chr1:75524880-75526058_1;chr1:75525215-75533510_1	ENSMUST00000027414_Stk11ip-001;ENSMUST00000113553_Stk11ip-004;ENSMUST00000140963_Stk11ip-002;ENSMUST00000129794_Stk11ip-009;ENSMUST00000156838_Stk11ip-003	ENSMUSG00000026213_Stk11ip;ENSMUSG00000026213_Stk11ip;ENSMUSG00000026213_Stk11ip;ENSMUSG00000026213_Stk11ip;ENSMUSG00000026213_Stk11ip	chr1:75525746-75525841	Low_complexity	Low_complexity	GA-rich
chr1	75553001	75553500	chr1:75553001-75553500	0.531718	0.515511	0.683464	0.489506	0.398907	0.537707	0.564231	0.786871	0.746992	0.776339	0.791819	0.216792	0.21294	0.25289	0.526136	0.73325	0.214866	0.25289	0.106594	0.620538	0.218689	0.637766	0.717539	0.00865801	NA	chr1:75553319-75553572_1;chr1:75553319-75553572_1;chr1:75553319-75553572_1;chr1:75553319-75553572_1;chr1:75553319-75553572_1	ENSMUSE00000156972_ENSMUST00000124341;ENSMUSE00000729490_ENSMUST00000132612;ENSMUSE00000729490_ENSMUST00000027415;ENSMUSE00000156972_ENSMUST00000113545;ENSMUSE00000156972_ENSMUST00000006751	ENSMUSG00000006576;ENSMUSG00000006576;ENSMUSG00000006576;ENSMUSG00000006576;ENSMUSG00000006576	chr1:75542841-75558747_1	ENSMUSG00000006576_Slc4a3	chr1:75552681-75553318_1;chr1:75552681-75553318_1;chr1:75552681-75553318_1;chr1:75552681-75553318_1;chr1:75552681-75553318_1	ENSMUST00000006751_ENSMUST00000006751_13;ENSMUST00000027415_ENSMUST00000027415_18;ENSMUST00000113545_ENSMUST00000113545_18;ENSMUST00000124341_ENSMUST00000124341_18;ENSMUST00000132612_ENSMUST00000132612_16	ENSMUSG00000006576;ENSMUSG00000006576;ENSMUSG00000006576;ENSMUSG00000006576;ENSMUSG00000006576	NA	NA	NA	chr1:75542841-75558747_1;chr1:75542846-75555518_1;chr1:75543071-75555465_1;chr1:75543219-75557456_1;chr1:75546412-75555658_1	ENSMUST00000124341_Slc4a3-001;ENSMUST00000113545_Slc4a3-202;ENSMUST00000027415_Slc4a3-010;ENSMUST00000132612_Slc4a3-002;ENSMUST00000006751_Slc4a3-201	ENSMUSG00000006576_Slc4a3;ENSMUSG00000006576_Slc4a3;ENSMUSG00000006576_Slc4a3;ENSMUSG00000006576_Slc4a3;ENSMUSG00000006576_Slc4a3	NA	NA	NA	NA
chr1	75791001	75791500	chr1:75791001-75791500	0.345343	0.342068	0.244823	0.301672	0.308067	0.259583	0.534272	0.378644	0.418093	0.354205	0.432568	0.185821	0.0580746	0.0505781	0.300259	0.423556	0.121948	0.0505781	0.0290433	0.56758	0.0560114	0.558762	0.708901	0.004329	NA	NA	NA	NA	NA	NA	NA	NA	NA	NA	NA	NA	NA	NA	NA	chr1:75791229-75791258	Simple_repeat	Simple_repeat	(CAAAA)n
chr1	76141251	76142000	chr1:76141251-76142000	0.438531	0.522738	0.441191	0.446816	0.456176	0.458905	0.748979	0.523594	0.657799	0.778765	0.560872	0.309702	0.0193582	0	0.460726	0.654002	0.16453	0	0.0905677	0.675331	0.20385	0.717029	0.705752	0.00649351	NA's	NA's	NA's	NA's	NA's	NA's	NA's	NA's	NA's	NA's	NA's	NA's	NA's	NA's	NA's	chr1:76141570-76142543	LTR	ERVK	RMER17A2
chr1	76243501	76244000	chr1:76243501-76244000	0.241192	0.178261	0.153014	0.216293	0.134286	0.139062	0.269632	0.242569	0.301027	0.242606	0.344588	0.526494	0.0193582	0	0.177018	0.280084	0.272926	0	0.0178094	0.75389	0.0430617	0.740895	0.632016	0.004329	NA	NA	NA	NA	NA	NA	NA	NA	NA	NA	NA	NA	NA	NA	NA	NA	NA	NA	NA
chr1	76914501	76915000	chr1:76914501-76915000	0.476902	0.289072	0.255024	0.239061	0.233025	0.194687	0.479347	0.319481	0.602053	0.587106	0.505885	0.0309702	0.309731	0.202312	0.281295	0.498774	0.170351	0.202312	0.0387425	0.699732	0.0983493	0.628755	0.563973	0.00865801	NA	NA	NA	NA	NA	NA	NA	NA	NA	NA	NA	NA	NA	NA	NA	chr1:76914304-76914626;chr1:76914635-76914666	LTR;Simple_repeat	MaLR;Simple_repeat	MTEb;(CAAA)n
chr1	77379501	77380000	chr1:77379501-77380000	0.378233	0.409518	0.42844	0.335824	0.355462	0.301301	0.459374	0.414142	0.490562	0.645332	0.447231	0.0929107	0.309731	0.151734	0.36813	0.491328	0.201321	0.151734	0.023077	0.412657	0.0574624	0.487888	0.749254	0.00865801	NA	chr1:77379444-77379653_-1;chr1:77379444-77379653_-1	ENSMUSE00000263872_ENSMUST00000113540;ENSMUSE00000263872_ENSMUST00000027451	ENSMUSG00000026235;ENSMUSG00000026235	chr1:77363760-77511663_-1	ENSMUSG00000026235_Epha4	chr1:77379654-77380097_-1;chr1:77379654-77380097_-1	ENSMUST00000027451_ENSMUST00000027451_11;ENSMUST00000113540_ENSMUST00000113540_11	ENSMUSG00000026235;ENSMUSG00000026235	NA	NA	NA	chr1:77363760-77511663_-1;chr1:77363760-77511663_-1	ENSMUST00000113540_Epha4-202;ENSMUST00000027451_Epha4-201	ENSMUSG00000026235_Epha4;ENSMUSG00000026235_Epha4	NA	NA	NA	NA
chr1	78348001	78348500	chr1:78348001-78348500	0.30149	0.327615	0.193818	0.250445	0.304117	0.305937	0.394462	0.567967	0.334474	0.397874	0.373915	0	0.0580746	0	0.28057	0.413738	0.0290373	0	0.0308012	0.625522	0.0616528	0.600138	0.678135	0.004329	NA	NA	NA	NA	chr1:78306920-78416862_1	ENSMUSG00000032908_Sgpp2	chr1:78307078-78356645_1	ENSMUST00000036172_ENSMUST00000036172_0	ENSMUSG00000032908	NA	NA	NA	chr1:78306920-78416862_1	ENSMUST00000036172_Sgpp2-201	ENSMUSG00000032908_Sgpp2	chr1:78348158-78348245;chr1:78348173-78348279;chr1:78348279-78348321;chr1:78348331-78348468	LTR;SINE;Simple_repeat;Simple_repeat	ERVK;Alu;Simple_repeat;Simple_repeat	RLTR25B;B1_Mus2;(CAAAA)n;(GGAA)n
chr1	78557001	78557500	chr1:78557001-78557500	0.197339	0.284254	0.244823	0.187834	0.272521	0.259583	0.339537	0.44964	0.373496	0.494916	0.373915	0.216792	0.116149	0.219172	0.241059	0.406301	0.16647	0.219172	0.0108304	0.431717	0.0220812	0.365733	0.593301	0.004329	NA	NA	NA	NA	NA	NA	NA	NA	NA	NA	NA	NA	NA	NA	NA	chr1:78557253-78557289	Simple_repeat	Simple_repeat	(CATA)n
chr1	78611001	78611750	chr1:78611001-78611750	0.276822	0.308343	0.313679	0.19068	0.250798	0.289713	0.464367	0.51472	0.340049	0.538585	0.623191	0.170336	0.251657	0.193883	0.271673	0.496182	0.210996	0.193883	0.0223257	0.625505	0.085054	0.643102	0.536367	0.004329	NA's	NA's	NA's	NA's	NA's	NA's	NA's	NA's	NA's	NA's	NA's	NA's	NA's	NA's	NA's	chr1:78611515-78611553;chr1:78611572-78611600;chr1:78611609-78611855%NA's	SINE;Simple_repeat;LTR%NA's	Alu;Simple_repeat;MaLR%NA's	B1_Mus1;(CCCCAA)n;MTE2b%NA's
chr1	79623001	79623500	chr1:79623001-79623500	0.389196	0.33725	0.377435	0.221985	0.331764	0.254947	0.414435	0.573883	0.379071	0.417282	0.410573	0	0.232298	0.202312	0.318763	0.439049	0.116149	0.202312	0.106683	1.02466	0.143817	0.863757	0.726031	0.00865801	NA	NA	NA	NA	chr1:79603460-79668545_-1	ENSMUSG00000054702_Ap1s3	chr1:79621861-79668424_-1	ENSMUST00000067229_ENSMUST00000067229_0	ENSMUSG00000054702	NA	NA	NA	chr1:79603460-79668545_-1	ENSMUST00000067229_Ap1s3-201	ENSMUSG00000054702_Ap1s3	chr1:79622985-79623040;chr1:79623040-79623077;chr1:79623430-79623577	Simple_repeat;SINE;SINE	Simple_repeat;B2;B4	(CATA)n;B3;RSINE1
chr1	79737251	79737750	chr1:79737251-79737750	0.115114	0.158989	0.178517	0.153682	0.213277	0.162239	0.264639	0.207071	0.267579	0.286275	0.322593	0	0.116149	0.185453	0.163636	0.269632	0.0580746	0.185453	0.00940176	0.592549	0.0274742	0.614741	0.606889	0.00865801	NA	NA	NA	NA	chr1:79698837-79772718_-1	ENSMUSG00000073643_Wdfy1	chr1:79736705-79758138_-1;chr1:79736705-79758138_-1;chr1:79736705-79758138_-1;chr1:79736705-79758138_-1;chr1:79736705-79758138_-1;chr1:79736705-79758138_-1;chr1:79736705-79758138_-1;chr1:79736705-79758138_-1;chr1:79736705-79758138_-1	ENSMUST00000048820_ENSMUST00000048820_0;ENSMUST00000113510_ENSMUST00000113510_0;ENSMUST00000113511_ENSMUST00000113511_0;ENSMUST00000113512_ENSMUST00000113512_0;ENSMUST00000113513_ENSMUST00000113513_0;ENSMUST00000113514_ENSMUST00000113514_0;ENSMUST00000113515_ENSMUST00000113515_0;ENSMUST00000125641_ENSMUST00000125641_1;ENSMUST00000143368_ENSMUST00000143368_1	ENSMUSG00000073643;ENSMUSG00000073643;ENSMUSG00000073643;ENSMUSG00000073643;ENSMUSG00000073643;ENSMUSG00000073643;ENSMUSG00000073643;ENSMUSG00000073643;ENSMUSG00000073643	NA	NA	NA	chr1:79698837-79758344_-1;chr1:79698837-79758344_-1;chr1:79698837-79758344_-1;chr1:79698837-79758344_-1;chr1:79715549-79758344_-1;chr1:79715549-79758344_-1;chr1:79721272-79772718_-1;chr1:79722978-79758344_-1;chr1:79730428-79758622_-1	ENSMUST00000113512_Wdfy1-001;ENSMUST00000113513_Wdfy1-003;ENSMUST00000113515_Wdfy1-008;ENSMUST00000113514_Wdfy1-009;ENSMUST00000113510_Wdfy1-011;ENSMUST00000113511_Wdfy1-012;ENSMUST00000143368_Wdfy1-005;ENSMUST00000048820_Wdfy1-002;ENSMUST00000125641_Wdfy1-004	ENSMUSG00000073643_Wdfy1;ENSMUSG00000073643_Wdfy1;ENSMUSG00000073643_Wdfy1;ENSMUSG00000073643_Wdfy1;ENSMUSG00000073643_Wdfy1;ENSMUSG00000073643_Wdfy1;ENSMUSG00000073643_Wdfy1;ENSMUSG00000073643_Wdfy1;ENSMUSG00000073643_Wdfy1	chr1:79737434-79737554;chr1:79737558-79737580	SINE;Simple_repeat	Alu;Simple_repeat	PB1D7;(A)n
chr1	80894501	80895000	chr1:80894501-80895000	0.0931877	0.197532	0.153014	0.216293	0.134286	0.222499	0.224694	0.236653	0.217408	0.276571	0.322593	0.0929107	0.309731	0.202312	0.169469	0.255584	0.201321	0.202312	0.00919323	0.565776	0.00801378	0.350256	0.663066	0.00865801	NA	NA	NA	NA	NA	NA	NA	NA	NA	NA	NA	NA	NA	NA	NA	NA	NA	NA	NA
chr1	81212501	81213000	chr1:81212501-81213000	0.142522	0.110811	0.112211	0.0341516	0.110588	0.106614	0.129823	0.390477	0.222983	0.198937	0.30793	0.123881	0.0193582	0.185453	0.102816	0.25003	0.0716195	0.185453	0.00636212	0.775781	0.0412624	0.812429	0.411216	0.00865801	NA	NA	NA	NA	chr1:81073525-81338339_1	ENSMUSG00000054976_9430031J16Rik	chr1:81188628-81237458_1;chr1:81188628-81237458_1;chr1:81188628-81237458_1;chr1:81188628-81237458_1;chr1:81188724-81237458_1;chr1:81188724-81237458_1;chr1:81188724-81237458_1	ENSMUST00000068297_ENSMUST00000068297_2;ENSMUST00000113494_ENSMUST00000113494_2;ENSMUST00000123285_ENSMUST00000123285_2;ENSMUST00000137862_ENSMUST00000137862_3;ENSMUST00000068275_ENSMUST00000068275_2;ENSMUST00000113491_ENSMUST00000113491_3;ENSMUST00000123720_ENSMUST00000123720_3	ENSMUSG00000054976;ENSMUSG00000054976;ENSMUSG00000054976;ENSMUSG00000054976;ENSMUSG00000054976;ENSMUSG00000054976;ENSMUSG00000054976	NA	NA	NA	chr1:81073525-81295509_1;chr1:81073779-81295484_1;chr1:81073779-81295484_1;chr1:81073892-81268239_1;chr1:81073899-81296671_1;chr1:81073899-81333316_1;chr1:81074158-81338339_1	ENSMUST00000137862_9430031J16Rik-207;ENSMUST00000123720_9430031J16Rik-206;ENSMUST00000113491_9430031J16Rik-203;ENSMUST00000068275_9430031J16Rik-201;ENSMUST00000113494_9430031J16Rik-204;ENSMUST00000068297_9430031J16Rik-202;ENSMUST00000123285_9430031J16Rik-205	ENSMUSG00000054976_9430031J16Rik;ENSMUSG00000054976_9430031J16Rik;ENSMUSG00000054976_9430031J16Rik;ENSMUSG00000054976_9430031J16Rik;ENSMUSG00000054976_9430031J16Rik;ENSMUSG00000054976_9430031J16Rik;ENSMUSG00000054976_9430031J16Rik	NA	NA	NA	NA
chr1	83716251	83716750	chr1:83716251-83716750	0.164449	0.20235	0.153014	0.0683031	0.201428	0.139062	0.299592	0.248485	0.334474	0.310536	0.21995	0.185821	0.096791	0.118015	0.154768	0.282607	0.141306	0.118015	0.0147258	0.784078	0.0337061	0.649638	0.547643	0.004329	NA	NA	NA	NA	NA	NA	NA	NA	NA	NA	NA	NA	NA	NA	NA	chr1:83716223-83716421;chr1:83716433-83716580	LINE;Simple_repeat	L1;Simple_repeat	Lx7;(GA)n
chr1	87494251	87494750	chr1:87494251-87494750	0.191857	0.110811	0.224421	0.0853789	0.193529	0.162239	0.239673	0.212988	0.273154	0.237754	0.315261	0.0309702	0.174224	0.101156	0.161373	0.255766	0.102597	0.101156	0.0171537	0.811613	0.0397069	0.779094	0.630939	0.00865801	NA	chr1:87494293-87494971_-1	ENSMUSE00000813091_ENSMUST00000130727	ENSMUSG00000070034	chr1:87473474-87495392_-1	ENSMUSG00000070034_Sp110	chr1:87492685-87495203_-1;chr1:87492685-87495203_-1;chr1:87492685-87495203_-1;chr1:87492685-87495203_-1;chr1:87492685-87494819_-1;chr1:87492685-87495203_-1;chr1:87494016-87494851_-1	ENSMUST00000093508_ENSMUST00000093508_0;ENSMUST00000094774_ENSMUST00000094774_0;ENSMUST00000131950_ENSMUST00000131950_0;ENSMUST00000143363_ENSMUST00000143363_0;ENSMUST00000151690_ENSMUST00000151690_1;ENSMUST00000152399_ENSMUST00000152399_0;ENSMUST00000150114_ENSMUST00000150114_1	ENSMUSG00000070034;ENSMUSG00000070034;ENSMUSG00000070034;ENSMUSG00000070034;ENSMUSG00000070034;ENSMUSG00000070034;ENSMUSG00000070034	NA	NA	NA	chr1:87473474-87495392_-1;chr1:87473478-87495324_-1;chr1:87490019-87495354_-1;chr1:87492028-87495354_-1;chr1:87492270-87495316_-1;chr1:87492406-87495354_-1;chr1:87493788-87495354_-1;chr1:87494293-87495354_-1	ENSMUST00000093508_Sp110-001;ENSMUST00000131950_Sp110-005;ENSMUST00000143363_Sp110-002;ENSMUST00000152399_Sp110-007;ENSMUST00000094774_Sp110-201;ENSMUST00000151690_Sp110-006;ENSMUST00000150114_Sp110-008;ENSMUST00000130727_Sp110-003	ENSMUSG00000070034_Sp110;ENSMUSG00000070034_Sp110;ENSMUSG00000070034_Sp110;ENSMUSG00000070034_Sp110;ENSMUSG00000070034_Sp110;ENSMUSG00000070034_Sp110;ENSMUSG00000070034_Sp110;ENSMUSG00000070034_Sp110	chr1:87494287-87494406;chr1:87494446-87494528	SINE;LINE	Alu;L1	B1_Mus2;L1M
chr1	87840001	87840500	chr1:87840001-87840500	0.367269	0.207168	0.173416	0.239061	0.126386	0.375468	0.514299	0.384561	0.423667	0.407578	0.417905	0.340672	0.154866	0.25289	0.248128	0.429602	0.247769	0.25289	0.0409407	0.815458	0.0599788	0.570076	0.577577	0.004329	NA	NA	NA	NA	chr1:87836112-87857630_-1	ENSMUSG00000049608_Gpr55	chr1:87838441-87857409_-1	ENSMUST00000086975_ENSMUST00000086975_0	ENSMUSG00000049608	NA	NA	NA	chr1:87836112-87857630_-1	ENSMUST00000086975_Gpr55-201	ENSMUSG00000049608_Gpr55	chr1:87839973-87840031;chr1:87840031-87840084	Simple_repeat;Simple_repeat	Simple_repeat;Simple_repeat	(TC)n;(CA)n
chr1	88310251	88310750	chr1:88310251-88310750	0.328898	0.322797	0.438641	0.369975	0.46605	0.227135	0.524285	0.656712	0.540733	0.577402	0.645186	0.309702	0.0387164	0.0168594	0.358916	0.588864	0.174209	0.0168594	0.159546	1.11288	0.341846	0.992888	0.609506	0.004329	NA	NA	NA	NA	NA	NA	NA	NA	NA	NA	NA	NA	NA	NA	NA	chr1:88310205-88310266;chr1:88310266-88310404;chr1:88310404-88310628	LTR;SINE;LTR	MaLR;Alu;MaLR	MLT1B;B1_Mur4;MLT1B
chr1	88549501	88550000	chr1:88549501-88550000	0.164449	0.154172	0.147914	0.130914	0.217227	0.134427	0.354517	0.212988	0.362347	0.237754	0.249276	0.0309702	0	0.26975	0.158184	0.283376	0.0154851	0.26975	0.00864715	0.587861	0.0289708	0.600643	0.558211	0.00865801	NA	NA	NA	NA	NA	NA	NA	NA	NA	NA	NA	NA	NA	NA	NA	chr1:88549579-88549665;chr1:88549591-88549668	SINE;SINE	Alu;B4	B1_Mus1;ID_B1
chr1	88587251	88587750	chr1:88587251-88587750	0.175412	0.2698	0.219321	0.267521	0.225126	0.152968	0.379483	0.272151	0.462689	0.354205	0.329925	0.154851	0.154866	0.118015	0.218358	0.35969	0.154858	0.118015	0.0183934	0.621101	0.0420952	0.570411	0.607072	0.004329	NA	NA	NA	NA	NA	NA	NA	NA	NA	NA	NA	NA	NA	NA	NA	chr1:88587342-88587478;chr1:88587487-88587541;chr1:88587541-88587886	Simple_repeat;Simple_repeat;LINE	Simple_repeat;Simple_repeat;L1	(CA)n;(GA)n;L1MA8
chr1	88936001	88936750	chr1:88936001-88936750	0.172671	0.291481	0.270325	0.241907	0.23105	0.34302	0.357013	0.390477	0.437603	0.458525	0.406907	0.418098	0.116149	0.134875	0.258409	0.410105	0.267124	0.134875	0.0349719	0.752574	0.0816585	0.705541	0.6258	0.00649351	NA's	NA's	NA's	NA's	chr1:88600418-88946665_1	ENSMUSG00000053333_Dis3l2	chr1:88917693-88940591_1;chr1:88917693-88940591_1	ENSMUST00000065624_ENSMUST00000065624_9;ENSMUST00000065694_ENSMUST00000065694_13	ENSMUSG00000053333;ENSMUSG00000053333	NA's	NA's	NA's	chr1:88600418-88946665_1;chr1:88717840-88945481_1	ENSMUST00000065694_Dis3l2-202;ENSMUST00000065624_Dis3l2-201	ENSMUSG00000053333_Dis3l2;ENSMUSG00000053333_Dis3l2	chr1:88936219-88936240;chr1:88936240-88936415;chr1:88936415-88936496%chr1:88936240-88936415;chr1:88936415-88936496	Low_complexity;Simple_repeat;Low_complexity%Simple_repeat;Low_complexity	Low_complexity;Simple_repeat;Low_complexity%Simple_repeat;Low_complexity	(GGAAA)n;GA-rich%polypurine;(GGAAA)n;GA-rich
chr1	89178251	89178750	chr1:89178251-89178750	0.400159	0.409518	0.459043	0.398435	0.383109	0.264218	0.48434	0.532469	0.529584	0.494916	0.645186	0.340672	0	0.0337187	0.385747	0.537299	0.170336	0.0337187	0.0615975	0.643397	0.137692	0.690618	0.717937	0.004329	NA	NA	NA	NA	chr1:89160938-89207414_1	ENSMUSG00000026255_Efhd1	chr1:89161330-89186042_1;chr1:89161330-89186042_1	ENSMUST00000027472_ENSMUST00000027472_0;ENSMUST00000118687_ENSMUST00000118687_0	ENSMUSG00000026255;ENSMUSG00000026255	NA	NA	NA	chr1:89160938-89207414_1;chr1:89160938-89207411_1	ENSMUST00000027472_Efhd1-001;ENSMUST00000118687_Efhd1-002	ENSMUSG00000026255_Efhd1;ENSMUSG00000026255_Efhd1	chr1:89178306-89178333	Simple_repeat	Simple_repeat	(T)n
chr1	89390751	89391500	chr1:89390751-89391500	0.33712	0.370975	0.484545	0.355745	0.438403	0.482082	0.551748	0.526553	0.576968	0.608941	0.707505	0.0619404	0.116149	0	0.411479	0.594343	0.0890448	0	0.0777145	0.709588	0.153455	0.688974	0.692295	0.00649351	NA's	NA's	NA's	NA's	chr1:89373415-89442633_-1	ENSMUSG00000026259_Ngef	chr1:89386320-89399840_-1;chr1:89386320-89399840_-1	ENSMUST00000027477_ENSMUST00000027477_2;ENSMUST00000068681_ENSMUST00000068681_3	ENSMUSG00000026259;ENSMUSG00000026259	NA's	NA's	NA's	chr1:89373415-89442633_-1;chr1:89373415-89406921_-1	ENSMUST00000068681_Ngef-202;ENSMUST00000027477_Ngef-201	ENSMUSG00000026259_Ngef;ENSMUSG00000026259_Ngef	chr1:89390758-89390792;chr1:89391009-89391299%chr1:89391009-89391299	LTR%Simple_repeat;LTR	MaLR%Simple_repeat;MaLR	(CA)n;MTE2b%MTE2b
chr1	89442001	89442750	chr1:89442001-89442750	0.290526	0.346886	0.369785	0.335824	0.258697	0.493671	0.574217	0.526553	0.473838	0.606515	0.777156	0.170336	0.10647	0.118015	0.349231	0.591656	0.138403	0.118015	0.0555997	0.75091	0.165229	0.751986	0.587547	0.00649351	NA's	chr1:89442372-89442633_-1	ENSMUSE00000436356_ENSMUST00000068681	ENSMUSG00000026259	chr1:89373415-89442633_-1	ENSMUSG00000026259_Ngef	chr1:89437349-89442371_-1	ENSMUST00000068681_ENSMUST00000068681_0	ENSMUSG00000026259	chr1:89444633-89442133_-1	ENSMUST00000068681_Ngef-202	ENSMUSG00000026259_Ngef	chr1:89373415-89442633_-1	ENSMUST00000068681_Ngef-202	ENSMUSG00000026259_Ngef	chr1:89442099-89442154%NA's	Simple_repeat%NA's	Simple_repeat%NA's	(TA)n%NA's
chr1	89547001	89547500	chr1:89547001-89547500	0.23571	0.274618	0.0969091	0.102455	0.288319	0.28276	0.289605	0.301732	0.563031	0.325092	0.329925	0.433583	0	0.202312	0.213462	0.361877	0.216792	0.202312	0.0209953	0.678799	0.0257554	0.443479	0.589874	0.004329	NA	NA	NA	NA	chr1:89516951-89617075_1	ENSMUSG00000026288_Inpp5d	chr1:89531931-89561961_1;chr1:89531931-89561961_1	ENSMUST00000042275_ENSMUST00000042275_1;ENSMUST00000072999_ENSMUST00000072999_1	ENSMUSG00000026288;ENSMUSG00000026288	NA	NA	NA	chr1:89516951-89617075_1;chr1:89516951-89617075_1	ENSMUST00000072999_Inpp5d-202;ENSMUST00000042275_Inpp5d-201	ENSMUSG00000026288_Inpp5d;ENSMUSG00000026288_Inpp5d	chr1:89547017-89547054	Low_complexity	Low_complexity	AT_rich
chr1	90089751	90090500	chr1:90089751-90090500	0.153486	0.139718	0.0918086	0.159374	0.258697	0.176145	0.197231	0.278067	0.278728	0.354205	0.333591	0	0.0483955	0.202312	0.163205	0.288364	0.0241978	0.202312	0.00914466	0.601791	0.0218904	0.514546	0.563132	0.00865801	NA's	NA's	NA's	NA's	chr1:89951963-90116577_1	ENSMUSG00000054545_Ugt1a6a	chr1:89952240-90111618_1;chr1:89952912-90111618_1;chr1:89968254-90111618_1;chr1:89985297-90111618_1;chr1:89991879-90111618_1;chr1:89991879-90111618_1;chr1:89992554-90111618_1;chr1:90004375-90111618_1;chr1:90004375-90111618_1;chr1:90035907-90111618_1;chr1:90035907-90111618_1;chr1:90035907-90111618_1;chr1:90035907-90111618_1;chr1:90035907-90111618_1;chr1:90063479-90111618_1	ENSMUST00000138182_ENSMUST00000138182_0;ENSMUST00000113142_ENSMUST00000113142_0;ENSMUST00000073772_ENSMUST00000073772_0;ENSMUST00000113139_ENSMUST00000113139_0;ENSMUST00000126203_ENSMUST00000126203_0;ENSMUST00000150634_ENSMUST00000150634_0;ENSMUST00000058237_ENSMUST00000058237_0;ENSMUST00000113137_ENSMUST00000113137_0;ENSMUST00000113138_ENSMUST00000113138_1;ENSMUST00000014263_ENSMUST00000014263_0…	ENSMUSG00000054545;ENSMUSG00000054545;ENSMUSG00000054545;ENSMUSG00000054545;ENSMUSG00000054545;ENSMUSG00000054545;ENSMUSG00000054545;ENSMUSG00000054545;ENSMUSG00000054545;ENSMUSG00000054545;ENSMUSG00000054545;ENSMUSG00000054545;ENSMUSG00000054545;ENSMUSG00000054545;ENSMUSG00000054545	NA's	NA's	NA's	chr1:89951963-90112932_1;chr1:89951986-90115579_1;chr1:89967375-90115572_1;chr1:89984388-90115579_1;chr1:89991637-90112932_1;chr1:89991639-90116577_1;chr1:89991689-90115002_1;chr1:89999827-90115578_1;chr1:89999837-90115572_1;chr1:90003437-90115572_1;chr1:90031384-90115572_1;chr1:90031388-90113978_1;chr1:90031457-90112932_1;chr1:90034953-90115572_1;chr1:90062587-90115572_1	ENSMUST00000138182_Ugt1a10-002;ENSMUST00000113142_Ugt1a10-001;ENSMUST00000073772_Ugt1a9-001;ENSMUST00000113139_Ugt1a8-001;ENSMUST00000150634_Ugt1a7c-003;ENSMUST00000058237_Ugt1a7c-001;ENSMUST00000126203_Ugt1a7c-002;ENSMUST00000113138_Ugt1a6b-002;ENSMUST00000113135_Ugt1a6a-002;ENSMUST00000113137_Ugt1a6b-001;ENSMUST00000113134_Ugt1a6a-201;ENSMUST00000124852_Ugt1a6a-003;ENSMUST00000140092_Ugt1a6a-00…	ENSMUSG00000054545_Ugt1a6a;ENSMUSG00000054545_Ugt1a6a;ENSMUSG00000054545_Ugt1a6a;ENSMUSG00000054545_Ugt1a6a;ENSMUSG00000054545_Ugt1a6a;ENSMUSG00000054545_Ugt1a6a;ENSMUSG00000054545_Ugt1a6a;ENSMUSG00000054545_Ugt1a6a;ENSMUSG00000054545_Ugt1a6a;ENSMUSG00000054545_Ugt1a6a;ENSMUSG00000054545_Ugt1a6a;ENSMUSG00000054545_Ugt1a6a;ENSMUSG00000054545_Ugt1a6a;ENSMUSG00000054545_Ugt1a6a;ENSMUSG00000054545_Ug…	chr1:90090369-90090528%NA's	LTR%NA's	MaLR%NA's	MLT1D%NA's
chr1	90296751	90297250	chr1:90296751-90297250	0.263118	0.457697	0.42844	0.478122	0.177731	0.500624	0.763959	0.692209	0.546308	0.606515	0.491221	0.0619404	0.154866	0	0.384289	0.620042	0.108403	0	0.104585	0.841544	0.222169	0.760188	0.619778	0.00865801	NA	NA	NA	NA	NA	NA	NA	NA	NA	NA	NA	NA	NA	NA	NA	chr1:90296974-90297153	Simple_repeat	Simple_repeat	(TG)n
chr1	90312501	90313000	chr1:90312501-90313000	0.213784	0.158989	0.188718	0.221985	0.225126	0.203958	0.229687	0.313565	0.273154	0.446395	0.300598	0.371643	0.271015	0.370906	0.202093	0.31268	0.321329	0.370906	0.012065	0.543515	0.0220219	0.4746	0.646327	0.004329	NA	NA	NA	NA	chr1:90303536-90323013_1	ENSMUSG00000026295_Spp2	chr1:90308934-90313812_1	ENSMUST00000027518_ENSMUST00000027518_3	ENSMUSG00000026295	NA	NA	NA	chr1:90303536-90323013_1	ENSMUST00000027518_Spp2-001	ENSMUSG00000026295_Spp2	chr1:90312544-90312627;chr1:90312678-90313201	SINE;LINE	ID;L1	ID4;L1MB7
chr1	90532251	90532750	chr1:90532251-90532750	0.394677	0.245711	0.469244	0.387051	0.312017	0.435728	0.619156	0.638963	0.490562	0.616219	0.850473	0.340672	0.096791	0.168594	0.374071	0.643074	0.218732	0.168594	0.0212176	0.389398	0.0868907	0.45838	0.581692	0.004329	chr1:90532277-90532586	NA	NA	NA	NA	NA	NA	NA	NA	NA	NA	NA	NA	NA	NA	NA	NA	NA	NA
chr1	91384751	91385250	chr1:91384751-91385250	0.416604	0.366157	0.382536	0.233369	0.37521	0.34302	0.479347	0.508804	0.479413	0.388169	0.498553	0.247762	0.0387164	0.303468	0.352816	0.470857	0.143239	0.303468	0.032306	0.509441	0.0496213	0.473091	0.749306	0.00865801	chr1:91384772-91385079	NA	NA	NA	chr1:91351381-91791852_1	ENSMUSG00000055013_Agap1	chr1:91352168-91501172_1;chr1:91352168-91501172_1	ENSMUST00000027521_ENSMUST00000027521_0;ENSMUST00000074945_ENSMUST00000074945_0	ENSMUSG00000055013;ENSMUSG00000055013	NA	NA	NA	chr1:91351381-91791852_1;chr1:91351381-91791852_1	ENSMUST00000074945_Agap1-202;ENSMUST00000027521_Agap1-201	ENSMUSG00000055013_Agap1;ENSMUSG00000055013_Agap1	NA	NA	NA	NA
chr1	91602251	91603000	chr1:91602251-91603000	0.485124	0.479377	0.420789	0.512273	0.367311	0.577108	0.659101	0.54726	0.76929	0.713261	0.663515	0.309702	0.125828	0.278179	0.473664	0.670486	0.217765	0.278179	0.144552	0.934681	0.259814	0.867941	0.698489	0.00649351	NA's	NA's	NA's	NA's	chr1:91351381-91791852_1	ENSMUSG00000055013_Agap1	chr1:91567847-91622535_1;chr1:91567847-91622535_1	ENSMUST00000027521_ENSMUST00000027521_8;ENSMUST00000074945_ENSMUST00000074945_8	ENSMUSG00000055013;ENSMUSG00000055013	NA's	NA's	NA's	chr1:91351381-91791852_1;chr1:91351381-91791852_1	ENSMUST00000074945_Agap1-202;ENSMUST00000027521_Agap1-201	ENSMUSG00000055013_Agap1;ENSMUSG00000055013_Agap1	chr1:91601798-91602255%NA's	LTR%NA's	ERVL%NA's	MT2A%NA's
chr1	91632751	91633250	chr1:91632751-91633250	0.197339	0.240893	0.188718	0.125222	0.18563	0.180781	0.239673	0.242569	0.301027	0.247458	0.278603	0	0.154866	0.202312	0.18643	0.261866	0.0774328	0.202312	0.0064362	0.430326	0.0147238	0.463373	0.711931	0.00865801	NA	NA	NA	NA	chr1:91351381-91791852_1	ENSMUSG00000055013_Agap1	chr1:91622641-91640302_1;chr1:91622641-91640302_1	ENSMUST00000027521_ENSMUST00000027521_9;ENSMUST00000074945_ENSMUST00000074945_9	ENSMUSG00000055013;ENSMUSG00000055013	NA	NA	NA	chr1:91351381-91791852_1;chr1:91351381-91791852_1	ENSMUST00000074945_Agap1-202;ENSMUST00000027521_Agap1-201	ENSMUSG00000055013_Agap1;ENSMUSG00000055013_Agap1	NA	NA	NA	NA
chr1	91735001	91735500	chr1:91735001-91735500	0.816763	0.90094	1.0609	0.984703	0.675378	0.940987	1.28824	1.414	1.09262	1.43137	1.35636	0.433583	0.348448	0.185453	0.896612	1.31652	0.391015	0.185453	0.0848936	0.324962	0.236783	0.369614	0.681048	0.004329	NA	NA	NA	NA	chr1:91351381-91791852_1	ENSMUSG00000055013_Agap1	chr1:91734378-91739595_1;chr1:91734378-91739595_1	ENSMUST00000027521_ENSMUST00000027521_14;ENSMUST00000074945_ENSMUST00000074945_13	ENSMUSG00000055013;ENSMUSG00000055013	NA	NA	NA	chr1:91351381-91791852_1;chr1:91351381-91791852_1	ENSMUST00000074945_Agap1-202;ENSMUST00000027521_Agap1-201	ENSMUSG00000055013_Agap1;ENSMUSG00000055013_Agap1	NA	NA	NA	NA
chr1	91822751	91823500	chr1:91822751-91823500	0.120596	0.178261	0.326431	0.233369	0.209328	0.285077	0.411938	0.43485	0.362347	0.312962	0.359251	0.0309702	0.164545	0.143305	0.22551	0.37627	0.0977575	0.143305	0.0330623	0.821869	0.0783536	0.759827	0.598945	0.00649351	chr1:91823397-91824016%NA's	NA's	NA's	NA's	NA's	NA's	NA's	NA's	NA's	NA's	NA's	NA's	NA's	NA's	NA's	NA's	NA's	NA's	NA's
chr1	91973001	91973500	chr1:91973001-91973500	0.224747	0.173443	0.265225	0.284596	0.28437	0.287395	0.349524	0.366812	0.384645	0.3445	0.557206	0.0309702	0.271015	0.303468	0.253296	0.400537	0.150993	0.303468	0.014208	0.470585	0.0448824	0.528926	0.63239	0.004329	NA	NA	NA	NA	chr1:91938710-92042113_-1	ENSMUSG00000026301_Iqca	chr1:91970405-91974381_-1;chr1:91970405-91975588_-1	ENSMUST00000092611_ENSMUST00000092611_4;ENSMUST00000113094_ENSMUST00000113094_11	ENSMUSG00000026301;ENSMUSG00000026301	NA	NA	NA	chr1:91938710-92042113_-1;chr1:91938710-91986719_-1	ENSMUST00000113094_Iqca-203;ENSMUST00000092611_Iqca-202	ENSMUSG00000026301_Iqca;ENSMUSG00000026301_Iqca	chr1:91972685-91973001	LTR	MaLR	MTD
chr1	91987001	91987500	chr1:91987001-91987500	0.175412	0.260164	0.280526	0.273212	0.272521	0.129791	0.314571	0.390477	0.334474	0.315388	0.4399	0.154851	0.0774328	0.387765	0.231938	0.358962	0.116142	0.387765	0.0153235	0.533712	0.0467696	0.602467	0.646135	0.004329	NA	NA	NA	NA	chr1:91938710-92042113_-1	ENSMUSG00000026301_Iqca	chr1:91986126-91994485_-1	ENSMUST00000113094_ENSMUST00000113094_7	ENSMUSG00000026301	chr1:91988719-91986219_-1	ENSMUST00000092611_Iqca-202	ENSMUSG00000026301_Iqca	chr1:91938710-92042113_-1	ENSMUST00000113094_Iqca-203	ENSMUSG00000026301_Iqca	NA	NA	NA	NA
chr1	92265751	92266250	chr1:92265751-92266250	0.142522	0.149354	0.188718	0.11953	0.161933	0.166875	0.479347	0.218904	0.172812	0.247458	0.35192	0.123881	0.116149	0.134875	0.154822	0.294088	0.120015	0.134875	0.0253837	1.02907	0.0860782	0.99763	0.526448	0.00865801	NA	NA	NA	NA	NA	NA	NA	NA	NA	NA	NA	NA	NA	NA	NA	chr1:92265790-92266166	LTR	MaLR	ORR1B2
chr1	92312001	92312500	chr1:92312001-92312500	0.186375	0.245711	0.188718	0.102455	0.292269	0.185416	0.329551	0.266234	0.39022	0.310536	0.293266	0.402613	0.21294	0.202312	0.200157	0.317961	0.307777	0.202312	0.052089	1.14025	0.0748702	0.860558	0.629502	0.00865801	NA	NA	NA	NA	NA	NA	NA	NA	NA	NA	NA	NA	NA	NA	NA	NA	NA	NA	NA
chr1	92529251	92530000	chr1:92529251-92530000	0.320675	0.296298	0.331531	0.335824	0.219202	0.366197	0.699047	0.473306	0.384645	0.463377	0.465561	0.0154851	0.154866	0.0421484	0.311621	0.497187	0.0851754	0.0421484	0.0333849	0.594785	0.0935931	0.621544	0.625887	0.00649351	NA's	NA's	NA's	NA's	NA's	NA's	NA's	NA's	NA's	NA's	NA's	NA's	NA's	NA's	NA's	chr1:92529554-92529607;chr1:92529723-92529906%chr1:92529554-92529607;chr1:92529723-92529906;chr1:92529925-92529949	Simple_repeat;SINE%Simple_repeat;SINE;Simple_repeat	Simple_repeat;B4%Simple_repeat;B4;Simple_repeat	(CA)n;B4A%(CA)n;B4A;(CA)n
chr1	92539501	92540250	chr1:92539501-92540250	0.219265	0.375793	0.277976	0.315902	0.315966	0.54466	0.584204	0.585716	0.794376	0.553142	0.384912	0.201306	0.329089	0.0927265	0.341594	0.58047	0.265198	0.0927265	0.0679166	0.775771	0.199773	0.778165	0.587257	0.00865801	NA's	NA's	NA's	NA's	NA's	NA's	NA's	NA's	NA's	NA's	NA's	NA's	NA's	NA's	NA's	chr1:92539526-92539827;chr1:92539850-92540043%chr1:92539526-92539827;chr1:92539850-92540043;chr1:92540045-92540104;chr1:92540104-92540332	LTR;LTR%LTR;LTR;Simple_repeat;LTR	MaLR;MaLR%MaLR;MaLR;Simple_repeat;MaLR	MLT1F;MTEa%MLT1F;MTEa;(TCCC)n;MTEa
chr1	92804251	92804750	chr1:92804251-92804750	0.339861	0.419154	0.331531	0.216293	0.331764	0.352291	0.439401	0.443724	0.373496	0.533733	0.48389	0.247762	0.271015	0.101156	0.331816	0.454849	0.259388	0.101156	0.0620769	0.750876	0.0933513	0.671728	0.729508	0.00865801	NA	NA	NA	NA	NA	NA	NA	NA	NA	NA	NA	NA	NA	NA	NA	NA	NA	NA	NA
chr1	92904751	92905250	chr1:92904751-92905250	0.630388	1.1322	0.775273	0.705799	0.46605	0.940987	0.978666	1.17143	1.29887	1.18877	1.28304	0	0.154866	0.26975	0.775116	1.18416	0.0774328	0.26975	0.68019	1.06402	1.21359	0.93031	0.654572	0.00865801	NA	NA	NA	NA	chr1:92895381-93025485_1	ENSMUSG00000026305_Lrrfip1	chr1:92895471-92965139_1;chr1:92895471-92965139_1	ENSMUST00000068116_ENSMUST00000068116_0;ENSMUST00000068167_ENSMUST00000068167_0	ENSMUSG00000026305;ENSMUSG00000026305	NA	NA	NA	chr1:92895381-93025485_1;chr1:92895381-93025485_1	ENSMUST00000068116_Lrrfip1-201;ENSMUST00000068167_Lrrfip1-202	ENSMUSG00000026305_Lrrfip1;ENSMUSG00000026305_Lrrfip1	NA	NA	NA	NA
chr1	92915251	92916000	chr1:92915251-92916000	0.243933	0.243302	0.178517	0.179296	0.203403	0.268853	0.386972	0.411184	0.35956	0.414856	0.513216	0.170336	0.232298	0.134875	0.219551	0.417158	0.201317	0.134875	0.0195679	0.65511	0.092929	0.742039	0.524643	0.004329	NA's	NA's	NA's	NA's	chr1:92895381-93025485_1	ENSMUSG00000026305_Lrrfip1	chr1:92895471-92965139_1;chr1:92895471-92965139_1	ENSMUST00000068116_ENSMUST00000068116_0;ENSMUST00000068167_ENSMUST00000068167_0	ENSMUSG00000026305;ENSMUSG00000026305	NA's	NA's	NA's	chr1:92895381-93025485_1;chr1:92895381-93025485_1	ENSMUST00000068116_Lrrfip1-201;ENSMUST00000068167_Lrrfip1-202	ENSMUSG00000026305_Lrrfip1;ENSMUSG00000026305_Lrrfip1	chr1:92915235-92915397;chr1:92915468-92915615%chr1:92915468-92915615	SINE%SINE;SINE	Alu%B4;Alu	B1_Mus1%RSINE1;B1_Mus1
chr1	93345751	93346500	chr1:93345751-93346500	0.156226	0.132491	0.178517	0.122376	0.146134	0.203958	0.312075	0.266234	0.275941	0.286275	0.326259	0.0774256	0.183903	0.202312	0.156617	0.293357	0.130664	0.202312	0.00407031	0.407333	0.0123434	0.382962	0.536157	0.004329	NA's	chr1:93346390-93346455_-1%NA's	ENSMUSE00000471884_ENSMUST00000069620%NA's	ENSMUSG00000055866%NA's	chr1:93312561-93355907_-1	ENSMUSG00000055866_Per2	chr1:93345440-93346389_-1%chr1:93345440-93346389_-1;chr1:93346456-93347181_-1	ENSMUST00000069620_ENSMUST00000069620_2%ENSMUST00000069620_ENSMUST00000069620_2;ENSMUST00000069620_ENSMUST00000069620_1	ENSMUSG00000055866%ENSMUSG00000055866;ENSMUSG00000055866	NA's	NA's	NA's	chr1:93312561-93355907_-1	ENSMUST00000069620_Per2-201	ENSMUSG00000055866_Per2	NA's	NA's	NA's	NA's
chr1	93495751	93496250	chr1:93495751-93496250	0.186375	0.178261	0.137713	0.216293	0.18958	0.162239	0.264639	0.319481	0.412518	0.25231	0.329925	0.185821	0.348448	0.118015	0.17841	0.315775	0.267134	0.118015	0.00681148	0.462595	0.0182973	0.428367	0.564992	0.004329	NA	NA	NA	NA	NA	NA	NA	NA	NA	NA	NA	NA	NA	NA	NA	chr1:93495835-93495988	SINE	B4	RSINE1
chr1	93508501	93509000	chr1:93508501-93509000	0.158967	0.284254	0.21422	0.250445	0.169832	0.268853	0.324558	0.272151	0.429242	0.441543	0.366583	0.216792	0.096791	0.0674374	0.224429	0.366815	0.156791	0.0674374	0.0563542	1.05775	0.148233	1.0496	0.61183	0.00865801	chr1:93508003-93508586	NA	NA	NA	NA	NA	NA	NA	NA	NA	NA	NA	NA	NA	NA	NA	NA	NA	NA
chr1	93556001	93556750	chr1:93556001-93556750	0.306971	0.366157	0.42589	0.350054	0.296218	0.352291	0.48434	0.452599	0.588117	0.514325	0.90546	0.154851	0.232298	0.185453	0.349597	0.588968	0.193575	0.185453	0.0690412	0.882089	0.176718	0.807341	0.572802	0.00649351	NA's	NA's	NA's	NA's	NA's	NA's	NA's	NA's	NA's	NA's	NA's	NA's	NA's	NA's	NA's	chr1:93556655-93556807%NA's	SINE%NA's	Alu%NA's	B1F%NA's
chr1	93817251	93817750	chr1:93817251-93817750	0.241192	0.183079	0.204019	0.227677	0.221176	0.120521	0.304585	0.485138	0.262005	0.295979	0.513216	0.0309702	0.0387164	0.168594	0.199611	0.372185	0.0348433	0.168594	0.00924653	0.481732	0.0324017	0.483643	0.536321	0.004329	NA	NA	NA	NA	NA	NA	NA	NA	NA	NA	NA	NA	NA	NA	NA	NA	NA	NA	NA
chr1	94697001	94697500	chr1:94697001-94697500	0.323416	0.158989	0.239722	0.364283	0.244874	0.301301	0.384476	0.467389	0.340049	0.446395	0.557206	0.154851	0	0.25289	0.272098	0.439103	0.0774256	0.25289	0.0460661	0.788798	0.0975158	0.711166	0.619667	0.00865801	NA	NA	NA	NA	NA	NA	NA	NA	NA	NA	NA	NA	NA	NA	NA	NA	NA	NA	NA
chr1	94752501	94753000	chr1:94752501-94753000	0.422086	0.414336	0.326431	0.415511	0.312017	0.495988	0.60917	0.816452	0.551882	0.601663	0.586533	0.0929107	0	0.320328	0.397728	0.63314	0.0464553	0.320328	0.0789324	0.706385	0.200492	0.70721	0.628183	0.004329	NA	chr1:94752484-94752649_1	ENSMUSE00000287106_ENSMUST00000045970	ENSMUSG00000034220	chr1:94728222-94756775_1	ENSMUSG00000034220_Gpc1	chr1:94752650-94753563_1	ENSMUST00000045970_ENSMUST00000045970_3	ENSMUSG00000034220	NA	NA	NA	chr1:94728222-94756775_1	ENSMUST00000045970_Gpc1-201	ENSMUSG00000034220_Gpc1	NA	NA	NA	NA
chr1	94840501	94841000	chr1:94840501-94841000	0.230229	0.173443	0.300928	0.273212	0.296218	0.352291	0.384476	0.40231	0.484987	0.354205	0.344588	0.433583	0.116149	0	0.271054	0.394113	0.274866	0	0.14842	1.42132	0.209167	1.16045	0.687756	0.00865801	NA	chr1:94840256-94840518_1;chr1:94840256-94840518_1	ENSMUSE00000157407_ENSMUST00000027488;ENSMUSE00000157407_ENSMUST00000152983	ENSMUSG00000026270;ENSMUSG00000026270	chr1:94830953-94844518_1	ENSMUSG00000026270_Capn10	chr1:94840519-94841271_1;chr1:94840519-94841271_1	ENSMUST00000027488_ENSMUST00000027488_6;ENSMUST00000152983_ENSMUST00000152983_6	ENSMUSG00000026270;ENSMUSG00000026270	NA	NA	NA	chr1:94830953-94844518_1;chr1:94831410-94844506_1	ENSMUST00000027488_Capn10-001;ENSMUST00000152983_Capn10-003	ENSMUSG00000026270_Capn10;ENSMUSG00000026270_Capn10	NA	NA	NA	NA
chr1	95170251	95170750	chr1:95170251-95170750	0.290526	0.250529	0.219321	0.227677	0.154033	0.319843	0.444394	0.437808	0.379071	0.397874	0.403241	0.402613	0.135507	0.101156	0.243655	0.412478	0.26906	0.101156	0.0256368	0.657138	0.053791	0.562282	0.590711	0.004329	NA	chr1:95170626-95170742_1	ENSMUSE00000421710_ENSMUST00000062202	ENSMUSG00000047793	chr1:95132418-95197640_1	ENSMUSG00000047793_Sned1	chr1:95169186-95170625_1;chr1:95170743-95170920_1	ENSMUST00000062202_ENSMUST00000062202_11;ENSMUST00000062202_ENSMUST00000062202_12	ENSMUSG00000047793;ENSMUSG00000047793	NA	NA	NA	chr1:95132418-95197640_1	ENSMUST00000062202_Sned1-201	ENSMUSG00000047793_Sned1	chr1:95170339-95170369	Simple_repeat	Simple_repeat	(TG)n
chr1	95217251	95217750	chr1:95217251-95217750	0.197339	0.284254	0.188718	0.210601	0.240924	0.222499	0.274626	0.366812	0.412518	0.291127	0.30793	0.123881	0.21294	0	0.224056	0.330602	0.168411	0	0.0189402	0.614237	0.0284718	0.510389	0.67772	0.00865801	NA	chr1:95217071-95217252_-1;chr1:95217071-95217252_-1;chr1:95217352-95218799_-1;chr1:95217352-95218799_-1	ENSMUSE00000732785_ENSMUST00000139028;ENSMUSE00000157454_ENSMUST00000027493;ENSMUSE00000771342_ENSMUST00000139028;ENSMUSE00000157452_ENSMUST00000027493	ENSMUSG00000026274;ENSMUSG00000026274;ENSMUSG00000026274;ENSMUSG00000026274	chr1:95205347-95240059_-1	ENSMUSG00000026274_Pask	chr1:95217253-95217351_-1;chr1:95217253-95217351_-1	ENSMUST00000027493_ENSMUST00000027493_9;ENSMUST00000139028_ENSMUST00000139028_9	ENSMUSG00000026274;ENSMUSG00000026274	NA	NA	NA	chr1:95205355-95239366_-1;chr1:95214405-95240042_-1	ENSMUST00000027493_Pask-001;ENSMUST00000139028_Pask-002	ENSMUSG00000026274_Pask;ENSMUSG00000026274_Pask	NA	NA	NA	NA
chr1	95262251	95262750	chr1:95262251-95262750	0.263118	0.4047	0.494746	0.375667	0.55689	0.324478	0.644122	0.573883	0.507286	0.601663	0.593865	0.309702	0.096791	0.185453	0.403267	0.584164	0.203247	0.185453	0.0565946	0.589922	0.125861	0.607311	0.690332	0.00865801	NA	chr1:95261467-95270066_1	ENSMUSE00000502775_ENSMUST00000027494	ENSMUSG00000026275	chr1:95239431-95270066_1	ENSMUSG00000026275_Ppp1r7	NA	NA	NA	NA	NA	NA	chr1:95239431-95270066_1	ENSMUST00000027494_Ppp1r7-001	ENSMUSG00000026275_Ppp1r7	chr1:95262490-95262661	DNA	MER1_type	MER3
chr1	95295001	95295500	chr1:95295001-95295500	0.306971	0.342068	0.443742	0.392743	0.394958	0.34302	0.464367	0.467389	0.418093	0.606515	0.70384	0.185821	0.271015	0.168594	0.370584	0.532041	0.228418	0.168594	0.023806	0.416349	0.0690953	0.49406	0.696533	0.00865801	NA	NA	NA	NA	chr1:95270473-95300079_1	ENSMUSG00000034107_Ano7	chr1:95294264-95295661_1	ENSMUST00000058682_ENSMUST00000058682_16	ENSMUSG00000034107	NA	NA	NA	chr1:95270473-95300079_1	ENSMUST00000058682_Ano7-201	ENSMUSG00000034107_Ano7	chr1:95295170-95295303	LTR	MaLR	MLT1K
chr1	95592501	95593000	chr1:95592501-95593000	0.186375	0.240893	0.178517	0.187834	0.134286	0.157604	0.279619	0.283983	0.234132	0.262014	0.4399	0	0.096791	0.0842968	0.180918	0.29993	0.0483955	0.0842968	0.0131203	0.633125	0.0428705	0.690335	0.603202	0.00865801	NA	NA	NA	NA	NA	NA	NA	NA	NA	NA	NA	NA	NA	NA	NA	chr1:95592563-95592709	SINE	Alu	B1_Mus2
chr1	95624501	95625000	chr1:95624501-95625000	0.153486	0.20235	0.178517	0.14799	0.193529	0.213229	0.24966	0.272151	0.222983	0.339648	0.293266	0.371643	0.193582	0.0842968	0.181517	0.275542	0.282612	0.0842968	0.044862	1.16687	0.090801	1.0936	0.658764	0.004329	NA	NA	NA	NA	chr1:95598512-95651357_-1	ENSMUSG00000026279_Thap4	chr1:95621894-95646423_-1	ENSMUST00000112905_ENSMUST00000112905_1	ENSMUSG00000026279	NA	NA	NA	chr1:95598512-95651357_-1	ENSMUST00000112905_Thap4-202	ENSMUSG00000026279_Thap4	chr1:95624433-95624548;chr1:95624775-95625024	SINE;LTR	B2;MaLR	B3A;ORR1D2
chr1	97517001	97517500	chr1:97517001-97517500	0.427567	0.33725	0.275426	0.387051	0.260672	0.305937	0.464367	0.437808	0.473838	0.397874	0.52788	0	0.329089	0.0337187	0.332317	0.460353	0.164545	0.0337187	0.0144826	0.362135	0.0239718	0.336325	0.721874	0.00865801	NA	NA	NA	NA	chr1:97484261-97564166_-1	ENSMUSG00000040710_St8sia4	chr1:97488542-97524083_-1	ENSMUST00000043336_ENSMUST00000043336_3	ENSMUSG00000040710	NA	NA	NA	chr1:97484261-97564166_-1	ENSMUST00000043336_St8sia4-201	ENSMUSG00000040710_St8sia4	chr1:97516648-97517019	LINE	L1	Lx9
chr1	97970501	97971250	chr1:97970501-97971250	0.126078	0	0.193818	0.179296	0.150084	0.127474	0.222197	0.352021	0.242494	0.218345	0.238279	0.139366	0	0.134875	0.129458	0.254667	0.069683	0.134875	0.0171141	1.01514	0.0473742	0.854508	0.508409	0.004329	NA's	NA's	NA's	NA's	NA's	NA's	NA's	NA's	NA's	NA's	NA's	NA's	NA's	NA's	NA's	chr1:97970933-97970984	LINE	L1	Lx7
chr1	98770251	98770750	chr1:98770251-98770750	0.23571	0.211986	0.20912	0.193526	0.292269	0.310572	0.329551	0.33723	0.312176	0.436691	0.293266	0	0.21294	0.101156	0.242197	0.341783	0.10647	0.101156	0.0345361	0.767305	0.0182525	0.395286	0.708628	0.00865801	NA	NA	NA	NA	NA	NA	NA	NA	NA	chr1:98770712-98768212_-1	ENSMUST00000071985_Slco4c1-201	ENSMUSG00000040693_Slco4c1	NA	NA	NA	chr1:98770707-98770772	LTR	MaLR	ORR1C2
chr1	99546251	99546750	chr1:99546251-99546750	0.0767428	0.216804	0.193818	0.113839	0.0631932	0.139062	0.259646	0.207071	0.228557	0.295979	0.278603	0.185821	0	0.101156	0.13391	0.253971	0.0929107	0.101156	0.017913	0.999475	0.052527	0.902415	0.527263	0.00865801	NA	NA	NA	NA	chr1:99540480-99558651_-1	ENSMUSG00000044768_D1Ertd622e	chr1:99542939-99551176_-1;chr1:99542939-99558407_-1;chr1:99542939-99551176_-1;chr1:99542939-99558407_-1;chr1:99542939-99551176_-1	ENSMUST00000053033_ENSMUST00000053033_1;ENSMUST00000116550_ENSMUST00000116550_0;ENSMUST00000142234_ENSMUST00000142234_1;ENSMUST00000149927_ENSMUST00000149927_0;ENSMUST00000153115_ENSMUST00000153115_1	ENSMUSG00000044768;ENSMUSG00000044768;ENSMUSG00000044768;ENSMUSG00000044768;ENSMUSG00000044768	NA	NA	NA	chr1:99540480-99558651_-1;chr1:99540480-99558651_-1;chr1:99540480-99558253_-1;chr1:99540486-99558542_-1;chr1:99542512-99558253_-1	ENSMUST00000053033_D1Ertd622e-201;ENSMUST00000149927_D1Ertd622e-204;ENSMUST00000153115_D1Ertd622e-205;ENSMUST00000116550_D1Ertd622e-202;ENSMUST00000142234_D1Ertd622e-203	ENSMUSG00000044768_D1Ertd622e;ENSMUSG00000044768_D1Ertd622e;ENSMUSG00000044768_D1Ertd622e;ENSMUSG00000044768_D1Ertd622e;ENSMUSG00000044768_D1Ertd622e	chr1:99546524-99546583;chr1:99546673-99546737	Simple_repeat;SINE	Simple_repeat;ID	(CA)n;ID4_
chr1	99625001	99625500	chr1:99625001-99625500	0.50431	0.558872	0.504947	0.540733	0.501596	0.319843	0.674081	0.780954	0.780439	0.839417	0.652518	0.0929107	0.0193582	0.202312	0.488384	0.745482	0.0561344	0.202312	0.0746847	0.55957	0.10084	0.425971	0.655125	0.004329	NA	chr1:99625495-99625609_-1;chr1:99625495-99625609_-1	ENSMUSE00000283593_ENSMUST00000042509;ENSMUSE00000283593_ENSMUST00000112845	ENSMUSG00000040648;ENSMUSG00000040648	chr1:99602625-99666988_-1	ENSMUSG00000040648_Hisppd1	chr1:99624080-99625494_-1;chr1:99624080-99625494_-1	ENSMUST00000042509_ENSMUST00000042509_20;ENSMUST00000112845_ENSMUST00000112845_20	ENSMUSG00000040648;ENSMUSG00000040648	NA	NA	NA	chr1:99602625-99666988_-1;chr1:99602625-99666988_-1	ENSMUST00000042509_Hisppd1-001;ENSMUST00000112845_Hisppd1-002	ENSMUSG00000040648_Hisppd1;ENSMUSG00000040648_Hisppd1	chr1:99625020-99625160	SINE	Alu	B1_Mus2
chr1	99869501	99870250	chr1:99869501-99870250	0.197339	0.185488	0.186167	0.16222	0.18958	0.2619	0.357013	0.354979	0.309388	0.305683	0.315261	0	0.0193582	0.0337187	0.197116	0.328465	0.0096791	0.0337187	0.00690155	0.422024	0.0184843	0.414403	0.601277	0.00649351	NA's	NA's	NA's	NA's	chr1:99717672-99992090_-1	ENSMUSG00000026335_Pam	chr1:99841255-99872361_-1;chr1:99841255-99872361_-1	ENSMUST00000058762_ENSMUST00000058762_2;ENSMUST00000097625_ENSMUST00000097625_2	ENSMUSG00000026335;ENSMUSG00000026335	NA's	NA's	NA's	chr1:99717672-99992090_-1;chr1:99717672-99992090_-1	ENSMUST00000097625_Pam-202;ENSMUST00000058762_Pam-201	ENSMUSG00000026335_Pam;ENSMUSG00000026335_Pam	chr1:99869517-99869569;chr1:99869814-99869859%chr1:99869814-99869859	LINE;Simple_repeat%Simple_repeat	L1;Simple_repeat%Simple_repeat	(CA)n%L1Md_F2;(CA)n
chr1	101726751	101727250	chr1:101726751-101727250	0.148004	0.168625	0.183617	0.17645	0.213277	0.139062	0.209714	0.354979	0.334474	0.262014	0.271271	0.185821	0.0774328	0.202312	0.171506	0.286491	0.131627	0.202312	0.00903521	0.55423	0.0237823	0.53829	0.598644	0.00865801	NA	NA	NA	NA	chr1:101669342-102382519_1	ENSMUSG00000067028_Cntnap5b	chr1:101669424-101837219_1	ENSMUST00000086738_ENSMUST00000086738_0	ENSMUSG00000067028	NA	NA	NA	chr1:101669342-102382519_1	ENSMUST00000086738_Cntnap5b-201	ENSMUSG00000067028_Cntnap5b	chr1:101726936-101726993;chr1:101726993-101727070	LINE;Simple_repeat	L1;Simple_repeat	HAL1-3A_ME;(CAGAGA)n
chr1	105948251	105949000	chr1:105948251-105949000	0.175412	0.173443	0.249923	0.236215	0.201428	0.194687	0.309578	0.283983	0.245281	0.312962	0.274937	0	0.0677537	0.160164	0.205185	0.285348	0.0338769	0.160164	0.0240728	0.75673	0.0506273	0.789211	0.719095	0.00649351	NA's	NA's	NA's	NA's	NA's	NA's	NA's	NA's	NA's	NA's	NA's	NA's	NA's	NA's	NA's	chr1:105947709-105948316;chr1:105948313-105948529;chr1:105948540-105948697%chr1:105948313-105948529;chr1:105948540-105948697	LINE;LINE;Low_complexity%LINE;Low_complexity	L1;L1;Low_complexity%L1;Low_complexity	Lx5;GA-rich%Lx5;Lx5;GA-rich
chr1	107053251	107053750	chr1:107053251-107053750	0.186375	0.236075	0.285627	0.250445	0.229075	0.273489	0.329551	0.331314	0.289877	0.295979	0.39591	0.216792	0.174224	0	0.243514	0.328526	0.195508	0	0.0645194	1.04309	0.115993	1.03668	0.741233	0.004329	NA	NA	NA	NA	NA	NA	NA	NA	NA	NA	NA	NA	NA	NA	NA	chr1:107053194-107053327;chr1:107053327-107053363;chr1:107053342-107053390;chr1:107053392-107053447;chr1:107053538-107053739	SINE;SINE;SINE;Simple_repeat;LTR	Alu;B4;B4;Simple_repeat;ERV1	B1_Mur1;B4;B4A;(CA)n;MER21B
chr1	107741001	107741500	chr1:107741001-107741500	0.548163	1.03584	0.907885	0.597652	0.675378	0.801925	1.14344	1.1951	1.3379	1.08202	1.46633	0	0.329089	0.185453	0.761141	1.24496	0.164545	0.185453	0.0942768	0.403401	0.19642	0.355991	0.611379	0.004329	chr1:107741037-107741488	chr1:107741097-107744558_1	ENSMUSE00000365173_ENSMUST00000027559	ENSMUSG00000026321	chr1:107677300-107744558_1	ENSMUSG00000026321_Tnfrsf11a	chr1:107724313-107741096_1	ENSMUST00000027559_ENSMUST00000027559_8	ENSMUSG00000026321	NA	NA	NA	chr1:107677300-107744558_1	ENSMUST00000027559_Tnfrsf11a-201	ENSMUSG00000026321_Tnfrsf11a	NA	NA	NA	NA
chr1	108345501	108346250	chr1:108345501-108346250	0.23571	0.289072	0.408038	0.367129	0.290294	0.294348	0.589197	0.423017	0.529584	0.511899	0.516882	0	0.21294	0.185453	0.314099	0.514116	0.10647	0.185453	0.0471136	0.703584	0.124731	0.690265	0.609115	0.00649351	NA's	NA's	NA's	NA's	NA's	NA's	NA's	NA's	NA's	NA's	NA's	NA's	NA's	NA's	NA's	chr1:108345744-108345924	Low_complexity	Low_complexity	CT-rich
chr1	111879001	111880000	chr1:111879001-111880000	0.383714	0.554054	0.331531	0.307364	0.0947898	0.431093	0.664095	0.704042	0.813887	0.548289	0.967779	0.185821	0.116149	0.0674374	0.303983	0.707286	0.112269	0.0674374	0.0501801	0.649067	0.098411	0.470961	0.452114	0.00865801	chr1:111878945-111880061	chr1:111879008-111879256_1;chr1:111879287-111879628_1%chr1:111879008-111879256_1;chr1:111879287-111879628_1;chr1:111879558-111879628_1;chr1:111879558-111879628_1;chr1:111879583-111879628_1;chr1:111879593-111879718_1%chr1:111879287-111879628_1;chr1:111879558-111879628_1;chr1:111879558-111879628_1;chr1:111879583-111879628_1;chr1:111879593-111879718_1;chr1:111879806-111880468_1;chr1:111879822-111879…	ENSMUSE00000692793_ENSMUST00000112701;ENSMUSE00000659668_ENSMUST00000129923;ENSMUSE00000659668_ENSMUST00000068674;ENSMUSE00000831013_ENSMUST00000145188;ENSMUSE00000835765_ENSMUST00000137092;ENSMUSE00000800828_ENSMUST00000131464;ENSMUSE00000806074_ENSMUST00000137092;ENSMUSE00000826631_ENSMUST00000146282%ENSMUSE00000809396_ENSMUST00000137092;ENSMUSE00000692793_ENSMUST00000112701%ENSMUSE00000809396_…	ENSMUSG00000026312;ENSMUSG00000026312%ENSMUSG00000026312;ENSMUSG00000026312;ENSMUSG00000026312;ENSMUSG00000026312;ENSMUSG00000026312;ENSMUSG00000026312%ENSMUSG00000026312;ENSMUSG00000026312;ENSMUSG00000026312;ENSMUSG00000026312;ENSMUSG00000026312;ENSMUSG00000026312;ENSMUSG00000026312;ENSMUSG00000026312	chr1:111879008-112036734_1	ENSMUSG00000026312_Cdh7	chr1:111879257-111879592_1%chr1:111879257-111879592_1;chr1:111879629-111890562_1;chr1:111879629-111880219_1;chr1:111879629-111890562_1;chr1:111879629-111880197_1;chr1:111879719-111879821_1%chr1:111879257-111879592_1;chr1:111879629-111890562_1;chr1:111879629-111880219_1;chr1:111879629-111890562_1;chr1:111879629-111880197_1;chr1:111879719-111879821_1;chr1:111879909-111880219_1;chr1:111879950-111890…	ENSMUST00000137092_ENSMUST00000137092_0%ENSMUST00000137092_ENSMUST00000137092_0;ENSMUST00000068674_ENSMUST00000068674_0;ENSMUST00000112701_ENSMUST00000112701_0;ENSMUST00000129923_ENSMUST00000129923_0;ENSMUST00000145188_ENSMUST00000145188_0;ENSMUST00000137092_ENSMUST00000137092_1%ENSMUST00000137092_ENSMUST00000137092_0;ENSMUST00000068674_ENSMUST00000068674_0;ENSMUST00000112701_ENSMUST00000112701_0…	ENSMUSG00000026312%ENSMUSG00000026312;ENSMUSG00000026312;ENSMUSG00000026312;ENSMUSG00000026312;ENSMUSG00000026312;ENSMUSG00000026312%ENSMUSG00000026312;ENSMUSG00000026312;ENSMUSG00000026312;ENSMUSG00000026312;ENSMUSG00000026312;ENSMUSG00000026312;ENSMUSG00000026312;ENSMUSG00000026312	chr1:111877008-111879508_1;chr1:111877287-111879787_1;chr1:111877558-111880058_1;chr1:111877558-111880058_1;chr1:111877583-111880083_1;chr1:111877806-111880306_1;chr1:111877858-111880358_1;chr1:111878392-111880892_1;chr1:111878392-111880892_1	ENSMUST00000137092_Cdh7-002;ENSMUST00000112701_Cdh7-001;ENSMUST00000129923_Cdh7-003;ENSMUST00000068674_Cdh7-202;ENSMUST00000145188_Cdh7-006;ENSMUST00000131464_Cdh7-005;ENSMUST00000146282_Cdh7-004;ENSMUST00000086681_Cdh7-203;ENSMUST00000027542_Cdh7-201	ENSMUSG00000026312_Cdh7;ENSMUSG00000026312_Cdh7;ENSMUSG00000026312_Cdh7;ENSMUSG00000026312_Cdh7;ENSMUSG00000026312_Cdh7;ENSMUSG00000026312_Cdh7;ENSMUSG00000026312_Cdh7;ENSMUSG00000026312_Cdh7;ENSMUSG00000026312_Cdh7	chr1:111879008-111892532_1;chr1:111879287-112036734_1%chr1:111879008-111892532_1;chr1:111879287-112036734_1;chr1:111879558-111891900_1;chr1:111879558-111891900_1;chr1:111879583-111890959_1%chr1:111879008-111892532_1;chr1:111879287-112036734_1;chr1:111879558-111891900_1;chr1:111879558-111891900_1;chr1:111879583-111890959_1;chr1:111879806-112035772_1;chr1:111879858-111893625_1	ENSMUST00000137092_Cdh7-002;ENSMUST00000112701_Cdh7-001%ENSMUST00000137092_Cdh7-002;ENSMUST00000112701_Cdh7-001;ENSMUST00000129923_Cdh7-003;ENSMUST00000068674_Cdh7-202;ENSMUST00000145188_Cdh7-006%ENSMUST00000137092_Cdh7-002;ENSMUST00000112701_Cdh7-001;ENSMUST00000129923_Cdh7-003;ENSMUST00000068674_Cdh7-202;ENSMUST00000145188_Cdh7-006;ENSMUST00000131464_Cdh7-005;ENSMUST00000146282_Cdh7-004	ENSMUSG00000026312_Cdh7;ENSMUSG00000026312_Cdh7%ENSMUSG00000026312_Cdh7;ENSMUSG00000026312_Cdh7;ENSMUSG00000026312_Cdh7;ENSMUSG00000026312_Cdh7;ENSMUSG00000026312_Cdh7%ENSMUSG00000026312_Cdh7;ENSMUSG00000026312_Cdh7;ENSMUSG00000026312_Cdh7;ENSMUSG00000026312_Cdh7;ENSMUSG00000026312_Cdh7;ENSMUSG00000026312_Cdh7;ENSMUSG00000026312_Cdh7	chr1:111878891-111879008;chr1:111879293-111879321%chr1:111879293-111879321%NA's	Simple_repeat%Simple_repeat;Simple_repeat%NA's	Simple_repeat%Simple_repeat;Simple_repeat%NA's	(TG)n;(TGGGGG)n%(TGGGGG)n%NA's
chr1	114313251	114313750	chr1:114313251-114313750	0.279563	0.346886	0.0918086	0.210601	0.157983	0.375468	0.414435	0.420059	0.373496	0.499768	0.505885	0.154851	0.0774328	0.303468	0.243718	0.442729	0.116142	0.303468	0.0173888	0.541061	0.0269608	0.370876	0.550492	0.00865801	chr1:114312972-114313669	NA	NA	NA	NA	NA	NA	NA	NA	NA	NA	NA	NA	NA	NA	chr1:114313744-114313783	Simple_repeat	Simple_repeat	(TTTG)n
chr1	116183251	116183750	chr1:116183251-116183750	0.279563	0.192714	0.0867081	0.187834	0.252773	0.194687	0.324558	0.331314	0.301027	0.295979	0.293266	0.216792	0.0580746	0.202312	0.199047	0.309229	0.137433	0.202312	0.0193054	0.698047	0.0317671	0.57638	0.643687	0.004329	NA	NA	NA	NA	NA	NA	NA	NA	NA	NA	NA	NA	NA	NA	NA	chr1:116183265-116183333;chr1:116183333-116183391;chr1:116183391-116183431;chr1:116183519-116184003	LTR;Simple_repeat;LTR;LTR	ERVK;Simple_repeat;ERVK;ERVK	RLTR20D;(CA)n;RLTR20D;RLTR26
chr1	117048251	117049000	chr1:117048251-117049000	0.361788	0.240893	0.405488	0.313056	0.274496	0.210911	0.501816	0.405268	0.473838	0.426986	0.50955	0.0154851	0.0193582	0.109586	0.301105	0.463492	0.0174217	0.109586	0.0406048	0.668814	0.097551	0.673132	0.649723	0.00865801	NA's	NA's	NA's	NA's	NA's	NA's	NA's	NA's	NA's	NA's	NA's	NA's	NA's	NA's	NA's	chr1:117047422-117048416;chr1:117048425-117048732;chr1:117048739-117049072%chr1:117048425-117048732;chr1:117048739-117049072	LTR;LTR%LTR;LTR;LTR	ERVK;ERVK%ERVK;ERVK;ERVK	IAPLTR2b;MurERV4_19-int%MurERV4_19-int;IAPLTR2b;MurERV4_19-int
chr1	120210251	120210750	chr1:120210251-120210750	0.104151	0.163807	0.20912	0.170758	0.154033	0.101979	0.304585	0.254402	0.245281	0.281423	0.241945	0.0619404	0	0.0337187	0.150641	0.265527	0.0309702	0.0337187	0.00681498	0.54801	0.0114387	0.40279	0.56733	0.004329	NA	NA	NA	NA	NA	NA	NA	NA	NA	NA	NA	NA	NA	NA	NA	chr1:120210229-120210417;chr1:120210417-120210505;chr1:120210580-120210719;chr1:120210719-120210747	SINE;SINE;SINE;Simple_repeat	B2;B4;Alu;Simple_repeat	B2_Mm1t;RSINE1;B1_Mus2;(TAA)n
chr1	121062501	121063250	chr1:121062501-121063250	0.460457	0.310752	0.487096	0.404127	0.454201	0.25263	0.516795	0.680377	0.476625	0.638054	0.546209	0.232277	0.135507	0.295039	0.394877	0.571612	0.183892	0.295039	0.068569	0.707908	0.106736	0.605567	0.687714	0.00865801	NA's	NA's	NA's	NA's	NA's	NA's	NA's	NA's	NA's	NA's	NA's	NA's	NA's	NA's	NA's	chr1:121062555-121062716%NA's	SINE%NA's	B4%NA's	RSINE1%NA's
chr1	121982751	121983250	chr1:121982751-121983250	0.230229	0.207168	0.178517	0.313056	0.142185	0.236406	0.334544	0.307649	0.423667	0.388169	0.39591	0	0.271015	0.151734	0.217927	0.369988	0.135507	0.151734	0.0132318	0.527837	0.0210279	0.391931	0.58901	0.00865801	NA	NA	NA	NA	NA	NA	NA	NA	NA	NA	NA	NA	NA	NA	NA	chr1:121982936-121983023;chr1:121983207-121983281	SINE;LTR	B4;MaLR	ID_B1;MTE2b
chr1	123212251	123212750	chr1:123212251-123212750	0.263118	0.303525	0.229521	0.29598	0.18563	0.259583	0.334544	0.420059	0.406943	0.329944	0.35192	0	0.0193582	0.118015	0.256226	0.368682	0.0096791	0.118015	0.132737	1.42191	0.193673	1.19367	0.694979	0.004329	NA	NA	NA	NA	chr1:123200934-123229157_-1	ENSMUSG00000003721_Insig2	chr1:123208903-123216173_-1;chr1:123208903-123216173_-1	ENSMUST00000003818_ENSMUST00000003818_1;ENSMUST00000071064_ENSMUST00000071064_1	ENSMUSG00000003721;ENSMUSG00000003721	NA	NA	NA	chr1:123200934-123224363_-1;chr1:123202124-123229157_-1	ENSMUST00000003818_Insig2-201;ENSMUST00000071064_Insig2-202	ENSMUSG00000003721_Insig2;ENSMUSG00000003721_Insig2	chr1:123212185-123212325;chr1:123212325-123212368;chr1:123212368-123212444	SINE;Simple_repeat;SINE	B4;Simple_repeat;B4	B4;(CCA)n;B4
chr1	123424251	123424750	chr1:123424251-123424750	0.126078	0.308343	0.147914	0.187834	0.315966	0.338384	0.409442	0.384561	0.9644	0.417282	0.337256	0.495524	0.116149	0.0337187	0.23742	0.502588	0.305836	0.0337187	0.019512	0.588348	0.113217	0.669488	0.472394	0.00865801	chr1:123423722-123424913	chr1:123423990-123425042_-1	ENSMUSE00000412942_ENSMUST00000055884	ENSMUSG00000050534	chr1:123406419-123425042_-1	ENSMUSG00000050534_Htr5b	NA	NA	NA	chr1:123427042-123424542_-1	ENSMUST00000055884_Htr5b-001	ENSMUSG00000050534_Htr5b	chr1:123406419-123425042_-1	ENSMUST00000055884_Htr5b-001	ENSMUSG00000050534_Htr5b	NA	NA	NA	NA
chr1	123710001	123710500	chr1:123710001-123710500	0.180894	0.173443	0.10201	0.233369	0.225126	0.208593	0.264639	0.431891	0.262005	0.383317	0.234613	0.185821	0.116149	0.134875	0.187239	0.315293	0.150985	0.134875	0.0138909	0.629461	0.0293948	0.543777	0.593857	0.004329	NA	NA	NA	NA	NA	NA	NA	NA	NA	NA	NA	NA	NA	NA	NA	chr1:123709758-123710076	LTR	MaLR	ORR1E
chr1	127625751	127626250	chr1:127625751-127626250	0.191857	0.317979	0.163215	0.284596	0.233025	0.361562	0.414435	0.331314	0.434816	0.422134	0.388578	0.340672	0.0580746	0.101156	0.258706	0.398256	0.199374	0.101156	0.030657	0.676797	0.0421565	0.515549	0.649597	0.00865801	NA	NA	NA	NA	chr1:127573570-127770436_1	ENSMUSG00000026343_Gpr39	chr1:127574770-127768946_1	ENSMUST00000027581_ENSMUST00000027581_0	ENSMUSG00000026343	NA	NA	NA	chr1:127573570-127770436_1	ENSMUST00000027581_Gpr39-201	ENSMUSG00000026343_Gpr39	chr1:127625475-127625859;chr1:127626009-127626060;chr1:127626068-127626369	LTR;Simple_repeat;SINE	ERVK;Simple_repeat;B4	RMER17C;(TG)n;B4A
chr1	129192501	129193000	chr1:129192501-129193000	0.120596	0.168625	0.142813	0.113839	0.142185	0.208593	0.229687	0.254402	0.323325	0.329944	0.337256	0.247762	0.0774328	0.185453	0.149442	0.294923	0.162597	0.185453	0.019888	0.943677	0.056048	0.802734	0.506715	0.004329	NA	NA	NA	NA	chr1:129101595-129379644_1	ENSMUSG00000036155_Mgat5	chr1:129146417-129203210_1	ENSMUST00000038361_ENSMUST00000038361_1	ENSMUSG00000036155	NA	NA	NA	chr1:129101595-129379644_1	ENSMUST00000038361_Mgat5-201	ENSMUSG00000036155_Mgat5	chr1:129192584-129192625;chr1:129192847-129193106	Simple_repeat;SINE	Simple_repeat;B4	(TG)n;B4A
chr1	129703001	129703500	chr1:129703001-129703500	0.20282	0.192714	0.147914	0.199217	0.205378	0.120521	0.319564	0.230736	0.206259	0.281423	0.388578	0.154851	0.232298	0.0842968	0.178094	0.285312	0.193575	0.0842968	0.00515255	0.403052	0.0156517	0.438491	0.624208	0.004329	NA	chr1:129698739-129704638_1;chr1:129698739-129704638_1	ENSMUSE00000692282_ENSMUST00000027587;ENSMUSE00000822968_ENSMUST00000153359	ENSMUSG00000026349;ENSMUSG00000026349	chr1:129670741-129704638_1	ENSMUSG00000026349_Ccnt2	NA	NA	NA	NA	NA	NA	chr1:129670741-129704638_1;chr1:129693148-129704638_1	ENSMUST00000027587_Ccnt2-001;ENSMUST00000153359_Ccnt2-005	ENSMUSG00000026349_Ccnt2;ENSMUSG00000026349_Ccnt2	NA	NA	NA	NA
chr1	130651001	130651500	chr1:130651001-130651500	0.186375	0.163807	0.153014	0.227677	0.217227	0.254947	0.334544	0.230736	0.39022	0.339648	0.293266	0.433583	0.135507	0.0168594	0.200508	0.317683	0.284545	0.0168594	0.0244005	0.779054	0.0440262	0.660483	0.631158	0.00865801	NA	NA	NA	NA	NA	NA	NA	NA	NA	NA	NA	NA	NA	NA	NA	chr1:130650961-130651048;chr1:130651268-130651475;chr1:130651486-130651629	SINE;SINE;SINE	B4;B2;B4	B4;B3A;RSINE1
chr1	130720001	130720500	chr1:130720001-130720500	0.0986694	0.173443	0.168316	0.187834	0.197479	0.115885	0.339537	0.230736	0.328899	0.189233	0.271271	0.340672	0	0.101156	0.156938	0.271935	0.170336	0.101156	0.0192335	0.883695	0.0168398	0.477203	0.577113	0.00865801	NA	NA	NA	NA	NA	NA	NA	NA	NA	NA	NA	NA	NA	NA	NA	chr1:130720494-130720572	SINE	Alu	PB1D9
chr1	132836001	132836500	chr1:132836001-132836500	0.191857	0.221622	0.341732	0.210601	0.304117	0.296666	0.394462	0.473306	0.373496	0.441543	0.557206	0.433583	0.290373	0.134875	0.261099	0.448003	0.361978	0.134875	0.0151829	0.471924	0.04076	0.450647	0.582807	0.004329	NA	NA	NA	NA	chr1:132829235-132836650_-1	ENSMUSG00000016524_Il19	chr1:132835856-132836628_-1	ENSMUST00000112465_ENSMUST00000112465_0	ENSMUSG00000016524	chr1:132837818-132835318_-1;chr1:132838650-132836150_-1	ENSMUST00000016668_Il19-201;ENSMUST00000112465_Il19-202	ENSMUSG00000016524_Il19;ENSMUSG00000016524_Il19	chr1:132829435-132836650_-1	ENSMUST00000112465_Il19-202	ENSMUSG00000016524_Il19	chr1:132836454-132836501	Simple_repeat	Simple_repeat	(CA)n
chr1	133040251	133040750	chr1:133040251-133040750	0.323416	0.125264	0.249923	0.301672	0.292269	0.227135	0.339537	0.455557	0.462689	0.305683	0.417905	0.123881	0.0774328	0.0842968	0.25328	0.396274	0.100657	0.0842968	0.0457207	0.84422	0.0726709	0.680275	0.639153	0.00865801	NA	NA	NA	NA	NA	NA	NA	NA	NA	NA	NA	NA	NA	NA	NA	chr1:133040231-133040521;chr1:133040494-133040812	LTR;LTR	ERVL;ERVK	MT2B;RMER6B
chr1	133110001	133110750	chr1:133110001-133110750	0.183635	0.122855	0.221871	0.0910708	0.223151	0.180781	0.309578	0.36977	0.398582	0.288701	0.337256	0.294217	0.338769	0.0842968	0.170561	0.340777	0.316493	0.0842968	0.0172747	0.773681	0.057107	0.706489	0.501064	0.004329	NA's	NA's	NA's	NA's	chr1:133072987-133141835_-1	ENSMUSG00000026430_Rassf5	chr1:133108956-133141265_-1;chr1:133108956-133141265_-1;chr1:133108956-133141265_-1	ENSMUST00000027688_ENSMUST00000027688_0;ENSMUST00000112442_ENSMUST00000112442_0;ENSMUST00000124796_ENSMUST00000124796_0	ENSMUSG00000026430;ENSMUSG00000026430;ENSMUSG00000026430	NA's	NA's	NA's	chr1:133072987-133141835_-1;chr1:133072987-133141835_-1;chr1:133104231-133141835_-1	ENSMUST00000027688_Rassf5-001;ENSMUST00000112442_Rassf5-002;ENSMUST00000124796_Rassf5-004	ENSMUSG00000026430_Rassf5;ENSMUSG00000026430_Rassf5;ENSMUSG00000026430_Rassf5	chr1:133110419-133110594%chr1:133110419-133110594;chr1:133110594-133110985	LTR%LTR;LTR	MaLR%MaLR;MaLR	MTD%MTD;ORR1C2
chr1	133194501	133195500	chr1:133194501-133195500	0.361788	0.385429	0.367234	0.330132	0.308067	0.34302	0.424421	0.496971	0.496136	0.436691	0.586533	0.371643	0.309731	0.219172	0.3242	0.475039	0.323276	0.219172	0.0608483	0.821896	0.189301	0.957406	0.660006	0.004329	NA's	chr1:133194909-133195089_-1;chr1:133194909-133195089_-1;chr1:133194909-133195089_-1	ENSMUSE00000158964_ENSMUST00000097588;ENSMUSE00000158964_ENSMUST00000032395;ENSMUSE00000158964_ENSMUST00000027683	ENSMUSG00000026425;ENSMUSG00000026425;ENSMUSG00000026425	chr1:133181828-133423938_-1	ENSMUSG00000026425_Srgap2	chr1:133193044-133194908_-1;chr1:133193044-133194908_-1;chr1:133193044-133194908_-1%chr1:133193044-133194908_-1;chr1:133193044-133194908_-1;chr1:133193044-133194908_-1;chr1:133195090-133196969_-1;chr1:133195090-133196969_-1;chr1:133195090-133196969_-1%chr1:133195090-133196969_-1;chr1:133195090-133196969_-1;chr1:133195090-133196969_-1	ENSMUST00000027683_ENSMUST00000027683_17;ENSMUST00000032395_ENSMUST00000032395_20;ENSMUST00000097588_ENSMUST00000097588_18%ENSMUST00000027683_ENSMUST00000027683_18;ENSMUST00000032395_ENSMUST00000032395_21;ENSMUST00000097588_ENSMUST00000097588_19%ENSMUST00000027683_ENSMUST00000027683_18;ENSMUST00000032395_ENSMUST00000032395_21;ENSMUST00000097588_ENSMUST00000097588_19;ENSMUST00000027683_ENSMUST0000…	ENSMUSG00000026425;ENSMUSG00000026425;ENSMUSG00000026425%ENSMUSG00000026425;ENSMUSG00000026425;ENSMUSG00000026425;ENSMUSG00000026425;ENSMUSG00000026425;ENSMUSG00000026425	NA's	NA's	NA's	chr1:133181828-133423938_-1;chr1:133181828-133423938_-1;chr1:133191923-133421595_-1	ENSMUST00000097588_Srgap2-203;ENSMUST00000032395_Srgap2-202;ENSMUST00000027683_Srgap2-201	ENSMUSG00000026425_Srgap2;ENSMUSG00000026425_Srgap2;ENSMUSG00000026425_Srgap2	chr1:133194258-133194594%chr1:133195364-133195454%NA's	LTR%SINE%NA's	ID%MaLR%NA's	ID4_%MTC%NA's
chr1	133628501	133629000	chr1:133628501-133629000	0.191857	0.163807	0.21422	0.210601	0.110588	0.227135	0.279619	0.242569	0.234132	0.223197	0.271271	0.216792	0.0580746	0.0168594	0.186368	0.250158	0.137433	0.0168594	0.0245271	0.840334	0.0341343	0.738553	0.745002	0.00865801	NA	NA	NA	NA	NA	NA	NA	NA	NA	NA	NA	NA	NA	NA	NA	NA	NA	NA	NA
chr1	133652751	133653250	chr1:133652751-133653250	0.164449	0.260164	0.239722	0.239061	0.252773	0.278124	0.289605	0.354979	0.535158	0.426986	0.52788	0.340672	0.096791	0.101156	0.239049	0.426922	0.218732	0.101156	0.0193378	0.581723	0.0716217	0.626865	0.559936	0.004329	NA	chr1:133652766-133652918_1;chr1:133653214-133653296_1	ENSMUSE00000248743_ENSMUST00000049027;ENSMUSE00000248732_ENSMUST00000049027	ENSMUSG00000042268;ENSMUSG00000042268	chr1:133640599-133668081_1	ENSMUSG00000042268_Slc26a9	chr1:133652114-133652765_1;chr1:133652919-133653213_1	ENSMUST00000049027_ENSMUST00000049027_5;ENSMUST00000049027_ENSMUST00000049027_6	ENSMUSG00000042268;ENSMUSG00000042268	NA	NA	NA	chr1:133640599-133668081_1	ENSMUST00000049027_Slc26a9-001	ENSMUSG00000042268_Slc26a9	NA	NA	NA	NA
chr1	133738501	133739000	chr1:133738501-133739000	0.274082	0.370975	0.229521	0.227677	0.292269	0.278124	0.319564	0.591632	0.384645	0.460951	0.388578	0.216792	0.135507	0.303468	0.278775	0.429074	0.176149	0.303468	0.0661622	0.922681	0.163521	0.942441	0.649712	0.00865801	NA	chr1:133738562-133738709_1	ENSMUSE00000159020_ENSMUST00000086559	ENSMUSG00000013275	chr1:133724070-133745442_1	ENSMUSG00000013275_Slc41a1	chr1:133737852-133738561_1;chr1:133738710-133739525_1	ENSMUST00000086559_ENSMUST00000086559_5;ENSMUST00000086559_ENSMUST00000086559_6	ENSMUSG00000013275;ENSMUSG00000013275	chr1:133737417-133739917_1	ENSMUST00000146360_Slc41a1-003	ENSMUSG00000013275_Slc41a1	chr1:133724554-133745442_1	ENSMUST00000086559_Slc41a1-001	ENSMUSG00000013275_Slc41a1	NA	NA	NA	NA
chr1	133891751	133892250	chr1:133891751-133892250	0.186375	0.231257	0.280526	0.267521	0.205378	0.254947	0.299592	0.372728	0.384645	0.339648	0.329925	0.185821	0	0.438343	0.237667	0.345308	0.0929107	0.438343	0.0456662	0.89914	0.0774019	0.805693	0.688278	0.004329	NA	NA	NA	NA	NA	NA	NA	NA	NA	NA	NA	NA	NA	NA	NA	chr1:133891623-133891753;chr1:133891762-133891935;chr1:133891935-133891966;chr1:133892014-133892131;chr1:133892148-133892197	SINE;SINE;Simple_repeat;SINE;Simple_repeat	Alu;B2;Simple_repeat;Alu;Simple_repeat	B1_Mus1;B3;(CACCC)n;PB1D9;(CA)n
chr1	134013501	134014000	chr1:134013501-134014000	0.257637	0.5396	0.459043	0.364283	0.391008	0.542342	0.559238	0.597548	0.652224	0.659888	0.586533	0.185821	0.21294	0.134875	0.425652	0.611086	0.199381	0.134875	0.0246492	0.368847	0.0532366	0.377575	0.69655	0.004329	chr1:134013172-134013534	chr1:134013461-134013558_-1;chr1:134013461-134013558_-1	ENSMUSE00000159060_ENSMUST00000112362;ENSMUSE00000159060_ENSMUST00000027697	ENSMUSG00000026437;ENSMUSG00000026437	chr1:134010238-134036268_-1	ENSMUSG00000026437_Cdk18	chr1:134013559-134014058_-1;chr1:134013559-134014058_-1	ENSMUST00000027697_ENSMUST00000027697_9;ENSMUST00000112362_ENSMUST00000112362_4	ENSMUSG00000026437;ENSMUSG00000026437	NA	NA	NA	chr1:134010238-134036182_-1;chr1:134010238-134036268_-1	ENSMUST00000112362_Cdk18-202;ENSMUST00000027697_Cdk18-201	ENSMUSG00000026437_Cdk18;ENSMUSG00000026437_Cdk18	NA	NA	NA	NA
chr1	134199751	134200250	chr1:134199751-134200250	0.246673	0.260164	0.234622	0.165066	0.197479	0.222499	0.24966	0.283983	0.284303	0.41243	0.285935	0.0309702	0.135507	0.354046	0.221084	0.303262	0.0832388	0.354046	0.0277827	0.753928	0.0418409	0.674501	0.729019	0.00865801	NA	NA	NA	NA	chr1:134195203-134203934_1	ENSMUSG00000042115_Klhdc8a	chr1:134199733-134200305_1	ENSMUST00000046071_ENSMUST00000046071_2	ENSMUSG00000042115	NA	NA	NA	chr1:134195203-134203934_1	ENSMUST00000046071_Klhdc8a-201	ENSMUSG00000042115_Klhdc8a	NA	NA	NA	NA
chr1	134535251	134535750	chr1:134535251-134535750	0.345343	0.29389	0.244823	0.130914	0.260672	0.319843	0.509306	0.437808	0.39022	0.48036	0.469226	0.278732	0.309731	0.185453	0.265914	0.457384	0.294232	0.185453	0.0119009	0.410249	0.0166883	0.28244	0.581381	0.004329	NA	NA	NA	NA	chr1:134466568-134638342_-1	ENSMUSG00000026442_Nfasc	chr1:134533669-134539254_-1;chr1:134534459-134539254_-1	ENSMUST00000043189_ENSMUST00000043189_2;ENSMUST00000094569_ENSMUST00000094569_2	ENSMUSG00000026442;ENSMUSG00000026442	NA	NA	NA	chr1:134466568-134603758_-1;chr1:134466568-134638342_-1	ENSMUST00000043189_Nfasc-201;ENSMUST00000094569_Nfasc-202	ENSMUSG00000026442_Nfasc;ENSMUSG00000026442_Nfasc	chr1:134535231-134535295;chr1:134535306-134535365	SINE;DNA	ID;MER1_type	ID;MER5A1
chr1	134583251	134583750	chr1:134583251-134583750	0.454975	0.501058	0.555952	0.392743	0.481848	0.546978	0.699047	0.686293	0.657799	0.722966	0.549875	0.185821	0.116149	0.0505781	0.488926	0.663196	0.150985	0.0505781	0.0825363	0.587597	0.159017	0.601284	0.737227	0.00865801	NA	NA	NA	NA	chr1:134466568-134638342_-1	ENSMUSG00000026442_Nfasc	chr1:134562165-134603675_-1;chr1:134562165-134638247_-1	ENSMUST00000043189_ENSMUST00000043189_0;ENSMUST00000094569_ENSMUST00000094569_0	ENSMUSG00000026442;ENSMUSG00000026442	NA	NA	NA	chr1:134466568-134603758_-1;chr1:134466568-134638342_-1	ENSMUST00000043189_Nfasc-201;ENSMUST00000094569_Nfasc-202	ENSMUSG00000026442_Nfasc;ENSMUSG00000026442_Nfasc	chr1:134583628-134583946	LTR	ERVL	LTR16E2
chr1	135080251	135080750	chr1:135080251-135080750	0.20282	0.211986	0.229521	0.221985	0.197479	0.139062	0.314571	0.266234	0.250856	0.247458	0.337256	0.0619404	0.271015	0.185453	0.200476	0.283275	0.166478	0.185453	0.0188178	0.684262	0.0368563	0.677716	0.707707	0.004329	NA	NA	NA	NA	NA	NA	NA	NA	NA	NA	NA	NA	NA	NA	NA	NA	NA	NA	NA
chr1	135166501	135167000	chr1:135166501-135167000	0.389196	0.448061	0.402938	0.341516	0.173781	0.519165	0.454381	0.769122	0.674523	0.703557	0.689176	0.278732	0.271015	0.101156	0.379109	0.658152	0.274873	0.101156	0.0287739	0.44744	0.070114	0.402325	0.576021	0.00865801	NA	chr1:135166577-135166779_1;chr1:135166637-135166779_1;chr1:135166637-135166779_1	ENSMUSE00000596651_ENSMUST00000086505;ENSMUSE00000350306_ENSMUST00000038295;ENSMUSE00000628340_ENSMUST00000086504	ENSMUSG00000041757;ENSMUSG00000041757;ENSMUSG00000041757	chr1:135142683-135198225_1	ENSMUSG00000041757_Plekha6	chr1:135163244-135166636_1;chr1:135163244-135166636_1;chr1:135163244-135166576_1;chr1:135166780-135168785_1;chr1:135166780-135168785_1;chr1:135166780-135168785_1	ENSMUST00000038295_ENSMUST00000038295_5;ENSMUST00000086504_ENSMUST00000086504_5;ENSMUST00000086505_ENSMUST00000086505_5;ENSMUST00000038295_ENSMUST00000038295_6;ENSMUST00000086504_ENSMUST00000086504_6;ENSMUST00000086505_ENSMUST00000086505_6	ENSMUSG00000041757;ENSMUSG00000041757;ENSMUSG00000041757;ENSMUSG00000041757;ENSMUSG00000041757;ENSMUSG00000041757	NA	NA	NA	chr1:135142683-135198225_1;chr1:135142683-135198225_1;chr1:135155534-135198225_1	ENSMUST00000038295_Plekha6-201;ENSMUST00000086504_Plekha6-202;ENSMUST00000086505_Plekha6-203	ENSMUSG00000041757_Plekha6;ENSMUSG00000041757_Plekha6;ENSMUSG00000041757_Plekha6	NA	NA	NA	NA
chr1	135190501	135191000	chr1:135190501-135191000	0.0767428	0.211986	0.244823	0.210601	0.161933	0.208593	0.259646	0.307649	0.362347	0.359057	0.322593	0.371643	0	0.185453	0.18578	0.322258	0.185821	0.185453	0.0343152	0.997113	0.113157	1.04385	0.576493	0.004329	NA	chr1:135190531-135190664_1;chr1:135190531-135190664_1;chr1:135190531-135190664_1	ENSMUSE00000659349_ENSMUST00000086505;ENSMUSE00000659349_ENSMUST00000038295;ENSMUSE00000659349_ENSMUST00000086504	ENSMUSG00000041757;ENSMUSG00000041757;ENSMUSG00000041757	chr1:135142683-135198225_1	ENSMUSG00000041757_Plekha6	chr1:135190451-135190530_1;chr1:135190451-135190530_1;chr1:135190451-135190530_1;chr1:135190665-135191139_1;chr1:135190665-135191139_1;chr1:135190665-135191139_1	ENSMUST00000038295_ENSMUST00000038295_22;ENSMUST00000086504_ENSMUST00000086504_19;ENSMUST00000086505_ENSMUST00000086505_18;ENSMUST00000038295_ENSMUST00000038295_23;ENSMUST00000086504_ENSMUST00000086504_20;ENSMUST00000086505_ENSMUST00000086505_19	ENSMUSG00000041757;ENSMUSG00000041757;ENSMUSG00000041757;ENSMUSG00000041757;ENSMUSG00000041757;ENSMUSG00000041757	NA	NA	NA	chr1:135142683-135198225_1;chr1:135142683-135198225_1;chr1:135155534-135198225_1	ENSMUST00000038295_Plekha6-201;ENSMUST00000086504_Plekha6-202;ENSMUST00000086505_Plekha6-203	ENSMUSG00000041757_Plekha6;ENSMUSG00000041757_Plekha6;ENSMUSG00000041757_Plekha6	NA	NA	NA	NA
chr1	135274251	135274750	chr1:135274251-135274750	0.197339	0.240893	0.21422	0.193526	0.165882	0.203958	0.299592	0.455557	0.222983	0.266867	0.322593	0	0.174224	0	0.202636	0.313518	0.0871119	0	0.0162868	0.629797	0.0365657	0.609922	0.64633	0.00865801	NA	NA	NA	NA	chr1:135260149-135276893_1	ENSMUSG00000070644_Etnk2	chr1:135273629-135275025_1;chr1:135273629-135275025_1;chr1:135273629-135275025_1	ENSMUST00000094555_ENSMUST00000094555_5;ENSMUST00000129213_ENSMUST00000129213_4;ENSMUST00000135222_ENSMUST00000135222_5	ENSMUSG00000070644;ENSMUSG00000070644;ENSMUSG00000070644	NA	NA	NA	chr1:135260149-135276892_1;chr1:135260411-135276892_1;chr1:135261909-135276893_1	ENSMUST00000135222_Etnk2-002;ENSMUST00000094555_Etnk2-201;ENSMUST00000129213_Etnk2-003	ENSMUSG00000070644_Etnk2;ENSMUSG00000070644_Etnk2;ENSMUSG00000070644_Etnk2	NA	NA	NA	NA
chr1	135285001	135285500	chr1:135285001-135285500	0.219265	0.274618	0.168316	0.256137	0.201428	0.319843	0.364503	0.331314	0.340049	0.291127	0.359251	0.402613	0.116149	0.219172	0.239935	0.337249	0.259381	0.219172	0.0870409	1.22961	0.110367	0.985074	0.711447	0.00865801	NA	chr1:135285026-135285137_-1;chr1:135285026-135285140_-1;chr1:135285026-135285140_-1	ENSMUSE00000836007_ENSMUST00000144386;ENSMUSE00000596574_ENSMUST00000153799;ENSMUSE00000596574_ENSMUST00000094551	ENSMUSG00000070643;ENSMUSG00000070643;ENSMUSG00000070643	chr1:135278880-135320954_-1	ENSMUSG00000070643_Sox13	chr1:135283744-135285025_-1;chr1:135283744-135285025_-1;chr1:135283744-135285025_-1;chr1:135285138-135285505_-1;chr1:135285141-135285505_-1;chr1:135285141-135285505_-1	ENSMUST00000094551_ENSMUST00000094551_6;ENSMUST00000144386_ENSMUST00000144386_5;ENSMUST00000153799_ENSMUST00000153799_6;ENSMUST00000144386_ENSMUST00000144386_4;ENSMUST00000094551_ENSMUST00000094551_5;ENSMUST00000153799_ENSMUST00000153799_5	ENSMUSG00000070643;ENSMUSG00000070643;ENSMUSG00000070643;ENSMUSG00000070643;ENSMUSG00000070643;ENSMUSG00000070643	chr1:135285011-135282511_-1	ENSMUST00000126530_Sox13-003	ENSMUSG00000070643_Sox13	chr1:135278880-135289795_-1;chr1:135278880-135320954_-1;chr1:135279099-135320789_-1	ENSMUST00000144386_Sox13-001;ENSMUST00000153799_Sox13-002;ENSMUST00000094551_Sox13-201	ENSMUSG00000070643_Sox13;ENSMUSG00000070643_Sox13;ENSMUSG00000070643_Sox13	NA	NA	NA	NA
chr1	135288001	135288500	chr1:135288001-135288500	0.263118	0.423972	0.42844	0.415511	0.331764	0.398645	0.494326	0.56205	0.58533	0.426986	0.513216	0.340672	0.0580746	0.286609	0.376908	0.516382	0.199374	0.286609	0.0314212	0.470301	0.0153808	0.24017	0.729903	0.00865801	NA	NA	NA	NA	chr1:135278880-135320954_-1	ENSMUSG00000070643_Sox13	chr1:135287418-135289649_-1;chr1:135287418-135289649_-1;chr1:135287418-135289649_-1	ENSMUST00000094551_ENSMUST00000094551_1;ENSMUST00000144386_ENSMUST00000144386_0;ENSMUST00000153799_ENSMUST00000153799_1	ENSMUSG00000070643;ENSMUSG00000070643;ENSMUSG00000070643	NA	NA	NA	chr1:135278880-135289795_-1;chr1:135278880-135320954_-1;chr1:135279099-135320789_-1	ENSMUST00000144386_Sox13-001;ENSMUST00000153799_Sox13-002;ENSMUST00000094551_Sox13-201	ENSMUSG00000070643_Sox13;ENSMUSG00000070643_Sox13;ENSMUSG00000070643_Sox13	chr1:135288094-135288244;chr1:135288273-135288465;chr1:135288487-135288592	SINE;SINE;SINE	B2;B2;Alu	B3A;B3;B1_Mur3
chr1	135688501	135689000	chr1:135688501-135689000	0.285045	0.36134	0.418239	0.404127	0.383109	0.435728	0.60917	0.585716	0.546308	0.752078	0.593865	0.185821	0.0774328	0.0842968	0.381265	0.617427	0.131627	0.0842968	0.0221126	0.390026	0.0323283	0.29121	0.617505	0.004329	NA	NA	NA	NA	chr1:135599255-135697618_-1	ENSMUSG00000026463_Atp2b4	chr1:135650327-135697213_-1;chr1:135681583-135697213_-1	ENSMUST00000143567_ENSMUST00000143567_0;ENSMUST00000128692_ENSMUST00000128692_0	ENSMUSG00000026463;ENSMUSG00000026463	NA	NA	NA	chr1:135599255-135697618_-1;chr1:135650277-135697613_-1	ENSMUST00000143567_Atp2b4-001;ENSMUST00000128692_Atp2b4-005	ENSMUSG00000026463_Atp2b4;ENSMUSG00000026463_Atp2b4	chr1:135688527-135688590;chr1:135688596-135688629;chr1:135688801-135688988	Simple_repeat;Simple_repeat;LINE	Simple_repeat;Simple_repeat;L1	(GGA)n;(CAA)n;L1MC4
chr1	135718751	135719250	chr1:135718751-135719250	0.219265	0.163807	0.188718	0.244753	0.252773	0.273489	0.304585	0.307649	0.340049	0.378465	0.4399	0	0	0.0505781	0.223801	0.354129	0	0.0505781	0.0347045	0.832398	0.0928539	0.860475	0.631975	0.004329	NA	NA	NA	NA	NA	NA	NA	NA	NA	NA	NA	NA	NA	NA	NA	chr1:135718851-135718955;chr1:135718955-135719065;chr1:135719072-135719429	SINE;Low_complexity;LTR	Alu;Low_complexity;MaLR	PB1D7;GA-rich;ORR1A3
chr1	135941751	135942250	chr1:135941751-135942250	0.180894	0.158989	0.234622	0.17645	0.268571	0.278124	0.314571	0.331314	0.31775	0.431839	0.30793	0.526494	0.232298	0	0.216275	0.340681	0.379396	0	0.0143302	0.553503	0.0182871	0.39694	0.634832	0.004329	NA	NA	NA	NA	chr1:135934092-135944839_1	ENSMUSG00000041559_Fmod	chr1:135937780-135943050_1	ENSMUST00000048183_ENSMUST00000048183_1	ENSMUSG00000041559	NA	NA	NA	chr1:135934092-135944839_1	ENSMUST00000048183_Fmod-201	ENSMUSG00000041559_Fmod	chr1:135941805-135941995;chr1:135942067-135942238	SINE;SINE	B4;B4	B4A;ID_B1
chr1	136528501	136529000	chr1:136528501-136529000	0.257637	0.2698	0.249923	0.32444	0.213277	0.139062	0.34453	0.526553	0.367921	0.359057	0.403241	0.0309702	0.096791	0.101156	0.242357	0.40026	0.0638806	0.101156	0.0174158	0.544523	0.0557091	0.589685	0.605497	0.004329	NA	chr1:136527814-136529454_1	ENSMUSE00000489468_ENSMUST00000047714	ENSMUSG00000042207	chr1:136456748-136529454_1	ENSMUSG00000042207_Kdm5b	NA	NA	NA	NA	NA	NA	chr1:136456748-136529454_1	ENSMUST00000047714_Kdm5b-001	ENSMUSG00000042207_Kdm5b	chr1:136528686-136528707	Simple_repeat	Simple_repeat	(T)n
chr1	136684251	136684750	chr1:136684251-136684750	0.158967	0.178261	0.153014	0.227677	0.209328	0.28276	0.314571	0.325398	0.351198	0.291127	0.278603	0.185821	0.290373	0.0842968	0.201668	0.312179	0.238097	0.0842968	0.0164711	0.636393	0.0241038	0.497323	0.646	0.00865801	NA	NA	NA	NA	chr1:136651235-136852519_-1	ENSMUSG00000073557_Ppp1r12b	chr1:136678745-136731011_-1;chr1:136678745-136731011_-1;chr1:136678745-136699678_-1;chr1:136678745-136731011_-1	ENSMUST00000045665_ENSMUST00000045665_17;ENSMUST00000086444_ENSMUST00000086444_17;ENSMUST00000141419_ENSMUST00000141419_0;ENSMUST00000156348_ENSMUST00000156348_5	ENSMUSG00000073557;ENSMUSG00000073557;ENSMUSG00000073557;ENSMUSG00000073557	NA	NA	NA	chr1:136651235-136852517_-1;chr1:136655644-136742997_-1;chr1:136662520-136852517_-1;chr1:136675687-136700428_-1	ENSMUST00000045665_Ppp1r12b-001;ENSMUST00000156348_Ppp1r12b-002;ENSMUST00000086444_Ppp1r12b-201;ENSMUST00000141419_Ppp1r12b-006	ENSMUSG00000073557_Ppp1r12b;ENSMUSG00000073557_Ppp1r12b;ENSMUSG00000073557_Ppp1r12b;ENSMUSG00000073557_Ppp1r12b	chr1:136684411-136684454	Simple_repeat	Simple_repeat	(CA)n
chr1	137029251	137029750	chr1:137029251-137029750	0.120596	0.308343	0.249923	0.221985	0.268571	0.28276	0.429415	0.378644	0.373496	0.373613	0.359251	0.495524	0.0387164	0.185453	0.24203	0.382884	0.26712	0.185453	0.117562	1.41666	0.228156	1.24752	0.632123	0.004329	NA	chr1:137029302-137029367_1	ENSMUSE00000538990_ENSMUST00000049449	ENSMUSG00000031506	chr1:137029302-137041897_1	ENSMUSG00000031506_Ptpn7	chr1:137029368-137030326_1	ENSMUST00000049449_ENSMUST00000049449_0	ENSMUSG00000031506	chr1:137027302-137029802_1	ENSMUST00000049449_Ptpn7-201	ENSMUSG00000031506_Ptpn7	chr1:137029302-137041897_1	ENSMUST00000049449_Ptpn7-201	ENSMUSG00000031506_Ptpn7	NA	NA	NA	NA
chr1	137220751	137221250	chr1:137220751-137221250	0.230229	0.42879	0.397837	0.415511	0.157983	0.347655	0.48434	0.491055	0.763716	0.48036	0.630523	0.0929107	0	0.101156	0.329667	0.569999	0.0464553	0.101156	0.0263578	0.492469	0.0583863	0.423918	0.578365	0.004329	NA	NA	NA	NA	NA	NA	NA	NA	NA	chr1:137219384-137221884_1	ENSMUST00000059352_Lmod1-001	ENSMUSG00000048096_Lmod1	NA	NA	NA	chr1:137220764-137220823	Simple_repeat	Simple_repeat	(CA)n
chr1	137359751	137360250	chr1:137359751-137360250	0.493347	0.5396	0.566153	0.44397	0.548991	0.500624	0.768952	0.621214	0.635501	0.684149	0.894463	0.278732	0.251657	0.236031	0.515448	0.720855	0.265194	0.236031	0.035728	0.366708	0.0982245	0.434772	0.71505	0.004329	NA	NA	NA	NA	chr1:137335450-137584682_-1	ENSMUSG00000009418_Nav1	chr1:137357352-137360298_-1;chr1:137357352-137360298_-1	ENSMUST00000040599_ENSMUST00000040599_12;ENSMUST00000067414_ENSMUST00000067414_13	ENSMUSG00000009418;ENSMUSG00000009418	NA	NA	NA	chr1:137335450-137482286_-1;chr1:137338261-137503872_-1	ENSMUST00000040599_Nav1-201;ENSMUST00000067414_Nav1-202	ENSMUSG00000009418_Nav1;ENSMUSG00000009418_Nav1	NA	NA	NA	NA
chr1	137608251	137608750	chr1:137608251-137608750	0.0219265	0.197532	0.127512	0.102455	0.0868907	0.125156	0.339537	0.272151	0.200684	0.135859	0.35192	0.123881	0	0.185453	0.110245	0.26003	0.0619404	0.185453	0.0114703	0.971466	0.0526432	0.882363	0.423971	0.00865801	NA	NA	NA	NA	NA	NA	NA	NA	NA	NA	NA	NA	NA	NA	NA	chr1:137608202-137608293;chr1:137608293-137608394;chr1:137608509-137608557;chr1:137608557-137608603;chr1:137608604-137608793	Simple_repeat;SINE;SINE;Simple_repeat;SINE	Simple_repeat;B4;Alu;Simple_repeat;B2	(TG)n;B4A;B1_Mur4;(CTGGGG)n;B3A
chr1	137722751	137723250	chr1:137722751-137723250	0.296008	0.5396	0.576354	0.44397	0.414706	0.505259	0.60917	0.668544	0.869632	0.747226	0.601196	0	0	0.101156	0.46265	0.699154	0	0.101156	0.197575	0.960758	0.381188	0.883074	0.661728	0.004329	NA	NA	NA	NA	chr1:137715508-137729543_1	ENSMUSG00000041782_Lad1	chr1:137722470-137723740_1	ENSMUST00000038760_ENSMUST00000038760_1	ENSMUSG00000041782	NA	NA	NA	chr1:137715508-137729543_1	ENSMUST00000038760_Lad1-201	ENSMUSG00000041782_Lad1	NA	NA	NA	NA
chr1	137727501	137728000	chr1:137727501-137728000	0.444012	0.409518	0.387636	0.102455	0.252773	0.458905	0.574217	0.526553	0.479413	0.553142	0.564538	0.278732	0.174224	0.101156	0.34255	0.539572	0.226478	0.101156	0.038991	0.576445	0.04505	0.393367	0.634854	0.004329	NA	chr1:137727477-137727549_1;chr1:137727660-137727797_1	ENSMUSE00000238881_ENSMUST00000038760;ENSMUSE00000238875_ENSMUST00000038760	ENSMUSG00000041782;ENSMUSG00000041782	chr1:137715508-137729543_1	ENSMUSG00000041782_Lad1	chr1:137727550-137727659_1;chr1:137727798-137728101_1	ENSMUST00000038760_ENSMUST00000038760_5;ENSMUST00000038760_ENSMUST00000038760_6	ENSMUSG00000041782;ENSMUSG00000041782	NA	NA	NA	chr1:137715508-137729543_1	ENSMUST00000038760_Lad1-201	ENSMUSG00000041782_Lad1	NA	NA	NA	NA
chr1	138299001	138299500	chr1:138299001-138299500	0.306971	0.264982	0.244823	0.32444	0.383109	0.264218	0.334544	0.420059	0.473838	0.456099	0.476558	0.123881	0.387164	0.488921	0.298091	0.43222	0.255522	0.488921	0.0444667	0.707407	0.0831942	0.667332	0.689674	0.00865801	NA	NA	NA	NA	NA	NA	NA	NA	NA	NA	NA	NA	NA	NA	NA	chr1:138298616-138299036;chr1:138299036-138299051;chr1:138299051-138299168;chr1:138299212-138300002	LINE;SINE;SINE;LINE	L1;Alu;B4;L1	L1MB8;B1F1;ID_B1;L1MB8
chr1	138830751	138831250	chr1:138830751-138831250	0.131559	0.0770858	0.153014	0.17645	0.0552941	0.0834373	0.209714	0.485138	0.262005	0.164972	0.183292	0.0309702	0.193582	0.168594	0.112807	0.261024	0.112276	0.168594	0.00444095	0.590749	0.0384292	0.751017	0.43217	0.00865801	NA	NA	NA	NA	chr1:138740853-138857004_-1	ENSMUSG00000026398_Nr5a2	chr1:138787380-138836985_-1	ENSMUST00000027649_ENSMUST00000027649_5	ENSMUSG00000026398	NA	NA	NA	chr1:138740853-138857004_-1	ENSMUST00000027649_Nr5a2-201	ENSMUSG00000026398_Nr5a2	chr1:138830916-138830959;chr1:138831007-138831161	Simple_repeat;SINE	Simple_repeat;B2	(CACG)n;B3A
chr1	139001501	139002000	chr1:139001501-139002000	0.208302	0.20235	0.173416	0.0910708	0.0947898	0.250312	0.284612	0.212988	0.284303	0.329944	0.293266	0.0619404	0.154866	0.151734	0.17004	0.281023	0.108403	0.151734	0.0121563	0.648408	0.0177677	0.474323	0.605076	0.00865801	NA	NA	NA	NA	NA	NA	NA	NA	NA	NA	NA	NA	NA	NA	NA	chr1:139001838-139001998	LINE	L2	L2
chr1	140221251	140221750	chr1:140221251-140221750	0.169931	0.158989	0.132612	0.125222	0.193529	0.190052	0.294598	0.242569	0.250856	0.22805	0.249276	0	0.116149	0.26975	0.161723	0.25307	0.0580746	0.26975	0.00485078	0.43066	0.0105717	0.406287	0.639043	0.004329	NA	NA	NA	NA	NA	NA	NA	NA	NA	NA	NA	NA	NA	NA	NA	chr1:140221208-140221304	LTR	MaLR	MLT1A
chr1	140991501	140992000	chr1:140991501-140992000	0.296008	0.308343	0.372335	0.318748	0.244874	0.222499	0.414435	0.425975	0.496136	0.509472	0.35192	0	0.116149	0.25289	0.293801	0.439588	0.0580746	0.25289	0.0294786	0.584386	0.0607139	0.560529	0.668356	0.00865801	NA	NA	NA	NA	chr1:140860013-141068489_1	ENSMUSG00000056268_Dennd1b	chr1:140987133-140998544_1;chr1:140990558-140998544_1	ENSMUST00000094505_ENSMUST00000094505_10;ENSMUST00000137127_ENSMUST00000137127_0	ENSMUSG00000056268;ENSMUSG00000056268	NA	NA	NA	chr1:140864298-141068489_1;chr1:140989734-141032892_1	ENSMUST00000094505_Dennd1b-001;ENSMUST00000137127_Dennd1b-007	ENSMUSG00000056268_Dennd1b;ENSMUSG00000056268_Dennd1b	NA	NA	NA	NA
chr1	142341751	142342250	chr1:142341751-142342250	0.224747	0.0385429	0.158115	0.199217	0.201428	0.180781	0.244666	0.236653	0.301027	0.257162	0.30793	0.154851	0.0193582	0.202312	0.167139	0.269488	0.0871047	0.202312	0.00866125	0.556818	0.0129849	0.422844	0.620209	0.004329	NA	NA	NA	NA	chr1:142142793-142508640_1	ENSMUSG00000052726_Kcnt2	chr1:142328011-142346772_1;chr1:142328011-142346772_1;chr1:142328011-142346772_1;chr1:142328011-142346772_1;chr1:142328011-142346772_1;chr1:142328011-142346772_1;chr1:142340019-142346772_1	ENSMUST00000060201_ENSMUST00000060201_11;ENSMUST00000086355_ENSMUST00000086355_11;ENSMUST00000119786_ENSMUST00000119786_11;ENSMUST00000120709_ENSMUST00000120709_11;ENSMUST00000120796_ENSMUST00000120796_11;ENSMUST00000154966_ENSMUST00000154966_10;ENSMUST00000145077_ENSMUST00000145077_0	ENSMUSG00000052726;ENSMUSG00000052726;ENSMUSG00000052726;ENSMUSG00000052726;ENSMUSG00000052726;ENSMUSG00000052726;ENSMUSG00000052726	NA	NA	NA	chr1:142142793-142506656_1;chr1:142142795-142506359_1;chr1:142142796-142506357_1;chr1:142142796-142480989_1;chr1:142142803-142508640_1;chr1:142142834-142506838_1;chr1:142339678-142419795_1	ENSMUST00000119786_Kcnt2-003;ENSMUST00000120796_Kcnt2-004;ENSMUST00000060201_Kcnt2-001;ENSMUST00000154966_Kcnt2-005;ENSMUST00000120709_Kcnt2-002;ENSMUST00000086355_Kcnt2-201;ENSMUST00000145077_Kcnt2-006	ENSMUSG00000052726_Kcnt2;ENSMUSG00000052726_Kcnt2;ENSMUSG00000052726_Kcnt2;ENSMUSG00000052726_Kcnt2;ENSMUSG00000052726_Kcnt2;ENSMUSG00000052726_Kcnt2;ENSMUSG00000052726_Kcnt2	chr1:142341697-142341778;chr1:142341883-142342371	SINE;LINE	B4;L1	B4A;L1MC3
chr1	142385001	142385750	chr1:142385001-142385750	0.211043	0.199941	0.198919	0.258983	0.201428	0.185416	0.376986	0.381603	0.342836	0.230476	0.498553	0.185821	0.0387164	0.160164	0.209288	0.366091	0.112269	0.160164	0.0197417	0.672151	0.0793953	0.770821	0.571732	0.00865801	NA's	NA's	NA's	NA's	chr1:142142793-142508640_1	ENSMUSG00000052726_Kcnt2	chr1:142346882-142404276_1;chr1:142346882-142404276_1;chr1:142380811-142404255_1;chr1:142380811-142405960_1;chr1:142380811-142404276_1;chr1:142380811-142404276_1;chr1:142380811-142404255_1	ENSMUST00000086355_ENSMUST00000086355_12;ENSMUST00000145077_ENSMUST00000145077_1;ENSMUST00000060201_ENSMUST00000060201_13;ENSMUST00000119786_ENSMUST00000119786_13;ENSMUST00000120709_ENSMUST00000120709_13;ENSMUST00000120796_ENSMUST00000120796_13;ENSMUST00000154966_ENSMUST00000154966_12	ENSMUSG00000052726;ENSMUSG00000052726;ENSMUSG00000052726;ENSMUSG00000052726;ENSMUSG00000052726;ENSMUSG00000052726;ENSMUSG00000052726	NA's	NA's	NA's	chr1:142142793-142506656_1;chr1:142142795-142506359_1;chr1:142142796-142506357_1;chr1:142142796-142480989_1;chr1:142142803-142508640_1;chr1:142142834-142506838_1;chr1:142339678-142419795_1	ENSMUST00000119786_Kcnt2-003;ENSMUST00000120796_Kcnt2-004;ENSMUST00000060201_Kcnt2-001;ENSMUST00000154966_Kcnt2-005;ENSMUST00000120709_Kcnt2-002;ENSMUST00000086355_Kcnt2-201;ENSMUST00000145077_Kcnt2-006	ENSMUSG00000052726_Kcnt2;ENSMUSG00000052726_Kcnt2;ENSMUSG00000052726_Kcnt2;ENSMUSG00000052726_Kcnt2;ENSMUSG00000052726_Kcnt2;ENSMUSG00000052726_Kcnt2;ENSMUSG00000052726_Kcnt2	chr1:142385143-142385522%chr1:142385143-142385522;chr1:142385524-142385630;chr1:142385707-142385849	LINE%LINE;LINE;LINE	L1%L1;L1;L1	L1_Mus4%L1_Mus4;L1_Mur2;L1MC4a
chr1	145557001	145557500	chr1:145557001-145557500	0.197339	0.255347	0.224421	0.17645	0.154033	0.264218	0.284612	0.307649	0.306601	0.286275	0.256608	0	0	0.0842968	0.211968	0.288349	0	0.0842968	0.0491474	1.04588	0.0738425	0.942399	0.735109	0.00865801	NA	NA	NA	NA	NA	NA	NA	NA	NA	NA	NA	NA	NA	NA	NA	chr1:145557006-145557028;chr1:145557028-145557156	Simple_repeat;Simple_repeat	Simple_repeat;Simple_repeat	(CTG)n;(TTC)n
chr1	148492001	148492500	chr1:148492001-148492500	0.153486	0.0770858	0.112211	0.0910708	0.165882	0.0973435	0.2197	0.301732	0.178386	0.271719	0.35192	0	0	0.0337187	0.11618	0.264691	0	0.0337187	0.00761363	0.751044	0.0410501	0.76545	0.438925	0.004329	NA	NA	NA	NA	chr1:148342759-148749601_1	ENSMUSG00000035131_Fam5c	chr1:148362084-148529705_1;chr1:148362084-148529705_1;chr1:148411661-148529705_1	ENSMUST00000074622_ENSMUST00000074622_1;ENSMUST00000132847_ENSMUST00000132847_1;ENSMUST00000128345_ENSMUST00000128345_2	ENSMUSG00000035131;ENSMUSG00000035131;ENSMUSG00000035131	NA	NA	NA	chr1:148342759-148749601_1;chr1:148344744-148529801_1;chr1:148344834-148749601_1	ENSMUST00000074622_Fam5c-001;ENSMUST00000132847_Fam5c-003;ENSMUST00000128345_Fam5c-004	ENSMUSG00000035131_Fam5c;ENSMUSG00000035131_Fam5c;ENSMUSG00000035131_Fam5c	chr1:148492077-148492179;chr1:148492359-148492473	Simple_repeat;SINE	Simple_repeat;B2	(CA)n;B3
chr1	148829001	148829500	chr1:148829001-148829500	0.0986694	0.163807	0.173416	0.204909	0.122437	0.157604	0.259646	0.33723	0.295452	0.232902	0.205287	0.123881	0.0387164	0.101156	0.153474	0.266103	0.0812986	0.101156	0.0110419	0.68468	0.0265858	0.612738	0.576745	0.004329	NA	NA	NA	NA	NA	NA	NA	NA	NA	NA	NA	NA	NA	NA	NA	chr1:148828377-148829482;chr1:148829482-148829529	LINE;Simple_repeat	L1;Simple_repeat	Lx3B;(CAAA)n
chr1	151180751	151181500	chr1:151180751-151181500	0.175412	0.178261	0.0841579	0.187834	0.108613	0.199322	0.202224	0.502887	0.301027	0.278997	0.304264	0.123881	0.174224	0.0168594	0.1556	0.31788	0.149052	0.0168594	0.017222	0.855591	0.0726192	0.858348	0.489051	0.00649351	NA's	NA's	NA's	NA's	NA's	NA's	NA's	NA's	NA's	NA's	NA's	NA's	NA's	NA's	NA's	chr1:151179740-151180828;chr1:151180994-151181073%chr1:151180994-151181073;chr1:151181283-151181304	LINE;Simple_repeat%Simple_repeat;Low_complexity	L1;Simple_repeat%Simple_repeat;Low_complexity	(CA)n;AT_rich%HAL1;(CA)n
chr1	152522001	152522500	chr1:152522001-152522500	0.274082	0.187897	0.306029	0.136606	0.27647	0.208593	0.364503	0.372728	0.312176	0.402726	0.293266	0.278732	0.271015	0.134875	0.231613	0.34908	0.274873	0.134875	0.0178547	0.576917	0.028486	0.483494	0.663495	0.00865801	NA	NA	NA	NA	chr1:152409654-152840565_-1	ENSMUSG00000066842_Hmcn1	chr1:152521572-152522642_-1;chr1:152521572-152522642_-1	ENSMUST00000074783_ENSMUST00000074783_50;ENSMUST00000137197_ENSMUST00000137197_50	ENSMUSG00000066842;ENSMUSG00000066842	NA	NA	NA	chr1:152409654-152840565_-1;chr1:152410554-152840181_-1	ENSMUST00000074783_Hmcn1-001;ENSMUST00000137197_Hmcn1-003	ENSMUSG00000066842_Hmcn1;ENSMUSG00000066842_Hmcn1	chr1:152522144-152522197;chr1:152522204-152522428	Simple_repeat;SINE	Simple_repeat;B4	(TG)n;B4
chr1	152630251	152630750	chr1:152630251-152630750	0.449494	0.438425	0.300928	0.352899	0.454201	0.40328	0.524285	0.62713	0.479413	0.490064	0.593865	0.0929107	0.251657	0.101156	0.399871	0.542951	0.172284	0.101156	0.0437173	0.522885	0.0878523	0.545903	0.736477	0.004329	NA	NA	NA	NA	chr1:152409654-152840565_-1	ENSMUSG00000066842_Hmcn1	chr1:152621036-152645851_-1;chr1:152621036-152645851_-1	ENSMUST00000074783_ENSMUST00000074783_10;ENSMUST00000137197_ENSMUST00000137197_10	ENSMUSG00000066842;ENSMUSG00000066842	NA	NA	NA	chr1:152409654-152840565_-1;chr1:152410554-152840181_-1	ENSMUST00000074783_Hmcn1-001;ENSMUST00000137197_Hmcn1-003	ENSMUSG00000066842_Hmcn1;ENSMUSG00000066842_Hmcn1	chr1:152630390-152630676	LINE	CR1	L3b
chr1	153496251	153496750	chr1:153496251-153496750	0.224747	0.260164	0.290727	0.193526	0.315966	0.310572	0.339537	0.567967	0.529584	0.354205	0.549875	0.774256	0	0	0.26595	0.468233	0.387128	0	0.0205835	0.53946	0.0906248	0.642926	0.567987	0.004329	NA	chr1:153496409-153496573_1;chr1:153496409-153496573_1;chr1:153496409-153496573_1	ENSMUSE00000517852_ENSMUST00000148810;ENSMUSE00000517852_ENSMUST00000097541;ENSMUSE00000517852_ENSMUST00000111875	ENSMUSG00000026483;ENSMUSG00000026483;ENSMUSG00000026483	chr1:153418316-153569069_1	ENSMUSG00000026483_Fam129a	chr1:153492120-153496408_1;chr1:153492120-153496408_1;chr1:153492120-153496408_1;chr1:153496574-153536648_1;chr1:153496574-153536648_1;chr1:153496574-153536648_1	ENSMUST00000097541_ENSMUST00000097541_3;ENSMUST00000111875_ENSMUST00000111875_3;ENSMUST00000148810_ENSMUST00000148810_3;ENSMUST00000097541_ENSMUST00000097541_4;ENSMUST00000111875_ENSMUST00000111875_4;ENSMUST00000148810_ENSMUST00000148810_4	ENSMUSG00000026483;ENSMUSG00000026483;ENSMUSG00000026483;ENSMUSG00000026483;ENSMUSG00000026483;ENSMUSG00000026483	NA	NA	NA	chr1:153418503-153569069_1;chr1:153418582-153566472_1;chr1:153418626-153537312_1	ENSMUST00000148810_Fam129a-001;ENSMUST00000097541_Fam129a-002;ENSMUST00000111875_Fam129a-004	ENSMUSG00000026483_Fam129a;ENSMUSG00000026483_Fam129a;ENSMUSG00000026483_Fam129a	NA	NA	NA	NA
chr1	153677501	153678500	chr1:153677501-153678500	0.246673	0.211986	0.239722	0.14799	0.217227	0.296666	0.369496	0.313565	0.624351	0.257162	0.373915	0.340672	0.21294	0.0337187	0.201915	0.387698	0.315523	0.0337187	0.0390107	0.943178	0.161423	1.13256	0.532104	0.00865801	NA's	NA's	NA's	NA's	NA's	NA's	NA's	NA's	NA's	NA's	NA's	NA's	NA's	NA's	NA's	chr1:153677487-153677570;chr1:153677951-153678006%chr1:153677951-153678006;chr1:153678008-153678951	Simple_repeat;LTR%Simple_repeat;Simple_repeat	Simple_repeat;ERVK%Simple_repeat;Simple_repeat	(CAAA)n;RLTR13C1%(TG)n;(CAAA)n
chr1	153788751	153789250	chr1:153788751-153789250	0.197339	0.260164	0.20912	0.199217	0.209328	0.217864	0.389469	0.236653	0.306601	0.286275	0.26394	0	0.0774328	0	0.215505	0.296588	0.0387164	0	0.00696308	0.387206	0.018527	0.458933	0.726616	0.00865801	NA	NA	NA	NA	chr1:153737978-153937229_-1	ENSMUSG00000032666_1700025G04Rik	chr1:153768254-153827555_-1;chr1:153768254-153827555_-1	ENSMUST00000044581_ENSMUST00000044581_2;ENSMUST00000121533_ENSMUST00000121533_1	ENSMUSG00000032666;ENSMUSG00000032666	NA	NA	NA	chr1:153737978-153853897_-1;chr1:153739715-153937229_-1	ENSMUST00000121533_1700025G04Rik-202;ENSMUST00000044581_1700025G04Rik-201	ENSMUSG00000032666_1700025G04Rik;ENSMUSG00000032666_1700025G04Rik	chr1:153789140-153789173;chr1:153789189-153789222	Simple_repeat;Low_complexity	Simple_repeat;Low_complexity	(TCC)n;T-rich
chr1	153846001	153846750	chr1:153846001-153846750	0.109633	0.262573	0.135163	0.221985	0.209328	0.169192	0.267136	0.414142	0.337261	0.327518	0.337256	0	0.367806	0.0337187	0.184646	0.336663	0.183903	0.0337187	0.00968641	0.525831	0.0132458	0.3407	0.548165	0.00649351	NA's	NA's	NA's	NA's	chr1:153737978-153937229_-1	ENSMUSG00000032666_1700025G04Rik	chr1:153827651-153853674_-1;chr1:153827651-153853674_-1	ENSMUST00000044581_ENSMUST00000044581_1;ENSMUST00000121533_ENSMUST00000121533_0	ENSMUSG00000032666;ENSMUSG00000032666	NA's	NA's	NA's	chr1:153737978-153853897_-1;chr1:153739715-153937229_-1	ENSMUST00000121533_1700025G04Rik-202;ENSMUST00000044581_1700025G04Rik-201	ENSMUSG00000032666_1700025G04Rik;ENSMUSG00000032666_1700025G04Rik	NA's	NA's	NA's	NA's
chr1	153856501	153857000	chr1:153856501-153857000	0.0767428	0.115629	0.153014	0.073995	0.18563	0.134427	0.159782	0.266234	0.228557	0.354205	0.366583	0.154851	0.21294	0.26975	0.12324	0.275072	0.183896	0.26975	0.00532699	0.592231	0.0204949	0.520446	0.448026	0.00865801	NA	NA	NA	NA	chr1:153737978-153937229_-1	ENSMUSG00000032666_1700025G04Rik	chr1:153853898-153937061_-1	ENSMUST00000044581_ENSMUST00000044581_0	ENSMUSG00000032666	NA	NA	NA	chr1:153739715-153937229_-1	ENSMUST00000044581_1700025G04Rik-201	ENSMUSG00000032666_1700025G04Rik	chr1:153856438-153856605;chr1:153856889-153856936;chr1:153856936-153857021	DNA;Low_complexity;SINE	MER2_type;Low_complexity;Alu	Tigger7;GA-rich;PB1
chr1	154378751	154379250	chr1:154378751-154379250	0.367269	0.534783	0.42334	0.409819	0.335714	0.431093	0.664095	0.692209	0.479413	0.659888	0.535211	0.0929107	0.0193582	0.118015	0.417003	0.606163	0.0561344	0.118015	0.0719481	0.643237	0.171557	0.683305	0.687938	0.00865801	chr1:154378643-154378948	NA	NA	NA	chr1:154363889-154613481_-1	ENSMUSG00000026482_Rgl1	chr1:154378726-154380635_-1;chr1:154378726-154380635_-1;chr1:154378726-154380635_-1	ENSMUST00000027760_ENSMUST00000027760_12;ENSMUST00000111857_ENSMUST00000111857_12;ENSMUST00000111859_ENSMUST00000111859_13	ENSMUSG00000026482;ENSMUSG00000026482;ENSMUSG00000026482	NA	NA	NA	chr1:154363889-154472347_-1;chr1:154363890-154613435_-1;chr1:154365610-154613481_-1	ENSMUST00000027760_Rgl1-001;ENSMUST00000111859_Rgl1-002;ENSMUST00000111857_Rgl1-003	ENSMUSG00000026482_Rgl1;ENSMUSG00000026482_Rgl1;ENSMUSG00000026482_Rgl1	NA	NA	NA	NA
chr1	154509751	154510500	chr1:154509751-154510500	0.20282	0.252938	0.257574	0.264675	0.150084	0.169192	0.287109	0.275109	0.365134	0.356631	0.344588	0.154851	0	0.0842968	0.216214	0.325714	0.0774256	0.0842968	0.0318475	0.829472	0.0707748	0.818712	0.663354	0.004329	NA's	NA's	NA's	NA's	chr1:154363889-154613481_-1	ENSMUSG00000026482_Rgl1	chr1:154433746-154521989_-1;chr1:154433746-154521989_-1;chr1:154471059-154521989_-1	ENSMUST00000111857_ENSMUST00000111857_1;ENSMUST00000148865_ENSMUST00000148865_1;ENSMUST00000111859_ENSMUST00000111859_1	ENSMUSG00000026482;ENSMUSG00000026482;ENSMUSG00000026482	NA's	NA's	NA's	chr1:154363890-154613435_-1;chr1:154365610-154613481_-1;chr1:154433649-154613447_-1	ENSMUST00000111859_Rgl1-002;ENSMUST00000111857_Rgl1-003;ENSMUST00000148865_Rgl1-004	ENSMUSG00000026482_Rgl1;ENSMUSG00000026482_Rgl1;ENSMUSG00000026482_Rgl1	chr1:154509114-154509811;chr1:154509814-154509878;chr1:154510005-154510391%chr1:154510005-154510391;chr1:154510391-154511618	LINE;Low_complexity;LTR%LTR;LTR	ERVK;ERVK%L1;Low_complexity;ERVK	IAPLTR1_Mm;IAPEz-int%L1VL2;AT_rich;IAPLTR1_Mm
chr1	155141501	155142000	chr1:155141501-155142000	0.126078	0.221622	0.0612057	0.182142	0.165882	0.125156	0.209714	0.349063	0.234132	0.295979	0.329925	0	0.116149	0.337187	0.147014	0.283763	0.0580746	0.337187	0.00804974	0.610284	0.0191163	0.487245	0.518088	0.00865801	NA	NA	NA	NA	chr1:155066053-155179916_-1	ENSMUSG00000026478_Lamc1	chr1:155109825-155179257_-1	ENSMUST00000027752_ENSMUST00000027752_0	ENSMUSG00000026478	NA	NA	NA	chr1:155066053-155179916_-1	ENSMUST00000027752_Lamc1-201	ENSMUSG00000026478_Lamc1	chr1:155141558-155141758	LTR	ERVL	MLT2C2
chr1	155425001	155425500	chr1:155425001-155425500	0.164449	0.308343	0.193818	0.216293	0.126386	0.222499	0.364503	0.331314	0.395794	0.349353	0.278603	0.0619404	0.0774328	0.438343	0.205298	0.343913	0.0696866	0.438343	0.0289419	0.828663	0.0539114	0.675136	0.596947	0.00865801	NA	NA	NA	NA	NA	NA	NA	NA	NA	NA	NA	NA	NA	NA	NA	chr1:155425432-155425611	Low_complexity	Low_complexity	GA-rich
chr1	155461001	155461500	chr1:155461001-155461500	0.153486	0.192714	0.0918086	0.079687	0.201428	0.166875	0.194735	0.218904	0.323325	0.237754	0.300598	0.216792	0	0.118015	0.147666	0.255063	0.108396	0.118015	0.00820245	0.613324	0.0157655	0.492273	0.578941	0.00865801	NA	NA	NA	NA	NA	NA	NA	NA	NA	NA	NA	NA	NA	NA	NA	chr1:155460125-155461259;chr1:155461294-155461458;chr1:155461458-155461519	LINE;SINE;Simple_repeat	L1;B2;Simple_repeat	Lx9;B3;(CA)n
chr1	155841001	155841500	chr1:155841001-155841500	0.219265	0.187897	0.168316	0.267521	0.201428	0.120521	0.284612	0.343147	0.362347	0.41243	0.322593	0.0619404	0.290373	0.101156	0.194158	0.345026	0.176157	0.101156	0.0171484	0.674462	0.0410666	0.587344	0.562734	0.004329	NA	NA	NA	NA	NA	NA	NA	NA	NA	NA	NA	NA	NA	NA	NA	chr1:155840904-155841509	LTR	ERVK	RMER19A
chr1	156045501	156046000	chr1:156045501-156046000	0.0931877	0.139718	0.158115	0.136606	0.142185	0.217864	0.214707	0.22482	0.250856	0.262014	0.322593	0	0.0774328	0	0.147946	0.254998	0.0387164	0	0.0113392	0.71976	0.0314016	0.694926	0.580184	0.00865801	NA	NA	NA	NA	NA	NA	NA	NA	NA	NA	NA	NA	NA	NA	NA	chr1:156045450-156046262	LTR	ERVK	RMER17A2
chr1	156160501	156161000	chr1:156160501-156161000	0.367269	0.289072	0.285627	0.387051	0.355462	0.310572	0.534272	0.414142	0.395794	0.48036	0.57187	0.154851	0.21294	0.320328	0.332509	0.479288	0.183896	0.320328	0.0397242	0.599411	0.0753868	0.572864	0.693756	0.004329	NA	NA	NA	NA	NA	NA	NA	NA	NA	chr1:156160657-156158157_-1	ENSMUST00000082926_5S_rRNA	ENSMUSG00000064860_5S_rRNA	NA	NA	NA	chr1:156160819-156161022	LINE	L2	L2
chr1	156211001	156211500	chr1:156211001-156211500	0.389196	0.380611	0.464143	0.44397	0.4621	0.495988	0.57921	0.881532	0.51286	0.509472	0.57187	0.185821	0	0.0337187	0.439335	0.610989	0.0929107	0.0337187	0.0617586	0.565657	0.107775	0.53731	0.719055	0.004329	NA	NA	NA	NA	NA	NA	NA	NA	NA	NA	NA	NA	NA	NA	NA	chr1:156211440-156211936	LINE	L1	Lx7
chr1	156465251	156465750	chr1:156465251-156465750	0.164449	0.187897	0.117311	0.204909	0.165882	0.245676	0.329551	0.33723	0.267579	0.271719	0.212618	0.154851	0.0774328	0.202312	0.181021	0.283739	0.116142	0.202312	0.028973	0.940304	0.052504	0.807563	0.637982	0.00865801	NA	NA	NA	NA	chr1:156239649-156573049_-1	ENSMUSG00000004110_Cacna1e	chr1:156408965-156480683_-1	ENSMUST00000004214_ENSMUST00000004214_5	ENSMUSG00000004110	NA	NA	NA	chr1:156239649-156573049_-1	ENSMUST00000004214_Cacna1e-201	ENSMUSG00000004110_Cacna1e	NA	NA	NA	NA
chr1	156639251	156639750	chr1:156639251-156639750	0.23571	0.303525	0.392737	0.199217	0.244874	0.268853	0.394462	0.485138	0.518435	0.470656	0.777156	0	0.193582	0.337187	0.274153	0.529169	0.096791	0.337187	0.0225423	0.547654	0.0757428	0.520087	0.518081	0.004329	NA	NA	NA	NA	NA	NA	NA	NA	NA	NA	NA	NA	NA	NA	NA	NA	NA	NA	NA
chr1	156925501	156926000	chr1:156925501-156926000	0.241192	0.187897	0.31623	0.250445	0.217227	0.23177	0.259646	0.343147	0.434816	0.329944	0.337256	0	0.232298	0.25289	0.240793	0.340962	0.116149	0.25289	0.021563	0.609833	0.0199067	0.413804	0.706218	0.00865801	NA	NA	NA	NA	chr1:156910653-156930396_-1	ENSMUSG00000086217_AC163325.1	chr1:156913040-156926832_-1	ENSMUST00000128143_ENSMUST00000128143_2	ENSMUSG00000086217	NA	NA	NA	chr1:156910653-156930396_-1	ENSMUST00000128143_AC163325.1-201	ENSMUSG00000086217_AC163325.1	NA	NA	NA	NA
chr1	156937251	156937750	chr1:156937251-156937750	0.476902	0.481786	0.464143	0.626112	0.616134	0.68604	0.93872	0.834201	0.702395	0.703557	0.689176	0.185821	0.0387164	0.0674374	0.55852	0.77361	0.112269	0.0674374	0.392809	1.12215	0.628029	1.0244	0.721965	0.004329	NA	NA	NA	NA	NA	NA	NA	NA	NA	NA	NA	NA	NA	NA	NA	chr1:156937235-156937277;chr1:156937334-156937368;chr1:156937368-156937520	Simple_repeat;Low_complexity;SINE	Simple_repeat;Low_complexity;Alu	(TA)n;T-rich;B1_Mur4
chr1	157231251	157231750	chr1:157231251-157231750	0.241192	0.274618	0.188718	0.244753	0.268571	0.203958	0.409442	0.496971	0.434816	0.291127	0.300598	0.0619404	0.0387164	0.168594	0.236968	0.386591	0.0503284	0.168594	0.0671491	1.09353	0.13835	0.962139	0.612969	0.004329	NA	chr1:157231306-157231550_-1;chr1:157231741-157231792_-1;chr1:157231741-157231792_-1;chr1:157231741-157231792_-1;chr1:157231741-157231792_-1;chr1:157231741-157231792_-1	ENSMUSE00000784857_ENSMUST00000143529;ENSMUSE00000159466_ENSMUST00000027741;ENSMUSE00000159466_ENSMUST00000111774;ENSMUSE00000159466_ENSMUST00000111775;ENSMUSE00000755682_ENSMUST00000129271;ENSMUSE00000755682_ENSMUST00000143529	ENSMUSG00000026469;ENSMUSG00000026469;ENSMUSG00000026469;ENSMUSG00000026469;ENSMUSG00000026469;ENSMUSG00000026469	chr1:157122831-157264545_-1	ENSMUSG00000026469_Xpr1	chr1:157192785-157231740_-1;chr1:157192785-157231740_-1;chr1:157192785-157231740_-1;chr1:157192785-157231740_-1;chr1:157231551-157231740_-1	ENSMUST00000027741_ENSMUST00000027741_1;ENSMUST00000111774_ENSMUST00000111774_1;ENSMUST00000111775_ENSMUST00000111775_1;ENSMUST00000129271_ENSMUST00000129271_1;ENSMUST00000143529_ENSMUST00000143529_0	ENSMUSG00000026469;ENSMUSG00000026469;ENSMUSG00000026469;ENSMUSG00000026469;ENSMUSG00000026469	chr1:157233792-157231292_-1	ENSMUST00000143529_Xpr1-005	ENSMUSG00000026469_Xpr1	chr1:157122831-157264439_-1;chr1:157126112-157264537_-1;chr1:157129798-157264545_-1;chr1:157169902-157264525_-1;chr1:157231306-157231792_-1	ENSMUST00000027741_Xpr1-001;ENSMUST00000111775_Xpr1-003;ENSMUST00000111774_Xpr1-002;ENSMUST00000129271_Xpr1-004;ENSMUST00000143529_Xpr1-005	ENSMUSG00000026469_Xpr1;ENSMUSG00000026469_Xpr1;ENSMUSG00000026469_Xpr1;ENSMUSG00000026469_Xpr1;ENSMUSG00000026469_Xpr1	chr1:157231274-157231513;chr1:157231578-157231623	LTR;Simple_repeat	MaLR;Simple_repeat	ORR1D2;(TAAA)n
chr1	157272751	157273250	chr1:157272751-157273250	0.2686	0.308343	0.275426	0.29598	0.335714	0.319843	0.409442	0.538385	0.418093	0.334796	0.35192	0	0.0774328	0.404625	0.300651	0.410527	0.0387164	0.404625	0.0986358	1.04461	0.19071	1.06376	0.732354	0.00865801	NA	NA	NA	NA	NA	NA	NA	NA	NA	NA	NA	NA	NA	NA	NA	chr1:157272745-157273101;chr1:157273138-157273226;chr1:157273226-157273262	LINE;LINE;Simple_repeat	L2;L2;Simple_repeat	L2a;L2a;(CA)n
chr1	157553751	157554250	chr1:157553751-157554250	0.350824	0.308343	0.265225	0.318748	0.27647	0.315207	0.329551	0.366812	0.51286	0.490064	0.373915	0.371643	0.154866	0.168594	0.305803	0.41464	0.263254	0.168594	0.0589119	0.793706	0.094586	0.741723	0.737514	0.00865801	NA	NA	NA	NA	chr1:157548855-157589007_-1	ENSMUSG00000026468_Lhx4	chr1:157552457-157557242_-1	ENSMUST00000027740_ENSMUST00000027740_2	ENSMUSG00000026468	NA	NA	NA	chr1:157548855-157589007_-1	ENSMUST00000027740_Lhx4-201	ENSMUSG00000026468_Lhx4	chr1:157553648-157553842;chr1:157554043-157554071	Simple_repeat;Low_complexity	Simple_repeat;Low_complexity	(TG)n;AT_rich
chr1	157641251	157641750	chr1:157641251-157641750	0.164449	0.260164	0.122411	0.216293	0.110588	0.190052	0.244666	0.283983	0.31775	0.310536	0.30793	0.185821	0.0193582	0.202312	0.177326	0.292973	0.10259	0.202312	0.0250324	0.892232	0.0672098	0.884889	0.605265	0.00865801	NA	chr1:157641299-157641778_-1;chr1:157641473-157641778_-1;chr1:157641676-157641778_-1;chr1:157641676-157641778_-1	ENSMUSE00000747504_ENSMUST00000151368;ENSMUSE00000735362_ENSMUST00000132495;ENSMUSE00000276553_ENSMUST00000035325;ENSMUSE00000276553_ENSMUST00000111764	ENSMUSG00000033684;ENSMUSG00000033684;ENSMUSG00000033684;ENSMUSG00000033684	chr1:157625285-157660013_-1	ENSMUSG00000033684_Qsox1	chr1:157639415-157641675_-1;chr1:157639415-157641675_-1	ENSMUST00000035325_ENSMUST00000035325_3;ENSMUST00000111764_ENSMUST00000111764_3	ENSMUSG00000033684;ENSMUSG00000033684	NA	NA	NA	chr1:157625285-157660013_-1;chr1:157625289-157659981_-1;chr1:157641299-157659950_-1;chr1:157641473-157642547_-1	ENSMUST00000035325_Qsox1-001;ENSMUST00000111764_Qsox1-002;ENSMUST00000151368_Qsox1-004;ENSMUST00000132495_Qsox1-005	ENSMUSG00000033684_Qsox1;ENSMUSG00000033684_Qsox1;ENSMUSG00000033684_Qsox1;ENSMUSG00000033684_Qsox1	NA	NA	NA	NA
chr1	158145501	158146000	chr1:158145501-158146000	0.312453	0.308343	0.42334	0.290288	0.256722	0.34302	0.394462	0.51472	0.551882	0.456099	0.601196	0.185821	0	0.26975	0.322361	0.503672	0.0929107	0.26975	0.023522	0.475768	0.044675	0.419647	0.640022	0.00865801	NA	NA	NA	NA	NA	NA	NA	NA	NA	NA	NA	NA	NA	NA	NA	chr1:158145891-158145968	SINE	B2	B3A
chr1	158700001	158700500	chr1:158700001-158700500	0.416604	0.346886	0.397837	0.375667	0.379159	0.421822	0.564231	0.62713	0.596479	0.422134	0.557206	0	0.0580746	0.134875	0.389663	0.553436	0.0290373	0.134875	0.0745723	0.700809	0.122407	0.632173	0.704079	0.004329	NA	NA	NA	NA	NA	NA	NA	NA	NA	NA	NA	NA	NA	NA	NA	NA	NA	NA	NA
chr1	158712501	158713000	chr1:158712501-158713000	0.186375	0.20235	0.219321	0.182142	0.157983	0.125156	0.339537	0.207071	0.301027	0.354205	0.373915	0	0.0193582	0.101156	0.178888	0.315151	0.0096791	0.101156	0.0248901	0.881927	0.0461301	0.681512	0.567626	0.00865801	NA	NA	NA	NA	NA	NA	NA	NA	NA	NA	NA	NA	NA	NA	NA	chr1:158712926-158713007	SINE	Alu	B1_Mus2
chr1	159368751	159369250	chr1:159368751-159369250	0.180894	0.101175	0.112211	0.142298	0.110588	0.129791	0.229687	0.319481	0.239706	0.25231	0.212618	0.0619404	0.0387164	0.286609	0.129493	0.250761	0.0503284	0.286609	0.00424191	0.502961	0.0136342	0.465646	0.5164	0.004329	NA	NA	NA	NA	NA	NA	NA	NA	NA	NA	NA	NA	NA	NA	NA	chr1:159368924-159368947;chr1:159368997-159369142;chr1:159369144-159369184	Simple_repeat;SINE;Simple_repeat	Simple_repeat;Alu;Simple_repeat	(TG)n;B1_Mm;(CAAAAA)n
chr1	161096751	161097250	chr1:161096751-161097250	0.2686	0.2698	0.178517	0.216293	0.209328	0.236406	0.354517	0.414142	0.306601	0.422134	0.300598	0	0.154866	0.0674374	0.229824	0.359599	0.0774328	0.0674374	0.0257817	0.698651	0.0590669	0.675856	0.639112	0.004329	NA	NA	NA	NA	NA	NA	NA	NA	NA	NA	NA	NA	NA	NA	NA	chr1:161096882-161096987;chr1:161097016-161097055	Simple_repeat;Simple_repeat	Simple_repeat;Simple_repeat	(TC)n;(CAAA)n
chr1	161791001	161791750	chr1:161791001-161791750	0.430308	0.368566	0.504947	0.341516	0.363361	0.493671	0.684067	0.556134	0.563031	0.776339	0.692842	0	0.251657	0.472062	0.417061	0.654483	0.125828	0.472062	0.0618497	0.597536	0.195252	0.676401	0.637074	0.004329	NA's	chr1:161791341-161791456_1;chr1:161791341-161791456_1	ENSMUSE00000162229_ENSMUST00000040797;ENSMUSE00000162229_ENSMUST00000111669	ENSMUSG00000015829;ENSMUSG00000015829	chr1:161667641-161854606_1	ENSMUSG00000015829_Tnr	chr1:161788572-161791340_1;chr1:161788572-161791340_1;chr1:161791457-161793768_1;chr1:161791457-161793768_1	ENSMUST00000040797_ENSMUST00000040797_3;ENSMUST00000111669_ENSMUST00000111669_3;ENSMUST00000040797_ENSMUST00000040797_4;ENSMUST00000111669_ENSMUST00000111669_4	ENSMUSG00000015829;ENSMUSG00000015829;ENSMUSG00000015829;ENSMUSG00000015829	NA's	NA's	NA's	chr1:161667641-161854606_1;chr1:161667641-161854606_1	ENSMUST00000040797_Tnr-201;ENSMUST00000111669_Tnr-202	ENSMUSG00000015829_Tnr;ENSMUSG00000015829_Tnr	NA's	NA's	NA's	NA's
chr1	161954501	161955000	chr1:161954501-161955000	0.126078	0.158989	0.153014	0.00569193	0.118487	0.208593	0.239673	0.508804	0.234132	0.286275	0.17596	0.0929107	0.0774328	0.101156	0.128476	0.288969	0.0851717	0.101156	0.0102215	0.786933	0.0436899	0.723335	0.4446	0.00865801	NA	NA	NA	NA	NA	NA	NA	NA	NA	NA	NA	NA	NA	NA	NA	chr1:161954693-161954737	LINE	L1	HAL1-3A_ME
chr1	161978001	161978500	chr1:161978001-161978500	0.213784	0.236075	0.244823	0.221985	0.28042	0.129791	0.259646	0.343147	0.334474	0.281423	0.30793	0	0	0.134875	0.221146	0.305324	0	0.134875	0.0058102	0.34468	0.0231199	0.498003	0.724301	0.00865801	NA	NA	NA	NA	chr1:161974544-162002124_1	ENSMUSG00000050883_4930523C07Rik	chr1:161974885-162000830_1	ENSMUST00000060298_ENSMUST00000060298_0	ENSMUSG00000050883	NA	NA	NA	chr1:161974544-162002124_1	ENSMUST00000060298_4930523C07Rik-201	ENSMUSG00000050883_4930523C07Rik	chr1:161977975-161978117	SINE	MIR	MIR3
chr1	162281001	162281750	chr1:162281001-162281750	0.271341	0.399882	0.344282	0.347208	0.365336	0.222499	0.424421	0.517678	0.568606	0.463377	0.494887	0.371643	0.0774328	0.101156	0.325091	0.493794	0.224538	0.101156	0.0419426	0.647137	0.122088	0.726757	0.657415	0.00649351	NA's	chr1:162281352-162281702_-1	ENSMUSE00000594556_ENSMUST00000028052	ENSMUSG00000026721	chr1:162149305-162723069_-1	ENSMUSG00000026721_Rabgap1l	chr1:162272296-162322312_-1;chr1:162272296-162281351_-1;chr1:162272296-162322312_-1	ENSMUST00000028049_ENSMUST00000028049_17;ENSMUST00000028052_ENSMUST00000028052_0;ENSMUST00000111640_ENSMUST00000111640_19	ENSMUSG00000026721;ENSMUSG00000026721;ENSMUSG00000026721	chr1:162283702-162281202_-1	ENSMUST00000028052_Rabgap1l-203	ENSMUSG00000026721_Rabgap1l	chr1:162149305-162281702_-1;chr1:162187336-162723069_-1;chr1:162187336-162723069_-1	ENSMUST00000028052_Rabgap1l-203;ENSMUST00000111640_Rabgap1l-205;ENSMUST00000028049_Rabgap1l-202	ENSMUSG00000026721_Rabgap1l;ENSMUSG00000026721_Rabgap1l;ENSMUSG00000026721_Rabgap1l	NA's	NA's	NA's	NA's
chr1	162983001	162983750	chr1:162983001-162983750	0.430308	0.433607	0.471794	0.461046	0.308067	0.394009	0.654108	0.621214	0.652224	0.460951	0.725834	0	0.203261	0.0590077	0.416472	0.622866	0.101631	0.0590077	0.0537305	0.628091	0.101472	0.575411	0.648509	0.00865801	NA's	NA's	NA's	NA's	chr1:162970751-163000763_-1	ENSMUSG00000026709_Dars2	chr1:162981570-162984071_-1	ENSMUST00000035430_ENSMUST00000035430_9	ENSMUSG00000026709	NA's	NA's	NA's	chr1:162970751-163000763_-1	ENSMUST00000035430_Dars2-201	ENSMUSG00000026709_Dars2	chr1:162983250-162983295;chr1:162983300-162983349;chr1:162983349-162983436;chr1:162983472-162983615%chr1:162983250-162983295;chr1:162983300-162983349;chr1:162983349-162983436;chr1:162983472-162983615;chr1:162983642-162983737	Low_complexity;Simple_repeat;SINE;SINE%Low_complexity;Simple_repeat;SINE;SINE;SINE	Low_complexity;Simple_repeat;B4;Alu%Low_complexity;Simple_repeat;B4;Alu;Alu	CT-rich;(TG)n;RSINE1;B1_Mus2%CT-rich;(TG)n;RSINE1;B1_Mus2;B1F2
chr1	164278501	164279000	chr1:164278501-164279000	0.323416	0.2698	0.306029	0.318748	0.292269	0.296666	0.449387	0.491055	0.484987	0.407578	0.601196	0.0929107	0.329089	0.101156	0.301155	0.486841	0.211	0.101156	0.0342065	0.614137	0.106574	0.67056	0.61859	0.004329	NA	NA	NA	NA	chr1:163917435-164408161_-1	ENSMUSG00000040265_Dnm3	chr1:164251917-164283650_-1;chr1:164251917-164283650_-1	ENSMUST00000070330_ENSMUST00000070330_3;ENSMUST00000086074_ENSMUST00000086074_3	ENSMUSG00000040265;ENSMUSG00000040265	NA	NA	NA	chr1:163917435-164408161_-1;chr1:163917435-164408161_-1	ENSMUST00000086074_Dnm3-202;ENSMUST00000070330_Dnm3-201	ENSMUSG00000040265_Dnm3;ENSMUSG00000040265_Dnm3	chr1:164278493-164278995	LTR	ERVK	RLTR11A2
chr1	164393751	164394250	chr1:164393751-164394250	0.230229	0.197532	0.275426	0.273212	0.327815	0.185416	0.48434	0.526553	0.328899	0.286275	0.4399	0.154851	0.0580746	0.387765	0.248272	0.413193	0.106463	0.387765	0.0240757	0.624975	0.0629431	0.607185	0.600861	0.00865801	NA	NA	NA	NA	chr1:163917435-164408161_-1	ENSMUSG00000040265_Dnm3	chr1:164337540-164407793_-1;chr1:164337540-164407793_-1	ENSMUST00000070330_ENSMUST00000070330_0;ENSMUST00000086074_ENSMUST00000086074_0	ENSMUSG00000040265;ENSMUSG00000040265	NA	NA	NA	chr1:163917435-164408161_-1;chr1:163917435-164408161_-1	ENSMUST00000086074_Dnm3-202;ENSMUST00000070330_Dnm3-201	ENSMUSG00000040265_Dnm3;ENSMUSG00000040265_Dnm3	chr1:164393998-164394204;chr1:164394204-164394402	LTR;DNA	MaLR;MER1_type	MLT1A;URR1B
chr1	166003501	166004000	chr1:166003501-166004000	0.433049	0.385429	0.433541	0.358591	0.426554	0.296666	0.434408	0.674461	0.696821	0.698705	0.48389	0.123881	0.096791	0.404625	0.388972	0.597657	0.110336	0.404625	0.0259296	0.413981	0.0385709	0.328608	0.650828	0.004329	NA	NA	NA	NA	chr1:165992218-166010851_1	ENSMUSG00000026581_Sell	chr1:166002373-166006272_1;chr1:166002373-166006272_1	ENSMUST00000027871_ENSMUST00000027871_6;ENSMUST00000097491_ENSMUST00000097491_5	ENSMUSG00000026581;ENSMUSG00000026581	NA	NA	NA	chr1:165992218-166010851_1;chr1:165992218-166010851_1	ENSMUST00000027871_Sell-201;ENSMUST00000097491_Sell-202	ENSMUSG00000026581_Sell;ENSMUSG00000026581_Sell	NA	NA	NA	NA
chr1	166285251	166285750	chr1:166285251-166285750	0.191857	0.438425	0.326431	0.267521	0.213277	0.366197	0.494326	0.526553	0.457114	0.441543	0.48389	0.247762	0.116149	0.134875	0.300618	0.480685	0.181955	0.134875	0.0877153	0.985196	0.150868	0.808051	0.625395	0.004329	NA	NA	NA	NA	chr1:166237803-166334805_1	ENSMUSG00000026575_Nme7	chr1:166278011-166309489_1	ENSMUST00000027862_ENSMUST00000027862_8	ENSMUSG00000026575	NA	NA	NA	chr1:166237803-166334805_1	ENSMUST00000027862_Nme7-201	ENSMUSG00000026575_Nme7	chr1:166285239-166285667	LINE	L1	Lx8
chr1	166375501	166376000	chr1:166375501-166376000	0.23571	0.163807	0.21422	0.102455	0.272521	0.236406	0.449387	0.354979	0.412518	0.349353	0.300598	0	0.21294	0.0842968	0.204186	0.373367	0.10647	0.0842968	0.0179738	0.656588	0.0680417	0.698637	0.546879	0.004329	NA	NA	NA	NA	chr1:166367398-166388486_-1	ENSMUSG00000026576_Atp1b1	chr1:166373482-166383619_-1	ENSMUST00000027863_ENSMUST00000027863_1	ENSMUSG00000026576	NA	NA	NA	chr1:166367398-166388486_-1	ENSMUST00000027863_Atp1b1-201	ENSMUSG00000026576_Atp1b1	chr1:166375475-166375619	SINE	Alu	B1_Mur3
chr1	166740251	166740750	chr1:166740251-166740750	0.104151	0.187897	0.204019	0.113839	0.217227	0.194687	0.279619	0.22482	0.323325	0.257162	0.300598	0.340672	0.116149	0.26975	0.170303	0.277105	0.228411	0.26975	0.0217177	0.865336	0.0710239	0.961741	0.61458	0.004329	NA	NA	NA	NA	chr1:166726845-166754400_1	ENSMUSG00000026574_Dpt	chr1:166739163-166749025_1	ENSMUST00000027861_ENSMUST00000027861_1	ENSMUSG00000026574	NA	NA	NA	chr1:166726845-166754400_1	ENSMUST00000027861_Dpt-201	ENSMUSG00000026574_Dpt	chr1:166740540-166740583	Simple_repeat	Simple_repeat	(CAGA)n
chr1	166787501	166788000	chr1:166787501-166788000	0.137041	0.168625	0.275426	0.221985	0.225126	0.245676	0.289605	0.420059	0.25643	0.329944	0.469226	0.185821	0	0.101156	0.212313	0.353053	0.0929107	0.101156	0.0193002	0.654341	0.0575818	0.679678	0.601364	0.00865801	NA	NA	NA	NA	NA	NA	NA	NA	NA	NA	NA	NA	NA	NA	NA	chr1:166787485-166787590	LTR	MaLR	MLT1A1
chr1	166793501	166794000	chr1:166793501-166794000	0.350824	0.327615	0.198919	0.290288	0.363361	0.236406	0.434408	0.455557	0.401369	0.465803	0.769824	0	0.154866	0.151734	0.294569	0.505392	0.0774328	0.151734	0.0170268	0.442976	0.0405288	0.398339	0.582852	0.004329	NA	NA	NA	NA	NA	NA	NA	NA	NA	NA	NA	NA	NA	NA	NA	NA	NA	NA	NA
chr1	167239001	167239500	chr1:167239001-167239500	0.20282	0.216804	0.219321	0.239061	0.300168	0.208593	0.34453	0.372728	0.328899	0.383317	0.322593	0.309702	0.0387164	0.236031	0.231128	0.350414	0.174209	0.236031	0.00868622	0.40324	0.016986	0.371933	0.659585	0.004329	NA	NA	NA	NA	chr1:167231994-167253061_1	ENSMUSG00000040836_Gpr161	chr1:167236724-167240399_1;chr1:167236724-167240399_1	ENSMUST00000043164_ENSMUST00000043164_1;ENSMUST00000111450_ENSMUST00000111450_1	ENSMUSG00000040836;ENSMUSG00000040836	NA	NA	NA	chr1:167231994-167251982_1;chr1:167232756-167253061_1	ENSMUST00000043164_Gpr161-201;ENSMUST00000111450_Gpr161-202	ENSMUSG00000040836_Gpr161;ENSMUSG00000040836_Gpr161	NA	NA	NA	NA
chr1	167630001	167630500	chr1:167630001-167630500	0.213784	0.250529	0.265225	0.187834	0.248823	0.273489	0.389469	0.319481	0.301027	0.334796	0.476558	0.340672	0	0.25289	0.239947	0.364266	0.170336	0.25289	0.0253352	0.663356	0.0430142	0.56936	0.658714	0.004329	NA	NA	NA	NA	chr1:167579076-167638229_-1	ENSMUSG00000040723_Rcsd1	chr1:167595182-167638021_-1;chr1:167595182-167638021_-1	ENSMUST00000040357_ENSMUST00000040357_0;ENSMUST00000097474_ENSMUST00000097474_0	ENSMUSG00000040723;ENSMUSG00000040723	NA	NA	NA	chr1:167579076-167638229_-1;chr1:167579076-167638229_-1	ENSMUST00000040357_Rcsd1-201;ENSMUST00000097474_Rcsd1-202	ENSMUSG00000040723_Rcsd1;ENSMUSG00000040723_Rcsd1	chr1:167629924-167630015;chr1:167630015-167630043;chr1:167630043-167630062	SINE;Simple_repeat;SINE	Alu;Simple_repeat;Alu	PB1D10;(CAAAA)n;PB1D10
chr1	167632751	167633250	chr1:167632751-167633250	0.0822245	0.0578143	0.127512	0.0910708	0.0473949	0.194687	0.189741	0.260318	0.217408	0.329944	0.447231	0.464553	0.348448	0.0842968	0.100117	0.288929	0.4065	0.0842968	0.00676236	0.821372	0.0278637	0.577735	0.346512	0.00865801	NA	NA	NA	NA	chr1:167579076-167638229_-1	ENSMUSG00000040723_Rcsd1	chr1:167595182-167638021_-1;chr1:167595182-167638021_-1	ENSMUST00000040357_ENSMUST00000040357_0;ENSMUST00000097474_ENSMUST00000097474_0	ENSMUSG00000040723;ENSMUSG00000040723	NA	NA	NA	chr1:167579076-167638229_-1;chr1:167579076-167638229_-1	ENSMUST00000040357_Rcsd1-201;ENSMUST00000097474_Rcsd1-202	ENSMUSG00000040723_Rcsd1;ENSMUSG00000040723_Rcsd1	NA	NA	NA	NA
chr1	168164001	168164750	chr1:168164001-168164750	0.183635	0.33725	0.339182	0.273212	0.242899	0.245676	0.431911	0.360896	0.465476	0.473082	0.377581	0.154851	0.125828	0.311898	0.270309	0.421789	0.14034	0.311898	0.0327878	0.681165	0.0958511	0.739678	0.639301	0.00649351	NA's	chr1:168164296-168164337_-1	ENSMUSE00000225478_ENSMUST00000038782	ENSMUSG00000040629	chr1:168131522-168168875_-1	ENSMUSG00000040629_Mael	chr1:168156822-168164295_-1;chr1:168164338-168165531_-1	ENSMUST00000038782_ENSMUST00000038782_4;ENSMUST00000038782_ENSMUST00000038782_3	ENSMUSG00000040629;ENSMUSG00000040629	NA's	NA's	NA's	chr1:168131522-168168875_-1	ENSMUST00000038782_Mael-201	ENSMUSG00000040629_Mael	chr1:168164739-168164766%NA's	Simple_repeat%NA's	Simple_repeat%NA's	(CA)n%NA's
chr1	168980751	168981250	chr1:168980751-168981250	0.142522	0.20235	0.260124	0.187834	0.197479	0.125156	0.289605	0.212988	0.278728	0.325092	0.278603	0.371643	0.0387164	0.151734	0.185911	0.277003	0.20518	0.151734	0.0232502	0.820179	0.0162786	0.4606	0.671151	0.00865801	NA	NA	NA	NA	chr1:168931563-169021140_1	ENSMUSG00000060568_Fam78b	chr1:168931960-169008667_1;chr1:168931960-169008667_1;chr1:168931960-169008667_1;chr1:168931960-169008667_1;chr1:168931960-169008667_1	ENSMUST00000074640_ENSMUST00000074640_0;ENSMUST00000122929_ENSMUST00000122929_0;ENSMUST00000126198_ENSMUST00000126198_0;ENSMUST00000128373_ENSMUST00000128373_0;ENSMUST00000156025_ENSMUST00000156025_0	ENSMUSG00000060568;ENSMUSG00000060568;ENSMUSG00000060568;ENSMUSG00000060568;ENSMUSG00000060568	NA	NA	NA	chr1:168931563-169019208_1;chr1:168931597-169009412_1;chr1:168931606-169021136_1;chr1:168931711-169018855_1;chr1:168931720-169021140_1	ENSMUST00000156025_Fam78b-201;ENSMUST00000126198_Fam78b-001;ENSMUST00000074640_Fam78b-004;ENSMUST00000122929_Fam78b-003;ENSMUST00000128373_Fam78b-002	ENSMUSG00000060568_Fam78b;ENSMUSG00000060568_Fam78b;ENSMUSG00000060568_Fam78b;ENSMUSG00000060568_Fam78b;ENSMUSG00000060568_Fam78b	chr1:168980745-168980858;chr1:168980858-168980954;chr1:168981039-168981209	LINE;LINE;Simple_repeat	L2;L2;Simple_repeat	L2;L2a;(CTATT)n
chr1	169474251	169474750	chr1:169474251-169474750	0.158967	0.231257	0.255024	0.313056	0.197479	0.180781	0.419428	0.455557	0.25643	0.50462	0.410573	0.340672	0.367806	0.0505781	0.222761	0.409322	0.354239	0.0505781	0.0146199	0.542792	0.0437207	0.510833	0.544219	0.00865801	NA	NA	NA	NA	NA	NA	NA	NA	NA	NA	NA	NA	NA	NA	NA	chr1:169474164-169474276	SINE	B4	B4
chr1	169510251	169510750	chr1:169510251-169510750	0.493347	0.505875	0.652861	0.552117	0.726722	0.653592	0.883795	1.03536	0.724694	0.853973	0.791819	0.185821	0.135507	0.219172	0.597419	0.857927	0.160664	0.219172	0.0748881	0.458065	0.114639	0.394654	0.696351	0.00865801	NA	NA	NA	NA	NA	NA	NA	NA	NA	NA	NA	NA	NA	NA	NA	chr1:169510188-169510378;chr1:169510611-169510691	LINE;LINE	L2;L1	L2;L1M3
chr1	170094751	170095250	chr1:170094751-170095250	0.657796	0.4047	0.489646	0.375667	0.588487	0.394009	0.659101	0.85195	0.741417	0.781191	0.747829	0.185821	0.096791	0.185453	0.485051	0.756298	0.141306	0.185453	0.0519751	0.470013	0.109539	0.437614	0.641349	0.004329	NA	chr1:170094751-170094793_-1	ENSMUSE00000658712_ENSMUST00000097471	ENSMUSG00000052534	chr1:170088514-170361635_-1	ENSMUSG00000052534_Pbx1	chr1:170088956-170113660_-1	ENSMUST00000064438_ENSMUST00000064438_7	ENSMUSG00000052534	chr1:170096793-170094293_-1	ENSMUST00000097471_Pbx1-203	ENSMUSG00000052534_Pbx1	chr1:170088514-170094793_-1;chr1:170088863-170361635_-1	ENSMUST00000097471_Pbx1-203;ENSMUST00000064438_Pbx1-201	ENSMUSG00000052534_Pbx1;ENSMUSG00000052534_Pbx1	chr1:170095144-170095205;chr1:170095214-170095316;chr1:170095222-170095329	Low_complexity;SINE;SINE	Low_complexity;Alu;B4	CT-rich;PB1D10;ID_B1
chr1	170100001	170100500	chr1:170100001-170100500	0.257637	0.245711	0.239722	0.216293	0.209328	0.208593	0.319564	0.390477	0.301027	0.431839	0.432568	0.185821	0	0.101156	0.229547	0.375095	0.0929107	0.101156	0.0119673	0.476569	0.0385474	0.523428	0.611971	0.004329	NA	NA	NA	NA	chr1:170088514-170361635_-1	ENSMUSG00000052534_Pbx1	chr1:170088956-170113660_-1	ENSMUST00000064438_ENSMUST00000064438_7	ENSMUSG00000052534	NA	NA	NA	chr1:170088863-170361635_-1	ENSMUST00000064438_Pbx1-201	ENSMUSG00000052534_Pbx1	NA	NA	NA	NA
chr1	170260251	170261000	chr1:170260251-170261000	0.148004	0.267391	0.206569	0.153682	0.120462	0.190052	0.262143	0.40231	0.28709	0.407578	0.388578	0.170336	0.174224	0	0.181027	0.34954	0.17228	0	0.0145168	0.678065	0.0608049	0.706947	0.515799	0.00865801	NA's	NA's	NA's	NA's	chr1:170088514-170361635_-1	ENSMUSG00000052534_Pbx1	chr1:170139727-170357999_-1;chr1:170139727-170357999_-1	ENSMUST00000064438_ENSMUST00000064438_1;ENSMUST00000072863_ENSMUST00000072863_1	ENSMUSG00000052534;ENSMUSG00000052534	NA's	NA's	NA's	chr1:170088863-170361635_-1;chr1:170113704-170361635_-1	ENSMUST00000064438_Pbx1-201;ENSMUST00000072863_Pbx1-202	ENSMUSG00000052534_Pbx1;ENSMUSG00000052534_Pbx1	chr1:170260923-170261156%NA's	SINE%NA's	B4%NA's	B4%NA's
chr1	170602751	170603250	chr1:170602751-170603250	0.164449	0.0385429	0.153014	0.102455	0.209328	0.222499	0.304585	0.212988	0.250856	0.3445	0.300598	0.247762	0.0387164	0.25289	0.148381	0.282705	0.143239	0.25289	0.014029	0.79824	0.0285193	0.597359	0.524862	0.00865801	NA	NA	NA	NA	NA	NA	NA	NA	NA	NA	NA	NA	NA	NA	NA	chr1:170603073-170603363	SINE	B4	B4
chr1	172837251	172838000	chr1:172837251-172838000	0.326157	0.797356	0.675813	0.378513	0.337689	0.528436	1.00613	0.982109	0.942102	0.803026	0.982443	0.603919	0.222619	0.438343	0.507327	0.943162	0.413269	0.438343	0.0947104	0.645568	0.224111	0.506158	0.532406	0.00649351	chr1:172837341-172839109	chr1:172837404-172837834_-1%chr1:172837404-172837834_-1;chr1:172837982-172838260_-1	ENSMUSE00000593045_ENSMUST00000094337%ENSMUSE00000593045_ENSMUST00000094337;ENSMUSE00000593046_ENSMUST00000094337	ENSMUSG00000070524%ENSMUSG00000070524;ENSMUSG00000070524	chr1:172837404-172843072_-1	ENSMUSG00000070524_Fcrlb	chr1:172837835-172837981_-1%NA's	ENSMUST00000094337_ENSMUST00000094337_4%NA's	ENSMUSG00000070524%NA's	NA's	NA's	NA's	chr1:172837404-172843072_-1	ENSMUST00000094337_Fcrlb-201	ENSMUSG00000070524_Fcrlb	NA's	NA's	NA's	NA's
chr1	172838501	172839500	chr1:172838501-172839500	0.312453	0.4047	0.285627	0.29598	0.335714	0.315207	0.619156	0.544301	0.540733	0.64048	0.740498	0.216792	0.0774328	0.118015	0.3449	0.645902	0.16647	0.118015	0.0336718	0.55304	0.0878288	0.467224	0.537563	0.004329	chr1:172837341-172839109	chr1:172838763-172839029_-1	ENSMUSE00000593047_ENSMUST00000094337	ENSMUSG00000070524	chr1:172837404-172843072_-1	ENSMUSG00000070524_Fcrlb	chr1:172838261-172838762_-1%chr1:172838261-172838762_-1;chr1:172839030-172842155_-1%chr1:172839030-172842155_-1	ENSMUST00000094337_ENSMUST00000094337_2%ENSMUST00000094337_ENSMUST00000094337_3%ENSMUST00000094337_ENSMUST00000094337_3;ENSMUST00000094337_ENSMUST00000094337_2	ENSMUSG00000070524%ENSMUSG00000070524;ENSMUSG00000070524	NA's	NA's	NA's	chr1:172837404-172843072_-1	ENSMUST00000094337_Fcrlb-201	ENSMUSG00000070524_Fcrlb	chr1:172839085-172839236;chr1:172839238-172839275%chr1:172839085-172839236;chr1:172839238-172839275;chr1:172839308-172839347%NA's	SINE;Simple_repeat%SINE;Simple_repeat;Low_complexity%NA's	Alu;Simple_repeat%Alu;Simple_repeat;Low_complexity%NA's	B1_Mur3;(CAACC)n%B1_Mur3;(CAACC)n;CT-rich%NA's
chr1	173120501	173121000	chr1:173120501-173121000	0.246673	0.245711	0.198919	0.250445	0.205378	0.208593	0.299592	0.396393	0.284303	0.291127	0.249276	0	0.232298	0.151734	0.225953	0.304138	0.116149	0.151734	0.0685895	1.15907	0.111754	1.09916	0.742929	0.00865801	NA	NA	NA	NA	chr1:173103393-173126399_-1	ENSMUSG00000038370_Pcp4l1	chr1:173105756-173126141_-1;chr1:173105756-173126141_-1	ENSMUST00000045704_ENSMUST00000045704_0;ENSMUST00000111332_ENSMUST00000111332_0	ENSMUSG00000038370;ENSMUSG00000038370	NA	NA	NA	chr1:173103393-173126399_-1;chr1:173103394-173126370_-1	ENSMUST00000111332_Pcp4l1-001;ENSMUST00000045704_Pcp4l1-201	ENSMUSG00000038370_Pcp4l1;ENSMUSG00000038370_Pcp4l1	chr1:173120386-173120573;chr1:173120586-173120693;chr1:173120861-173121009	SINE;SINE;SINE	B2;Alu;B4	B2_Mm2;PB1D10;ID_B1
chr1	173310251	173310750	chr1:173310251-173310750	0.761947	0.992479	0.729368	1.01316	0.635882	0.880727	1.28325	1.27201	1.2487	1.12084	1.20239	0.495524	0.290373	0.118015	0.835594	1.22544	0.392948	0.118015	0.301131	0.656723	0.446066	0.545015	0.681874	0.004329	chr1:173310104-173310703	chr1:173310249-173310608_1;chr1:173310249-173310608_1;chr1:173310249-173310608_1	ENSMUSE00000299282_ENSMUST00000111286;ENSMUSE00000299282_ENSMUST00000006578;ENSMUSE00000299282_ENSMUST00000094325	ENSMUSG00000006411;ENSMUSG00000006411;ENSMUSG00000006411	chr1:173300230-173318729_1	ENSMUSG00000006411_Pvrl4	chr1:173310609-173312508_1;chr1:173310609-173312508_1;chr1:173310609-173312508_1	ENSMUST00000006578_ENSMUST00000006578_1;ENSMUST00000094325_ENSMUST00000094325_1;ENSMUST00000111286_ENSMUST00000111286_2	ENSMUSG00000006411;ENSMUSG00000006411;ENSMUSG00000006411	NA	NA	NA	chr1:173300230-173318418_1;chr1:173300483-173318729_1;chr1:173300486-173318416_1	ENSMUST00000111286_Pvrl4-002;ENSMUST00000006578_Pvrl4-001;ENSMUST00000094325_Pvrl4-003	ENSMUSG00000006411_Pvrl4;ENSMUSG00000006411_Pvrl4;ENSMUSG00000006411_Pvrl4	NA	NA	NA	NA
chr1	173312251	173312750	chr1:173312251-173312750	0.137041	0.216804	0.234622	0.199217	0.221176	0.17151	0.299592	0.331314	0.284303	0.237754	0.359251	0.0619404	0.0387164	0.25289	0.196728	0.302443	0.0503284	0.25289	0.0312684	0.898848	0.0802034	0.936383	0.650465	0.004329	NA	chr1:173312509-173312799_1;chr1:173312509-173312799_1;chr1:173312509-173312799_1	ENSMUSE00000404247_ENSMUST00000111286;ENSMUSE00000404247_ENSMUST00000006578;ENSMUSE00000404247_ENSMUST00000094325	ENSMUSG00000006411;ENSMUSG00000006411;ENSMUSG00000006411	chr1:173300230-173318729_1	ENSMUSG00000006411_Pvrl4	chr1:173310609-173312508_1;chr1:173310609-173312508_1;chr1:173310609-173312508_1	ENSMUST00000006578_ENSMUST00000006578_1;ENSMUST00000094325_ENSMUST00000094325_1;ENSMUST00000111286_ENSMUST00000111286_2	ENSMUSG00000006411;ENSMUSG00000006411;ENSMUSG00000006411	NA	NA	NA	chr1:173300230-173318418_1;chr1:173300483-173318729_1;chr1:173300486-173318416_1	ENSMUST00000111286_Pvrl4-002;ENSMUST00000006578_Pvrl4-001;ENSMUST00000094325_Pvrl4-003	ENSMUSG00000006411_Pvrl4;ENSMUSG00000006411_Pvrl4;ENSMUSG00000006411_Pvrl4	chr1:173312215-173312375;chr1:173312375-173312395;chr1:173312395-173312418	SINE;Simple_repeat;SINE	B2;Simple_repeat;B2	B2_Mm2;(TAAA)n;B2_Mm1t
chr1	173967001	173967500	chr1:173967001-173967500	0.257637	0.20235	0.153014	0.216293	0.181681	0.0880727	0.269632	0.283983	0.434816	0.232902	0.329925	0.464553	0.367806	0.202312	0.183175	0.310252	0.41618	0.202312	0.018019	0.732824	0.0370421	0.620345	0.590406	0.00865801	NA	NA	NA	NA	NA	NA	NA	NA	NA	NA	NA	NA	NA	NA	NA	chr1:173966035-173967225	LINE	L1	Lx9
chr1	173984001	173984750	chr1:173984001-173984750	0.298749	0.51792	0.385086	0.332978	0.14416	0.387056	0.604176	0.695168	0.576968	0.473082	0.934787	0	0.203261	0.0927265	0.344325	0.656836	0.101631	0.0927265	0.0359749	0.51913	0.123738	0.553387	0.540757	0.00865801	chr1:173983890-173984523	chr1:173982426-173984599_-1%chr1:173982426-173984599_-1;chr1:173984543-173984599_-1	ENSMUSE00000400006_ENSMUST00000059794%ENSMUSE00000400006_ENSMUST00000059794;ENSMUSE00000687264_ENSMUST00000111262	ENSMUSG00000051251%ENSMUSG00000051251;ENSMUSG00000079182	chr1:173982426-173987727_-1;chr1:173982426-173987702_-1	ENSMUSG00000079182_AC158930.1;ENSMUSG00000051251_Nhlh1	chr1:173982649-173984542_-1%chr1:173982649-173984542_-1;chr1:173984600-173987417_-1;chr1:173984600-173987417_-1	ENSMUST00000111262_ENSMUST00000111262_1%ENSMUST00000111262_ENSMUST00000111262_1;ENSMUST00000059794_ENSMUST00000059794_0;ENSMUST00000111262_ENSMUST00000111262_0	ENSMUSG00000079182%ENSMUSG00000079182;ENSMUSG00000051251;ENSMUSG00000079182	NA's	NA's	NA's	chr1:173982426-173987727_-1;chr1:173982426-173987702_-1	ENSMUST00000111262_AC158930.1-201;ENSMUST00000059794_Nhlh1-201	ENSMUSG00000079182_AC158930.1;ENSMUSG00000051251_Nhlh1	NA's	NA's	NA's	NA's
chr1	174153751	174154250	chr1:174153751-174154250	0.241192	0.168625	0.204019	0.239061	0.335714	0.329114	0.564231	0.40231	0.479413	0.363909	0.425236	0.247762	0.0387164	0.185453	0.252954	0.44702	0.143239	0.185453	0.0189148	0.5437	0.0225451	0.335892	0.565868	0.004329	NA	chr1:174153644-174153957_-1;chr1:174153650-174153957_-1;chr1:174154228-174154319_-1;chr1:174154228-174154319_-1	ENSMUSE00000687206_ENSMUST00000111243;ENSMUSE00000497904_ENSMUST00000007346;ENSMUSE00000423567_ENSMUST00000111243;ENSMUSE00000423567_ENSMUST00000007346	ENSMUSG00000007107;ENSMUSG00000007107;ENSMUSG00000007107;ENSMUSG00000007107	chr1:174153644-174188545_-1	ENSMUSG00000007107_Atp1a4	chr1:174153958-174154227_-1;chr1:174153958-174154227_-1	ENSMUST00000007346_ENSMUST00000007346_20;ENSMUST00000111243_ENSMUST00000111243_21	ENSMUSG00000007107;ENSMUSG00000007107	NA	NA	NA	chr1:174153644-174188545_-1;chr1:174153650-174188165_-1	ENSMUST00000111243_Atp1a4-001;ENSMUST00000007346_Atp1a4-201	ENSMUSG00000007107_Atp1a4;ENSMUSG00000007107_Atp1a4	NA	NA	NA	NA
chr1	174176251	174176750	chr1:174176251-174176750	0.23571	0.245711	0.239722	0.187834	0.165882	0.217864	0.279619	0.343147	0.351198	0.329944	0.329925	0.309702	0.21294	0.202312	0.215454	0.326766	0.261321	0.202312	0.0434791	0.967801	0.0499123	0.683701	0.659351	0.004329	NA	NA	NA	NA	chr1:174153644-174188545_-1	ENSMUSG00000007107_Atp1a4	chr1:174175164-174176762_-1;chr1:174175164-174176762_-1	ENSMUST00000007346_ENSMUST00000007346_6;ENSMUST00000111243_ENSMUST00000111243_7	ENSMUSG00000007107;ENSMUSG00000007107	NA	NA	NA	chr1:174153644-174188545_-1;chr1:174153650-174188165_-1	ENSMUST00000111243_Atp1a4-001;ENSMUST00000007346_Atp1a4-201	ENSMUSG00000007107_Atp1a4;ENSMUSG00000007107_Atp1a4	chr1:174176038-174176426;chr1:174176520-174176574	LINE;LINE	CR1;L2	L3;L2
chr1	174229501	174230000	chr1:174229501-174230000	0.263118	0.264982	0.204019	0.216293	0.18563	0.241041	0.304585	0.372728	0.379071	0.281423	0.337256	0.0929107	0.0193582	0.101156	0.229181	0.335013	0.0561344	0.101156	0.0402252	0.875127	0.087001	0.880443	0.684096	0.004329	NA	NA	NA	NA	chr1:174191772-174249972_1	ENSMUSG00000038034_Igsf8	chr1:174222010-174246281_1	ENSMUST00000139528_ENSMUST00000139528_2	ENSMUSG00000038034	chr1:174230195-174227695_-1;chr1:174230195-174227695_-1;chr1:174230195-174227695_-1;chr1:174230195-174227695_-1	ENSMUST00000085913_Atp1a2-001;ENSMUST00000137679_Atp1a2-002;ENSMUST00000131751_Atp1a2-003;ENSMUST00000097464_Atp1a2-004	ENSMUSG00000007097_Atp1a2;ENSMUSG00000007097_Atp1a2;ENSMUSG00000007097_Atp1a2;ENSMUSG00000007097_Atp1a2	chr1:174191772-174249972_1	ENSMUST00000139528_Igsf8-004	ENSMUSG00000038034_Igsf8	NA	NA	NA	NA
chr1	174357001	174357500	chr1:174357001-174357500	0.252155	0.284254	0.270325	0.256137	0.240924	0.324478	0.34453	0.319481	0.429242	0.373613	0.381246	0.0619404	0.116149	0.202312	0.271379	0.369623	0.0890448	0.202312	0.00995842	0.367722	0.0306862	0.473929	0.734205	0.00865801	NA	NA	NA	NA	NA	NA	NA	NA	NA	NA	NA	NA	NA	NA	NA	chr1:174356676-174357119;chr1:174357203-174357311;chr1:174357312-174357410;chr1:174357415-174357497	LTR;LTR;LTR;SINE	ERVL;MaLR;MaLR;B2	RMER10A;MTB_Mm;MTB_Mm-int;B2_Mm1t
chr1	177906251	177906750	chr1:177906251-177906750	0.126078	0.260164	0.21422	0.261829	0.157983	0.278124	0.269632	0.295816	0.395794	0.325092	0.322593	0.185821	0.348448	0.202312	0.2164	0.321786	0.267134	0.202312	0.0360743	0.877692	0.0783289	0.86975	0.672497	0.00865801	NA	NA	NA	NA	chr1:177892437-178205443_-1	ENSMUSG00000055214_Pld5	chr1:177905759-177914577_-1;chr1:177905759-177914577_-1;chr1:177905759-177914577_-1	ENSMUST00000065967_ENSMUST00000065967_6;ENSMUST00000111167_ENSMUST00000111167_6;ENSMUST00000125404_ENSMUST00000125404_5	ENSMUSG00000055214;ENSMUSG00000055214;ENSMUSG00000055214	NA	NA	NA	chr1:177892437-178205429_-1;chr1:177892538-178205443_-1;chr1:177893843-178144073_-1	ENSMUST00000065967_Pld5-001;ENSMUST00000125404_Pld5-003;ENSMUST00000111167_Pld5-006	ENSMUSG00000055214_Pld5;ENSMUSG00000055214_Pld5;ENSMUSG00000055214_Pld5	NA	NA	NA	NA
chr1	178685751	178686250	chr1:178685751-178686250	0.559126	0.476968	0.520249	0.449662	0.509495	0.366197	0.70404	0.615297	0.602053	0.679297	0.711171	0.278732	0	0.0674374	0.480283	0.662372	0.139366	0.0674374	0.0472198	0.452444	0.0898483	0.452536	0.725096	0.004329	NA	chr1:178685297-178687114_-1	ENSMUSE00000466763_ENSMUST00000057037	ENSMUSG00000057335	chr1:178663794-178744198_-1	ENSMUSG00000057335_Cep170	NA	NA	NA	NA	NA	NA	chr1:178663794-178723740_-1	ENSMUST00000057037_Cep170-201	ENSMUSG00000057335_Cep170	NA	NA	NA	NA
chr1	178814751	178815250	chr1:178814751-178815250	0.553645	0.42879	0.453942	0.387051	0.620084	0.426457	0.624149	0.674461	0.607628	0.766635	0.652518	0.0309702	0.193582	0	0.478328	0.665078	0.112276	0	0.0807644	0.594134	0.16686	0.614191	0.719206	0.00865801	NA	NA	NA	NA	chr1:178744791-179045281_1	ENSMUSG00000026504_Sdccag8	chr1:178808238-178849674_1;chr1:178808238-178849674_1;chr1:178808238-178849674_1;chr1:178808238-178849674_1	ENSMUST00000027785_ENSMUST00000027785_11;ENSMUST00000116485_ENSMUST00000116485_11;ENSMUST00000123409_ENSMUST00000123409_12;ENSMUST00000133305_ENSMUST00000133305_12	ENSMUSG00000026504;ENSMUSG00000026504;ENSMUSG00000026504;ENSMUSG00000026504	NA	NA	NA	chr1:178744791-178950568_1;chr1:178744791-178950568_1;chr1:178744791-178886491_1;chr1:178744791-179045281_1	ENSMUST00000027785_Sdccag8-001;ENSMUST00000123409_Sdccag8-003;ENSMUST00000133305_Sdccag8-004;ENSMUST00000116485_Sdccag8-202	ENSMUSG00000026504_Sdccag8;ENSMUSG00000026504_Sdccag8;ENSMUSG00000026504_Sdccag8;ENSMUSG00000026504_Sdccag8	NA	NA	NA	NA
chr1	178964001	178964500	chr1:178964001-178964500	0.345343	0.621504	0.545751	0.557809	0.406806	0.7463	0.868816	0.757289	0.825036	0.849121	0.733166	0	0.0193582	0.118015	0.537252	0.806685	0.0096791	0.118015	0.0788636	0.522709	0.1119	0.414678	0.666	0.00865801	NA	NA	NA	NA	chr1:178744791-179045281_1;chr1:178950204-179188334_-1	ENSMUSG00000026504_Sdccag8;ENSMUSG00000019699_Akt3	chr1:178955825-179045253_1;chr1:178961884-178973905_-1;chr1:178961884-178973905_-1;chr1:178961884-178973905_-1	ENSMUST00000116485_ENSMUST00000116485_18;ENSMUST00000019843_ENSMUST00000019843_10;ENSMUST00000111159_ENSMUST00000111159_11;ENSMUST00000111160_ENSMUST00000111160_10	ENSMUSG00000026504;ENSMUSG00000019699;ENSMUSG00000019699;ENSMUSG00000019699	NA	NA	NA	chr1:178744791-179045281_1;chr1:178950204-179178936_-1;chr1:178952247-179188334_-1;chr1:178952247-179178898_-1	ENSMUST00000116485_Sdccag8-202;ENSMUST00000019843_Akt3-002;ENSMUST00000111159_Akt3-001;ENSMUST00000111160_Akt3-201	ENSMUSG00000026504_Sdccag8;ENSMUSG00000019699_Akt3;ENSMUSG00000019699_Akt3;ENSMUSG00000019699_Akt3	chr1:178963985-178964033;chr1:178964061-178964328;chr1:178964328-178964401;chr1:178964401-178965082	LTR;LINE;Simple_repeat;LINE	MaLR;L1;Simple_repeat;L1	MLT1B;Lx2B;(TG)n;Lx2B
chr1	180445001	180445500	chr1:180445001-180445500	0.274082	0.240893	0.188718	0.221985	0.272521	0.245676	0.394462	0.44964	0.301027	0.32024	0.667181	0.0309702	0	0.101156	0.240646	0.42651	0.0154851	0.101156	0.0113096	0.441923	0.0315414	0.416401	0.564221	0.004329	NA	NA	NA	NA	NA	NA	NA	NA	NA	NA	NA	NA	NA	NA	NA	chr1:180444703-180445041	LTR	MaLR	MTE2a
chr1	180446751	180447250	chr1:180446751-180447250	0.169931	0.115629	0.204019	0.204909	0.27647	0.17151	0.314571	0.207071	0.362347	0.315388	0.293266	0.216792	0.135507	0	0.190411	0.298529	0.176149	0	0.0184537	0.713426	0.0176	0.444396	0.637833	0.00865801	NA	NA	NA	NA	NA	NA	NA	NA	NA	NA	NA	NA	NA	NA	NA	chr1:180446665-180446816;chr1:180447089-180447192;chr1:180447199-180447278	SINE;SINE;Low_complexity	B4;Alu;Low_complexity	RSINE1;PB1;GA-rich
chr1	181625001	181625750	chr1:181625001-181625750	0.208302	0.228848	0.226971	0.150836	0.201428	0.17151	0.35951	0.352021	0.362347	0.366335	0.304264	0	0.0871119	0.0927265	0.197983	0.348895	0.043556	0.0927265	0.0269934	0.781926	0.0387201	0.563738	0.568868	0.004329	NA's	chr1:181625428-181625945_-1	ENSMUSE00000764314_ENSMUST00000131716	ENSMUSG00000087236	chr1:181625428-181675316_-1	ENSMUSG00000087236_AC113977.1	NA's	NA's	NA's	NA's	NA's	NA's	chr1:181625428-181675316_-1	ENSMUST00000131716_AC113977.1-201	ENSMUSG00000087236_AC113977.1	chr1:181624896-181625041;chr1:181625041-181625161;chr1:181625161-181625204;chr1:181625214-181625369;chr1:181625434-181625583%chr1:181625214-181625369;chr1:181625434-181625583	SINE;SINE%SINE;Simple_repeat;SINE;SINE;SINE	B2;Simple_repeat;B2;MIR;Alu%MIR;Alu	B3A;(CA)n;B3A;MIR;B1_Mur4%MIR;B1_Mur4
chr1	181957001	181957500	chr1:181957001-181957500	0.120596	0.120447	0.137713	0.216293	0.233025	0.217864	0.23468	0.278067	0.278728	0.32024	0.322593	0.340672	0.0193582	0.101156	0.174323	0.286862	0.180015	0.101156	0.0231254	0.872349	0.035943	0.660898	0.60769	0.004329	NA	NA	NA	NA	chr1:181890603-182095734_1	ENSMUSG00000026490_Cdc42bpa	chr1:181929585-181961635_1;chr1:181929585-181961635_1;chr1:181929585-181961635_1;chr1:181929585-181961635_1;chr1:181929585-181961635_1;chr1:181929585-181961635_1;chr1:181954934-181961635_1;chr1:181954934-181961635_1;chr1:181954934-181961635_1	ENSMUST00000076687_ENSMUST00000076687_1;ENSMUST00000097450_ENSMUST00000097450_1;ENSMUST00000097453_ENSMUST00000097453_1;ENSMUST00000111116_ENSMUST00000111116_1;ENSMUST00000111117_ENSMUST00000111117_1;ENSMUST00000143350_ENSMUST00000143350_1;ENSMUST00000097452_ENSMUST00000097452_2;ENSMUST00000132894_ENSMUST00000132894_3;ENSMUST00000134959_ENSMUST00000134959_2	ENSMUSG00000026490;ENSMUSG00000026490;ENSMUSG00000026490;ENSMUSG00000026490;ENSMUSG00000026490;ENSMUSG00000026490;ENSMUSG00000026490;ENSMUSG00000026490;ENSMUSG00000026490	NA	NA	NA	chr1:181890603-182093287_1;chr1:181890716-182095734_1;chr1:181890891-182042022_1;chr1:181890908-181971031_1;chr1:181890908-182092297_1;chr1:181891241-182092297_1;chr1:181891241-182092297_1;chr1:181906030-181971772_1;chr1:181920871-181968517_1	ENSMUST00000097453_Cdc42bpa-002;ENSMUST00000111117_Cdc42bpa-001;ENSMUST00000134959_Cdc42bpa-005;ENSMUST00000111116_Cdc42bpa-202;ENSMUST00000097452_Cdc42bpa-201;ENSMUST00000076687_Cdc42bpa-003;ENSMUST00000097450_Cdc42bpa-004;ENSMUST00000143350_Cdc42bpa-007;ENSMUST00000132894_Cdc42bpa-006	ENSMUSG00000026490_Cdc42bpa;ENSMUSG00000026490_Cdc42bpa;ENSMUSG00000026490_Cdc42bpa;ENSMUSG00000026490_Cdc42bpa;ENSMUSG00000026490_Cdc42bpa;ENSMUSG00000026490_Cdc42bpa;ENSMUSG00000026490_Cdc42bpa;ENSMUSG00000026490_Cdc42bpa;ENSMUSG00000026490_Cdc42bpa	chr1:181957054-181957086;chr1:181957086-181957154	Simple_repeat;SINE	Simple_repeat;ID	(TG)n;ID2
chr1	182262751	182263250	chr1:182262751-182263250	1.7322	2.44747	2.01469	1.86126	1.8484	2.48458	2.99092	2.67418	2.78728	2.48428	2.97665	0.185821	0.174224	0.0842968	2.06477	2.78266	0.180023	0.0842968	0.503603	0.343695	0.78576	0.318555	0.74201	0.00865801	chr1:182262011-182263165	chr1:182262243-182264361_1;chr1:182262243-182264361_1	ENSMUSE00000489058_ENSMUST00000070181;ENSMUSE00000489058_ENSMUST00000097449	ENSMUSG00000038855;ENSMUSG00000038855	chr1:182260607-182354933_1	ENSMUSG00000038855_Itpkb	NA	NA	NA	NA	NA	NA	chr1:182260607-182265020_1;chr1:182260616-182354933_1	ENSMUST00000097449_Itpkb-201;ENSMUST00000070181_Itpkb-001	ENSMUSG00000038855_Itpkb;ENSMUSG00000038855_Itpkb	NA	NA	NA	NA
chr1	182263501	182264000	chr1:182263501-182264000	0.241192	0.42879	0.433541	0.478122	0.339664	0.40328	0.434408	0.56205	0.763716	0.689001	0.652518	0.0929107	0	0.168594	0.387431	0.620339	0.0464553	0.168594	0.0451906	0.548693	0.0910299	0.486366	0.624548	0.00865801	NA	chr1:182262243-182264361_1;chr1:182262243-182264361_1	ENSMUSE00000489058_ENSMUST00000070181;ENSMUSE00000489058_ENSMUST00000097449	ENSMUSG00000038855;ENSMUSG00000038855	chr1:182260607-182354933_1	ENSMUSG00000038855_Itpkb	NA	NA	NA	NA	NA	NA	chr1:182260607-182265020_1;chr1:182260616-182354933_1	ENSMUST00000097449_Itpkb-201;ENSMUST00000070181_Itpkb-001	ENSMUSG00000038855_Itpkb;ENSMUSG00000038855_Itpkb	NA	NA	NA	NA
chr1	182266501	182267000	chr1:182266501-182267000	1.97887	2.39448	2.02999	1.94664	1.66672	2.41041	2.50159	2.61501	3.45066	2.89671	2.44144	0.154851	0	0.0674374	2.07118	2.78108	0.0774256	0.0674374	0.532253	0.352241	1.0971	0.376625	0.74474	0.004329	chr1:182266507-182266840	NA	NA	NA	chr1:182260607-182354933_1	ENSMUSG00000038855_Itpkb	chr1:182264362-182342804_1	ENSMUST00000070181_ENSMUST00000070181_1	ENSMUSG00000038855	NA	NA	NA	chr1:182260616-182354933_1	ENSMUST00000070181_Itpkb-001	ENSMUSG00000038855_Itpkb	NA	NA	NA	NA
chr1	182507251	182508000	chr1:182507251-182508000	0.542682	0.481786	0.703866	0.597652	0.550966	0.71617	0.753972	0.73954	1.00063	0.834564	0.795485	0.0154851	0.232298	0.295039	0.598854	0.824839	0.123892	0.295039	0.175675	0.736273	0.340648	0.745917	0.726543	0.004329	NA's	chr1:182507714-182507829_1	ENSMUSE00000159871_ENSMUST00000027777	ENSMUSG00000026496	chr1:182499055-182531130_1	ENSMUSG00000026496_Parp1	chr1:182503949-182507713_1%chr1:182503949-182507713_1;chr1:182507830-182509284_1	ENSMUST00000027777_ENSMUST00000027777_1%ENSMUST00000027777_ENSMUST00000027777_1;ENSMUST00000027777_ENSMUST00000027777_2	ENSMUSG00000026496%ENSMUSG00000026496;ENSMUSG00000026496	NA's	NA's	NA's	chr1:182499055-182531130_1	ENSMUST00000027777_Parp1-201	ENSMUSG00000026496_Parp1	chr1:182507172-182507363;chr1:182507363-182507454%NA's	SINE;SINE%NA's	B4;B2%NA's	B4A;B3%NA's
chr1	183116001	183116750	chr1:183116001-183116750	0.389196	0.349295	0.433541	0.355745	0.361386	0.449634	0.531775	0.556134	0.546308	0.579828	0.542543	0.0619404	0	0.219172	0.3898	0.551318	0.0309702	0.219172	0.0716483	0.736782	0.131527	0.718618	0.700615	0.004329	NA's	chr1:183116079-183116198_-1;chr1:183116079-183116198_-1%NA's	ENSMUSE00000305726_ENSMUST00000036329;ENSMUSE00000305726_ENSMUST00000111053%NA's	ENSMUSG00000038733;ENSMUSG00000038733%NA's	chr1:183107492-183141568_-1	ENSMUSG00000038733_Wdr26	chr1:183114528-183116078_-1;chr1:183114528-183116078_-1;chr1:183116199-183117736_-1;chr1:183116199-183117736_-1%chr1:183116199-183117736_-1;chr1:183116199-183117736_-1	ENSMUST00000036329_ENSMUST00000036329_7;ENSMUST00000111053_ENSMUST00000111053_7%ENSMUST00000036329_ENSMUST00000036329_8;ENSMUST00000111053_ENSMUST00000111053_8;ENSMUST00000036329_ENSMUST00000036329_7;ENSMUST00000111053_ENSMUST00000111053_7	ENSMUSG00000038733;ENSMUSG00000038733%ENSMUSG00000038733;ENSMUSG00000038733;ENSMUSG00000038733;ENSMUSG00000038733	NA's	NA's	NA's	chr1:183107492-183141568_-1;chr1:183107824-183141501_-1	ENSMUST00000036329_Wdr26-201;ENSMUST00000111053_Wdr26-202	ENSMUSG00000038733_Wdr26;ENSMUSG00000038733_Wdr26	chr1:183116401-183116504%chr1:183116401-183116504;chr1:183116504-183116571;chr1:183116746-183116890	SINE%SINE;Simple_repeat;SINE	Alu%Alu;Simple_repeat;Alu	B1_Mus2%B1_Mus2;(A)n;B1_Mm
chr1	183223501	183224000	chr1:183223501-183224000	0.619424	0.515511	0.413139	0.637496	0.726722	0.704581	0.898775	0.869699	0.847334	0.810304	1.23905	0.0929107	0.174224	0.320328	0.602812	0.933033	0.133567	0.320328	0.0473266	0.360887	0.113362	0.360859	0.646078	0.004329	NA	NA	NA	NA	NA	NA	NA	NA	NA	NA	NA	NA	NA	NA	NA	chr1:183223363-183223666	LTR	MaLR	ORR1E
chr1	183310001	183310500	chr1:183310001-183310500	0.296008	0.192714	0.112211	0.244753	0.150084	0.213229	0.354517	0.384561	0.301027	0.32024	0.271271	0	0.154866	0.303468	0.2015	0.326323	0.0774328	0.303468	0.0258682	0.798195	0.0549166	0.718132	0.617485	0.00865801	NA	NA	NA	NA	chr1:183282761-183390755_1	ENSMUSG00000026514_Cnih3	chr1:183283638-183336597_1	ENSMUST00000027795_ENSMUST00000027795_0	ENSMUSG00000026514	NA	NA	NA	chr1:183282761-183390755_1	ENSMUST00000027795_Cnih3-201	ENSMUSG00000026514_Cnih3	NA	NA	NA	NA
chr1	183712751	183713250	chr1:183712751-183713250	0.197339	0.2698	0.21422	0.216293	0.233025	0.264218	0.434408	0.307649	0.31775	0.281423	0.315261	0.0309702	0.21294	0.118015	0.232483	0.331298	0.121955	0.118015	0.0677956	1.11998	0.0861881	0.886145	0.701732	0.004329	NA	NA	NA	NA	NA	NA	NA	NA	NA	NA	NA	NA	NA	NA	NA	chr1:183712616-183712932;chr1:183712972-183713029	LTR;Simple_repeat	ERVK;Simple_repeat	RLTR46;(TTTTC)n
chr1	183811001	183811500	chr1:183811001-183811500	0.290526	0.308343	0.21422	0.187834	0.268571	0.361562	0.539265	0.51472	0.457114	0.431839	0.417905	0.588434	0.251657	0.101156	0.271843	0.472168	0.420045	0.101156	0.015287	0.454824	0.0308733	0.37213	0.575732	0.004329	NA	NA	NA	NA	NA	NA	NA	NA	NA	NA	NA	NA	NA	NA	NA	NA	NA	NA	NA
chr1	184123501	184124000	chr1:184123501-184124000	0.33438	0.322797	0.280526	0.233369	0.27647	0.259583	0.409442	0.508804	0.395794	0.41243	0.359251	0.0619404	0.0774328	0	0.284521	0.417144	0.0696866	0	0.0502994	0.788257	0.112406	0.803728	0.682068	0.004329	NA	NA	NA	NA	NA	NA	NA	NA	NA	NA	NA	NA	NA	NA	NA	chr1:184123537-184123735;chr1:184123758-184123908;chr1:184123928-184124337	LTR;Simple_repeat;LTR	MaLR;Simple_repeat;ERVK	MTD;(TTCC)n;BGLII
chr1	184511501	184512000	chr1:184511501-184512000	0.219265	0.211986	0.336632	0.244753	0.315966	0.301301	0.474353	0.319481	0.39022	0.368761	0.381246	0.185821	0.116149	0.168594	0.27165	0.386812	0.150985	0.168594	0.011012	0.386299	0.0360004	0.490516	0.70228	0.00865801	NA	NA	NA	NA	chr1:184495143-184562483_1	ENSMUSG00000038599_Capn8	chr1:184502134-184527077_1	ENSMUST00000048941_ENSMUST00000048941_1	ENSMUSG00000038599	NA	NA	NA	chr1:184495143-184562483_1	ENSMUST00000048941_Capn8-201	ENSMUSG00000038599_Capn8	chr1:184511739-184511828	LINE	L2	L2a
chr1	184538751	184539250	chr1:184538751-184539250	0.263118	0.207168	0.204019	0.278904	0.217227	0.305937	0.294598	0.390477	0.362347	0.383317	0.337256	0	0.0387164	0.387765	0.246062	0.353599	0.0193582	0.387765	0.0270659	0.6686	0.05399	0.657121	0.695879	0.00865801	NA	NA	NA	NA	chr1:184495143-184562483_1	ENSMUSG00000038599_Capn8	chr1:184537901-184541219_1	ENSMUST00000048941_ENSMUST00000048941_9	ENSMUSG00000038599	NA	NA	NA	chr1:184495143-184562483_1	ENSMUST00000048941_Capn8-201	ENSMUSG00000038599_Capn8	chr1:184538852-184538910;chr1:184539113-184539259	Simple_repeat;LINE	Simple_repeat;L2	(GA)n;L2b
chr1	184803501	184804000	chr1:184803501-184804000	0.208302	0.433607	0.438641	0.426895	0.477899	0.421822	0.654108	0.585716	0.691246	0.460951	0.601196	0.185821	0.0193582	0.101156	0.401194	0.598644	0.10259	0.101156	0.102013	0.796108	0.203185	0.752969	0.670172	0.00865801	NA	NA	NA	NA	chr1:184693991-184826729_1	ENSMUSG00000038576_Susd4	chr1:184788742-184817464_1;chr1:184788742-184817470_1;chr1:184788742-184817470_1	ENSMUST00000048739_ENSMUST00000048739_3;ENSMUST00000085724_ENSMUST00000085724_3;ENSMUST00000153348_ENSMUST00000153348_4	ENSMUSG00000038576;ENSMUSG00000038576;ENSMUSG00000038576	NA	NA	NA	chr1:184694143-184825363_1;chr1:184695026-184826729_1;chr1:184695037-184825785_1	ENSMUST00000153348_Susd4-003;ENSMUST00000085724_Susd4-001;ENSMUST00000048739_Susd4-201	ENSMUSG00000038576_Susd4;ENSMUSG00000038576_Susd4;ENSMUSG00000038576_Susd4	NA	NA	NA	NA
chr1	185746251	185746750	chr1:185746251-185746750	0.317935	0.356522	0.168316	0.278904	0.236975	0.310572	0.46936	0.378644	0.468264	0.373613	0.381246	0.123881	0.309731	0.101156	0.278204	0.414226	0.216806	0.101156	0.0437406	0.75176	0.0259218	0.388683	0.671624	0.004329	NA	NA	NA	NA	NA	NA	NA	NA	NA	NA	NA	NA	NA	NA	NA	chr1:185746370-185746413;chr1:185746417-185746536;chr1:185746551-185746588;chr1:185746660-185746754	Simple_repeat;SINE;Simple_repeat;Simple_repeat	Simple_repeat;B4;Simple_repeat;Simple_repeat	(TG)n;RSINE1;(CAGA)n;(TAGA)n
chr1	185871501	185872000	chr1:185871501-185872000	0.296008	0.207168	0.285627	0.187834	0.240924	0.152968	0.384476	0.301732	0.323325	0.300831	0.329925	0.0309702	0	0.219172	0.228421	0.328058	0.0154851	0.219172	0.016569	0.563522	0.0197613	0.428506	0.696284	0.004329	NA	NA	NA	NA	chr1:185837181-185899515_1	ENSMUSG00000039384_Dusp10	chr1:185861532-185892730_1	ENSMUST00000048655_ENSMUST00000048655_1	ENSMUSG00000039384	NA	NA	NA	chr1:185858260-185899515_1	ENSMUST00000048655_Dusp10-001	ENSMUSG00000039384_Dusp10	chr1:185871787-185871832;chr1:185871856-185871971	Low_complexity;SINE	Low_complexity;B4	CT-rich;ID_B1
chr1	186564751	186565500	chr1:186564751-186565500	0.315194	0.414336	0.469244	0.4582	0.262647	0.533071	0.591693	0.633046	0.518435	0.662314	0.568204	0.495524	0.0677537	0	0.408782	0.594738	0.281639	0	0.111875	0.819929	0.193289	0.739564	0.687096	0.00865801	NA's	NA's	NA's	NA's	NA's	NA's	NA's	NA's	NA's	NA's	NA's	NA's	NA's	NA's	NA's	chr1:186564539-186564752;chr1:186564808-186564952;chr1:186565040-186565160;chr1:186565160-186565290%chr1:186565040-186565160;chr1:186565160-186565290;chr1:186565376-186565568	SINE;SINE;Simple_repeat;SINE%Simple_repeat;SINE;SINE	B4;Alu;Simple_repeat;B4%Simple_repeat;B4;B2	(TG)n;RSINE1;B3%ID_B1;B1_Mm;(TG)n;RSINE1
chr1	186635751	186636250	chr1:186635751-186636250	0.290526	0.149354	0.341732	0.284596	0.260672	0.352291	0.35951	0.378644	0.496136	0.388169	0.388578	0.247762	0.348448	0.134875	0.279862	0.402208	0.298105	0.134875	0.0410407	0.723875	0.0708633	0.661851	0.695814	0.004329	NA	NA	NA	NA	NA	NA	NA	NA	NA	chr1:186637076-186634576_-1;chr1:186637192-186634692_-1	ENSMUST00000048462_Mosc1-201;ENSMUST00000110992_Mosc1-202	ENSMUSG00000026621_Mosc1;ENSMUSG00000026621_Mosc1	NA	NA	NA	chr1:186635709-186635861;chr1:186636164-186636283	LTR;LTR	ERV1;MaLR	MER31B;MTE-int
chr1	186699751	186700250	chr1:186699751-186700250	0.186375	0.332432	0.265225	0.381359	0.221176	0.319843	0.384476	0.56205	0.412518	0.373613	0.403241	0.0619404	0.193582	0.202312	0.284402	0.42718	0.127761	0.202312	0.0990856	1.10681	0.116199	0.797978	0.665766	0.00865801	NA	NA	NA	NA	chr1:186695805-186706915_-1	ENSMUSG00000039349_C130074G19Rik	chr1:186698307-186706564_-1	ENSMUST00000048308_ENSMUST00000048308_0	ENSMUSG00000039349	NA	NA	NA	chr1:186695805-186706915_-1	ENSMUST00000048308_C130074G19Rik-201	ENSMUSG00000039349_C130074G19Rik	chr1:186699986-186700115;chr1:186700122-186700173	SINE;Simple_repeat	Alu;Simple_repeat	B1_Mus1;(CAAAAA)n
chr1	187095001	187095500	chr1:187095001-187095500	0.246673	0.245711	0.117311	0.159374	0.134286	0.268853	0.274626	0.396393	0.25643	0.334796	0.329925	0	0.0774328	0.101156	0.195368	0.318434	0.0387164	0.101156	0.0340467	0.944461	0.0810101	0.89382	0.613528	0.00865801	NA	chr1:187095313-187095379_1	ENSMUSE00000316477_ENSMUST00000069652	ENSMUSG00000039318	chr1:187028121-187107986_1	ENSMUSG00000039318_Rab3gap2	chr1:187091159-187095312_1;chr1:187095380-187096450_1	ENSMUST00000069652_ENSMUST00000069652_25;ENSMUST00000069652_ENSMUST00000069652_26	ENSMUSG00000039318;ENSMUSG00000039318	NA	NA	NA	chr1:187028121-187107986_1	ENSMUST00000069652_Rab3gap2-201	ENSMUSG00000039318_Rab3gap2	chr1:187094848-187095028;chr1:187095082-187095278	SINE;SINE	B2;B2	B3;B3A
chr1	187470001	187470750	chr1:187470001-187470750	0.350824	0.392656	0.436091	0.401281	0.32584	0.382421	0.576714	0.51472	0.454327	0.623497	0.593865	0.309702	0.0290373	0.311898	0.381519	0.552625	0.16937	0.311898	0.0201395	0.372237	0.0350906	0.339163	0.689237	0.00865801	NA's	NA's	NA's	NA's	NA's	NA's	NA's	NA's	NA's	NA's	NA's	NA's	NA's	NA's	NA's	NA's	NA's	NA's	NA's
chr1	188182251	188182750	chr1:188182251-188182750	0.109633	0.168625	0.122411	0.108147	0.110588	0.129791	0.184748	0.420059	0.161662	0.223197	0.278603	0.185821	0.232298	0	0.124866	0.253654	0.20906	0	0.00274385	0.419504	0.0234861	0.604177	0.492269	0.00865801	NA	NA	NA	NA	NA	NA	NA	NA	NA	NA	NA	NA	NA	NA	NA	NA	NA	NA	NA
chr1	188624001	188624500	chr1:188624001-188624500	0.30149	0.298707	0.285627	0.153682	0.209328	0.29203	0.34453	0.556134	0.345623	0.32024	0.373915	0.247762	0.174224	0.118015	0.256811	0.388088	0.210993	0.118015	0.0456903	0.832336	0.091903	0.781149	0.661732	0.004329	NA	NA	NA	NA	NA	NA	NA	NA	NA	NA	NA	NA	NA	NA	NA	NA	NA	NA	NA
chr1	189474751	189475750	chr1:189474751-189475750	0.400159	0.308343	0.280526	0.313056	0.260672	0.310572	0.71902	0.378644	0.501711	0.533733	0.403241	0.340672	0.193582	0	0.323189	0.504903	0.267127	0	0.0405695	0.698936	0.0850924	0.772027	0.55661	0.00865801	chr1:189475130-189476124	NA's	NA's	NA's	chr1:189432670-190038764_1	ENSMUSG00000026610_Esrrg	chr1:189433085-189617203_1;chr1:189433085-189617203_1;chr1:189433664-189617203_1	ENSMUST00000110939_ENSMUST00000110939_0;ENSMUST00000127489_ENSMUST00000127489_1;ENSMUST00000152927_ENSMUST00000152927_0	ENSMUSG00000026610;ENSMUSG00000026610;ENSMUSG00000026610	NA's	NA's	NA's	chr1:189432670-189867381_1;chr1:189432908-190038265_1;chr1:189433575-189617621_1	ENSMUST00000127489_Esrrg-004;ENSMUST00000110939_Esrrg-003;ENSMUST00000152927_Esrrg-005	ENSMUSG00000026610_Esrrg;ENSMUSG00000026610_Esrrg;ENSMUSG00000026610_Esrrg	chr1:189474728-189474753%chr1:189475550-189475606%NA's	Low_complexity%Simple_repeat%NA's	Low_complexity%Simple_repeat%NA's	(TA)n%AT_rich%NA's
chr1	189626001	189626500	chr1:189626001-189626500	0.246673	0.240893	0.224421	0.182142	0.323865	0.194687	0.419428	0.461473	0.395794	0.247458	0.344588	0.185821	0.116149	0.337187	0.235447	0.373748	0.150985	0.337187	0.0112998	0.451485	0.0334688	0.489487	0.629961	0.00865801	NA	NA	NA	NA	chr1:189432670-190038764_1	ENSMUSG00000026610_Esrrg	chr1:189617292-189867212_1;chr1:189617292-189867212_1	ENSMUST00000110939_ENSMUST00000110939_1;ENSMUST00000127489_ENSMUST00000127489_2	ENSMUSG00000026610;ENSMUSG00000026610	NA	NA	NA	chr1:189432670-189867381_1;chr1:189432908-190038265_1	ENSMUST00000127489_Esrrg-004;ENSMUST00000110939_Esrrg-003	ENSMUSG00000026610_Esrrg;ENSMUSG00000026610_Esrrg	chr1:189625898-189626138	LINE	L1	L1MB3
chr1	189912001	189912500	chr1:189912001-189912500	0.372751	0.317979	0.387636	0.284596	0.221176	0.394009	0.389469	0.40231	0.540733	0.514325	0.4399	0.309702	0.174224	0.151734	0.329691	0.457347	0.241963	0.151734	0.0349891	0.56736	0.0602979	0.536915	0.720878	0.00865801	NA	NA	NA	NA	chr1:189432670-190038764_1	ENSMUSG00000026610_Esrrg	chr1:189890337-189970191_1;chr1:189890337-189970191_1;chr1:189890337-189970191_1	ENSMUST00000027906_ENSMUST00000027906_2;ENSMUST00000110938_ENSMUST00000110938_3;ENSMUST00000110939_ENSMUST00000110939_3	ENSMUSG00000026610;ENSMUSG00000026610;ENSMUSG00000026610	NA	NA	NA	chr1:189432908-190038265_1;chr1:189821706-190038764_1;chr1:189821747-190038763_1	ENSMUST00000110939_Esrrg-003;ENSMUST00000027906_Esrrg-001;ENSMUST00000110938_Esrrg-002	ENSMUSG00000026610_Esrrg;ENSMUSG00000026610_Esrrg;ENSMUSG00000026610_Esrrg	chr1:189912253-189912415;chr1:189912415-189912554	Simple_repeat;SINE	Simple_repeat;B2	(TG)n;B3A
chr1	189988501	189989000	chr1:189988501-189989000	0.153486	0.20235	0.168316	0.199217	0.130336	0.190052	0.289605	0.331314	0.384645	0.359057	0.212618	0	0.096791	0.0674374	0.173959	0.315448	0.0483955	0.0674374	0.00852149	0.530652	0.0247519	0.498743	0.551468	0.004329	NA	NA	NA	NA	chr1:189432670-190038764_1	ENSMUSG00000026610_Esrrg	chr1:189974220-190022454_1;chr1:189974220-190022454_1;chr1:189974220-190022454_1	ENSMUST00000027906_ENSMUST00000027906_4;ENSMUST00000110938_ENSMUST00000110938_5;ENSMUST00000110939_ENSMUST00000110939_5	ENSMUSG00000026610;ENSMUSG00000026610;ENSMUSG00000026610	NA	NA	NA	chr1:189432908-190038265_1;chr1:189821706-190038764_1;chr1:189821747-190038763_1	ENSMUST00000110939_Esrrg-003;ENSMUST00000027906_Esrrg-001;ENSMUST00000110938_Esrrg-002	ENSMUSG00000026610_Esrrg;ENSMUSG00000026610_Esrrg;ENSMUSG00000026610_Esrrg	NA	NA	NA	NA
chr1	190715751	190716250	chr1:190715751-190716250	0.50431	0.534783	0.663062	0.59196	0.647731	0.412551	0.893782	0.751373	0.696821	0.703557	0.916458	0.185821	0.21294	0.0168594	0.559066	0.792398	0.199381	0.0168594	0.298654	0.977509	0.560352	0.944685	0.705537	0.004329	chr1:190715633-190715932	NA	NA	NA	chr1:190085902-190788920_1	ENSMUSG00000026609_Ush2a	chr1:190698831-190730315_1;chr1:190698831-190730315_1	ENSMUST00000027905_ENSMUST00000027905_59;ENSMUST00000060479_ENSMUST00000060479_59	ENSMUSG00000026609;ENSMUSG00000026609	NA	NA	NA	chr1:190086913-190788920_1;chr1:190086913-190788807_1	ENSMUST00000060479_Ush2a-001;ENSMUST00000027905_Ush2a-201	ENSMUSG00000026609_Ush2a;ENSMUSG00000026609_Ush2a	NA	NA	NA	NA
chr1	191074001	191074500	chr1:191074001-191074500	0.756465	0.780493	0.800775	0.751334	0.509495	0.750935	0.798911	1.31342	1.04244	0.91705	0.931121	0.247762	0.116149	0.101156	0.724916	1.00059	0.181955	0.101156	0.615829	1.08254	0.985503	0.99214	0.724489	0.00865801	NA	NA	NA	NA	chr1:191031810-191167711_-1	ENSMUSG00000037624_Kcnk2	chr1:191066906-191080446_-1;chr1:191066906-191080446_-1	ENSMUST00000079451_ENSMUST00000079451_4;ENSMUST00000110920_ENSMUST00000110920_5	ENSMUSG00000037624;ENSMUSG00000037624	NA	NA	NA	chr1:191031810-191166967_-1;chr1:191031816-191167711_-1	ENSMUST00000079451_Kcnk2-201;ENSMUST00000110920_Kcnk2-202	ENSMUSG00000037624_Kcnk2;ENSMUSG00000037624_Kcnk2	chr1:191073900-191074058	Simple_repeat	Simple_repeat	(GTGTG)n
chr1	191503751	191504250	chr1:191503751-191504250	0.317935	0.2698	0.21422	0.307364	0.37126	0.319843	0.534272	0.496971	0.418093	0.456099	0.403241	0.216792	0.0580746	0.101156	0.30007	0.461735	0.137433	0.101156	0.0272525	0.550149	0.0302162	0.376467	0.649875	0.004329	NA	chr1:191504100-191504385_-1	ENSMUSE00000372309_ENSMUST00000027900	ENSMUSG00000026605	chr1:191464495-191511965_-1	ENSMUSG00000026605_Cenpf	chr1:191503021-191504099_-1	ENSMUST00000027900_ENSMUST00000027900_5	ENSMUSG00000026605	NA	NA	NA	chr1:191464495-191511965_-1	ENSMUST00000027900_Cenpf-201	ENSMUSG00000026605_Cenpf	chr1:191503794-191503846	LINE	CR1	L3
chr1	191630501	191631000	chr1:191630501-191631000	0.191857	0.216804	0.198919	0.216293	0.193529	0.148333	0.254653	0.301732	0.228557	0.271719	0.256608	0.185821	0.116149	0.202312	0.194289	0.262654	0.150985	0.202312	0.0447848	1.08922	0.102264	1.21753	0.739716	0.004329	NA	NA	NA	NA	chr1:191552147-191700574_1	ENSMUSG00000026604_Ptpn14	chr1:191622561-191646467_1;chr1:191622561-191689250_1;chr1:191622561-191646467_1;chr1:191622561-191646467_1	ENSMUST00000027898_ENSMUST00000027898_1;ENSMUST00000027899_ENSMUST00000027899_1;ENSMUST00000097442_ENSMUST00000097442_2;ENSMUST00000128275_ENSMUST00000128275_1	ENSMUSG00000026604;ENSMUSG00000026604;ENSMUSG00000026604;ENSMUSG00000026604	NA	NA	NA	chr1:191552147-191700568_1;chr1:191610512-191700574_1;chr1:191610515-191675855_1;chr1:191610551-191693951_1	ENSMUST00000097442_Ptpn14-202;ENSMUST00000027898_Ptpn14-001;ENSMUST00000128275_Ptpn14-002;ENSMUST00000027899_Ptpn14-201	ENSMUSG00000026604_Ptpn14;ENSMUSG00000026604_Ptpn14;ENSMUSG00000026604_Ptpn14;ENSMUSG00000026604_Ptpn14	chr1:191630323-191630687	LTR	MaLR	ORR1E
chr1	191707001	191707750	chr1:191707001-191707750	0.271341	0.221622	0.249923	0.213447	0.262647	0.250312	0.307081	0.313565	0.34841	0.371187	0.399576	0.232277	0.125828	0.126445	0.244882	0.347964	0.179052	0.126445	0.0138932	0.505258	0.0228547	0.465333	0.704348	0.004329	NA's	chr1:191707703-191707877_-1;chr1:191707703-191707877_-1%NA's	ENSMUSE00000160911_ENSMUST00000027897;ENSMUSE00000767087_ENSMUST00000130804%NA's	ENSMUSG00000026603;ENSMUSG00000026603%NA's	chr1:191704371-191746242_-1	ENSMUSG00000026603_Smyd2	chr1:191706097-191707702_-1;chr1:191706097-191707702_-1	ENSMUST00000027897_ENSMUST00000027897_9;ENSMUST00000130804_ENSMUST00000130804_3	ENSMUSG00000026603;ENSMUSG00000026603	chr1:191708251-191705751_-1	ENSMUST00000132289_Smyd2-004	ENSMUSG00000026603_Smyd2	chr1:191704371-191746242_-1;chr1:191704373-191712881_-1	ENSMUST00000027897_Smyd2-001;ENSMUST00000130804_Smyd2-003	ENSMUSG00000026603_Smyd2;ENSMUSG00000026603_Smyd2	NA's	NA's	NA's	NA's
chr1	191744751	191745250	chr1:191744751-191745250	0.400159	0.60705	0.515148	0.341516	0.414706	0.57479	0.689061	0.633046	0.791588	0.591958	0.652518	0.185821	0.096791	0.0337187	0.475562	0.671634	0.141306	0.0337187	0.167979	0.861828	0.22532	0.706752	0.708066	0.00865801	chr1:191744882-191745224	NA	NA	NA	chr1:191704371-191746242_-1	ENSMUSG00000026603_Smyd2	chr1:191733794-191745985_-1;chr1:191733794-191745985_-1	ENSMUST00000027897_ENSMUST00000027897_0;ENSMUST00000144452_ENSMUST00000144452_0	ENSMUSG00000026603;ENSMUSG00000026603	NA	NA	NA	chr1:191704371-191746242_-1;chr1:191708925-191746132_-1	ENSMUST00000027897_Smyd2-001;ENSMUST00000144452_Smyd2-002	ENSMUSG00000026603_Smyd2;ENSMUSG00000026603_Smyd2	NA	NA	NA	NA
chr1	191818751	191819250	chr1:191818751-191819250	0.433049	0.558872	0.474344	0.586268	0.339664	0.495988	0.998639	0.840117	0.780439	0.625923	0.850473	0.464553	0	0.337187	0.481364	0.819118	0.232277	0.337187	0.0495256	0.462318	0.175104	0.510859	0.587661	0.004329	NA	NA	NA	NA	NA	NA	NA	NA	NA	NA	NA	NA	NA	NA	NA	chr1:191818691-191818772;chr1:191818772-191818805;chr1:191818878-191818924;chr1:191818924-191818986;chr1:191818986-191819214	SINE;LTR;SINE;Simple_repeat;SINE	Alu;ERVL;B4;Simple_repeat;B4	B1_Mur3;MLT2B3;B4A;(TG)n;B4
chr1	191914251	191914750	chr1:191914251-191914750	0.219265	0.216804	0.198919	0.125222	0.146134	0.17151	0.264639	0.254402	0.222983	0.237754	0.271271	0	0	0.151734	0.179642	0.25021	0	0.151734	0.00683883	0.460344	0.00816902	0.361227	0.717967	0.004329	NA	NA	NA	NA	NA	NA	NA	NA	NA	NA	NA	NA	NA	NA	NA	chr1:191914199-191914330	Simple_repeat	Simple_repeat	(CA)n
chr1	191920751	191921250	chr1:191920751-191921250	0.153486	0.130082	0.117311	0.204909	0.193529	0.213229	0.319564	0.248485	0.351198	0.276571	0.278603	0	0	0.185453	0.168758	0.294884	0	0.185453	0.0517746	1.34833	0.109308	1.12118	0.572284	0.004329	NA	NA	NA	NA	NA	NA	NA	NA	NA	NA	NA	NA	NA	NA	NA	chr1:191921240-191921359	SINE	Alu	B1F
chr1	192386751	192387250	chr1:192386751-192387250	0.564608	0.703408	0.622258	0.609036	0.675378	0.783383	1.1035	0.952528	0.813887	0.951015	0.70384	0.154851	0.290373	0.303468	0.659679	0.904953	0.222612	0.303468	0.121434	0.528249	0.244394	0.546285	0.728964	0.00865801	chr1:192386869-192387169	NA	NA	NA	NA	NA	NA	NA	NA	NA	NA	NA	NA	NA	NA	chr1:192386843-192386880	LINE	RTE	L4
chr1	192774001	192774500	chr1:192774001-192774500	0.213784	0.274618	0.290727	0.261829	0.268571	0.129791	0.324558	0.331314	0.323325	0.281423	0.454563	0.185821	0.309731	0.151734	0.239887	0.343036	0.247776	0.151734	0.0170642	0.544548	0.0472373	0.633581	0.699304	0.00865801	NA	chr1:192771636-192774135_-1	ENSMUSE00000288709_ENSMUST00000047409	ENSMUSG00000037568	chr1:192771636-192803083_-1	ENSMUSG00000037568_Vash2	chr1:192774136-192782492_-1	ENSMUST00000047409_ENSMUST00000047409_6	ENSMUSG00000037568	NA	NA	NA	chr1:192771636-192803083_-1	ENSMUST00000047409_Vash2-201	ENSMUSG00000037568_Vash2	NA	NA	NA	NA
chr1	192960501	192961000	chr1:192960501-192961000	0.2686	0.264982	0.372335	0.341516	0.300168	0.28276	0.509306	0.396393	0.429242	0.3445	0.454563	0.247762	0.0774328	0.151734	0.30506	0.426801	0.162597	0.151734	0.0147322	0.397876	0.0182108	0.316184	0.71476	0.00865801	NA	NA	NA	NA	NA	NA	NA	NA	NA	NA	NA	NA	NA	NA	NA	chr1:192960434-192960757;chr1:192960768-192960818	LTR;LTR	MaLR;MaLR	MTC;MTE2b
chr1	193088001	193088500	chr1:193088001-193088500	0.394677	0.395065	0.453942	0.307364	0.387059	0.472811	0.519292	0.585716	0.557457	0.490064	0.608528	0.464553	0.348448	0.0842968	0.40182	0.552211	0.4065	0.0842968	0.053482	0.575536	0.0552254	0.425563	0.727656	0.004329	NA	NA	NA	NA	NA	NA	NA	NA	NA	NA	NA	NA	NA	NA	NA	chr1:193088246-193088365	DNA	MER1_type	MER20
chr1	193121001	193121750	chr1:193121001-193121750	0.441271	0.554054	0.492196	0.574885	0.489748	0.45427	0.793918	0.579799	0.660586	0.735096	0.68551	0.325187	0.135507	0.0674374	0.501071	0.690982	0.230347	0.0674374	0.149131	0.911615	0.307313	0.913626	0.713838	0.00649351	NA's	NA's	NA's	NA's	NA's	NA's	NA's	NA's	NA's	NA's	NA's	NA's	NA's	NA's	NA's	chr1:193121069-193121106;chr1:193121126-193121269%chr1:193121126-193121269;chr1:193121541-193121748	LINE;Simple_repeat%Simple_repeat;SINE	L2;Simple_repeat%Simple_repeat;B4	(CA)n;B4A%L2;(CA)n
chr1	193594251	193594750	chr1:193594251-193594750	0.186375	0.216804	0.183617	0.261829	0.312017	0.236406	0.439401	0.343147	0.401369	0.397874	0.359251	0	0.21294	0.168594	0.232841	0.388208	0.10647	0.168594	0.0187967	0.588818	0.038346	0.504424	0.599784	0.004329	NA	NA	NA	NA	chr1:193541713-193608134_1	ENSMUSG00000026623_Lpgat1	chr1:193587551-193600201_1;chr1:193587551-193600201_1;chr1:193587551-193600201_1;chr1:193587551-193600201_1	ENSMUST00000027932_ENSMUST00000027932_5;ENSMUST00000094180_ENSMUST00000094180_5;ENSMUST00000110855_ENSMUST00000110855_5;ENSMUST00000110856_ENSMUST00000110856_5	ENSMUSG00000026623;ENSMUSG00000026623;ENSMUSG00000026623;ENSMUSG00000026623	NA	NA	NA	chr1:193541713-193608134_1;chr1:193541902-193602492_1;chr1:193542268-193603856_1;chr1:193542393-193602492_1	ENSMUST00000110855_Lpgat1-202;ENSMUST00000027932_Lpgat1-201;ENSMUST00000110856_Lpgat1-002;ENSMUST00000094180_Lpgat1-001	ENSMUSG00000026623_Lpgat1;ENSMUSG00000026623_Lpgat1;ENSMUSG00000026623_Lpgat1;ENSMUSG00000026623_Lpgat1	chr1:193594230-193594491;chr1:193594687-193594803	LTR;SINE	ERVL;Alu	MLT2B1;B1_Mur1
chr1	193667251	193667750	chr1:193667251-193667750	0.142522	0.20235	0.183617	0.130914	0.165882	0.208593	0.35951	0.266234	0.245281	0.271719	0.227282	0.0929107	0.154866	0.185453	0.172313	0.274005	0.123888	0.185453	0.0098317	0.575434	0.0192641	0.506542	0.628869	0.004329	NA	NA	NA	NA	NA	NA	NA	NA	NA	NA	NA	NA	NA	NA	NA	chr1:193667744-193667823	Simple_repeat	Simple_repeat	(TATG)n
chr1	193701251	193701750	chr1:193701251-193701750	0.296008	0.317979	0.31623	0.273212	0.28437	0.176145	0.339537	0.384561	0.328899	0.562846	0.329925	0	0.154866	0.101156	0.277324	0.389154	0.0774328	0.101156	0.0412582	0.732432	0.0810544	0.731589	0.712634	0.004329	NA	NA	NA	NA	NA	NA	NA	NA	NA	NA	NA	NA	NA	NA	NA	chr1:193701203-193701405;chr1:193701439-193701551	SINE;SINE	B4;B4	B4;B4
chr1	194160001	194160750	chr1:194160001-194160750	0.164449	0.279436	0.21167	0.179296	0.28042	0.303619	0.376986	0.428933	0.370709	0.393022	0.370249	0.263247	0.154866	0.151734	0.236482	0.38798	0.209056	0.151734	0.0330231	0.815496	0.07194	0.755264	0.616389	0.004329	NA's	NA's	NA's	NA's	chr1:194014666-194334041_1	ENSMUSG00000058248_Kcnh1	chr1:194100973-194161281_1;chr1:194101054-194161281_1	ENSMUST00000110844_ENSMUST00000110844_5;ENSMUST00000078470_ENSMUST00000078470_5	ENSMUSG00000058248;ENSMUSG00000058248	NA's	NA's	NA's	chr1:194014666-194334041_1;chr1:194014666-194334040_1	ENSMUST00000078470_Kcnh1-001;ENSMUST00000110844_Kcnh1-002	ENSMUSG00000058248_Kcnh1;ENSMUSG00000058248_Kcnh1	NA's	NA's	NA's	NA's
chr1	196588751	196589250	chr1:196588751-196589250	0.230229	0.236075	0.239722	0.159374	0.0315966	0.190052	0.314571	0.248485	0.250856	0.402726	0.322593	0.371643	0.116149	0.26975	0.181175	0.307846	0.243896	0.26975	0.027836	0.920886	0.0535711	0.75185	0.588523	0.004329	NA	chr1:196588593-196588793_1	ENSMUSE00000161402_ENSMUST00000027952	ENSMUSG00000026640	chr1:196446023-196643063_1	ENSMUSG00000026640_Plxna2	chr1:196588794-196590675_1	ENSMUST00000027952_ENSMUST00000027952_9	ENSMUSG00000026640	chr1:196588761-196591261_1	ENSMUST00000135664_Plxna2-004	ENSMUSG00000026640_Plxna2	chr1:196446023-196643063_1	ENSMUST00000027952_Plxna2-001	ENSMUSG00000026640_Plxna2	NA	NA	NA	NA
chr10	3139501	3140000	chr10:3139501-3140000	0.383714	0.549236	0.678363	0.44397	0.406806	0.296666	0.629142	0.704042	0.730268	0.703557	0.894463	0.371643	0.154866	0.101156	0.459793	0.732295	0.263254	0.101156	0.131415	0.788425	0.256232	0.691243	0.62788	0.00865801	NA	NA	NA	NA	chr10:3134304-3227478_1	ENSMUSG00000015202_Cnksr3	chr10:3134910-3185733_1	ENSMUST00000015346_ENSMUST00000015346_0	ENSMUSG00000015202	NA	NA	NA	chr10:3134304-3227478_1	ENSMUST00000015346_Cnksr3-001	ENSMUSG00000015202_Cnksr3	chr10:3139567-3139699	SINE	MIR	MIR
chr10	3213501	3214000	chr10:3213501-3214000	0.169931	0.211986	0.117311	0.159374	0.181681	0.254947	0.269632	0.230736	0.373496	0.305683	0.278603	0	0	0.0337187	0.182538	0.29163	0	0.0337187	0.0196111	0.767179	0.0331482	0.624305	0.625923	0.00865801	NA	NA	NA	NA	chr10:3134304-3227478_1	ENSMUSG00000015202_Cnksr3	chr10:3212020-3217393_1;chr10:3212020-3217393_1	ENSMUST00000015346_ENSMUST00000015346_8;ENSMUST00000150282_ENSMUST00000150282_1	ENSMUSG00000015202;ENSMUSG00000015202	NA	NA	NA	chr10:3134304-3227478_1;chr10:3211035-3227478_1	ENSMUST00000015346_Cnksr3-001;ENSMUST00000150282_Cnksr3-002	ENSMUSG00000015202_Cnksr3;ENSMUSG00000015202_Cnksr3	chr10:3213448-3213647;chr10:3213804-3214234	SINE;LINE	B2;L1	B3;Lx2B
chr10	5968251	5968750	chr10:5968251-5968750	0.515273	0.491422	0.53045	0.375667	0.438403	0.217864	0.773945	0.615297	0.535158	0.596811	0.57187	0.216792	0.116149	0.118015	0.42818	0.618616	0.16647	0.118015	0.0984251	0.732701	0.203339	0.728935	0.692158	0.004329	NA	NA	NA	NA	chr10:5958433-5979459_1	ENSMUSG00000075327_Zbtb2	chr10:5958697-5971786_1;chr10:5959190-5971786_1	ENSMUST00000100078_ENSMUST00000100078_0;ENSMUST00000100077_ENSMUST00000100077_0	ENSMUSG00000075327;ENSMUSG00000075327	NA	NA	NA	chr10:5958433-5979455_1;chr10:5959097-5979459_1	ENSMUST00000100078_Zbtb2-202;ENSMUST00000100077_Zbtb2-201	ENSMUSG00000075327_Zbtb2;ENSMUSG00000075327_Zbtb2	chr10:5968179-5968307;chr10:5968338-5968528;chr10:5968692-5968822	SINE;SINE;DNA	Alu;B2;MER1_type	B1_Mus1;B2_Mm2;RCHARR1
chr10	5969001	5969500	chr10:5969001-5969500	0.400159	0.42879	0.239722	0.273212	0.331764	0.273489	0.494326	0.520636	0.418093	0.543437	0.70384	0	0.0193582	0.0505781	0.324523	0.536066	0.0096791	0.0505781	0.0257808	0.49477	0.0537574	0.432514	0.605378	0.00865801	NA	NA	NA	NA	chr10:5958433-5979459_1	ENSMUSG00000075327_Zbtb2	chr10:5958697-5971786_1;chr10:5959190-5971786_1	ENSMUST00000100078_ENSMUST00000100078_0;ENSMUST00000100077_ENSMUST00000100077_0	ENSMUSG00000075327;ENSMUSG00000075327	NA	NA	NA	chr10:5958433-5979455_1;chr10:5959097-5979459_1	ENSMUST00000100078_Zbtb2-202;ENSMUST00000100077_Zbtb2-201	ENSMUSG00000075327_Zbtb2;ENSMUSG00000075327_Zbtb2	chr10:5968942-5969502	DNA	MER1_type	RCHARR1
chr10	5972001	5972500	chr10:5972001-5972500	0.394677	0.433607	0.469244	0.210601	0.327815	0.449634	0.604176	0.479222	0.618777	0.451247	0.535211	0.309702	0	0.0337187	0.38093	0.537727	0.154851	0.0337187	0.0479169	0.574644	0.0937916	0.569535	0.708408	0.00865801	NA	NA	NA	NA	chr10:5958433-5979459_1	ENSMUSG00000075327_Zbtb2	chr10:5971972-5976689_1;chr10:5971972-5976689_1	ENSMUST00000100077_ENSMUST00000100077_1;ENSMUST00000100078_ENSMUST00000100078_1	ENSMUSG00000075327;ENSMUSG00000075327	NA	NA	NA	chr10:5958433-5979455_1;chr10:5959097-5979459_1	ENSMUST00000100078_Zbtb2-202;ENSMUST00000100077_Zbtb2-201	ENSMUSG00000075327_Zbtb2;ENSMUSG00000075327_Zbtb2	chr10:5972299-5972324;chr10:5972324-5972520	Simple_repeat;SINE	Simple_repeat;B2	(TTTTC)n;B2_Mm2
chr10	6084751	6085250	chr10:6084751-6085250	0.367269	0.260164	0.275426	0.335824	0.272521	0.190052	0.374489	0.437808	0.596479	0.548289	0.520548	0	0.096791	0.219172	0.283543	0.495523	0.0483955	0.219172	0.0135877	0.411107	0.0494931	0.448961	0.572209	0.004329	NA	NA	NA	NA	NA	NA	NA	NA	NA	NA	NA	NA	NA	NA	NA	chr10:6085246-6085345	LINE	L1	L1MA4
chr10	6844751	6845250	chr10:6844751-6845250	0.186375	0.183079	0.188718	0.193526	0.173781	0.180781	0.239673	0.218904	0.239706	0.237754	0.337256	0.278732	0	0.236031	0.184377	0.254659	0.139366	0.236031	0.0111926	0.573798	0.0257847	0.630555	0.724014	0.004329	NA	NA	NA	NA	NA	NA	NA	NA	NA	NA	NA	NA	NA	NA	NA	chr10:6844612-6844995	LTR	ERVK	BGLII_B
chr10	7557751	7558250	chr10:7557751-7558250	0.137041	0.20235	0.168316	0.130914	0.221176	0.157604	0.224694	0.378644	0.362347	0.281423	0.256608	0.340672	0.0387164	0.101156	0.169567	0.300743	0.189694	0.101156	0.0444224	1.24297	0.0626896	0.832534	0.563826	0.004329	NA	NA	NA	NA	chr10:7552265-7590194_1	ENSMUSG00000039981_Zc3h12d	chr10:7552361-7559562_1	ENSMUST00000039484_ENSMUST00000039484_0	ENSMUSG00000039981	NA	NA	NA	chr10:7552265-7590194_1	ENSMUST00000039484_Zc3h12d-201	ENSMUSG00000039981_Zc3h12d	chr10:7558204-7558231	Simple_repeat	Simple_repeat	(TTCA)n
chr10	7669501	7670000	chr10:7669501-7670000	0.109633	0.255347	0.122411	0.204909	0.288319	0.227135	0.574217	0.360896	0.362347	0.315388	0.293266	0.247762	0.21294	0.168594	0.201292	0.381223	0.230351	0.168594	0.0153968	0.616436	0.0387744	0.516528	0.528018	0.004329	NA	NA	NA	NA	chr10:7625451-7676028_-1	ENSMUSG00000015755_Map3k7ip2	chr10:7644671-7675598_-1;chr10:7653007-7675598_-1	ENSMUST00000146444_ENSMUST00000146444_0;ENSMUST00000147938_ENSMUST00000147938_0	ENSMUSG00000015755;ENSMUSG00000015755	NA	NA	NA	chr10:7625451-7676028_-1;chr10:7631290-7675691_-1	ENSMUST00000146444_Map3k7ip2-001;ENSMUST00000147938_Map3k7ip2-002	ENSMUSG00000015755_Map3k7ip2;ENSMUSG00000015755_Map3k7ip2	chr10:7669405-7669560;chr10:7669582-7669605;chr10:7669605-7669780	SINE;Simple_repeat;Low_complexity	B4;Simple_repeat;Low_complexity	RSINE1;(CCTA)n;CT-rich
chr10	7730751	7731250	chr10:7730751-7731250	0.750984	0.751586	0.372335	0.517965	0.687226	0.681404	1.05856	0.757289	0.891931	0.790895	0.967779	0.371643	0.193582	0.202312	0.626917	0.89329	0.282612	0.202312	0.22515	0.756878	0.36238	0.673891	0.701806	0.004329	NA	NA	NA	NA	NA	NA	NA	NA	NA	NA	NA	NA	NA	NA	NA	NA	NA	NA	NA
chr10	7969251	7969750	chr10:7969251-7969750	0.120596	0.187897	0.224421	0.204909	0.18563	0.115885	0.309578	0.272151	0.228557	0.281423	0.30793	0	0.0774328	0.354046	0.173223	0.279928	0.0387164	0.354046	0.00955501	0.5643	0.0157869	0.448852	0.618813	0.004329	NA	NA	NA	NA	chr10:7924551-8238623_-1	ENSMUSG00000047712_Ust	chr10:7967985-8017853_-1	ENSMUST00000061601_ENSMUST00000061601_4	ENSMUSG00000047712	NA	NA	NA	chr10:7924551-8238623_-1	ENSMUST00000061601_Ust-201	ENSMUSG00000047712_Ust	chr10:7969355-7969565	SINE	B2	B3
chr10	8060001	8060500	chr10:8060001-8060500	0.416604	0.520329	0.550852	0.404127	0.568739	0.398645	0.619156	0.662628	0.668948	0.621071	0.637855	0	0	0.0505781	0.476549	0.641932	0	0.0505781	0.145419	0.800208	0.241278	0.765192	0.742368	0.004329	NA	NA	NA	NA	chr10:7924551-8238623_-1	ENSMUSG00000047712_Ust	chr10:8050022-8110685_-1	ENSMUST00000061601_ENSMUST00000061601_1	ENSMUSG00000047712	NA	NA	NA	chr10:7924551-8238623_-1	ENSMUST00000061601_Ust-201	ENSMUSG00000047712_Ust	NA	NA	NA	NA
chr10	8313001	8313500	chr10:8313001-8313500	0.148004	0.1349	0.178517	0.199217	0.181681	0.203958	0.324558	0.207071	0.278728	0.208641	0.315261	0.0619404	0.0774328	0.118015	0.174379	0.266852	0.0696866	0.118015	0.0160031	0.725448	0.0315723	0.66586	0.653469	0.004329	NA	NA	NA	NA	NA	NA	NA	NA	NA	NA	NA	NA	NA	NA	NA	chr10:8312767-8313112;chr10:8313410-8313519	LTR;SINE	MaLR;Alu	ORR1B1;PB1
chr10	8482751	8483250	chr10:8482751-8483250	0.641351	0.891304	0.698765	0.614728	0.624033	0.792654	1.01362	1.13002	0.797163	0.921903	1.0191	0.464553	0.0193582	0.505781	0.710473	0.97636	0.241956	0.505781	0.0761552	0.388421	0.162381	0.412722	0.727675	0.00865801	NA	NA	NA	NA	chr10:8442017-8605868_-1	ENSMUSG00000015305_Sash1	chr10:8476560-8500316_-1	ENSMUST00000015449_ENSMUST00000015449_7	ENSMUSG00000015305	NA	NA	NA	chr10:8442017-8605868_-1	ENSMUST00000015449_Sash1-201	ENSMUSG00000015305_Sash1	chr10:8483178-8483215	Low_complexity	Low_complexity	CT-rich
chr10	8566001	8566500	chr10:8566001-8566500	0.33438	0.457697	0.438641	0.364283	0.347563	0.398645	0.644122	0.526553	0.563031	0.645332	0.498553	0.185821	0.174224	0.0505781	0.390201	0.575518	0.180023	0.0505781	0.0653151	0.654965	0.118545	0.598251	0.678	0.004329	NA	NA	NA	NA	chr10:8442017-8605868_-1	ENSMUSG00000015305_Sash1	chr10:8534256-8570160_-1	ENSMUST00000015449_ENSMUST00000015449_1	ENSMUSG00000015305	NA	NA	NA	chr10:8442017-8605868_-1	ENSMUST00000015449_Sash1-201	ENSMUSG00000015305_Sash1	chr10:8566063-8566105	Simple_repeat	Simple_repeat	(CCG)n
chr10	9052501	9053000	chr10:9052501-9053000	0.339861	0.260164	0.413139	0.290288	0.229075	0.398645	0.529278	0.455557	0.484987	0.548289	0.535211	0	0.0580746	0.0505781	0.321862	0.510665	0.0290373	0.0505781	0.0378035	0.604082	0.0530632	0.451088	0.630281	0.004329	NA	NA	NA	NA	NA	NA	NA	NA	NA	NA	NA	NA	NA	NA	NA	chr10:9052689-9052927;chr10:9052927-9052961;chr10:9052961-9053050	LTR;Simple_repeat;LTR	ERVK;Simple_repeat;ERVK	RMER17C;(GA)n;RMER17C
chr10	9229501	9230000	chr10:9229501-9230000	0.592016	0.558872	0.555952	0.535041	0.671428	0.658227	0.70404	1.07677	0.763716	0.91705	0.909126	0.0619404	0.232298	0.0842968	0.595256	0.874141	0.147119	0.0842968	0.0706991	0.446687	0.0948894	0.352393	0.680962	0.004329	NA	NA	NA	NA	NA	NA	NA	NA	NA	NA	NA	NA	NA	NA	NA	chr10:9229315-9229501	SINE	B4	B4
chr10	9517001	9517500	chr10:9517001-9517500	0.20282	0.168625	0.158115	0.130914	0.248823	0.176145	0.254653	0.343147	0.412518	0.213493	0.256608	0	0.193582	0.202312	0.180907	0.296084	0.096791	0.202312	0.0084438	0.507941	0.018716	0.462053	0.611	0.00865801	NA	NA	NA	NA	chr10:9475345-9620877_-1	ENSMUSG00000019790_Stxbp5	chr10:9509227-9517919_-1;chr10:9509227-9517919_-1;chr10:9509227-9517919_-1;chr10:9509227-9517919_-1;chr10:9509227-9517919_-1;chr10:9509227-9517651_-1;chr10:9516820-9517919_-1	ENSMUST00000038213_ENSMUST00000038213_17;ENSMUST00000105570_ENSMUST00000105570_17;ENSMUST00000125200_ENSMUST00000125200_17;ENSMUST00000139779_ENSMUST00000139779_0;ENSMUST00000141722_ENSMUST00000141722_17;ENSMUST00000151435_ENSMUST00000151435_0;ENSMUST00000136324_ENSMUST00000136324_0	ENSMUSG00000019790;ENSMUSG00000019790;ENSMUSG00000019790;ENSMUSG00000019790;ENSMUSG00000019790;ENSMUSG00000019790;ENSMUSG00000019790	chr10:9519835-9517335_-1;chr10:9519966-9517466_-1;chr10:9519995-9517495_-1	ENSMUST00000151435_Stxbp5-004;ENSMUST00000139779_Stxbp5-008;ENSMUST00000136324_Stxbp5-007	ENSMUSG00000019790_Stxbp5;ENSMUSG00000019790_Stxbp5;ENSMUSG00000019790_Stxbp5	chr10:9475345-9620481_-1;chr10:9475345-9620481_-1;chr10:9479756-9620877_-1;chr10:9479794-9517835_-1;chr10:9480711-9620481_-1;chr10:9489235-9517995_-1;chr10:9508834-9517966_-1	ENSMUST00000038213_Stxbp5-001;ENSMUST00000105570_Stxbp5-201;ENSMUST00000141722_Stxbp5-002;ENSMUST00000151435_Stxbp5-004;ENSMUST00000125200_Stxbp5-003;ENSMUST00000136324_Stxbp5-007;ENSMUST00000139779_Stxbp5-008	ENSMUSG00000019790_Stxbp5;ENSMUSG00000019790_Stxbp5;ENSMUSG00000019790_Stxbp5;ENSMUSG00000019790_Stxbp5;ENSMUSG00000019790_Stxbp5;ENSMUSG00000019790_Stxbp5;ENSMUSG00000019790_Stxbp5	chr10:9516981-9517010	Simple_repeat	Simple_repeat	(TTTG)n
chr10	10176501	10177000	chr10:10176501-10177000	0.257637	0.173443	0.311129	0.239061	0.28437	0.259583	0.314571	0.473306	0.334474	0.373613	0.520548	0	0.21294	0.134875	0.254204	0.403302	0.10647	0.134875	0.0270668	0.647197	0.0674681	0.644048	0.630305	0.004329	NA	NA	NA	NA	chr10:10055507-10192124_-1	ENSMUSG00000050994_9130014G24Rik	chr10:10169928-10192038_-1;chr10:10169928-10192038_-1	ENSMUST00000132573_ENSMUST00000132573_0;ENSMUST00000152003_ENSMUST00000152003_0	ENSMUSG00000050994;ENSMUSG00000050994	NA	NA	NA	chr10:10055507-10192124_-1;chr10:10120358-10192124_-1	ENSMUST00000152003_9130014G24Rik-204;ENSMUST00000132573_9130014G24Rik-202	ENSMUSG00000050994_9130014G24Rik;ENSMUSG00000050994_9130014G24Rik	NA	NA	NA	NA
chr10	10605001	10605500	chr10:10605001-10605500	0.0986694	0.20235	0.0969091	0.136606	0.0947898	0.139062	0.149796	0.295816	0.222983	0.325092	0.329925	0.0309702	0	0.202312	0.128064	0.264722	0.0154851	0.202312	0.00931072	0.753465	0.030901	0.664043	0.483769	0.00865801	NA	NA	NA	NA	chr10:10405857-10802154_-1	ENSMUSG00000019828_Grm1	chr10:10502593-10656126_-1;chr10:10502593-10656126_-1;chr10:10502593-10656126_-1	ENSMUST00000044306_ENSMUST00000044306_2;ENSMUST00000105560_ENSMUST00000105560_1;ENSMUST00000105561_ENSMUST00000105561_2	ENSMUSG00000019828;ENSMUSG00000019828;ENSMUSG00000019828	NA	NA	NA	chr10:10405857-10802154_-1;chr10:10408386-10802103_-1;chr10:10408599-10800754_-1	ENSMUST00000044306_Grm1-002;ENSMUST00000105561_Grm1-001;ENSMUST00000105560_Grm1-006	ENSMUSG00000019828_Grm1;ENSMUSG00000019828_Grm1;ENSMUSG00000019828_Grm1	NA	NA	NA	NA
chr10	11329001	11329500	chr10:11329001-11329500	0.0877061	0.187897	0.163215	0.165066	0.114538	0.208593	0.259646	0.242569	0.278728	0.257162	0.256608	0	0	0.0168594	0.154502	0.258943	0	0.0168594	0.0161271	0.821945	0.0295175	0.663493	0.596666	0.004329	chr10:11328902-11329419	chr10:11329055-11330236_1	ENSMUSE00000616182_ENSMUST00000052902	ENSMUSG00000045455	chr10:11329055-11330236_1	ENSMUSG00000045455_AC102009.2	NA	NA	NA	chr10:11327055-11329555_1	ENSMUST00000052902_AC102009.2-201	ENSMUSG00000045455_AC102009.2	chr10:11329055-11330236_1	ENSMUST00000052902_AC102009.2-201	ENSMUSG00000045455_AC102009.2	NA	NA	NA	NA
chr10	12217001	12217500	chr10:12217001-12217500	0.30149	0.510693	0.443742	0.461046	0.398907	0.565519	0.539265	0.585716	0.613202	0.674444	0.57187	0.0929107	0	0.118015	0.4469	0.596899	0.0464553	0.118015	0.289679	1.20434	0.402294	1.0626	0.748702	0.00865801	NA	NA	NA	NA	chr10:12101986-12581533_-1	ENSMUSG00000019820_Utrn	chr10:12206453-12221175_-1;chr10:12206453-12221175_-1	ENSMUST00000064997_ENSMUST00000064997_3;ENSMUST00000076817_ENSMUST00000076817_52	ENSMUSG00000019820;ENSMUSG00000019820	NA	NA	NA	chr10:12101986-12581533_-1;chr10:12101986-12334432_-1	ENSMUST00000076817_Utrn-202;ENSMUST00000064997_Utrn-201	ENSMUSG00000019820_Utrn;ENSMUSG00000019820_Utrn	NA	NA	NA	NA
chr10	12393001	12393500	chr10:12393001-12393500	0.306971	0.250529	0.0969091	0.290288	0.347563	0.148333	0.449387	0.360896	0.524009	0.41243	0.344588	0.371643	0.116149	0.505781	0.240099	0.418262	0.243896	0.505781	0.0370984	0.802209	0.0838486	0.692308	0.574039	0.00865801	NA	NA	NA	NA	chr10:12101986-12581533_-1	ENSMUSG00000019820_Utrn	chr10:12391729-12398377_-1	ENSMUST00000076817_ENSMUST00000076817_32	ENSMUSG00000019820	NA	NA	NA	chr10:12101986-12581533_-1	ENSMUST00000076817_Utrn-202	ENSMUSG00000019820_Utrn	chr10:12393125-12393331	SINE	B2	B3A
chr10	12437751	12438250	chr10:12437751-12438250	0.2686	0.260164	0.183617	0.32444	0.209328	0.250312	0.499319	0.272151	0.39022	0.431839	0.388578	0.433583	0.348448	0	0.24941	0.396421	0.391015	0	0.0337297	0.736364	0.078522	0.706869	0.629154	0.00865801	NA	NA	NA	NA	chr10:12101986-12581533_-1	ENSMUSG00000019820_Utrn	chr10:12434173-12439815_-1	ENSMUST00000076817_ENSMUST00000076817_17	ENSMUSG00000019820	NA	NA	NA	chr10:12101986-12581533_-1	ENSMUST00000076817_Utrn-202	ENSMUSG00000019820_Utrn	chr10:12437835-12437982	Low_complexity	Low_complexity	GA-rich
chr10	12660501	12662000	chr10:12660501-12662000	1.0141	1.37791	1.12211	1.03024	0.766218	1.4277	1.64276	1.79856	1.71139	1.76132	1.89157	0.154851	0.0580746	0.101156	1.13516	1.76112	0.162605	0.101156	0.191433	0.529557	0.37554	0.487731	0.511016	0.004329	chr10:12660822-12661835	chr10:12659941-12661787_-1	ENSMUSE00000312131_ENSMUST00000042861	ENSMUSG00000039232	chr10:12659941-12684039_-1	ENSMUSG00000039232_Stx11	chr10:12661788-12663957_-1%NA's	ENSMUST00000042861_ENSMUST00000042861_1%NA's	ENSMUSG00000039232%NA's	NA's	NA's	NA's	chr10:12659941-12684039_-1	ENSMUST00000042861_Stx11-201	ENSMUSG00000039232_Stx11	NA's	NA's	NA's	NA's
chr10	12810251	12810750	chr10:12810251-12810750	1.56775	2.17767	1.99429	1.8328	1.38235	2.20645	2.73627	2.43161	2.96567	2.65411	2.44144	0.0619404	0.135507	0.26975	1.86022	2.64582	0.0987239	0.26975	0.474203	0.370185	0.80955	0.340065	0.703078	0.004329	chr10:12810164-12811608	chr10:12810497-12810826_1;chr10:12810518-12810830_1;chr10:12810594-12810830_1;chr10:12810594-12810830_1;chr10:12810638-12810830_1;chr10:12810638-12810826_1;chr10:12810638-12810830_1;chr10:12810638-12810830_1;chr10:12810638-12810830_1;chr10:12810638-12810830_1;chr10:12810638-12810830_1;chr10:12810638-12810830_1;chr10:12810638-12810826_1;chr10:12810638-12810826_1;chr10:12810638-12810826_1;chr10:128…	ENSMUSE00000831988_ENSMUST00000123135;ENSMUSE00000827277_ENSMUST00000135095;ENSMUSE00000712790_ENSMUST00000121646;ENSMUSE00000712790_ENSMUST00000124252;ENSMUSE00000508496_ENSMUST00000121325;ENSMUSE00000818184_ENSMUST00000130894;ENSMUSE00000508496_ENSMUST00000129989;ENSMUSE00000508496_ENSMUST00000144437;ENSMUSE00000508496_ENSMUST00000130449;ENSMUSE00000508496_ENSMUST00000139262;ENSMUSE00000508496_…	ENSMUSG00000019817;ENSMUSG00000019817;ENSMUSG00000019817;ENSMUSG00000019817;ENSMUSG00000019817;ENSMUSG00000019817;ENSMUSG00000019817;ENSMUSG00000019817;ENSMUSG00000019817;ENSMUSG00000019817;ENSMUSG00000019817;ENSMUSG00000019817;ENSMUSG00000019817;ENSMUSG00000019817;ENSMUSG00000019817;ENSMUSG00000019817;ENSMUSG00000019817;ENSMUSG00000019817;ENSMUSG00000019817;ENSMUSG00000019817;ENSMUSG00000019817;…	chr10:12810497-12851500_1	ENSMUSG00000019817_Plagl1	NA	NA	NA	chr10:12808497-12810997_1;chr10:12808518-12811018_1;chr10:12808594-12811094_1;chr10:12808594-12811094_1;chr10:12808638-12811138_1;chr10:12808638-12811138_1;chr10:12808638-12811138_1;chr10:12808638-12811138_1;chr10:12808638-12811138_1;chr10:12808638-12811138_1;chr10:12808638-12811138_1;chr10:12808638-12811138_1;chr10:12808638-12811138_1;chr10:12808638-12811138_1;chr10:12808638-12811138_1;chr10:128…	ENSMUST00000123135_Plagl1-007;ENSMUST00000135095_Plagl1-008;ENSMUST00000121646_Plagl1-001;ENSMUST00000124252_Plagl1-010;ENSMUST00000121325_Plagl1-002;ENSMUST00000130894_Plagl1-009;ENSMUST00000129989_Plagl1-011;ENSMUST00000144437_Plagl1-012;ENSMUST00000130449_Plagl1-013;ENSMUST00000139262_Plagl1-014;ENSMUST00000135826_Plagl1-015;ENSMUST00000138433_Plagl1-016;ENSMUST00000150773_Plagl1-017;ENSMUST00…	ENSMUSG00000019817_Plagl1;ENSMUSG00000019817_Plagl1;ENSMUSG00000019817_Plagl1;ENSMUSG00000019817_Plagl1;ENSMUSG00000019817_Plagl1;ENSMUSG00000019817_Plagl1;ENSMUSG00000019817_Plagl1;ENSMUSG00000019817_Plagl1;ENSMUSG00000019817_Plagl1;ENSMUSG00000019817_Plagl1;ENSMUSG00000019817_Plagl1;ENSMUSG00000019817_Plagl1;ENSMUSG00000019817_Plagl1;ENSMUSG00000019817_Plagl1;ENSMUSG00000019817_Plagl1;ENSMUSG00…	chr10:12810497-12844666_1;chr10:12810518-12844821_1;chr10:12810594-12851500_1;chr10:12810594-12844705_1;chr10:12810638-12850788_1;chr10:12810638-12832354_1;chr10:12810638-12826179_1;chr10:12810638-12836510_1;chr10:12810638-12834013_1;chr10:12810638-12836526_1;chr10:12810638-12836587_1;chr10:12810638-12836570_1;chr10:12810638-12828707_1;chr10:12810638-12836528_1;chr10:12810638-12844705_1;chr10:128…	ENSMUST00000123135_Plagl1-007;ENSMUST00000135095_Plagl1-008;ENSMUST00000121646_Plagl1-001;ENSMUST00000124252_Plagl1-010;ENSMUST00000121325_Plagl1-002;ENSMUST00000130894_Plagl1-009;ENSMUST00000129989_Plagl1-011;ENSMUST00000144437_Plagl1-012;ENSMUST00000130449_Plagl1-013;ENSMUST00000139262_Plagl1-014;ENSMUST00000135826_Plagl1-015;ENSMUST00000138433_Plagl1-016;ENSMUST00000150773_Plagl1-017;ENSMUST00…	ENSMUSG00000019817_Plagl1;ENSMUSG00000019817_Plagl1;ENSMUSG00000019817_Plagl1;ENSMUSG00000019817_Plagl1;ENSMUSG00000019817_Plagl1;ENSMUSG00000019817_Plagl1;ENSMUSG00000019817_Plagl1;ENSMUSG00000019817_Plagl1;ENSMUSG00000019817_Plagl1;ENSMUSG00000019817_Plagl1;ENSMUSG00000019817_Plagl1;ENSMUSG00000019817_Plagl1;ENSMUSG00000019817_Plagl1;ENSMUSG00000019817_Plagl1;ENSMUSG00000019817_Plagl1;ENSMUSG00…	NA	NA	NA	NA
chr10	12955501	12956000	chr10:12955501-12956000	0.263118	0.158989	0.168316	0.159374	0.201428	0.176145	0.334544	0.319481	0.295452	0.218345	0.329925	0.0309702	0.271015	0.0337187	0.187895	0.299549	0.150993	0.0337187	0.0245955	0.834666	0.0562539	0.791786	0.627259	0.00865801	NA	NA	NA	NA	chr10:12933201-13194202_-1	ENSMUSG00000062866_Phactr2	chr10:12954018-12959715_-1;chr10:12954018-12959715_-1;chr10:12954018-12959715_-1;chr10:12954018-12959715_-1;chr10:12954018-12959715_-1;chr10:12954018-12959715_-1;chr10:12954018-12959715_-1	ENSMUST00000079698_ENSMUST00000079698_9;ENSMUST00000094661_ENSMUST00000094661_8;ENSMUST00000105543_ENSMUST00000105543_9;ENSMUST00000105544_ENSMUST00000105544_8;ENSMUST00000105545_ENSMUST00000105545_7;ENSMUST00000105546_ENSMUST00000105546_8;ENSMUST00000105547_ENSMUST00000105547_9	ENSMUSG00000062866;ENSMUSG00000062866;ENSMUSG00000062866;ENSMUSG00000062866;ENSMUSG00000062866;ENSMUSG00000062866;ENSMUSG00000062866	NA	NA	NA	chr10:12933201-13194202_-1;chr10:12933201-13108559_-1;chr10:12933203-13044095_-1;chr10:12933726-13043960_-1;chr10:12933726-13043960_-1;chr10:12933726-13011934_-1;chr10:12934064-13108776_-1	ENSMUST00000105547_Phactr2-001;ENSMUST00000105546_Phactr2-004;ENSMUST00000105543_Phactr2-003;ENSMUST00000105545_Phactr2-203;ENSMUST00000105544_Phactr2-202;ENSMUST00000094661_Phactr2-201;ENSMUST00000079698_Phactr2-002	ENSMUSG00000062866_Phactr2;ENSMUSG00000062866_Phactr2;ENSMUSG00000062866_Phactr2;ENSMUSG00000062866_Phactr2;ENSMUSG00000062866_Phactr2;ENSMUSG00000062866_Phactr2;ENSMUSG00000062866_Phactr2	NA	NA	NA	NA
chr10	13343251	13343750	chr10:13343251-13343750	0.0931877	0.178261	0.178517	0.233369	0.248823	0.152968	0.289605	0.295816	0.267579	0.465803	0.388578	0.278732	0.193582	0.354046	0.180854	0.341476	0.236157	0.354046	0.00878955	0.518387	0.0353811	0.550839	0.529625	0.004329	NA	NA	NA	NA	NA	NA	NA	NA	NA	NA	NA	NA	NA	NA	NA	chr10:13343255-13343374	SINE	MIR	MIRb
chr10	13868501	13869000	chr10:13868501-13869000	0.158967	0.125264	0.219321	0.165066	0.240924	0.23177	0.259646	0.236653	0.262005	0.266867	0.329925	0.185821	0.406522	0.370906	0.190219	0.271019	0.296172	0.370906	0.0496659	1.17159	0.0859035	1.08145	0.701865	0.00865801	NA	chr10:13868718-13871182_1	ENSMUSE00000372611_ENSMUST00000015645	ENSMUSG00000015501	chr10:13686185-13871182_1	ENSMUSG00000015501_Hivep2	chr10:13863761-13868717_1	ENSMUST00000015645_ENSMUST00000015645_7	ENSMUSG00000015501	NA	NA	NA	chr10:13686185-13871182_1	ENSMUST00000015645_Hivep2-201	ENSMUSG00000015501_Hivep2	NA	NA	NA	NA
chr10	15141501	15142000	chr10:15141501-15142000	0.115114	0.0963572	0.0816076	0.17645	0.150084	0.217864	0.189741	0.278067	0.301027	0.22805	0.344588	0.0619404	0	0.151734	0.139579	0.268295	0.0309702	0.151734	0.0180049	0.961334	0.0464224	0.803067	0.520247	0.00865801	NA	NA	NA	NA	NA	NA	NA	NA	NA	NA	NA	NA	NA	NA	NA	chr10:15141376-15141683;chr10:15141683-15141750;chr10:15141800-15141829	LINE;Simple_repeat;Low_complexity	L1;Simple_repeat;Low_complexity	Lx3C;(GA)n;AT_rich
chr10	16325001	16325500	chr10:16325001-16325500	0.208302	0.395065	0.249923	0.364283	0.335714	0.180781	0.534272	0.384561	0.429242	0.436691	0.425236	0	0.193582	0.0168594	0.289011	0.442	0.096791	0.0168594	0.0241533	0.537742	0.0472218	0.491642	0.653871	0.00865801	NA	NA	NA	NA	NA	NA	NA	NA	NA	NA	NA	NA	NA	NA	NA	chr10:16324979-16325403;chr10:16325403-16325560	LINE;Simple_repeat	L1;Simple_repeat	Lx7;(GAAA)n
chr10	16741501	16742000	chr10:16741501-16742000	0.115114	0.226439	0.198919	0.244753	0.288319	0.115885	0.309578	0.307649	0.267579	0.451247	0.329925	0.0309702	0.154866	0.134875	0.198238	0.333196	0.0929179	0.134875	0.0209289	0.729769	0.0541618	0.69847	0.594961	0.00865801	NA	NA	NA	NA	NA	NA	NA	NA	NA	NA	NA	NA	NA	NA	NA	NA	NA	NA	NA
chr10	17431251	17431750	chr10:17431251-17431750	0.257637	0.375793	0.42334	0.392743	0.229075	0.495988	0.59419	0.520636	0.568606	0.703557	0.447231	0	0.483955	0.26975	0.362429	0.566844	0.241978	0.26975	0.0496803	0.614991	0.110773	0.587157	0.639381	0.00865801	NA	NA	NA	NA	NA	NA	NA	NA	NA	NA	NA	NA	NA	NA	NA	chr10:17431195-17431330;chr10:17431431-17431475	SINE;Simple_repeat	Alu;Simple_repeat	B1F1;(TG)n
chr10	17737751	17738250	chr10:17737751-17738250	0.213784	0.144536	0.193818	0.182142	0.193529	0.245676	0.459374	0.248485	0.362347	0.257162	0.278603	0	0.096791	0	0.195581	0.321194	0.0483955	0	0.0196754	0.717192	0.015253	0.384512	0.608917	0.004329	NA	NA	NA	NA	chr10:17731069-17743000_-1	ENSMUSG00000078453_3110003A17Rik	chr10:17731623-17738644_-1	ENSMUST00000020002_ENSMUST00000020002_1	ENSMUSG00000078453	NA	NA	NA	chr10:17731069-17743000_-1	ENSMUST00000020002_3110003A17Rik-201	ENSMUSG00000078453_3110003A17Rik	chr10:17737625-17738078;chr10:17738180-17738326	LTR;SINE	ERVL;Alu	MT2A;B1_Mus1
chr10	17983751	17984250	chr10:17983751-17984250	0.191857	0.240893	0.21422	0.267521	0.181681	0.213229	0.274626	0.366812	0.31775	0.329944	0.337256	0	0	0.0168594	0.218233	0.325278	0	0.0168594	0.0076207	0.400015	0.0116501	0.331826	0.670914	0.004329	NA	NA	NA	NA	NA	NA	NA	NA	NA	NA	NA	NA	NA	NA	NA	chr10:17983431-17983804;chr10:17983804-17984209;chr10:17984209-17986730	LTR;LTR;LTR	ERVL;ERVK;ERVL	MERVL-int;IAPLTR2a;MERVL-int
chr10	18365751	18366250	chr10:18365751-18366250	0.153486	0.173443	0.20912	0.159374	0.118487	0.0741665	0.294598	0.2899	0.295452	0.237754	0.293266	0.0929107	0.0580746	0	0.148013	0.282194	0.0754926	0	0.00730665	0.577511	0.0181067	0.47684	0.524507	0.004329	NA	chr10:18365967-18366865_-1	ENSMUSE00000320063_ENSMUST00000019999	ENSMUSG00000019852	chr10:18307817-18463564_-1	ENSMUSG00000019852_D10Bwg1379e	chr10:18355653-18365966_-1	ENSMUST00000019999_ENSMUST00000019999_11	ENSMUSG00000019852	NA	NA	NA	chr10:18307817-18463564_-1	ENSMUST00000019999_D10Bwg1379e-201	ENSMUSG00000019852_D10Bwg1379e	chr10:18365724-18365878	DNA	MER1_type	URR1A
chr10	18457751	18458250	chr10:18457751-18458250	0.230229	0.255347	0.255024	0.256137	0.288319	0.152968	0.329551	0.33723	0.345623	0.325092	0.285935	0.247762	0.0580746	0.0842968	0.239671	0.324686	0.152918	0.0842968	0.00956091	0.407976	0.00994838	0.307194	0.738161	0.00865801	NA	NA	NA	NA	chr10:18307817-18463564_-1	ENSMUSG00000019852_D10Bwg1379e	chr10:18453916-18463346_-1	ENSMUST00000019999_ENSMUST00000019999_0	ENSMUSG00000019852	NA	NA	NA	chr10:18307817-18463564_-1	ENSMUST00000019999_D10Bwg1379e-201	ENSMUSG00000019852_D10Bwg1379e	NA	NA	NA	NA
chr10	19333251	19333750	chr10:19333251-19333750	0.213784	0.2698	0.193818	0.136606	0.252773	0.203958	0.349524	0.343147	0.273154	0.315388	0.26394	0.371643	0.0580746	0.168594	0.21179	0.30903	0.214859	0.168594	0.00754435	0.410115	0.0147865	0.393488	0.685337	0.00865801	NA	NA	NA	NA	NA	NA	NA	NA	NA	NA	NA	NA	NA	NA	NA	chr10:19332850-19333417;chr10:19333602-19334039	LTR;Simple_repeat	MaLR;Simple_repeat	MTE-int;(TCTG)n
chr10	19592001	19592500	chr10:19592001-19592500	0.356306	0.4047	0.377435	0.387051	0.272521	0.384739	0.544258	0.603465	0.457114	0.606515	0.410573	0	0.096791	0.0674374	0.363792	0.524385	0.0483955	0.0674374	0.106778	0.89823	0.287845	1.02313	0.69375	0.004329	chr10:19592140-19592629	NA	NA	NA	chr10:19579735-19627495_-1	ENSMUSG00000020003_Pex7	chr10:19589200-19604583_-1	ENSMUST00000020182_ENSMUST00000020182_7	ENSMUSG00000020003	NA	NA	NA	chr10:19579735-19627495_-1	ENSMUST00000020182_Pex7-001	ENSMUSG00000020003_Pex7	chr10:19591953-19592005;chr10:19592005-19592037	Simple_repeat;Simple_repeat	Simple_repeat;Simple_repeat	(TA)n;(CA)n
chr10	20238501	20239000	chr10:20238501-20239000	0.169931	0.245711	0.244823	0.239061	0.252773	0.315207	0.289605	0.384561	0.429242	0.349353	0.505885	0.278732	0.0580746	0.202312	0.244584	0.391729	0.168403	0.202312	0.0307661	0.717147	0.0709117	0.679787	0.624371	0.00865801	NA	NA	NA	NA	chr10:20117810-20444884_-1	ENSMUSG00000019990_Pde7b	chr10:20199565-20338935_-1	ENSMUST00000020165_ENSMUST00000020165_1	ENSMUSG00000019990	NA	NA	NA	chr10:20117810-20444884_-1	ENSMUST00000020165_Pde7b-201	ENSMUSG00000019990_Pde7b	NA	NA	NA	NA
chr10	20492001	20492500	chr10:20492001-20492500	0.0931877	0.130082	0.183617	0.187834	0.229075	0.152968	0.239673	0.218904	0.273154	0.3445	0.278603	0	0.0774328	0.134875	0.162794	0.270967	0.0387164	0.134875	0.00947829	0.598035	0.0242875	0.575142	0.60079	0.00865801	NA	NA	NA	NA	NA	NA	NA	NA	NA	NA	NA	NA	NA	NA	NA	chr10:20491792-20492129;chr10:20492263-20492361	LINE;LTR	L1;ERV1	L1MDa;LTR48B
chr10	20688251	20688750	chr10:20688251-20688750	0.372751	0.505875	0.387636	0.529349	0.545042	0.51453	0.549251	0.567967	0.752567	0.674444	0.652518	0.371643	0.116149	0.101156	0.475864	0.639349	0.243896	0.101156	0.0383868	0.411726	0.0956354	0.483694	0.744294	0.004329	NA	NA	NA	NA	chr10:20672465-20800234_1	ENSMUSG00000019986_Ahi1	chr10:20685828-20688793_1;chr10:20685828-20688793_1	ENSMUST00000095801_ENSMUST00000095801_5;ENSMUST00000105525_ENSMUST00000105525_4	ENSMUSG00000019986;ENSMUSG00000019986	NA	NA	NA	chr10:20672465-20799027_1;chr10:20679490-20800234_1	ENSMUST00000095801_Ahi1-201;ENSMUST00000105525_Ahi1-202	ENSMUSG00000019986_Ahi1;ENSMUSG00000019986_Ahi1	NA	NA	NA	NA
chr10	20954501	20955000	chr10:20954501-20955000	0.0822245	0.149354	0.117311	0.187834	0.0987394	0.143698	0.164775	0.301732	0.328899	0.281423	0.212618	0.185821	0.0580746	0.303468	0.12986	0.25789	0.121948	0.303468	0.0379636	1.50041	0.0781603	1.08407	0.503549	0.00865801	NA	NA	NA	NA	NA	NA	NA	NA	NA	NA	NA	NA	NA	NA	NA	chr10:20954426-20954505	Simple_repeat	Simple_repeat	(CA)n
chr10	22364501	22365250	chr10:22364501-22365250	0.169931	0.161398	0.188718	0.244753	0.120462	0.220182	0.466864	0.381603	0.532371	0.594385	0.608528	0.387128	0.145187	0	0.184241	0.51675	0.266157	0	0.0430373	0.921471	0.188757	0.660124	0.345671	0.004329	chr10:22364837-22365533	chr10:22364937-22365119_1	ENSMUSE00000283403_ENSMUST00000042261	ENSMUSG00000037490	chr10:22364937-22424091_1	ENSMUSG00000037490_Slc2a12	chr10:22365120-22384168_1%NA's	ENSMUST00000042261_ENSMUST00000042261_0%NA's	ENSMUSG00000037490%NA's	chr10:22362937-22365437_1	ENSMUST00000042261_Slc2a12-201	ENSMUSG00000037490_Slc2a12	chr10:22364937-22424091_1	ENSMUST00000042261_Slc2a12-201	ENSMUSG00000037490_Slc2a12	NA's	NA's	NA's	NA's
chr10	22492251	22492750	chr10:22492251-22492750	0.219265	0.187897	0.244823	0.193526	0.264622	0.208593	0.324558	0.349063	0.418093	0.359057	0.278603	0	0.116149	0.0337187	0.219788	0.345875	0.0580746	0.0337187	0.0556659	1.07347	0.122797	1.01315	0.635454	0.004329	NA	NA	NA	NA	NA	NA	NA	NA	NA	NA	NA	NA	NA	NA	NA	chr10:22492229-22492268;chr10:22492386-22492483;chr10:22492690-22492897	Low_complexity;LINE;SINE	Low_complexity;L1;B4	GA-rich;L1M5;B4A
chr10	23415251	23415750	chr10:23415251-23415750	0.142522	0.250529	0.142813	0.204909	0.130336	0.217864	0.299592	0.331314	0.228557	0.276571	0.359251	0.185821	0.464597	0.118015	0.181496	0.299057	0.325209	0.118015	0.059903	1.34852	0.0854043	0.977205	0.606893	0.00865801	NA	NA	NA	NA	NA	NA	NA	NA	NA	NA	NA	NA	NA	NA	NA	chr10:23414890-23415309;chr10:23415368-23415572	LINE;SINE	L1;B2	Lx9;B3A
chr10	24526251	24526750	chr10:24526251-24526750	0.208302	0.168625	0.112211	0.182142	0.161933	0.180781	0.294598	0.201155	0.234132	0.334796	0.212618	0.0619404	0.0774328	0.0168594	0.168999	0.25546	0.0696866	0.0168594	0.0231948	0.90118	0.0547243	0.91573	0.661547	0.00865801	NA	NA	NA	NA	chr10:24493622-24556006_-1	ENSMUSG00000019989_Enpp3	chr10:24525741-24527251_-1	ENSMUST00000020169_ENSMUST00000020169_8	ENSMUSG00000019989	NA	NA	NA	chr10:24493622-24556006_-1	ENSMUST00000020169_Enpp3-201	ENSMUSG00000019989_Enpp3	chr10:24526164-24526263;chr10:24526492-24526629;chr10:24526629-24526673	LTR;SINE;Simple_repeat	MaLR;Alu;Simple_repeat	MTE2a;B1_Mur4;(CAAAA)n
chr10	24638251	24638750	chr10:24638251-24638750	0.131559	0.289072	0.198919	0.204909	0.150084	0.250312	0.269632	0.372728	0.39022	0.446395	0.388578	0.185821	0	0.0337187	0.204142	0.373511	0.0929107	0.0337187	0.015581	0.611455	0.0386646	0.526446	0.54655	0.00865801	NA	NA	NA	NA	chr10:24635036-24647246_-1	ENSMUSG00000019987_Arg1	chr10:24637879-24640428_-1	ENSMUST00000020161_ENSMUST00000020161_2	ENSMUSG00000019987	NA	NA	NA	chr10:24635036-24647246_-1	ENSMUST00000020161_Arg1-201	ENSMUSG00000019987_Arg1	NA	NA	NA	NA
chr10	25339251	25339750	chr10:25339251-25339750	0.131559	0.144536	0.224421	0.0626112	0.161933	0.190052	0.254653	0.254402	0.250856	0.3445	0.197955	0.185821	0	0.25289	0.152519	0.260473	0.0929107	0.25289	0.0111147	0.691235	0.0258573	0.617346	0.585544	0.00865801	NA	NA	NA	NA	NA	NA	NA	NA	NA	NA	NA	NA	NA	NA	NA	chr10:25339274-25339534	LTR	ERV1	MuLV-int
chr10	26043751	26044250	chr10:26043751-26044250	0.20282	0.178261	0.21422	0.187834	0.233025	0.162239	0.319564	0.431891	0.445965	0.295979	0.432568	0.216792	0.232298	0.134875	0.1964	0.385194	0.224545	0.134875	0.0127696	0.575371	0.0259243	0.417998	0.509873	0.004329	NA	NA	NA	NA	chr10:25995258-26094991_-1	ENSMUSG00000039089_L3mbtl3	chr10:26038260-26047492_-1;chr10:26038260-26047492_-1	ENSMUST00000040219_ENSMUST00000040219_11;ENSMUST00000105519_ENSMUST00000105519_10	ENSMUSG00000039089;ENSMUSG00000039089	NA	NA	NA	chr10:25995258-26094991_-1;chr10:25995258-26094991_-1	ENSMUST00000105519_L3mbtl3-202;ENSMUST00000040219_L3mbtl3-201	ENSMUSG00000039089_L3mbtl3;ENSMUSG00000039089_L3mbtl3	chr10:26043686-26043785;chr10:26044067-26044153	SINE;SINE	B4;MIR	ID_B1;MIRc
chr10	26407501	26408000	chr10:26407501-26408000	0.383714	0.279436	0.372335	0.455354	0.268571	0.338384	0.644122	0.390477	0.479413	0.524029	0.718503	0.464553	0.0387164	0.101156	0.349632	0.551309	0.251635	0.101156	0.0358458	0.541511	0.0903295	0.545155	0.634186	0.00865801	NA	NA	NA	NA	NA	NA	NA	NA	NA	NA	NA	NA	NA	NA	NA	chr10:26407398-26407504;chr10:26407574-26407613;chr10:26407736-26407946;chr10:26407958-26408175	Low_complexity;Simple_repeat;SINE;SINE	Low_complexity;Simple_repeat;B4;B2	CT-rich;(TC)n;ID_B1;B3
chr10	28506001	28506500	chr10:28506001-28506500	0.153486	0.197532	0.188718	0.193526	0.205378	0.259583	0.334544	0.254402	0.289877	0.266867	0.359251	0.340672	0.174224	0.101156	0.199704	0.300988	0.257448	0.101156	0.0397021	0.997748	0.08547	0.971309	0.663493	0.00865801	NA	NA	NA	NA	chr10:28388201-28602555_1	ENSMUSG00000049109_Themis	chr10:28502549-28583105_1;chr10:28502549-28509512_1;chr10:28502549-28600756_1;chr10:28502549-28517288_1	ENSMUST00000056097_ENSMUST00000056097_3;ENSMUST00000060409_ENSMUST00000060409_3;ENSMUST00000105515_ENSMUST00000105515_3;ENSMUST00000105516_ENSMUST00000105516_3	ENSMUSG00000049109;ENSMUSG00000049109;ENSMUSG00000049109;ENSMUSG00000049109	NA	NA	NA	chr10:28388201-28602555_1;chr10:28388201-28517312_1;chr10:28388201-28509566_1;chr10:28388201-28602555_1	ENSMUST00000056097_Themis-201;ENSMUST00000105516_Themis-204;ENSMUST00000060409_Themis-202;ENSMUST00000105515_Themis-203	ENSMUSG00000049109_Themis;ENSMUSG00000049109_Themis;ENSMUSG00000049109_Themis;ENSMUSG00000049109_Themis	chr10:28505991-28506029;chr10:28506076-28506341	Low_complexity;LTR	Low_complexity;MaLR	CT-rich;MTD
chr10	29991501	29992000	chr10:29991501-29992000	0.290526	0.2698	0.300928	0.267521	0.18958	0.305937	0.584204	0.349063	0.301027	0.359057	0.30793	0.185821	0.116149	0.118015	0.270715	0.380256	0.150985	0.118015	0.0324553	0.665472	0.0592874	0.640332	0.711929	0.00865801	NA	NA	NA	NA	NA	NA	NA	NA	NA	NA	NA	NA	NA	NA	NA	chr10:29991557-29991619;chr10:29991640-29991799;chr10:29991817-29992016	SINE;Low_complexity;SINE	B4;Low_complexity;B4	B4;GA-rich;B4
chr10	30394751	30395250	chr10:30394751-30395250	0.131559	0.20235	0.229521	0.187834	0.225126	0.148333	0.304585	0.260318	0.328899	0.276571	0.285935	0.0929107	0.116149	0.101156	0.187454	0.291262	0.10453	0.101156	0.0229227	0.807678	0.0411404	0.696387	0.643593	0.004329	NA	NA	NA	NA	chr10:30356342-30522744_-1	ENSMUSG00000039697_Ncoa7	chr10:30382248-30409509_-1	ENSMUST00000068567_ENSMUST00000068567_9	ENSMUSG00000039697	chr10:30395033-30392533_-1	ENSMUST00000157975_5S_rRNA	ENSMUSG00000088600_5S_rRNA	chr10:30366133-30522744_-1	ENSMUST00000068567_Ncoa7-201	ENSMUSG00000039697_Ncoa7	NA	NA	NA	NA
chr10	30563751	30564250	chr10:30563751-30564250	0.0657796	0.1349	0.0816076	0.14799	0.122437	0.166875	0.184748	0.319481	0.284303	0.291127	0.329925	0.216792	0.116149	0.134875	0.119931	0.281917	0.16647	0.134875	0.0045183	0.560473	0.026319	0.575458	0.425414	0.004329	chr10:30563466-30563867;chr10:30563933-30564343	NA	NA	NA	NA	NA	NA	NA	NA	chr10:30564590-30562090_-1	ENSMUST00000019924_Hey2-201	ENSMUSG00000019789_Hey2	NA	NA	NA	NA	NA	NA	NA
chr10	31197751	31198250	chr10:31197751-31198250	0.109633	0.101175	0.147914	0.153682	0.0868907	0.0834373	0.209714	0.307649	0.384645	0.164972	0.278603	0.433583	0.0774328	0	0.113789	0.269117	0.255508	0	0.00396877	0.553642	0.0224257	0.556458	0.422823	0.004329	NA	NA	NA	NA	NA	NA	NA	NA	NA	NA	NA	NA	NA	NA	NA	chr10:31197908-31197967;chr10:31197978-31198119;chr10:31198015-31198139;chr10:31198141-31198555	Simple_repeat;SINE;LTR;LINE	Simple_repeat;Alu;ERVL;L1	(TC)n;B1_Mur3;MT2B;Lx9
chr10	34067751	34068250	chr10:34067751-34068250	0.279563	0.250529	0.280526	0.267521	0.233025	0.29203	0.394462	0.354979	0.362347	0.329944	0.476558	0.154851	0.0580746	0.134875	0.267199	0.383658	0.106463	0.134875	0.107411	1.22656	0.149806	1.00884	0.696451	0.004329	NA	NA	NA	NA	chr10:34008094-34138358_-1	ENSMUSG00000039480_Nt5dc1	chr10:34044269-34117919_-1;chr10:34044269-34117919_-1;chr10:34044269-34119543_-1	ENSMUST00000047885_ENSMUST00000047885_5;ENSMUST00000105512_ENSMUST00000105512_5;ENSMUST00000130290_ENSMUST00000130290_4	ENSMUSG00000039480;ENSMUSG00000039480;ENSMUSG00000039480	NA	NA	NA	chr10:34023415-34138358_-1;chr10:34023415-34138345_-1;chr10:34024071-34138334_-1	ENSMUST00000047885_Nt5dc1-001;ENSMUST00000105512_Nt5dc1-003;ENSMUST00000130290_Nt5dc1-004	ENSMUSG00000039480_Nt5dc1;ENSMUSG00000039480_Nt5dc1;ENSMUSG00000039480_Nt5dc1	chr10:34067529-34068333	LTR	ERVK	RMER13B
chr10	36810501	36811250	chr10:36810501-36811250	0.178153	0.209577	0.191268	0.153682	0.175756	0.206275	0.35202	0.375686	0.281516	0.269293	0.249276	0.108396	0.10647	0.168594	0.185785	0.305558	0.107433	0.168594	0.0195724	0.754522	0.0586875	0.794349	0.60802	0.004329	NA's	NA's	NA's	NA's	NA's	NA's	NA's	NA's	NA's	NA's	NA's	NA's	NA's	NA's	NA's	chr10:36810544-36810697%chr10:36811121-36811252	SINE	Alu%MIR	FAM%MIR
chr10	37319751	37320250	chr10:37319751-37320250	0.186375	0.231257	0.239722	0.130914	0.217227	0.11125	0.294598	0.236653	0.273154	0.276571	0.35192	0.371643	0.193582	0.101156	0.186124	0.286579	0.282612	0.101156	0.0151197	0.660646	0.028358	0.587616	0.649469	0.00865801	NA	NA	NA	NA	NA	NA	NA	NA	NA	NA	NA	NA	NA	NA	NA	chr10:37313965-37319827;chr10:37319829-37319976	LINE;SINE	L1;Alu	L1_Mus4;B1_Mm
chr10	37609001	37609500	chr10:37609001-37609500	0.158967	0.245711	0.21422	0.284596	0.197479	0.157604	0.449387	0.33723	0.373496	0.50462	0.373915	0.371643	0	0.151734	0.209763	0.40773	0.185821	0.151734	0.0296218	0.820498	0.105392	0.796218	0.514465	0.004329	NA	NA	NA	NA	NA	NA	NA	NA	NA	NA	NA	NA	NA	NA	NA	chr10:37609062-37609175;chr10:37609175-37609209;chr10:37609218-37609282	Simple_repeat;Simple_repeat;SINE	Simple_repeat;Simple_repeat;B4	(TG)n;(GA)n;RSINE1
chr10	39189001	39189500	chr10:39189001-39189500	0.389196	0.29389	0.193818	0.313056	0.233025	0.301301	0.429415	0.491055	0.479413	0.388169	0.491221	0.402613	0.309731	0.0168594	0.287381	0.455855	0.356172	0.0168594	0.0973685	1.0858	0.145097	0.835609	0.630422	0.00865801	NA	NA	NA	NA	chr10:39088661-39285187_1	ENSMUSG00000019843_Fyn	chr10:39114851-39231544_1;chr10:39174942-39231544_1;chr10:39174942-39231544_1;chr10:39174942-39231544_1;chr10:39174942-39231544_1;chr10:39174942-39231544_1;chr10:39174942-39231544_1	ENSMUST00000126486_ENSMUST00000126486_1;ENSMUST00000063091_ENSMUST00000063091_2;ENSMUST00000099967_ENSMUST00000099967_2;ENSMUST00000135242_ENSMUST00000135242_1;ENSMUST00000146287_ENSMUST00000146287_1;ENSMUST00000148152_ENSMUST00000148152_2;ENSMUST00000157009_ENSMUST00000157009_1	ENSMUSG00000019843;ENSMUSG00000019843;ENSMUSG00000019843;ENSMUSG00000019843;ENSMUSG00000019843;ENSMUSG00000019843;ENSMUSG00000019843	NA	NA	NA	chr10:39088661-39235474_1;chr10:39089570-39285187_1;chr10:39089604-39285178_1;chr10:39089609-39284229_1;chr10:39139815-39231665_1;chr10:39174611-39284161_1;chr10:39174721-39284161_1	ENSMUST00000148152_Fyn-006;ENSMUST00000063091_Fyn-001;ENSMUST00000099967_Fyn-002;ENSMUST00000126486_Fyn-003;ENSMUST00000157009_Fyn-007;ENSMUST00000135242_Fyn-004;ENSMUST00000146287_Fyn-005	ENSMUSG00000019843_Fyn;ENSMUSG00000019843_Fyn;ENSMUSG00000019843_Fyn;ENSMUSG00000019843_Fyn;ENSMUSG00000019843_Fyn;ENSMUSG00000019843_Fyn;ENSMUSG00000019843_Fyn	NA	NA	NA	NA
chr10	39350501	39351250	chr10:39350501-39351250	0.0959286	0.158989	0.165766	0.170758	0.14416	0.0880727	0.252156	0.227778	0.262005	0.198937	0.399576	0.123881	0.271015	0.126445	0.137279	0.26809	0.197448	0.126445	0.00396257	0.455063	0.0253075	0.593626	0.514109	0.004329	NA's	NA's	NA's	NA's	chr10:39332740-39375113_1;chr10:39341218-39451813_-1	ENSMUSG00000019842_Traf3ip2;ENSMUSG00000087177_AC160403.1	chr10:39342534-39352755_-1;chr10:39342534-39359369_-1;chr10:39342534-39359369_-1;chr10:39342534-39352755_-1;chr10:39342534-39401278_-1;chr10:39342898-39360081_-1;chr10:39342898-39360185_-1;chr10:39346466-39354340_1	ENSMUST00000133302_ENSMUST00000133302_2;ENSMUST00000139356_ENSMUST00000139356_3;ENSMUST00000139429_ENSMUST00000139429_3;ENSMUST00000143651_ENSMUST00000143651_2;ENSMUST00000151921_ENSMUST00000151921_1;ENSMUST00000129191_ENSMUST00000129191_1;ENSMUST00000153261_ENSMUST00000153261_1;ENSMUST00000019987_ENSMUST00000019987_1	ENSMUSG00000087177;ENSMUSG00000087177;ENSMUSG00000087177;ENSMUSG00000087177;ENSMUSG00000087177;ENSMUSG00000087177;ENSMUSG00000087177;ENSMUSG00000019842	NA's	NA's	NA's	chr10:39332740-39375113_1;chr10:39341218-39451813_-1;chr10:39341220-39451812_-1;chr10:39342431-39451622_-1;chr10:39342461-39451655_-1;chr10:39342504-39451807_-1;chr10:39342520-39451620_-1;chr10:39342782-39451582_-1	ENSMUST00000019987_Traf3ip2-001;ENSMUST00000129191_AC160403.1-201;ENSMUST00000151921_AC160403.1-210;ENSMUST00000143651_AC160403.1-207;ENSMUST00000139356_AC160403.1-204;ENSMUST00000133302_AC160403.1-202;ENSMUST00000139429_AC160403.1-205;ENSMUST00000153261_AC160403.1-212	ENSMUSG00000019842_Traf3ip2;ENSMUSG00000087177_AC160403.1;ENSMUSG00000087177_AC160403.1;ENSMUSG00000087177_AC160403.1;ENSMUSG00000087177_AC160403.1;ENSMUSG00000087177_AC160403.1;ENSMUSG00000087177_AC160403.1;ENSMUSG00000087177_AC160403.1	chr10:39351053-39351211%NA's	SINE%NA's	B4%NA's	RSINE1%NA's
chr10	39351251	39351750	chr10:39351251-39351750	0.789355	0.529965	0.285627	0.415511	0.537142	0.241041	0.818884	0.573883	0.864058	0.999536	0.901794	0	0.116149	0.0674374	0.46644	0.831631	0.0580746	0.0674374	0.073265	0.5803	0.152249	0.469188	0.560874	0.00865801	NA	NA	NA	NA	chr10:39332740-39375113_1;chr10:39341218-39451813_-1	ENSMUSG00000019842_Traf3ip2;ENSMUSG00000087177_AC160403.1	chr10:39342534-39352755_-1;chr10:39342534-39359369_-1;chr10:39342534-39359369_-1;chr10:39342534-39352755_-1;chr10:39342534-39401278_-1;chr10:39342898-39360081_-1;chr10:39342898-39360185_-1;chr10:39346466-39354340_1	ENSMUST00000133302_ENSMUST00000133302_2;ENSMUST00000139356_ENSMUST00000139356_3;ENSMUST00000139429_ENSMUST00000139429_3;ENSMUST00000143651_ENSMUST00000143651_2;ENSMUST00000151921_ENSMUST00000151921_1;ENSMUST00000129191_ENSMUST00000129191_1;ENSMUST00000153261_ENSMUST00000153261_1;ENSMUST00000019987_ENSMUST00000019987_1	ENSMUSG00000087177;ENSMUSG00000087177;ENSMUSG00000087177;ENSMUSG00000087177;ENSMUSG00000087177;ENSMUSG00000087177;ENSMUSG00000087177;ENSMUSG00000019842	NA	NA	NA	chr10:39332740-39375113_1;chr10:39341218-39451813_-1;chr10:39341220-39451812_-1;chr10:39342431-39451622_-1;chr10:39342461-39451655_-1;chr10:39342504-39451807_-1;chr10:39342520-39451620_-1;chr10:39342782-39451582_-1	ENSMUST00000019987_Traf3ip2-001;ENSMUST00000129191_AC160403.1-201;ENSMUST00000151921_AC160403.1-210;ENSMUST00000143651_AC160403.1-207;ENSMUST00000139356_AC160403.1-204;ENSMUST00000133302_AC160403.1-202;ENSMUST00000139429_AC160403.1-205;ENSMUST00000153261_AC160403.1-212	ENSMUSG00000019842_Traf3ip2;ENSMUSG00000087177_AC160403.1;ENSMUSG00000087177_AC160403.1;ENSMUSG00000087177_AC160403.1;ENSMUSG00000087177_AC160403.1;ENSMUSG00000087177_AC160403.1;ENSMUSG00000087177_AC160403.1;ENSMUSG00000087177_AC160403.1	NA	NA	NA	NA
chr10	39354501	39355000	chr10:39354501-39355000	0.131559	0.236075	0.402938	0.250445	0.161933	0.166875	0.429415	0.414142	0.440391	0.499768	0.256608	0.0309702	0.232298	0.134875	0.224971	0.408065	0.131634	0.134875	0.0337523	0.816631	0.07311	0.662612	0.551311	0.00865801	NA	chr10:39354341-39354530_1	ENSMUSE00000402339_ENSMUST00000019987	ENSMUSG00000019842	chr10:39332740-39375113_1;chr10:39341218-39451813_-1	ENSMUSG00000019842_Traf3ip2;ENSMUSG00000087177_AC160403.1	chr10:39342534-39359369_-1;chr10:39342534-39359369_-1;chr10:39342534-39401278_-1;chr10:39342898-39360081_-1;chr10:39342898-39360185_-1;chr10:39352823-39401278_-1;chr10:39352823-39360185_-1;chr10:39354531-39359025_1	ENSMUST00000139356_ENSMUST00000139356_3;ENSMUST00000139429_ENSMUST00000139429_3;ENSMUST00000151921_ENSMUST00000151921_1;ENSMUST00000129191_ENSMUST00000129191_1;ENSMUST00000153261_ENSMUST00000153261_1;ENSMUST00000133302_ENSMUST00000133302_1;ENSMUST00000143651_ENSMUST00000143651_1;ENSMUST00000019987_ENSMUST00000019987_2	ENSMUSG00000087177;ENSMUSG00000087177;ENSMUSG00000087177;ENSMUSG00000087177;ENSMUSG00000087177;ENSMUSG00000087177;ENSMUSG00000087177;ENSMUSG00000019842	NA	NA	NA	chr10:39332740-39375113_1;chr10:39341218-39451813_-1;chr10:39341220-39451812_-1;chr10:39342431-39451622_-1;chr10:39342461-39451655_-1;chr10:39342504-39451807_-1;chr10:39342520-39451620_-1;chr10:39342782-39451582_-1	ENSMUST00000019987_Traf3ip2-001;ENSMUST00000129191_AC160403.1-201;ENSMUST00000151921_AC160403.1-210;ENSMUST00000143651_AC160403.1-207;ENSMUST00000139356_AC160403.1-204;ENSMUST00000133302_AC160403.1-202;ENSMUST00000139429_AC160403.1-205;ENSMUST00000153261_AC160403.1-212	ENSMUSG00000019842_Traf3ip2;ENSMUSG00000087177_AC160403.1;ENSMUSG00000087177_AC160403.1;ENSMUSG00000087177_AC160403.1;ENSMUSG00000087177_AC160403.1;ENSMUSG00000087177_AC160403.1;ENSMUSG00000087177_AC160403.1;ENSMUSG00000087177_AC160403.1	NA	NA	NA	NA
chr10	39435251	39435750	chr10:39435251-39435750	0.279563	0.110811	0.219321	0.165066	0.150084	0.222499	0.289605	0.260318	0.289877	0.310536	0.285935	0.123881	0.174224	0.236031	0.191224	0.287254	0.149052	0.236031	0.0347311	0.974579	0.055831	0.822567	0.665696	0.00865801	NA	NA	NA	NA	chr10:39341218-39451813_-1	ENSMUSG00000087177_AC160403.1	chr10:39360318-39451543_-1;chr10:39360318-39451543_-1;chr10:39360318-39451543_-1;chr10:39365615-39451543_-1;chr10:39401356-39451543_-1;chr10:39401356-39442614_-1;chr10:39401356-39451543_-1;chr10:39401356-39451543_-1;chr10:39401356-39451543_-1;chr10:39401356-39451543_-1;chr10:39401356-39451543_-1	ENSMUST00000129191_ENSMUST00000129191_0;ENSMUST00000143651_ENSMUST00000143651_0;ENSMUST00000153261_ENSMUST00000153261_0;ENSMUST00000145971_ENSMUST00000145971_0;ENSMUST00000133302_ENSMUST00000133302_0;ENSMUST00000136862_ENSMUST00000136862_1;ENSMUST00000139356_ENSMUST00000139356_0;ENSMUST00000139429_ENSMUST00000139429_0;ENSMUST00000149830_ENSMUST00000149830_0;ENSMUST00000151921_ENSMUST00000151921_0…	ENSMUSG00000087177;ENSMUSG00000087177;ENSMUSG00000087177;ENSMUSG00000087177;ENSMUSG00000087177;ENSMUSG00000087177;ENSMUSG00000087177;ENSMUSG00000087177;ENSMUSG00000087177;ENSMUSG00000087177;ENSMUSG00000087177	NA	NA	NA	chr10:39341218-39451813_-1;chr10:39341220-39451812_-1;chr10:39342431-39451622_-1;chr10:39342461-39451655_-1;chr10:39342504-39451807_-1;chr10:39342520-39451620_-1;chr10:39342782-39451582_-1;chr10:39359373-39451788_-1;chr10:39373703-39447987_-1;chr10:39374271-39451812_-1;chr10:39398822-39451812_-1	ENSMUST00000129191_AC160403.1-201;ENSMUST00000151921_AC160403.1-210;ENSMUST00000143651_AC160403.1-207;ENSMUST00000139356_AC160403.1-204;ENSMUST00000133302_AC160403.1-202;ENSMUST00000139429_AC160403.1-205;ENSMUST00000153261_AC160403.1-212;ENSMUST00000145971_AC160403.1-208;ENSMUST00000136862_AC160403.1-203;ENSMUST00000149830_AC160403.1-209;ENSMUST00000155482_AC160403.1-213	ENSMUSG00000087177_AC160403.1;ENSMUSG00000087177_AC160403.1;ENSMUSG00000087177_AC160403.1;ENSMUSG00000087177_AC160403.1;ENSMUSG00000087177_AC160403.1;ENSMUSG00000087177_AC160403.1;ENSMUSG00000087177_AC160403.1;ENSMUSG00000087177_AC160403.1;ENSMUSG00000087177_AC160403.1;ENSMUSG00000087177_AC160403.1;ENSMUSG00000087177_AC160403.1	chr10:39435264-39435399;chr10:39435577-39435718	SINE;DNA	Alu;MER1_type	B1_Mur3;MER5A
chr10	40296751	40297250	chr10:40296751-40297250	0.213784	0.197532	0.229521	0.278904	0.177731	0.176145	0.299592	0.325398	0.345623	0.242606	0.293266	0.185821	0	0.168594	0.21227	0.301297	0.0929107	0.168594	0.01733	0.62017	0.0312844	0.587042	0.70452	0.00865801	NA	NA	NA	NA	chr10:40290142-40323938_1	ENSMUSG00000019834_Slc22a16	chr10:40293909-40301103_1;chr10:40293909-40301103_1	ENSMUST00000019978_ENSMUST00000019978_1;ENSMUST00000078314_ENSMUST00000078314_1	ENSMUSG00000019834;ENSMUSG00000019834	NA	NA	NA	chr10:40290142-40323938_1;chr10:40290419-40323934_1	ENSMUST00000078314_Slc22a16-001;ENSMUST00000019978_Slc22a16-002	ENSMUSG00000019834_Slc22a16;ENSMUSG00000019834_Slc22a16	chr10:40296391-40296808;chr10:40296807-40297004;chr10:40297017-40297113;chr10:40297113-40297475	LTR;LTR;LINE;LTR	MaLR;MaLR;L1;ERVK	MTC;MTC-int;Lx3A;BGLII
chr10	40315251	40315750	chr10:40315251-40315750	0.246673	0.178261	0.178517	0.256137	0.205378	0.227135	0.394462	0.425975	0.25643	0.286275	0.35192	0.526494	0.21294	0.387765	0.21535	0.343012	0.369717	0.387765	0.0438213	0.97207	0.102262	0.932283	0.62782	0.004329	NA	NA	NA	NA	chr10:40290142-40323938_1	ENSMUSG00000019834_Slc22a16	chr10:40315162-40323323_1;chr10:40315162-40323323_1	ENSMUST00000019978_ENSMUST00000019978_6;ENSMUST00000078314_ENSMUST00000078314_6	ENSMUSG00000019834;ENSMUSG00000019834	NA	NA	NA	chr10:40290142-40323938_1;chr10:40290419-40323934_1	ENSMUST00000078314_Slc22a16-001;ENSMUST00000019978_Slc22a16-002	ENSMUSG00000019834_Slc22a16;ENSMUSG00000019834_Slc22a16	chr10:40315219-40315326	Simple_repeat	Simple_repeat	(TTCC)n
chr10	40707751	40708250	chr10:40707751-40708250	0.274082	0.245711	0.357033	0.14799	0.28437	0.29203	0.404449	0.455557	0.31775	0.388169	0.4399	0	0	0.303468	0.266869	0.401165	0	0.303468	0.0385224	0.735458	0.062495	0.62316	0.665236	0.00865801	NA	NA	NA	NA	NA	NA	NA	NA	NA	NA	NA	NA	NA	NA	NA	chr10:40708140-40708275	SINE	B4	RSINE1
chr10	40720001	40720500	chr10:40720001-40720500	0.361788	0.298707	0.290727	0.358591	0.296218	0.333749	0.449387	0.508804	0.401369	0.359057	0.461895	0.185821	0.135507	0.101156	0.323297	0.436102	0.160664	0.101156	0.0570581	0.738851	0.0705327	0.608985	0.741333	0.00865801	NA	NA	NA	NA	NA	NA	NA	NA	NA	NA	NA	NA	NA	NA	NA	chr10:40720150-40720415;chr10:40720474-40720562	SINE;SINE	B4;Alu	B4A;PB1
chr10	40852501	40853250	chr10:40852501-40853250	0.413863	0.527556	0.354483	0.332978	0.369285	0.535389	0.589197	0.686293	0.641075	0.633201	0.65985	0.0929107	0.164545	0.118015	0.422259	0.641923	0.128728	0.118015	0.0806221	0.700838	0.183293	0.696691	0.657299	0.004329	NA's	NA's	NA's	NA's	NA's	NA's	NA's	NA's	NA's	NA's	NA's	NA's	NA's	NA's	NA's	chr10:40852279-40852596;chr10:40852642-40852809;chr10:40852835-40852912%chr10:40852642-40852809;chr10:40852835-40852912	LTR;LTR%LTR;LTR;LTR	MaLR;MaLR%MaLR;MaLR;MaLR	MLT1A1;MLT1A1%ORR1E;MLT1A1;MLT1A1
chr10	41678001	41678500	chr10:41678001-41678500	0.2686	0.313161	0.397837	0.32444	0.304117	0.380103	0.414435	0.455557	0.57418	0.465803	0.520548	0.278732	0.0774328	0.0168594	0.331376	0.486105	0.178082	0.0168594	0.0913053	0.911856	0.125205	0.727916	0.681698	0.004329	chr10:41678449-41678784	NA	NA	NA	chr10:41634806-41738186_-1	ENSMUSG00000071324_Armc2	chr10:41671553-41683444_-1;chr10:41671553-41683444_-1	ENSMUST00000095729_ENSMUST00000095729_8;ENSMUST00000105503_ENSMUST00000105503_3	ENSMUSG00000071324;ENSMUSG00000071324	NA	NA	NA	chr10:41634806-41696550_-1;chr10:41636868-41738186_-1	ENSMUST00000105503_Armc2-202;ENSMUST00000095729_Armc2-201	ENSMUSG00000071324_Armc2;ENSMUSG00000071324_Armc2	chr10:41678075-41678192;chr10:41678263-41678327;chr10:41678327-41678404	SINE;SINE;SINE	Alu;B4;Alu	B1_Mur4;B4;B1F2
chr10	41874001	41874500	chr10:41874001-41874500	0.186375	0.264982	0.244823	0.256137	0.18958	0.254947	0.289605	0.343147	0.289877	0.315388	0.388578	0	0.42588	0.202312	0.232807	0.325319	0.21294	0.202312	0.0927513	1.30817	0.177239	1.29411	0.715628	0.004329	NA	NA	NA	NA	NA	NA	NA	NA	NA	NA	NA	NA	NA	NA	NA	chr10:41874226-41874556	LTR	MaLR	ORR1A1
chr10	41917501	41918000	chr10:41917501-41918000	1.38685	1.65253	1.34143	1.41729	0.868907	1.41843	1.99728	2.00563	1.9288	1.65942	1.78159	0.247762	0.116149	0.202312	1.34757	1.87455	0.181955	0.202312	0.682762	0.613172	1.1468	0.571279	0.71888	0.004329	chr10:41916651-41917889	chr10:41916272-41917707_-1;chr10:41916272-41917707_-1	ENSMUSE00000392326_ENSMUST00000105502;ENSMUSE00000392326_ENSMUST00000056974	ENSMUSG00000048756;ENSMUSG00000048756	chr10:41901647-41996561_-1	ENSMUSG00000048756_Foxo3	chr10:41917708-41994621_-1;chr10:41917708-41994621_-1	ENSMUST00000056974_ENSMUST00000056974_1;ENSMUST00000105502_ENSMUST00000105502_1	ENSMUSG00000048756;ENSMUSG00000048756	NA	NA	NA	chr10:41901647-41996558_-1;chr10:41905592-41996548_-1	ENSMUST00000105502_Foxo3-001;ENSMUST00000056974_Foxo3-002	ENSMUSG00000048756_Foxo3;ENSMUSG00000048756_Foxo3	chr10:41917928-41918074	SINE	Alu	B1_Mm
chr10	41976751	41977250	chr10:41976751-41977250	0.279563	0.366157	0.499847	0.358591	0.47	0.380103	0.549251	0.550218	0.540733	0.684149	0.623191	0.340672	0.096791	0.0674374	0.392377	0.589508	0.218732	0.0674374	0.0866937	0.750396	0.0780692	0.473969	0.6656	0.004329	NA	NA	NA	NA	chr10:41901647-41996561_-1	ENSMUSG00000048756_Foxo3	chr10:41917708-41994621_-1;chr10:41917708-41994621_-1;chr10:41967593-41994621_-1	ENSMUST00000056974_ENSMUST00000056974_1;ENSMUST00000105502_ENSMUST00000105502_1;ENSMUST00000105501_ENSMUST00000105501_1	ENSMUSG00000048756;ENSMUSG00000048756;ENSMUSG00000048756	NA	NA	NA	chr10:41901647-41996558_-1;chr10:41905592-41996548_-1;chr10:41967237-41996561_-1	ENSMUST00000105502_Foxo3-001;ENSMUST00000056974_Foxo3-002;ENSMUST00000105501_Foxo3-003	ENSMUSG00000048756_Foxo3;ENSMUSG00000048756_Foxo3;ENSMUSG00000048756_Foxo3	NA	NA	NA	NA
chr10	41986001	41986500	chr10:41986001-41986500	0.509792	0.29389	0.397837	0.341516	0.537142	0.412551	0.619156	0.579799	0.57418	0.543437	0.593865	0.371643	0.271015	0.286609	0.415455	0.582088	0.321329	0.286609	0.0381075	0.469874	0.0585809	0.415805	0.713732	0.004329	NA	NA	NA	NA	chr10:41901647-41996561_-1	ENSMUSG00000048756_Foxo3	chr10:41917708-41994621_-1;chr10:41917708-41994621_-1;chr10:41967593-41994621_-1	ENSMUST00000056974_ENSMUST00000056974_1;ENSMUST00000105502_ENSMUST00000105502_1;ENSMUST00000105501_ENSMUST00000105501_1	ENSMUSG00000048756;ENSMUSG00000048756;ENSMUSG00000048756	NA	NA	NA	chr10:41901647-41996558_-1;chr10:41905592-41996548_-1;chr10:41967237-41996561_-1	ENSMUST00000105502_Foxo3-001;ENSMUST00000056974_Foxo3-002;ENSMUST00000105501_Foxo3-003	ENSMUSG00000048756_Foxo3;ENSMUSG00000048756_Foxo3;ENSMUSG00000048756_Foxo3	chr10:41985741-41986096	LTR	MaLR	ORR1D1
chr10	41994501	41995000	chr10:41994501-41995000	0.30149	0.375793	0.372335	0.278904	0.18958	0.333749	0.554244	0.390477	0.45154	0.66474	0.403241	0	0.329089	0.25289	0.308642	0.492849	0.164545	0.25289	0.0516191	0.736123	0.119	0.699939	0.626241	0.004329	chr10:41994397-41998601	chr10:41994622-41995351_-1;chr10:41994622-41995347_-1;chr10:41994622-41995351_-1	ENSMUSE00000666431_ENSMUST00000105502;ENSMUSE00000342209_ENSMUST00000056974;ENSMUSE00000666431_ENSMUST00000105501	ENSMUSG00000048756;ENSMUSG00000048756;ENSMUSG00000048756	chr10:41901647-41996561_-1	ENSMUSG00000048756_Foxo3	chr10:41917708-41994621_-1;chr10:41917708-41994621_-1;chr10:41967593-41994621_-1	ENSMUST00000056974_ENSMUST00000056974_1;ENSMUST00000105502_ENSMUST00000105502_1;ENSMUST00000105501_ENSMUST00000105501_1	ENSMUSG00000048756;ENSMUSG00000048756;ENSMUSG00000048756	NA	NA	NA	chr10:41901647-41996558_-1;chr10:41905592-41996548_-1;chr10:41967237-41996561_-1	ENSMUST00000105502_Foxo3-001;ENSMUST00000056974_Foxo3-002;ENSMUST00000105501_Foxo3-003	ENSMUSG00000048756_Foxo3;ENSMUSG00000048756_Foxo3;ENSMUSG00000048756_Foxo3	NA	NA	NA	NA
chr10	42076501	42077250	chr10:42076501-42077250	0.449494	0.602233	0.571253	0.552117	0.464075	0.500624	0.741489	0.677419	0.685672	0.766635	0.821146	0.541979	0.261336	0.143305	0.523299	0.738472	0.401657	0.143305	0.103177	0.681289	0.220919	0.685052	0.701415	0.004329	NA's	NA's	NA's	NA's	chr10:42032391-42198371_-1	ENSMUSG00000038302_Lace1	chr10:42060059-42079970_-1;chr10:42060059-42079970_-1;chr10:42060059-42079970_-1;chr10:42060059-42079970_-1	ENSMUST00000041024_ENSMUST00000041024_7;ENSMUST00000133326_ENSMUST00000133326_8;ENSMUST00000149832_ENSMUST00000149832_2;ENSMUST00000151747_ENSMUST00000151747_5	ENSMUSG00000038302;ENSMUSG00000038302;ENSMUSG00000038302;ENSMUSG00000038302	NA's	NA's	NA's	chr10:42032391-42198371_-1;chr10:42032391-42198086_-1;chr10:42032394-42198221_-1;chr10:42033388-42145114_-1	ENSMUST00000041024_Lace1-001;ENSMUST00000151747_Lace1-002;ENSMUST00000133326_Lace1-003;ENSMUST00000149832_Lace1-004	ENSMUSG00000038302_Lace1;ENSMUSG00000038302_Lace1;ENSMUSG00000038302_Lace1;ENSMUSG00000038302_Lace1	chr10:42076469-42076776	SINE	B4	B4A
chr10	42094501	42095000	chr10:42094501-42095000	0.197339	0.173443	0.336632	0.204909	0.272521	0.250312	0.464367	0.354979	0.351198	0.679297	0.30793	0	0	0	0.239193	0.431554	0	0	0.0335188	0.765414	0.115878	0.788796	0.554259	0.00865801	NA	NA	NA	NA	chr10:42032391-42198371_-1	ENSMUSG00000038302_Lace1	chr10:42080054-42120146_-1;chr10:42080054-42114631_-1;chr10:42080054-42135354_-1;chr10:42080054-42120146_-1	ENSMUST00000041024_ENSMUST00000041024_6;ENSMUST00000133326_ENSMUST00000133326_7;ENSMUST00000149832_ENSMUST00000149832_1;ENSMUST00000151747_ENSMUST00000151747_4	ENSMUSG00000038302;ENSMUSG00000038302;ENSMUSG00000038302;ENSMUSG00000038302	NA	NA	NA	chr10:42032391-42198371_-1;chr10:42032391-42198086_-1;chr10:42032394-42198221_-1;chr10:42033388-42145114_-1	ENSMUST00000041024_Lace1-001;ENSMUST00000151747_Lace1-002;ENSMUST00000133326_Lace1-003;ENSMUST00000149832_Lace1-004	ENSMUSG00000038302_Lace1;ENSMUSG00000038302_Lace1;ENSMUSG00000038302_Lace1;ENSMUSG00000038302_Lace1	chr10:42094571-42100566	LINE	L1	L1Md_A
chr10	42348751	42349250	chr10:42348751-42349250	0.137041	0.221622	0.255024	0.204909	0.197479	0.236406	0.264639	0.248485	0.457114	0.286275	0.293266	0.154851	0.445239	0.168594	0.208747	0.309956	0.300045	0.168594	0.0260475	0.77315	0.0694976	0.85052	0.673472	0.00865801	NA	NA	NA	NA	chr10:42303628-42422265_1	ENSMUSG00000038280_Ostm1	chr10:42303927-42402965_1;chr10:42303927-42402965_1	ENSMUST00000105497_ENSMUST00000105497_1;ENSMUST00000144806_ENSMUST00000144806_1	ENSMUSG00000038280;ENSMUSG00000038280	NA	NA	NA	chr10:42303641-42418129_1;chr10:42303644-42420298_1	ENSMUST00000105497_Ostm1-003;ENSMUST00000144806_Ostm1-002	ENSMUSG00000038280_Ostm1;ENSMUSG00000038280_Ostm1	chr10:42348862-42348873;chr10:42348873-42348940	SINE;SINE	B4;Alu	ID_B1;PB1D9
chr10	43308751	43309750	chr10:43308751-43309750	0.356306	0.207168	0.173416	0.216293	0.213277	0.28276	0.60917	0.313565	0.607628	0.621071	0.498553	0.216792	0.116149	0.118015	0.241963	0.532227	0.172276	0.118015	0.0203758	0.534842	0.0607247	0.489363	0.448123	0.004329	NA's	NA's	NA's	NA's	NA's	NA's	NA's	NA's	NA's	NA's	NA's	NA's	NA's	NA's	NA's	chr10:43308352-43309687%chr10:43308352-43309687;chr10:43309746-43309818	LTR%LTR;LTR	MaLR%MaLR;ERVL	MTEb-int%MTEb-int;MERVL-int
chr10	43343751	43344250	chr10:43343751-43344250	0.246673	0.385429	0.402938	0.267521	0.240924	0.366197	0.459374	0.44964	0.401369	0.422134	0.417905	0.433583	0.135507	0.151734	0.31828	0.430084	0.284545	0.151734	0.0700787	0.831732	0.118636	0.800856	0.740041	0.00865801	NA	NA	NA	NA	chr10:43313233-43350722_1	ENSMUSG00000075184_Gm9032	chr10:43324325-43349196_1	ENSMUST00000099888_ENSMUST00000099888_1	ENSMUSG00000075184	NA	NA	NA	chr10:43313233-43350722_1	ENSMUST00000099888_Gm9032-201	ENSMUSG00000075184_Gm9032	NA	NA	NA	NA
chr10	43462001	43462500	chr10:43462001-43462500	0.224747	0.260164	0.239722	0.102455	0.157983	0.259583	0.279619	0.408226	0.328899	0.339648	0.329925	0	0.290373	0.26975	0.207442	0.337263	0.145187	0.26975	0.0631548	1.21145	0.130438	1.07086	0.615075	0.004329	NA	NA	NA	NA	NA	NA	NA	NA	NA	NA	NA	NA	NA	NA	NA	chr10:43462033-43462182;chr10:43462183-43462392	SINE;LINE	B4;L1	RSINE1;L1ME1
chr10	43636001	43636750	chr10:43636001-43636750	0.657796	0.660047	0.770172	0.671647	0.677352	0.709217	0.831367	0.922946	0.905867	0.992258	1.10708	0.433583	0.193582	0.0590077	0.691039	0.951904	0.313583	0.0590077	0.273921	0.858043	0.595866	0.915186	0.726228	0.004329	NA's	NA's	NA's	NA's	chr10:43621613-43667668_1	ENSMUSG00000019864_Rtn4ip1	chr10:43630724-43641192_1	ENSMUST00000054418_ENSMUST00000054418_3	ENSMUSG00000019864	NA's	NA's	NA's	chr10:43621613-43667668_1	ENSMUST00000054418_Rtn4ip1-001	ENSMUSG00000019864_Rtn4ip1	chr10:43636012-43636164;chr10:43636164-43636299;chr10:43636299-43636407;chr10:43636408-43636533%chr10:43636164-43636299;chr10:43636299-43636407;chr10:43636408-43636533;chr10:43636609-43636727	SINE;SINE;DNA;DNA%SINE;SINE;SINE;DNA	B4;Alu;Tip100;MER2_type%B4;B4;Alu;Tip100	RSINE1;PB1D10;Arthur1B;MER44D%RSINE1;RSINE1;PB1D10;Arthur1B
chr10	44114751	44115500	chr10:44114751-44115500	0.375492	0.385429	0.183617	0.307364	0.252773	0.382421	0.441898	0.748415	0.73863	0.436691	0.4399	0.0619404	0.0871119	0.134875	0.314516	0.561107	0.0745262	0.134875	0.0573938	0.820714	0.19166	0.842935	0.560584	0.00649351	NA's	NA's	NA's	NA's	NA's	NA's	NA's	NA's	NA's	NA's	NA's	NA's	NA's	NA's	NA's	chr10:44114815-44115023;chr10:44115103-44115254%chr10:44114815-44115023;chr10:44115103-44115254;chr10:44115254-44115399	DNA;LINE%DNA;LINE;Low_complexity	Tip100;L1%Tip100;L1;Low_complexity	ORSL;HAL1-3A_ME%ORSL;HAL1-3A_ME;C-rich
chr10	44345251	44345750	chr10:44345251-44345750	0.158967	0.144536	0.132612	0.136606	0.18958	0.120521	0.324558	0.278067	0.234132	0.237754	0.17596	0.154851	0.116149	0.0674374	0.147137	0.250094	0.1355	0.0674374	0.045117	1.4436	0.0803883	1.13369	0.588327	0.00865801	NA	NA	NA	NA	NA	NA	NA	NA	NA	NA	NA	NA	NA	NA	NA	NA	NA	NA	NA
chr10	44561751	44562250	chr10:44561751-44562250	0.257637	0.115629	0.163215	0.0626112	0.221176	0.241041	0.244666	0.301732	0.295452	0.388169	0.322593	0.216792	0.193582	0	0.176885	0.310523	0.205187	0	0.0180788	0.76014	0.0393456	0.638785	0.569636	0.00865801	NA	NA	NA	NA	NA	NA	NA	NA	NA	NA	NA	NA	NA	NA	NA	chr10:44562057-44562237	SINE	B2	B2_Mm2
chr10	45279751	45280250	chr10:45279751-45280250	0.197339	0.289072	0.21422	0.136606	0.292269	0.278124	0.424421	0.319481	0.301027	0.329944	0.30793	0.216792	0.0774328	0.202312	0.234605	0.336561	0.147112	0.202312	0.0352472	0.800249	0.0658361	0.762375	0.697066	0.004329	NA	NA	NA	NA	NA	NA	NA	NA	NA	NA	NA	NA	NA	NA	NA	chr10:45279640-45280086;chr10:45280088-45280131	LTR;Simple_repeat	ERVK;Simple_repeat	IAPLTR1_Mm;(CAGA)n
chr10	49954751	49955250	chr10:49954751-49955250	0.339861	0.279436	0.306029	0.307364	0.37521	0.273489	0.46936	0.384561	0.429242	0.397874	0.447231	0	0	0.101156	0.313565	0.425654	0	0.101156	0.0322921	0.573088	0.0565444	0.558648	0.736667	0.004329	NA	NA	NA	NA	NA	NA	NA	NA	NA	NA	NA	NA	NA	NA	NA	chr10:49954649-49955419	LTR	ERVK	RMER6A
chr10	52975001	52975500	chr10:52975001-52975500	0.454975	0.322797	0.300928	0.347208	0.27647	0.333749	0.519292	0.479222	0.546308	0.41243	0.593865	0.0309702	0.193582	0.219172	0.339355	0.510223	0.112276	0.219172	0.0348648	0.550225	0.0583377	0.473385	0.66511	0.00865801	NA	NA	NA	NA	NA	NA	NA	NA	NA	NA	NA	NA	NA	NA	NA	chr10:52974772-52975090;chr10:52975173-52975232;chr10:52975232-52975999	LTR;SINE;LTR	ERVL;MIR;ERVK	MT2A;MIR3;RMER17A
chr10	53714501	53715000	chr10:53714501-53715000	0.131559	0.207168	0.117311	0.136606	0.0947898	0.139062	0.334544	0.230736	0.200684	0.32024	0.21995	0	0.174224	0.101156	0.137749	0.261231	0.0871119	0.101156	0.00902809	0.689776	0.031315	0.67741	0.527309	0.00865801	NA	NA	NA	NA	chr10:53624594-53795602_-1	ENSMUSG00000003746_Man1a	chr10:53696924-53734220_-1;chr10:53696924-53734220_-1;chr10:53696924-53734220_-1	ENSMUST00000003843_ENSMUST00000003843_4;ENSMUST00000105470_ENSMUST00000105470_4;ENSMUST00000146483_ENSMUST00000146483_4	ENSMUSG00000003746;ENSMUSG00000003746;ENSMUSG00000003746	NA	NA	NA	chr10:53624594-53795602_-1;chr10:53626821-53795515_-1;chr10:53694901-53795515_-1	ENSMUST00000003843_Man1a-001;ENSMUST00000105470_Man1a-002;ENSMUST00000146483_Man1a-005	ENSMUSG00000003746_Man1a;ENSMUSG00000003746_Man1a;ENSMUSG00000003746_Man1a	chr10:53714684-53714865	Simple_repeat	Simple_repeat	(CA)n
chr10	55152251	55152750	chr10:55152251-55152750	0.137041	0.221622	0.188718	0.221985	0.292269	0.152968	0.299592	0.331314	0.323325	0.32024	0.234613	0.371643	0.116149	0.219172	0.202434	0.301817	0.243896	0.219172	0.00756984	0.429794	0.0130656	0.378723	0.670717	0.00865801	NA	NA	NA	NA	NA	NA	NA	NA	NA	NA	NA	NA	NA	NA	NA	chr10:55152162-55154388	LINE	L1	L1_Mur2
chr10	58304751	58305250	chr10:58304751-58305250	0.290526	0.308343	0.193818	0.210601	0.300168	0.301301	0.35951	0.396393	0.423667	0.378465	0.359251	0.185821	0.21294	0.168594	0.26746	0.383457	0.199381	0.168594	0.0571599	0.893897	0.0814852	0.744427	0.697495	0.004329	NA	NA	NA	NA	chr10:58276107-58601664_1	ENSMUSG00000037990_Sh3rf3	chr10:58276875-58446668_1;chr10:58276875-58446668_1;chr10:58276875-58446668_1;chr10:58276875-58446668_1	ENSMUST00000099724_ENSMUST00000099724_0;ENSMUST00000133151_ENSMUST00000133151_0;ENSMUST00000135526_ENSMUST00000135526_0;ENSMUST00000153031_ENSMUST00000153031_0	ENSMUSG00000037990;ENSMUSG00000037990;ENSMUSG00000037990;ENSMUSG00000037990	NA	NA	NA	chr10:58276107-58512769_1;chr10:58276206-58601664_1;chr10:58276807-58469941_1;chr10:58276851-58601661_1	ENSMUST00000135526_Sh3rf3-002;ENSMUST00000153031_Sh3rf3-001;ENSMUST00000133151_Sh3rf3-004;ENSMUST00000099724_Sh3rf3-202	ENSMUSG00000037990_Sh3rf3;ENSMUSG00000037990_Sh3rf3;ENSMUSG00000037990_Sh3rf3;ENSMUSG00000037990_Sh3rf3	NA	NA	NA	NA
chr10	58306001	58306500	chr10:58306001-58306500	0.142522	0.144536	0.204019	0.199217	0.154033	0.176145	0.294598	0.22482	0.312176	0.305683	0.26394	0.371643	0.232298	0.0842968	0.170079	0.280244	0.301971	0.0842968	0.0161514	0.747231	0.0281061	0.598225	0.606897	0.004329	NA	NA	NA	NA	chr10:58276107-58601664_1	ENSMUSG00000037990_Sh3rf3	chr10:58276875-58446668_1;chr10:58276875-58446668_1;chr10:58276875-58446668_1;chr10:58276875-58446668_1	ENSMUST00000099724_ENSMUST00000099724_0;ENSMUST00000133151_ENSMUST00000133151_0;ENSMUST00000135526_ENSMUST00000135526_0;ENSMUST00000153031_ENSMUST00000153031_0	ENSMUSG00000037990;ENSMUSG00000037990;ENSMUSG00000037990;ENSMUSG00000037990	NA	NA	NA	chr10:58276107-58512769_1;chr10:58276206-58601664_1;chr10:58276807-58469941_1;chr10:58276851-58601661_1	ENSMUST00000135526_Sh3rf3-002;ENSMUST00000153031_Sh3rf3-001;ENSMUST00000133151_Sh3rf3-004;ENSMUST00000099724_Sh3rf3-202	ENSMUSG00000037990_Sh3rf3;ENSMUSG00000037990_Sh3rf3;ENSMUSG00000037990_Sh3rf3;ENSMUSG00000037990_Sh3rf3	chr10:58306205-58306296;chr10:58306296-58306348;chr10:58306356-58306434;chr10:58306462-58306493	LTR;Simple_repeat;LINE;Simple_repeat	ERVK;Simple_repeat;L1;Simple_repeat	RLTR11A2;(CA)n;Lx4A;(TCTG)n
chr10	58685501	58686000	chr10:58685501-58686000	0.257637	0.192714	0.229521	0.261829	0.110588	0.143698	0.389469	0.295816	0.484987	0.349353	0.271271	0.402613	0	0.0337187	0.199331	0.358179	0.201306	0.0337187	0.0472032	1.08996	0.11668	0.953669	0.556512	0.004329	chr10:58683717-58686274	chr10:58684701-58689179_1	ENSMUSE00000613519_ENSMUST00000095658	ENSMUSG00000071286	chr10:58684701-58689179_1	ENSMUSG00000071286_Ankrd57	NA	NA	NA	NA	NA	NA	chr10:58684701-58689179_1	ENSMUST00000095658_Ankrd57-201	ENSMUSG00000071286_Ankrd57	NA	NA	NA	NA
chr10	58902001	58902500	chr10:58902001-58902500	0.0986694	0.139718	0.117311	0.17645	0.165882	0.213229	0.259646	0.242569	0.217408	0.315388	0.234613	0.0619404	0.116149	0.219172	0.151876	0.253925	0.0890448	0.219172	0.0121506	0.725786	0.0174629	0.520418	0.598116	0.004329	NA	NA	NA	NA	chr10:58886194-58904492_-1	ENSMUSG00000009654_Oit3	chr10:58901664-58904370_-1	ENSMUST00000009798_ENSMUST00000009798_0	ENSMUSG00000009654	NA	NA	NA	chr10:58886194-58904492_-1	ENSMUST00000009798_Oit3-201	ENSMUSG00000009654_Oit3	chr10:58901905-58902037;chr10:58902052-58902152;chr10:58902154-58902207	LTR;LTR;Simple_repeat	ERVK;ERVK;Simple_repeat	RMER20A;RMER20A;(TG)n
chr10	58907751	58908250	chr10:58907751-58908250	0.285045	0.226439	0.306029	0.227677	0.217227	0.287395	0.329551	0.2899	0.484987	0.363909	0.425236	0.588434	0.0774328	0.354046	0.258302	0.378717	0.332934	0.354046	0.0197965	0.544711	0.0267859	0.432154	0.682046	0.00865801	NA	NA	NA	NA	NA	NA	NA	NA	NA	NA	NA	NA	NA	NA	NA	chr10:58908039-58908357	LINE	L1	L1MB2
chr10	59514501	59515250	chr10:59514501-59515250	0.350824	0.358931	0.387636	0.216293	0.37521	0.354608	0.431911	0.470347	0.448753	0.524029	0.458229	0.201306	0.10647	0.134875	0.340584	0.466654	0.153888	0.134875	0.0113724	0.311372	0.0337893	0.394099	0.730145	0.00649351	NA's	NA's	NA's	NA's	chr10:59465593-59562734_1	ENSMUSG00000044475_Ascc1	chr10:59512620-59525207_1	ENSMUST00000050516_ENSMUST00000050516_6	ENSMUSG00000044475	NA's	NA's	NA's	chr10:59465593-59562734_1	ENSMUST00000050516_Ascc1-201	ENSMUSG00000044475_Ascc1	chr10:59514656-59514792;chr10:59514881-59514923%chr10:59514656-59514792;chr10:59514881-59514923;chr10:59515192-59515378	SINE;Simple_repeat%SINE;Simple_repeat;DNA	Alu;Simple_repeat%Alu;Simple_repeat;MER1_type	B1F2;(TG)n%B1F2;(TG)n;Charlie1a
chr10	59543251	59544250	chr10:59543251-59544250	0.104151	0.207168	0.168316	0.0398435	0.154033	0.152968	0.254653	0.319481	0.39022	0.368761	0.417905	0.0929107	0.154866	0.320328	0.145139	0.32909	0.123888	0.320328	0.00889119	0.664545	0.0566176	0.820307	0.309462	0.004329	NA's	NA's	NA's	NA's	chr10:59465593-59562734_1	ENSMUSG00000044475_Ascc1	chr10:59527157-59560840_1	ENSMUST00000050516_ENSMUST00000050516_8	ENSMUSG00000044475	NA's	NA's	NA's	chr10:59465593-59562734_1	ENSMUST00000050516_Ascc1-201	ENSMUSG00000044475_Ascc1	NA's	NA's	NA's	NA's
chr10	59681001	59681500	chr10:59681001-59681500	0.115114	0.163807	0.132612	0.153682	0.118487	0.194687	0.414435	0.295816	0.250856	0.295979	0.249276	0.371643	0.135507	0.168594	0.146398	0.301272	0.253575	0.168594	0.0105497	0.701592	0.052982	0.76402	0.485933	0.004329	chr10:59680945-59682269	NA	NA	NA	NA	NA	NA	NA	NA	NA	NA	NA	NA	NA	NA	NA	NA	NA	NA
chr10	59736001	59736500	chr10:59736001-59736500	0.241192	0.221622	0.290727	0.313056	0.37521	0.217864	0.409442	0.40231	0.418093	0.393022	0.329925	0.0309702	0	0.236031	0.276612	0.390558	0.0154851	0.236031	0.0240859	0.561062	0.0421129	0.525439	0.708247	0.00865801	NA	NA	NA	NA	NA	NA	NA	NA	NA	NA	NA	NA	NA	NA	NA	chr10:59736415-59736576	SINE	MIR	MIR3
chr10	59842251	59842750	chr10:59842251-59842750	0.290526	0.322797	0.357033	0.273212	0.300168	0.305937	0.349524	0.485138	0.412518	0.465803	0.366583	0.154851	0.116149	0.118015	0.308279	0.415913	0.1355	0.118015	0.137642	1.20346	0.192508	1.05492	0.74121	0.00865801	NA	NA	NA	NA	chr10:59765496-60159238_-1	ENSMUSG00000012819_Cdh23	chr10:59842095-59845401_-1;chr10:59842095-59845401_-1;chr10:59842095-59842849_-1;chr10:59842095-59845401_-1;chr10:59842095-59845401_-1;chr10:59842095-59845401_-1;chr10:59842095-59845401_-1;chr10:59842098-59845401_-1;chr10:59842208-59845401_-1;chr10:59842208-59845401_-1	ENSMUST00000073242_ENSMUST00000073242_30;ENSMUST00000105462_ENSMUST00000105462_30;ENSMUST00000124712_ENSMUST00000124712_0;ENSMUST00000127312_ENSMUST00000127312_2;ENSMUST00000128249_ENSMUST00000128249_30;ENSMUST00000135638_ENSMUST00000135638_30;ENSMUST00000144462_ENSMUST00000144462_4;ENSMUST00000105461_ENSMUST00000105461_32;ENSMUST00000105463_ENSMUST00000105463_33;ENSMUST00000105464_ENSMUST0000010…	ENSMUSG00000012819;ENSMUSG00000012819;ENSMUSG00000012819;ENSMUSG00000012819;ENSMUSG00000012819;ENSMUSG00000012819;ENSMUSG00000012819;ENSMUSG00000012819;ENSMUSG00000012819;ENSMUSG00000012819	chr10:59844940-59842440_-1	ENSMUST00000124712_Cdh23-012	ENSMUSG00000012819_Cdh23	chr10:59765496-60120081_-1;chr10:59765496-60120081_-1;chr10:59766022-60159238_-1;chr10:59766022-60159238_-1;chr10:59766022-60159238_-1;chr10:59766047-60120081_-1;chr10:59766047-60120081_-1;chr10:59838198-59849783_-1;chr10:59839520-59869201_-1;chr10:59839614-59842940_-1	ENSMUST00000073242_Cdh23-001;ENSMUST00000105462_Cdh23-002;ENSMUST00000105463_Cdh23-202;ENSMUST00000105464_Cdh23-203;ENSMUST00000105461_Cdh23-201;ENSMUST00000135638_Cdh23-003;ENSMUST00000128249_Cdh23-004;ENSMUST00000127312_Cdh23-008;ENSMUST00000144462_Cdh23-007;ENSMUST00000124712_Cdh23-012	ENSMUSG00000012819_Cdh23;ENSMUSG00000012819_Cdh23;ENSMUSG00000012819_Cdh23;ENSMUSG00000012819_Cdh23;ENSMUSG00000012819_Cdh23;ENSMUSG00000012819_Cdh23;ENSMUSG00000012819_Cdh23;ENSMUSG00000012819_Cdh23;ENSMUSG00000012819_Cdh23;ENSMUSG00000012819_Cdh23	chr10:59842222-59842279	Simple_repeat	Simple_repeat	(TG)n
chr10	60123001	60123500	chr10:60123001-60123500	0.180894	0.168625	0.112211	0.17645	0.201428	0.180781	0.244666	0.236653	0.289877	0.266867	0.227282	0	0.251657	0.0674374	0.170065	0.253069	0.125828	0.0674374	0.0283093	0.98935	0.047257	0.859002	0.672009	0.004329	NA	NA	NA	NA	chr10:59765496-60159238_-1	ENSMUSG00000012819_Cdh23	chr10:60120087-60149640_-1;chr10:60120087-60149640_-1;chr10:60120087-60149640_-1;chr10:60120087-60149640_-1;chr10:60120087-60149640_-1	ENSMUST00000105461_ENSMUST00000105461_1;ENSMUST00000105463_ENSMUST00000105463_1;ENSMUST00000105464_ENSMUST00000105464_1;ENSMUST00000123309_ENSMUST00000123309_0;ENSMUST00000153149_ENSMUST00000153149_1	ENSMUSG00000012819;ENSMUSG00000012819;ENSMUSG00000012819;ENSMUSG00000012819;ENSMUSG00000012819	NA	NA	NA	chr10:59766022-60159238_-1;chr10:59766022-60159238_-1;chr10:59766022-60159238_-1;chr10:60045827-60159238_-1;chr10:60120014-60150005_-1	ENSMUST00000105463_Cdh23-202;ENSMUST00000105464_Cdh23-203;ENSMUST00000105461_Cdh23-201;ENSMUST00000153149_Cdh23-006;ENSMUST00000123309_Cdh23-013	ENSMUSG00000012819_Cdh23;ENSMUSG00000012819_Cdh23;ENSMUSG00000012819_Cdh23;ENSMUSG00000012819_Cdh23;ENSMUSG00000012819_Cdh23	chr10:60122922-60123127;chr10:60123200-60123253	SINE;Simple_repeat	B4;Simple_repeat	B4A;(CA)n
chr10	60257251	60258000	chr10:60257251-60258000	0.172671	0.163807	0.10456	0.130914	0.0612184	0.183098	0.204721	0.2899	0.236919	0.354205	0.322593	0.278732	0.145187	0.0758671	0.136045	0.281667	0.211959	0.0758671	0.00856813	0.684897	0.0230048	0.545306	0.482829	0.004329	NA's	NA's	NA's	NA's	chr10:60225358-60294329_-1	ENSMUSG00000020099_Unc5b	chr10:60246031-60293834_-1;chr10:60246031-60293834_-1	ENSMUST00000077925_ENSMUST00000077925_0;ENSMUST00000105458_ENSMUST00000105458_0	ENSMUSG00000020099;ENSMUSG00000020099	NA's	NA's	NA's	chr10:60225358-60294329_-1;chr10:60225358-60294329_-1	ENSMUST00000105458_Unc5b-202;ENSMUST00000077925_Unc5b-201	ENSMUSG00000020099_Unc5b;ENSMUSG00000020099_Unc5b	NA's	NA's	NA's	NA's
chr10	60801501	60802000	chr10:60801501-60802000	0.50431	0.457697	0.433541	0.489506	0.292269	0.560884	0.60917	0.769122	0.529584	0.693853	0.674513	0.247762	0.174224	0.151734	0.456368	0.655248	0.210993	0.151734	0.364449	1.32283	0.704115	1.28061	0.696481	0.00865801	NA	chr10:60801947-60802087_-1	ENSMUSE00000276351_ENSMUST00000020289	ENSMUSG00000020092	chr10:60782410-60846213_-1	ENSMUSG00000020092_X99384	chr10:60786128-60801946_-1	ENSMUST00000020289_ENSMUST00000020289_17	ENSMUSG00000020092	NA	NA	NA	chr10:60782410-60846213_-1	ENSMUST00000020289_X99384-201	ENSMUSG00000020092_X99384	chr10:60801789-60801824	Simple_repeat	Simple_repeat	(CAAA)n
chr10	60813251	60813750	chr10:60813251-60813750	0.296008	0.49624	0.525349	0.358591	0.47	0.551613	0.539265	0.56205	0.551882	0.708409	0.70384	0.371643	0.21294	0.320328	0.449634	0.613089	0.292291	0.320328	0.089858	0.666684	0.107924	0.53584	0.73339	0.00865801	NA	chr10:60813644-60813823_-1	ENSMUSE00000100545_ENSMUST00000020289	ENSMUSG00000020092	chr10:60782410-60846213_-1	ENSMUSG00000020092_X99384	chr10:60813054-60813643_-1	ENSMUST00000020289_ENSMUST00000020289_3	ENSMUSG00000020092	NA	NA	NA	chr10:60782410-60846213_-1	ENSMUST00000020289_X99384-201	ENSMUSG00000020092_X99384	NA	NA	NA	NA
chr10	60880501	60881000	chr10:60880501-60881000	0.137041	0.139718	0.244823	0.193526	0.264622	0.213229	0.334544	0.366812	0.312176	0.339648	0.26394	0.0619404	0.116149	0.0168594	0.198826	0.323424	0.0890448	0.0168594	0.0291207	0.858277	0.0601922	0.758574	0.614754	0.00865801	chr10:60880901-60881542	chr10:60880720-60881243_1	ENSMUSE00000613064_ENSMUST00000049339	ENSMUSG00000037171	chr10:60880720-60888086_1	ENSMUSG00000037171_Nodal	NA	NA	NA	chr10:60878720-60881220_1	ENSMUST00000049339_Nodal-001	ENSMUSG00000037171_Nodal	chr10:60880720-60888086_1	ENSMUST00000049339_Nodal-001	ENSMUSG00000037171_Nodal	NA	NA	NA	NA
chr10	61192251	61193000	chr10:61192251-61193000	0.137041	0.125264	0.336632	0.179296	0.23105	0.224817	0.364503	0.352021	0.406943	0.41243	0.557206	0.278732	0.183903	0.0590077	0.205683	0.418621	0.231317	0.0590077	0.0179666	0.655496	0.0521434	0.553617	0.491352	0.00865801	NA's	NA's	NA's	NA's	chr10:61178011-61202008_1	ENSMUSG00000020085_Aifm2	chr10:61190970-61195070_1;chr10:61190970-61195070_1;chr10:61190970-61195070_1;chr10:61190970-61195070_1;chr10:61190970-61195070_1;chr10:61190970-61195070_1	ENSMUST00000067857_ENSMUST00000067857_4;ENSMUST00000080099_ENSMUST00000080099_4;ENSMUST00000099706_ENSMUST00000099706_4;ENSMUST00000105455_ENSMUST00000105455_4;ENSMUST00000105456_ENSMUST00000105456_4;ENSMUST00000140664_ENSMUST00000140664_0	ENSMUSG00000020085;ENSMUSG00000020085;ENSMUSG00000020085;ENSMUSG00000020085;ENSMUSG00000020085;ENSMUSG00000020085	NA's	NA's	NA's	chr10:61178011-61201401_1;chr10:61178013-61201395_1;chr10:61178059-61202008_1;chr10:61178071-61201395_1;chr10:61183397-61201401_1;chr10:61190896-61197318_1	ENSMUST00000105455_Aifm2-001;ENSMUST00000105456_Aifm2-201;ENSMUST00000067857_Aifm2-002;ENSMUST00000099706_Aifm2-003;ENSMUST00000080099_Aifm2-004;ENSMUST00000140664_Aifm2-006	ENSMUSG00000020085_Aifm2;ENSMUSG00000020085_Aifm2;ENSMUSG00000020085_Aifm2;ENSMUSG00000020085_Aifm2;ENSMUSG00000020085_Aifm2;ENSMUSG00000020085_Aifm2	chr10:61192148-61192359;chr10:61192360-61192422;chr10:61192426-61192641;chr10:61192647-61192937%chr10:61192426-61192641;chr10:61192647-61192937;chr10:61192989-61193202	LTR;LTR;SINE;LTR%SINE;LTR;SINE	B2;MaLR;B2%ERV1;MaLR;B2;MaLR	B3;ORR1B2;B3A%MER21B;ORR1C1;B3;ORR1B2
chr10	61448001	61448500	chr10:61448001-61448500	0.175412	0.144536	0.173416	0.0910708	0.213277	0.23177	0.319564	0.301732	0.239706	0.325092	0.21995	0.185821	0	0.0337187	0.17158	0.281209	0.0929107	0.0337187	0.0117683	0.632251	0.0086926	0.331547	0.610153	0.00865801	NA	NA	NA	NA	NA	NA	NA	NA	NA	NA	NA	NA	NA	NA	NA	chr10:61448181-61448525	LTR	MaLR	ORR1D1
chr10	61968501	61969000	chr10:61968501-61969000	0.0986694	0.158989	0.127512	0.113839	0.134286	0.176145	0.239673	0.230736	0.267579	0.286275	0.35192	0.309702	0.193582	0.0674374	0.134907	0.275237	0.251642	0.0674374	0.00722084	0.629883	0.0188751	0.499158	0.490148	0.004329	NA	NA	NA	NA	chr10:61957177-61970504_-1	ENSMUSG00000020077_Srgn	chr10:61960672-61970389_-1	ENSMUST00000020271_ENSMUST00000020271_0	ENSMUSG00000020077	NA	NA	NA	chr10:61957177-61970504_-1	ENSMUST00000020271_Srgn-201	ENSMUSG00000020077_Srgn	chr10:61968569-61968594;chr10:61968594-61968727	Simple_repeat;SINE	Simple_repeat;Alu	(T)n;B1_Mur2
chr10	62173001	62173500	chr10:62173001-62173500	0.197339	0.240893	0.234622	0.153682	0.252773	0.180781	0.349524	0.301732	0.490562	0.271719	0.300598	0	0.116149	0.219172	0.210015	0.342827	0.0580746	0.219172	0.0119966	0.52153	0.0499659	0.652022	0.612598	0.004329	NA	NA	NA	NA	chr10:62121791-62188876_-1	ENSMUSG00000036923_Stox1	chr10:62130722-62188515_-1;chr10:62130722-62187010_-1;chr10:62130722-62188515_-1;chr10:62130722-62188515_-1	ENSMUST00000045500_ENSMUST00000045500_0;ENSMUST00000126979_ENSMUST00000126979_1;ENSMUST00000133371_ENSMUST00000133371_0;ENSMUST00000148720_ENSMUST00000148720_0	ENSMUSG00000036923;ENSMUSG00000036923;ENSMUSG00000036923;ENSMUSG00000036923	NA	NA	NA	chr10:62121791-62188876_-1;chr10:62121791-62188549_-1;chr10:62121938-62188611_-1;chr10:62128924-62188549_-1	ENSMUST00000133371_Stox1-001;ENSMUST00000148720_Stox1-003;ENSMUST00000045500_Stox1-201;ENSMUST00000126979_Stox1-002	ENSMUSG00000036923_Stox1;ENSMUSG00000036923_Stox1;ENSMUSG00000036923_Stox1;ENSMUSG00000036923_Stox1	chr10:62172438-62173657	LTR	ERVK	MYSERV6-int
chr10	62346751	62347250	chr10:62346751-62347250	0.454975	0.419154	0.474344	0.233369	0.323865	0.315207	0.549251	0.573883	0.696821	0.553142	0.498553	0	0	0.219172	0.370153	0.57433	0	0.219172	0.0142893	0.322942	0.0505231	0.391366	0.644495	0.004329	NA	NA	NA	NA	NA	NA	NA	NA	NA	NA	NA	NA	NA	NA	NA	NA	NA	NA	NA
chr10	62446751	62447500	chr10:62446751-62447500	0.106892	0.214395	0.147914	0.153682	0.14021	0.197005	0.244666	0.470347	0.231345	0.305683	0.39591	0.108396	0.0483955	0.0758671	0.160016	0.32959	0.0783956	0.0758671	0.0112034	0.677432	0.0298395	0.529702	0.48366	0.00649351	NA's	NA's	NA's	NA's	chr10:62442965-62481490_1	ENSMUSG00000020070_Rufy2	chr10:62445593-62451870_1;chr10:62445593-62451870_1;chr10:62445593-62451870_1;chr10:62445593-62451870_1;chr10:62445593-62451870_1;chr10:62445593-62451870_1;chr10:62445593-62451870_1;chr10:62445593-62451870_1;chr10:62445593-62451870_1	ENSMUST00000020264_ENSMUST00000020264_0;ENSMUST00000062600_ENSMUST00000062600_1;ENSMUST00000092458_ENSMUST00000092458_1;ENSMUST00000119567_ENSMUST00000119567_1;ENSMUST00000122231_ENSMUST00000122231_1;ENSMUST00000131718_ENSMUST00000131718_1;ENSMUST00000143594_ENSMUST00000143594_1;ENSMUST00000148259_ENSMUST00000148259_1;ENSMUST00000156302_ENSMUST00000156302_1	ENSMUSG00000020070;ENSMUSG00000020070;ENSMUSG00000020070;ENSMUSG00000020070;ENSMUSG00000020070;ENSMUSG00000020070;ENSMUSG00000020070;ENSMUSG00000020070;ENSMUSG00000020070	NA's	NA's	NA's	chr10:62442965-62481490_1;chr10:62442971-62453041_1;chr10:62442987-62467214_1;chr10:62442990-62476703_1;chr10:62443000-62479958_1;chr10:62443010-62467187_1;chr10:62443041-62464967_1;chr10:62444176-62451918_1;chr10:62445418-62464949_1	ENSMUST00000092458_Rufy2-202;ENSMUST00000148259_Rufy2-005;ENSMUST00000131718_Rufy2-003;ENSMUST00000119567_Rufy2-001;ENSMUST00000143594_Rufy2-002;ENSMUST00000122231_Rufy2-004;ENSMUST00000062600_Rufy2-006;ENSMUST00000156302_Rufy2-008;ENSMUST00000020264_Rufy2-201	ENSMUSG00000020070_Rufy2;ENSMUSG00000020070_Rufy2;ENSMUSG00000020070_Rufy2;ENSMUSG00000020070_Rufy2;ENSMUSG00000020070_Rufy2;ENSMUSG00000020070_Rufy2;ENSMUSG00000020070_Rufy2;ENSMUSG00000020070_Rufy2;ENSMUSG00000020070_Rufy2	chr10:62446639-62446776;chr10:62446856-62446990%chr10:62447306-62447396;chr10:62447328-62447407;chr10:62447433-62447495	SINE;LTR;SINE%SINE;Simple_repeat	Alu;ERVL;Alu%Alu;Simple_repeat	B1_Mur1;(CA)n%B1_Mus2;MT2B;B1F
chr10	62491751	62492250	chr10:62491751-62492250	0.224747	0.144536	0.290727	0.330132	0.221176	0.305937	0.549251	0.325398	0.401369	0.402726	0.39591	0.247762	0.154866	0	0.252876	0.414931	0.201314	0	0.0145975	0.477785	0.0213574	0.352208	0.609441	0.00865801	NA	NA	NA	NA	chr10:62487063-62521561_1	ENSMUSG00000020068_3110049J23Rik	chr10:62487214-62501836_1;chr10:62487485-62501836_1	ENSMUST00000124784_ENSMUST00000124784_0;ENSMUST00000020262_ENSMUST00000020262_0	ENSMUSG00000020068;ENSMUSG00000020068	NA	NA	NA	chr10:62487063-62515009_1;chr10:62487260-62521561_1	ENSMUST00000124784_3110049J23Rik-202;ENSMUST00000020262_3110049J23Rik-201	ENSMUSG00000020068_3110049J23Rik;ENSMUSG00000020068_3110049J23Rik	chr10:62491236-62491901;chr10:62491893-62492018;chr10:62492050-62492169;chr10:62492176-62492274	LTR;SINE;SINE;SINE	ERVK;B4;B2;ID	RMER13A;RSINE1;B3;ID4_
chr10	62539001	62539500	chr10:62539001-62539500	0.213784	0.168625	0.163215	0.170758	0.209328	0.139062	0.304585	0.307649	0.239706	0.213493	0.373915	0.0929107	0.116149	0	0.177462	0.28787	0.10453	0	0.00801026	0.504334	0.0255402	0.555158	0.616466	0.00865801	NA	chr10:62539097-62540710_1	ENSMUSE00000476557_ENSMUST00000020266	ENSMUSG00000020072	chr10:62524330-62540710_1	ENSMUSG00000020072_Pbld	chr10:62537872-62539096_1	ENSMUST00000020266_ENSMUST00000020266_7	ENSMUSG00000020072	NA	NA	NA	chr10:62524330-62540710_1	ENSMUST00000020266_Pbld-201	ENSMUSG00000020072_Pbld	NA	NA	NA	NA
chr10	63276001	63276500	chr10:63276001-63276500	0.197339	0.211986	0.0969091	0.0853789	0.193529	0.180781	0.239673	0.254402	0.228557	0.291127	0.285935	0.0309702	0.116149	0	0.160987	0.259939	0.0735597	0	0.0584842	1.5022	0.118917	1.32663	0.619327	0.004329	NA	NA	NA	NA	chr10:62892846-64466415_1	ENSMUSG00000060843_Ctnna3	chr10:63044812-63282969_1;chr10:63044812-63282969_1;chr10:63044812-63282969_1	ENSMUST00000075099_ENSMUST00000075099_3;ENSMUST00000105440_ENSMUST00000105440_4;ENSMUST00000105441_ENSMUST00000105441_4	ENSMUSG00000060843;ENSMUSG00000060843;ENSMUSG00000060843	NA	NA	NA	chr10:62892846-64465713_1;chr10:62920258-64466415_1;chr10:62966785-64465690_1	ENSMUST00000105441_Ctnna3-001;ENSMUST00000105440_Ctnna3-002;ENSMUST00000075099_Ctnna3-201	ENSMUSG00000060843_Ctnna3;ENSMUSG00000060843_Ctnna3;ENSMUSG00000060843_Ctnna3	chr10:63275990-63276450	LINE	L1	L1Md_F2
chr10	66199251	66199750	chr10:66199251-66199750	0.356306	0.33725	0.357033	0.50089	0.391008	0.278124	0.574217	0.62713	0.501711	0.528881	0.447231	0.278732	0.0193582	0.236031	0.370102	0.535834	0.149045	0.236031	0.163966	1.0941	0.348293	1.10139	0.690702	0.00865801	chr10:66199551-66199892	NA	NA	NA	NA	NA	NA	NA	NA	NA	NA	NA	NA	NA	NA	chr10:66199278-66199419;chr10:66199438-66199492	LTR;LTR	ERVK;MaLR	RMER6B;MTC
chr10	66400751	66401250	chr10:66400751-66401250	0.263118	0.183079	0.239722	0.233369	0.304117	0.227135	0.309578	0.307649	0.501711	0.499768	0.271271	0	0.174224	0.151734	0.241757	0.377995	0.0871119	0.151734	0.0255464	0.661129	0.0473068	0.575407	0.639576	0.00865801	NA	NA	NA	NA	NA	NA	NA	NA	NA	NA	NA	NA	NA	NA	NA	chr10:66400992-66401169;chr10:66401210-66401413	SINE;SINE	MIR;B4	MIR;B4
chr10	67090751	67091250	chr10:67090751-67091250	0.20282	0.29389	0.311129	0.278904	0.28437	0.190052	0.364503	0.295816	0.362347	0.393022	0.359251	0.154851	0	0.134875	0.260194	0.354988	0.0774256	0.134875	0.0929159	1.17151	0.102855	0.903439	0.732966	0.00865801	NA	NA	NA	NA	NA	NA	NA	NA	NA	NA	NA	NA	NA	NA	NA	chr10:67090333-67090846;chr10:67091076-67091262	LINE;SINE	L2;B2	L2;B2_Mm2
chr10	67438751	67439250	chr10:67438751-67439250	0.383714	0.308343	0.331531	0.187834	0.402857	0.352291	0.514299	0.443724	0.434816	0.465803	0.48389	0.185821	0	0.0505781	0.327762	0.468506	0.0929107	0.0505781	0.0485588	0.67232	0.0868082	0.628876	0.699588	0.004329	NA	NA	NA	NA	NA	NA	NA	NA	NA	NA	NA	NA	NA	NA	NA	chr10:67438757-67438929;chr10:67439115-67439257	Low_complexity;SINE	Low_complexity;B4	CT-rich;RSINE1
chr10	67576251	67577000	chr10:67576251-67577000	0.208302	0.298707	0.112211	0.145144	0.0592437	0.185416	0.332047	0.346105	0.289877	0.349353	0.447231	0.201306	0.096791	0.118015	0.168171	0.352923	0.149049	0.118015	0.0182979	0.825528	0.0408818	0.591021	0.47087	0.00649351	NA's	NA's	NA's	NA's	chr10:67558341-67741474_-1	ENSMUSG00000019947_Arid5b	chr10:67564842-67580998_-1	ENSMUST00000020106_ENSMUST00000020106_7	ENSMUSG00000019947	NA's	NA's	NA's	chr10:67558341-67741474_-1	ENSMUST00000020106_Arid5b-201	ENSMUSG00000019947_Arid5b	chr10:67576419-67576575;chr10:67576602-67576673;chr10:67576698-67576777%chr10:67576419-67576575;chr10:67576602-67576673;chr10:67576698-67576777;chr10:67576777-67576823	SINE;SINE;Simple_repeat%SINE;SINE;Simple_repeat;Simple_repeat	B4;B4;Simple_repeat%B4;B4;Simple_repeat;Simple_repeat	B4A;RSINE1;(CATG)n%B4A;RSINE1;(CATG)n;(CA)n
chr10	67991001	67991500	chr10:67991001-67991500	0.230229	0.260164	0.239722	0.204909	0.236975	0.217864	0.324558	0.343147	0.423667	0.276571	0.26394	0	0	0.219172	0.231644	0.326376	0	0.219172	0.00900803	0.409727	0.0331535	0.557887	0.709745	0.004329	NA	NA	NA	NA	chr10:67893701-68004644_-1	ENSMUSG00000019945_1700040L02Rik	chr10:67988516-67996559_-1	ENSMUST00000020103_ENSMUST00000020103_1	ENSMUSG00000019945	NA	NA	NA	chr10:67893701-68004644_-1	ENSMUST00000020103_1700040L02Rik-201	ENSMUSG00000019945_1700040L02Rik	chr10:67991001-67991026;chr10:67991026-67991081;chr10:67991081-67991098;chr10:67991211-67991265	SINE;SINE;SINE;Simple_repeat	B4;Alu;B4;Simple_repeat	B4A;B1_Mus1;B4A;(TG)n
chr10	68431751	68432250	chr10:68431751-68432250	0.120596	0.197532	0.224421	0.256137	0.27647	0.245676	0.35951	0.2899	0.31775	0.291127	0.256608	0.0309702	0.251657	0.0842968	0.220139	0.302979	0.141313	0.0842968	0.0414526	0.924867	0.0427111	0.682115	0.726581	0.00865801	NA	NA	NA	NA	NA	NA	NA	NA	NA	NA	NA	NA	NA	NA	NA	chr10:68431677-68432005;chr10:68432079-68432439	LTR;LTR	MaLR;MaLR	ORR1E;ORR1B1
chr10	69076001	69076500	chr10:69076001-69076500	0.367269	0.260164	0.285627	0.239061	0.225126	0.287395	0.309578	0.485138	0.418093	0.397874	0.403241	0.340672	0.232298	0.185453	0.27744	0.402785	0.286485	0.185453	0.0264088	0.58574	0.0359947	0.471028	0.688806	0.00865801	NA	NA	NA	NA	chr10:68996970-69490184_1	ENSMUSG00000069601_Ank3	chr10:68997033-69413699_1;chr10:68997033-69271163_1;chr10:68997033-69271163_1;chr10:68997033-69271163_1	ENSMUST00000047061_ENSMUST00000047061_0;ENSMUST00000054167_ENSMUST00000054167_0;ENSMUST00000092431_ENSMUST00000092431_0;ENSMUST00000092434_ENSMUST00000092434_0	ENSMUSG00000069601;ENSMUSG00000069601;ENSMUSG00000069601;ENSMUSG00000069601	NA	NA	NA	chr10:68996970-69490184_1;chr10:68996970-69490184_1;chr10:68996970-69490184_1;chr10:68996970-69490184_1	ENSMUST00000047061_Ank3-201;ENSMUST00000054167_Ank3-202;ENSMUST00000092431_Ank3-204;ENSMUST00000092434_Ank3-207	ENSMUSG00000069601_Ank3;ENSMUSG00000069601_Ank3;ENSMUSG00000069601_Ank3;ENSMUSG00000069601_Ank3	chr10:69075991-69076111;chr10:69076222-69076322	SINE;SINE	Alu;Alu	PB1D9;PB1D10
chr10	69217001	69217500	chr10:69217001-69217500	0.175412	0.211986	0.153014	0.227677	0.169832	0.176145	0.244666	0.242569	0.345623	0.300831	0.337256	0.154851	0.21294	0.134875	0.185678	0.294189	0.183896	0.134875	0.0312857	0.952605	0.0618449	0.845328	0.631151	0.004329	NA	NA	NA	NA	chr10:68996970-69490184_1	ENSMUSG00000069601_Ank3	chr10:68997033-69413699_1;chr10:68997033-69271163_1;chr10:68997033-69271163_1;chr10:68997033-69271163_1;chr10:69169674-69271163_1	ENSMUST00000047061_ENSMUST00000047061_0;ENSMUST00000054167_ENSMUST00000054167_0;ENSMUST00000092431_ENSMUST00000092431_0;ENSMUST00000092434_ENSMUST00000092434_0;ENSMUST00000092432_ENSMUST00000092432_0	ENSMUSG00000069601;ENSMUSG00000069601;ENSMUSG00000069601;ENSMUSG00000069601;ENSMUSG00000069601	NA	NA	NA	chr10:68996970-69490184_1;chr10:68996970-69490184_1;chr10:68996970-69490184_1;chr10:68996970-69490184_1;chr10:69169222-69478378_1	ENSMUST00000047061_Ank3-201;ENSMUST00000054167_Ank3-202;ENSMUST00000092431_Ank3-204;ENSMUST00000092434_Ank3-207;ENSMUST00000092432_Ank3-205	ENSMUSG00000069601_Ank3;ENSMUSG00000069601_Ank3;ENSMUSG00000069601_Ank3;ENSMUSG00000069601_Ank3;ENSMUSG00000069601_Ank3	NA	NA	NA	NA
chr10	69918751	69919250	chr10:69918751-69919250	0.394677	0.370975	0.382536	0.227677	0.28042	0.375468	0.569224	0.425975	0.434816	0.50462	0.476558	0.185821	0.193582	0.26975	0.338626	0.482239	0.189702	0.26975	0.0291002	0.503765	0.0631429	0.521075	0.702195	0.004329	NA	NA	NA	NA	chr10:69903454-70021479_1	ENSMUSG00000043259_Fam13c	chr10:69913977-69939901_1;chr10:69913977-69939901_1;chr10:69913977-69939901_1	ENSMUST00000058515_ENSMUST00000058515_3;ENSMUST00000062883_ENSMUST00000062883_3;ENSMUST00000105436_ENSMUST00000105436_2	ENSMUSG00000043259;ENSMUSG00000043259;ENSMUSG00000043259	NA	NA	NA	chr10:69903454-70014631_1;chr10:69903604-70020800_1;chr10:69903674-70021479_1	ENSMUST00000058515_Fam13c-201;ENSMUST00000062883_Fam13c-202;ENSMUST00000105436_Fam13c-203	ENSMUSG00000043259_Fam13c;ENSMUSG00000043259_Fam13c;ENSMUSG00000043259_Fam13c	NA	NA	NA	NA
chr10	70013251	70014000	chr10:70013251-70014000	0.285045	0.421563	0.446292	0.384205	0.4621	0.512212	0.569224	0.606423	0.760928	0.541011	0.564538	0.185821	0.290373	0.210742	0.41857	0.608425	0.238097	0.210742	0.0630394	0.689548	0.123847	0.624895	0.671531	0.00649351	NA's	NA's	NA's	NA's	chr10:69903454-70021479_1	ENSMUSG00000043259_Fam13c	chr10:70007279-70014442_1;chr10:70007279-70014442_1;chr10:70007279-70014442_1	ENSMUST00000058515_ENSMUST00000058515_10;ENSMUST00000062883_ENSMUST00000062883_11;ENSMUST00000105436_ENSMUST00000105436_9	ENSMUSG00000043259;ENSMUSG00000043259;ENSMUSG00000043259	NA's	NA's	NA's	chr10:69903454-70014631_1;chr10:69903604-70020800_1;chr10:69903674-70021479_1	ENSMUST00000058515_Fam13c-201;ENSMUST00000062883_Fam13c-202;ENSMUST00000105436_Fam13c-203	ENSMUSG00000043259_Fam13c;ENSMUSG00000043259_Fam13c;ENSMUSG00000043259_Fam13c	NA's	NA's	NA's	NA's
chr10	70219251	70219750	chr10:70219251-70219750	0.191857	0.144536	0.0306029	0.136606	0.233025	0.245676	0.369496	0.414142	0.301027	0.262014	0.359251	0.0929107	0.21294	0	0.163717	0.341186	0.152925	0	0.0173143	0.803726	0.0456913	0.626506	0.479847	0.004329	NA	NA	NA	NA	NA	NA	NA	NA	NA	NA	NA	NA	NA	NA	NA	NA	NA	NA	NA
chr10	70576751	70577250	chr10:70576751-70577250	0.20282	0.149354	0.326431	0.256137	0.28437	0.213229	0.34453	0.33723	0.334474	0.349353	0.61586	0.185821	0	0.0168594	0.238723	0.396289	0.0929107	0.0168594	0.0115751	0.45068	0.0462849	0.542885	0.602396	0.004329	NA	NA	NA	NA	chr10:70385580-70622448_-1	ENSMUSG00000014329_Bicc1	chr10:70541985-70622168_-1;chr10:70541985-70622168_-1;chr10:70541985-70609564_-1;chr10:70541985-70622168_-1	ENSMUST00000014473_ENSMUST00000014473_0;ENSMUST00000105434_ENSMUST00000105434_0;ENSMUST00000131445_ENSMUST00000131445_0;ENSMUST00000143791_ENSMUST00000143791_0	ENSMUSG00000014329;ENSMUSG00000014329;ENSMUSG00000014329;ENSMUSG00000014329	NA	NA	NA	chr10:70385580-70622448_-1;chr10:70387850-70609608_-1;chr10:70387850-70622438_-1;chr10:70387850-70622438_-1	ENSMUST00000143791_Bicc1-001;ENSMUST00000131445_Bicc1-201;ENSMUST00000014473_Bicc1-003;ENSMUST00000105434_Bicc1-002	ENSMUSG00000014329_Bicc1;ENSMUSG00000014329_Bicc1;ENSMUSG00000014329_Bicc1;ENSMUSG00000014329_Bicc1	chr10:70576571-70576954;chr10:70577009-70577032	LTR;Low_complexity	ERVK;Low_complexity	RLTR10;AT_rich
chr10	70651501	70652250	chr10:70651501-70652250	0.208302	0.211986	0.204019	0.0967628	0.317941	0.2619	0.409442	0.33723	0.370709	0.356631	0.4399	0.402613	0.116149	0.151734	0.216818	0.382782	0.259381	0.151734	0.0311809	0.834571	0.0839285	0.76653	0.564002	0.00865801	NA's	NA's	NA's	NA's	NA's	NA's	NA's	NA's	NA's	NA's	NA's	NA's	NA's	NA's	NA's	chr10:70651125-70651744;chr10:70651977-70652150%chr10:70651977-70652150	LTR;SINE%SINE	ERVK;MIR%MIR	MIRb%RMER13A;MIRb
chr10	70918751	70919250	chr10:70918751-70919250	0.175412	0.221622	0.234622	0.227677	0.244874	0.125156	0.24966	0.307649	0.25643	0.257162	0.329925	0	0.174224	0.0674374	0.204894	0.280165	0.0871119	0.0674374	0.0091293	0.466326	0.0148222	0.434553	0.731332	0.004329	NA	NA	NA	NA	NA	NA	NA	NA	NA	NA	NA	NA	NA	NA	NA	NA	NA	NA	NA
chr10	72539501	72540000	chr10:72539501-72540000	0.191857	0.125264	0.219321	0.125222	0.221176	0.199322	0.224694	0.307649	0.222983	0.281423	0.234613	0.0619404	0.154866	0.151734	0.180361	0.254272	0.108403	0.151734	0.0315476	0.984785	0.0533018	0.907971	0.709321	0.004329	NA	NA	NA	NA	NA	NA	NA	NA	NA	NA	NA	NA	NA	NA	NA	NA	NA	NA	NA
chr10	74961251	74962000	chr10:74961251-74962000	0.158967	0.15658	0.224421	0.193526	0.238949	0.2619	0.401952	0.393435	0.393007	0.276571	0.278603	0.66586	0.222619	0	0.205724	0.348714	0.44424	0	0.024297	0.759578	0.077526	0.798492	0.590109	0.004329	NA's	NA's	NA's	NA's	chr10:74813856-74980717_-1	ENSMUSG00000033416_1110038D17Rik	chr10:74883542-74972336_-1;chr10:74883542-74972776_-1	ENSMUST00000145890_ENSMUST00000145890_4;ENSMUST00000153125_ENSMUST00000153125_1	ENSMUSG00000033416;ENSMUSG00000033416	NA's	NA's	NA's	chr10:74813856-74980018_-1;chr10:74879212-74974026_-1	ENSMUST00000145890_1110038D17Rik-208;ENSMUST00000153125_1110038D17Rik-210	ENSMUSG00000033416_1110038D17Rik;ENSMUSG00000033416_1110038D17Rik	chr10:74961245-74961579%chr10:74961245-74961579;chr10:74961902-74962059	LTR%LTR;LTR	MaLR%MaLR;ERVL	MTE2b%MTE2b;ERVL-B4-int
chr10	75099251	75099750	chr10:75099251-75099750	0.328898	0.250529	0.31623	0.375667	0.260672	0.356926	0.434408	0.378644	0.423667	0.373613	0.542543	0	0.116149	0.354046	0.31482	0.430575	0.0580746	0.354046	0.0154998	0.395458	0.0215706	0.341101	0.731162	0.00865801	NA	chr10:75099373-75100115_-1;chr10:75099373-75100115_-1	ENSMUSE00000611602_ENSMUST00000077610;ENSMUSE00000611602_ENSMUST00000095541	ENSMUSG00000006342;ENSMUSG00000006342	chr10:75099373-75106725_-1	ENSMUSG00000006342_Susd2	NA	NA	NA	NA	NA	NA	chr10:75099373-75106725_-1;chr10:75099373-75106725_-1	ENSMUST00000077610_Susd2-201;ENSMUST00000095541_Susd2-202	ENSMUSG00000006342_Susd2;ENSMUSG00000006342_Susd2	chr10:75099129-75099273	SINE	Alu	B1_Mus1
chr10	75237501	75238000	chr10:75237501-75238000	0.191857	0.120447	0.21422	0.227677	0.256722	0.245676	0.339537	0.295816	0.267579	0.257162	0.256608	0.309702	0.096791	0.219172	0.209433	0.283341	0.203247	0.219172	0.0309959	0.840634	0.0404574	0.709889	0.739157	0.00865801	NA	chr10:75236860-75237755_-1	ENSMUSE00000354630_ENSMUST00000001715	ENSMUSG00000001665	chr10:75236860-75244159_-1	ENSMUSG00000001665_Gstt3	chr10:75237756-75238615_-1	ENSMUST00000001715_ENSMUST00000001715_3	ENSMUSG00000001665	chr10:75238119-75235619_-1	ENSMUST00000001716_Ddt-201	ENSMUSG00000001666_Ddt	chr10:75236860-75244159_-1	ENSMUST00000001715_Gstt3-001	ENSMUSG00000001665_Gstt3	chr10:75237918-75238065	LINE	L1	Lx8
chr10	75945751	75946250	chr10:75945751-75946250	0.20282	0.236075	0.234622	0.278904	0.205378	0.203958	0.309578	0.343147	0.239706	0.325092	0.35192	0.340672	0.251657	0.151734	0.22696	0.313889	0.296165	0.151734	0.00820208	0.399037	0.0169455	0.414717	0.723058	0.00865801	NA	chr10:75945860-75946128_1	ENSMUSE00000102243_ENSMUST00000001178	ENSMUSG00000001150	chr10:75931672-75978598_1	ENSMUSG00000001150_Mcm3ap	chr10:75945567-75945859_1;chr10:75946129-75947398_1	ENSMUST00000001178_ENSMUST00000001178_7;ENSMUST00000001178_ENSMUST00000001178_8	ENSMUSG00000001150;ENSMUSG00000001150	NA	NA	NA	chr10:75931672-75978598_1	ENSMUST00000001178_Mcm3ap-201	ENSMUSG00000001150_Mcm3ap	NA	NA	NA	NA
chr10	76424751	76425250	chr10:76424751-76425250	0.356306	0.366157	0.351933	0.239061	0.138235	0.338384	0.519292	0.502887	0.406943	0.494916	0.593865	0.185821	0.0193582	0.0674374	0.298346	0.503581	0.10259	0.0674374	0.0666531	0.865346	0.101817	0.633639	0.59245	0.004329	chr10:76424182-76425380	NA	NA	NA	NA	NA	NA	NA	NA	chr10:76426533-76424033_-1;chr10:76426632-76424132_-1;chr10:76426632-76424132_-1	ENSMUST00000001148_Pcbp3-201;ENSMUST00000105411_Pcbp3-203;ENSMUST00000092393_Pcbp3-202	ENSMUSG00000001120_Pcbp3;ENSMUSG00000001120_Pcbp3;ENSMUSG00000001120_Pcbp3	NA	NA	NA	chr10:76424950-76424985	Low_complexity	Low_complexity	GC_rich
chr10	77732751	77733250	chr10:77732751-77733250	0.241192	0.221622	0.244823	0.17645	0.292269	0.250312	0.304585	0.313565	0.373496	0.41243	0.256608	0.278732	0.0387164	0.0842968	0.237778	0.332137	0.158724	0.0842968	0.00918381	0.403033	0.014826	0.366602	0.715903	0.00865801	NA	chr10:77731923-77736520_-1	ENSMUSE00000817847_ENSMUST00000001240	ENSMUSG00000001211	chr10:77731923-77815234_-1	ENSMUSG00000001211_Agpat3	NA	NA	NA	NA	NA	NA	chr10:77731923-77815187_-1	ENSMUST00000001240_Agpat3-001	ENSMUSG00000001211_Agpat3	NA	NA	NA	NA
chr10	77812001	77812500	chr10:77812001-77812500	0.257637	0.20235	0.20912	0.233369	0.165882	0.203958	0.35951	0.473306	0.301027	0.422134	0.271271	0.340672	0.271015	0.25289	0.212053	0.36545	0.305844	0.25289	0.0714387	1.26044	0.191992	1.19899	0.580251	0.004329	NA	NA	NA	NA	chr10:77731923-77815234_-1	ENSMUSG00000001211_Agpat3	chr10:77792082-77814957_-1;chr10:77792082-77814371_-1;chr10:77792082-77814371_-1;chr10:77792082-77814371_-1;chr10:77792082-77814371_-1	ENSMUST00000001240_ENSMUST00000001240_0;ENSMUST00000105388_ENSMUST00000105388_1;ENSMUST00000105390_ENSMUST00000105390_1;ENSMUST00000138035_ENSMUST00000138035_1;ENSMUST00000146899_ENSMUST00000146899_1	ENSMUSG00000001211;ENSMUSG00000001211;ENSMUSG00000001211;ENSMUSG00000001211;ENSMUSG00000001211	NA	NA	NA	chr10:77731923-77815187_-1;chr10:77734308-77814798_-1;chr10:77734308-77814610_-1;chr10:77750600-77815234_-1;chr10:77750611-77814957_-1	ENSMUST00000001240_Agpat3-001;ENSMUST00000105388_Agpat3-002;ENSMUST00000105390_Agpat3-005;ENSMUST00000138035_Agpat3-007;ENSMUST00000146899_Agpat3-006	ENSMUSG00000001211_Agpat3;ENSMUSG00000001211_Agpat3;ENSMUSG00000001211_Agpat3;ENSMUSG00000001211_Agpat3;ENSMUSG00000001211_Agpat3	NA	NA	NA	NA
chr10	78052501	78053000	chr10:78052501-78053000	0.20282	0.33725	0.453942	0.216293	0.205378	0.333749	0.59419	0.485138	0.473838	0.388169	0.48389	0.340672	0.116149	0.118015	0.291572	0.485045	0.228411	0.118015	0.026839	0.561871	0.0436222	0.430598	0.601124	0.00865801	NA	chr10:78052647-78052988_-1	ENSMUSE00000323559_ENSMUST00000040580	ENSMUSG00000032714	chr10:78047253-78054691_-1	ENSMUSG00000032714_Syde1	chr10:78052491-78052646_-1;chr10:78052989-78054546_-1	ENSMUST00000040580_ENSMUST00000040580_1;ENSMUST00000040580_ENSMUST00000040580_0	ENSMUSG00000032714;ENSMUSG00000032714	NA	NA	NA	chr10:78047253-78054691_-1	ENSMUST00000040580_Syde1-201	ENSMUSG00000032714_Syde1	NA	NA	NA	NA
chr10	78472501	78473000	chr10:78472501-78473000	0.197339	0.226439	0.0306029	0.170758	0.161933	0.0834373	0.274626	0.201155	0.323325	0.286275	0.30793	0.0309702	0	0.202312	0.145085	0.278662	0.0154851	0.202312	0.0144214	0.827717	0.0223644	0.536662	0.520648	0.00865801	NA	NA	NA	NA	NA	NA	NA	NA	NA	NA	NA	NA	NA	NA	NA	chr10:78471177-78472705;chr10:78472706-78472946;chr10:78472992-78473467	LINE;LTR;LINE	L1;ERVK;L1	L1VL4;RLTR10A;L1VL4
chr10	79080001	79080500	chr10:79080001-79080500	0.126078	0.346886	0.351933	0.301672	0.240924	0.361562	0.399455	0.390477	0.624351	0.509472	0.388578	0.402613	0	0.134875	0.288176	0.462467	0.201306	0.134875	0.0265448	0.56537	0.0321914	0.387962	0.623127	0.004329	NA	NA	NA	NA	NA	NA	NA	NA	NA	NA	NA	NA	NA	NA	NA	chr10:79080118-79080397;chr10:79080408-79080587	Simple_repeat;Simple_repeat	Simple_repeat;Simple_repeat	(TGGA)n;(TGGA)n
chr10	79440751	79441250	chr10:79440751-79441250	1.74316	1.53208	1.61685	1.21807	1.08218	1.84953	2.00726	2.01747	2.30787	2.12523	2.21416	0.278732	0.174224	0.0505781	1.50698	2.1344	0.226478	0.0505781	0.346574	0.390653	0.669107	0.383241	0.706044	0.004329	chr10:79440914-79441367	chr10:79440708-79440807_-1;chr10:79440708-79440807_-1;chr10:79440708-79440807_-1;chr10:79440708-79441065_-1;chr10:79440708-79441350_-1;chr10:79440708-79440807_-1;chr10:79440933-79441065_-1;chr10:79440933-79441065_-1;chr10:79440933-79441350_-1;chr10:79440933-79441065_-1;chr10:79441137-79441220_-1;chr10:79441137-79441350_-1;chr10:79441137-79441220_-1;chr10:79441137-79441350_-1	ENSMUSE00000100937_ENSMUST00000052885;ENSMUSE00000100937_ENSMUST00000124536;ENSMUSE00000810565_ENSMUST00000126383;ENSMUSE00000736584_ENSMUST00000132080;ENSMUSE00000843898_ENSMUST00000124889;ENSMUSE00000100937_ENSMUST00000105375;ENSMUSE00000100940_ENSMUST00000052885;ENSMUSE00000100940_ENSMUST00000124536;ENSMUSE00000784710_ENSMUST00000126383;ENSMUSE00000100940_ENSMUST00000105375;ENSMUSE00000100944_…	ENSMUSG00000013858;ENSMUSG00000013858;ENSMUSG00000013858;ENSMUSG00000013858;ENSMUSG00000013858;ENSMUSG00000013858;ENSMUSG00000013858;ENSMUSG00000013858;ENSMUSG00000013858;ENSMUSG00000013858;ENSMUSG00000013858;ENSMUSG00000013858;ENSMUSG00000013858;ENSMUSG00000013858	chr10:79437693-79447075_-1	ENSMUSG00000013858_ORF61	chr10:79440808-79440932_-1;chr10:79440808-79440932_-1;chr10:79440808-79440932_-1;chr10:79440808-79440932_-1;chr10:79441066-79441136_-1;chr10:79441066-79441136_-1;chr10:79441066-79441136_-1;chr10:79441066-79441136_-1;chr10:79441221-79441292_-1;chr10:79441221-79441292_-1	ENSMUST00000052885_ENSMUST00000052885_8;ENSMUST00000105375_ENSMUST00000105375_7;ENSMUST00000124536_ENSMUST00000124536_7;ENSMUST00000126383_ENSMUST00000126383_2;ENSMUST00000052885_ENSMUST00000052885_7;ENSMUST00000105375_ENSMUST00000105375_6;ENSMUST00000124536_ENSMUST00000124536_6;ENSMUST00000132080_ENSMUST00000132080_2;ENSMUST00000052885_ENSMUST00000052885_6;ENSMUST00000132080_ENSMUST00000132080_1	ENSMUSG00000013858;ENSMUSG00000013858;ENSMUSG00000013858;ENSMUSG00000013858;ENSMUSG00000013858;ENSMUSG00000013858;ENSMUSG00000013858;ENSMUSG00000013858;ENSMUSG00000013858;ENSMUSG00000013858	chr10:79443518-79441018_-1;chr10:79443521-79441021_-1;chr10:79443685-79441185_-1	ENSMUST00000132080_ORF61-004;ENSMUST00000124889_ORF61-005;ENSMUST00000126383_ORF61-003	ENSMUSG00000013858_ORF61;ENSMUSG00000013858_ORF61;ENSMUSG00000013858_ORF61	chr10:79437693-79441518_-1;chr10:79438635-79441685_-1;chr10:79439863-79447075_-1;chr10:79439865-79447075_-1;chr10:79440103-79446785_-1;chr10:79440708-79441521_-1	ENSMUST00000132080_ORF61-004;ENSMUST00000126383_ORF61-003;ENSMUST00000052885_ORF61-001;ENSMUST00000105375_ORF61-201;ENSMUST00000124536_ORF61-002;ENSMUST00000124889_ORF61-005	ENSMUSG00000013858_ORF61;ENSMUSG00000013858_ORF61;ENSMUSG00000013858_ORF61;ENSMUSG00000013858_ORF61;ENSMUSG00000013858_ORF61;ENSMUSG00000013858_ORF61	NA	NA	NA	NA
chr10	79524001	79524500	chr10:79524001-79524500	0.405641	0.525147	0.469244	0.29598	0.458151	0.468176	0.564231	0.680377	0.624351	0.621071	0.520548	0.185821	0.174224	0.0842968	0.437056	0.602116	0.180023	0.0842968	0.0241138	0.3553	0.0386481	0.326501	0.725868	0.00865801	NA	chr10:79524061-79524192_-1	ENSMUSE00000311999_ENSMUST00000042771	ENSMUSG00000035673	chr10:79519765-79565447_-1	ENSMUSG00000035673_Sbno2	chr10:79523865-79524060_-1;chr10:79524193-79524906_-1	ENSMUST00000042771_ENSMUST00000042771_19;ENSMUST00000042771_ENSMUST00000042771_18	ENSMUSG00000035673;ENSMUSG00000035673	NA	NA	NA	chr10:79519765-79565447_-1	ENSMUST00000042771_Sbno2-201	ENSMUSG00000035673_Sbno2	NA	NA	NA	NA
chr10	79718001	79718500	chr10:79718001-79718500	0.411122	0.245711	0.255024	0.182142	0.205378	0.162239	0.429415	0.455557	0.434816	0.368761	0.4399	0	0.0193582	0.202312	0.243603	0.42569	0.0096791	0.202312	0.0278495	0.685057	0.0534374	0.543037	0.572254	0.00865801	NA	NA	NA	NA	chr10:79711866-79719539_1	ENSMUSG00000020153_Ndufs7	chr10:79717882-79718668_1;chr10:79717882-79718668_1;chr10:79717882-79718668_1	ENSMUST00000020361_ENSMUST00000020361_5;ENSMUST00000105364_ENSMUST00000105364_6;ENSMUST00000157063_ENSMUST00000157063_5	ENSMUSG00000020153;ENSMUSG00000020153;ENSMUSG00000020153	NA	NA	NA	chr10:79711866-79719538_1;chr10:79712220-79719537_1;chr10:79712230-79719539_1	ENSMUST00000105364_Ndufs7-001;ENSMUST00000020361_Ndufs7-201;ENSMUST00000157063_Ndufs7-002	ENSMUSG00000020153_Ndufs7;ENSMUSG00000020153_Ndufs7;ENSMUSG00000020153_Ndufs7	chr10:79718157-79718236	SINE	B2	B3A
chr10	79933501	79934000	chr10:79933501-79934000	0.328898	0.298707	0.285627	0.313056	0.244874	0.417186	0.419428	0.461473	0.418093	0.499768	0.344588	0.185821	0.116149	0.0337187	0.314725	0.42867	0.150985	0.0337187	0.0766948	0.879938	0.128731	0.836985	0.734189	0.00865801	NA	NA	NA	NA	NA	NA	NA	NA	NA	NA	NA	NA	NA	NA	NA	chr10:79933772-79933883;chr10:79933888-79933926;chr10:79933926-79934106	Simple_repeat;Simple_repeat;Simple_repeat	Simple_repeat;Simple_repeat;Simple_repeat	(TCCA)n;(CCCA)n;(TGGA)n
chr10	79934501	79935250	chr10:79934501-79935250	0.183635	0.20235	0.0943588	0.0512273	0.0631932	0.104297	0.232183	0.295816	0.312176	0.245032	0.359251	0.340672	0.0193582	0	0.11651	0.288892	0.180015	0	0.00816681	0.804678	0.0303749	0.612449	0.396772	0.00649351	chr10:79934516-79935103	NA's	NA's	NA's	NA's	NA's	NA's	NA's	NA's	NA's	NA's	NA's	NA's	NA's	NA's	chr10:79935017-79935187%NA's	SINE%NA's	B4%NA's	ID_B1%NA's
chr10	79935501	79936000	chr10:79935501-79936000	0.148004	0.207168	0.142813	0.142298	0.221176	0.115885	0.224694	0.260318	0.267579	0.237754	0.48389	0.216792	0.193582	0.101156	0.162891	0.294847	0.205187	0.101156	0.00928819	0.591655	0.0247936	0.53404	0.552459	0.004329	NA	NA	NA	NA	NA	NA	NA	NA	NA	NA	NA	NA	NA	NA	NA	chr10:79935471-79935556;chr10:79935603-79935654;chr10:79935741-79935868;chr10:79935915-79935956	SINE;SINE;SINE;Simple_repeat	Alu;MIR;Alu;Simple_repeat	PB1D9;MIR;B1_Mur3;(TC)n
chr10	79944001	79945000	chr10:79944001-79945000	0.164449	0.20235	0.295828	0.244753	0.142185	0.17151	0.349524	0.597548	0.412518	0.475508	0.608528	0.0929107	0.309731	0.168594	0.203512	0.480736	0.240037	0.168594	0.0202249	0.712503	0.07655	0.717851	0.423335	0.00865801	chr10:79944325-79944664	NA's	NA's	NA's	NA's	NA's	NA's	NA's	NA's	NA's	NA's	NA's	NA's	NA's	NA's	chr10:79943944-79944017%chr10:79944595-79944618;chr10:79944690-79944731%chr10:79944595-79944618;chr10:79944690-79944731;chr10:79944817-79944875;chr10:79944889-79945007	SINE%Simple_repeat;Simple_repeat%Simple_repeat;Simple_repeat;LINE;SINE	ID%Simple_repeat;Simple_repeat%Simple_repeat;Simple_repeat;L2;Alu	(A)n;(CA)n%(A)n;(CA)n;L2b;PB1D7%ID4_
chr10	79965251	79966250	chr10:79965251-79966250	0.0493347	0.0722679	0.0612057	0.0227677	0.0197479	0.00927081	0.384476	0.715875	0.641075	0.373613	0.425236	0.278732	0.271015	0.151734	0.0470329	0.476031	0.274873	0.151734	0.00175056	0.889583	0.0886519	0.696719	0.111163	0.004329	chr10:79965760-79966061%NA's	NA's	NA's	NA's	chr10:79957651-79980003_1	ENSMUSG00000045518_Onecut3	chr10:79958936-79976601_1	ENSMUST00000051773_ENSMUST00000051773_0	ENSMUSG00000045518	NA's	NA's	NA's	chr10:79957651-79980003_1	ENSMUST00000051773_Onecut3-201	ENSMUSG00000045518_Onecut3	chr10:79966013-79966038;chr10:79966038-79966129;chr10:79966150-79966296;chr10:79966195-79966312%NA's	Simple_repeat;SINE;SINE;LTR%NA's	Simple_repeat;B4;Alu;ERVL%NA's	(TTTTG)n;ID_B1;B1_Mur4;MT2B%NA's
chr10	79972751	79973500	chr10:79972751-79973500	0.408382	0.621504	0.739569	0.480968	0.525294	0.584061	1.00363	0.85195	0.794376	0.89279	0.795485	0.0154851	0.10647	0.101156	0.559963	0.867647	0.0609776	0.101156	0.105037	0.646402	0.235658	0.616692	0.634669	0.00649351	NA's	NA's	NA's	NA's	chr10:79957651-79980003_1	ENSMUSG00000045518_Onecut3	chr10:79958936-79976601_1	ENSMUST00000051773_ENSMUST00000051773_0	ENSMUSG00000045518	NA's	NA's	NA's	chr10:79957651-79980003_1	ENSMUST00000051773_Onecut3-201	ENSMUSG00000045518_Onecut3	chr10:79972624-79972833;chr10:79972864-79973068%chr10:79972864-79973068;chr10:79973482-79973674	SINE;LTR%SINE;SINE	B2;B4%B4;ERVK	B3;B4A%B4A;RMER17D2
chr10	79976501	79977250	chr10:79976501-79977250	0.482384	0.373384	0.288177	0.247599	0.203403	0.542342	0.896278	0.999858	1.08425	0.795747	1.11075	0.325187	0.193582	0.126445	0.356215	0.977377	0.259385	0.126445	0.0575653	0.700116	0.175718	0.480007	0.346246	0.004329	chr10:79976431-79976730%NA's	chr10:79976602-79980003_1	ENSMUSE00000396417_ENSMUST00000051773	ENSMUSG00000045518	chr10:79957651-79980003_1	ENSMUSG00000045518_Onecut3	chr10:79958936-79976601_1%NA's	ENSMUST00000051773_ENSMUST00000051773_0%NA's	ENSMUSG00000045518%NA's	NA's	NA's	NA's	chr10:79957651-79980003_1	ENSMUST00000051773_Onecut3-201	ENSMUSG00000045518_Onecut3	NA's	NA's	NA's	NA's
chr10	80177751	80178250	chr10:80177751-80178250	0.175412	0.29389	0.249923	0.125222	0.177731	0.329114	0.374489	0.40231	0.462689	0.3445	0.505885	0.0929107	0.21294	0.134875	0.225215	0.417975	0.152925	0.134875	0.0142887	0.53076	0.0420127	0.490388	0.538825	0.004329	NA	chr10:80177853-80177924_-1	ENSMUSE00000306710_ENSMUST00000020420	ENSMUSG00000020198	chr10:80169723-80204956_-1	ENSMUSG00000020198_Ap3d1	chr10:80177068-80177852_-1;chr10:80177925-80178615_-1	ENSMUST00000020420_ENSMUST00000020420_16;ENSMUST00000020420_ENSMUST00000020420_15	ENSMUSG00000020198;ENSMUSG00000020198	NA	NA	NA	chr10:80169723-80204956_-1	ENSMUST00000020420_Ap3d1-201	ENSMUSG00000020198_Ap3d1	chr10:80178207-80178343	SINE	Alu	B1_Mm
chr10	80182251	80182750	chr10:80182251-80182750	0.0931877	0.149354	0.188718	0.0910708	0.177731	0.217864	0.284612	0.189322	0.323325	0.431839	0.498553	0.185821	0.0580746	0.202312	0.152987	0.34553	0.121948	0.202312	0.00652141	0.527855	0.0371197	0.557592	0.442762	0.00865801	NA	chr10:80182412-80182557_-1	ENSMUSE00000101792_ENSMUST00000020420	ENSMUSG00000020198	chr10:80169723-80204956_-1	ENSMUSG00000020198_Ap3d1	chr10:80182134-80182411_-1;chr10:80182558-80183864_-1	ENSMUST00000020420_ENSMUST00000020420_11;ENSMUST00000020420_ENSMUST00000020420_10	ENSMUSG00000020198;ENSMUSG00000020198	NA	NA	NA	chr10:80169723-80204956_-1	ENSMUST00000020420_Ap3d1-201	ENSMUSG00000020198_Ap3d1	NA	NA	NA	NA
chr10	80351501	80352250	chr10:80351501-80352250	0.216524	0.154172	0.196368	0.250445	0.27647	0.294348	0.381979	0.440766	0.34841	0.329944	0.542543	0.0619404	0.10647	0.126445	0.231388	0.408729	0.0842053	0.126445	0.0201682	0.601341	0.0362458	0.493231	0.576491	0.00649351	chr10:80350896-80351525%NA's	chr10:80352075-80352211_1;chr10:80352075-80352211_1;chr10:80352075-80352211_1%NA's	ENSMUSE00000609535_ENSMUST00000105334;ENSMUSE00000609535_ENSMUST00000049491;ENSMUSE00000609535_ENSMUST00000105333%NA's	ENSMUSG00000059406;ENSMUSG00000059406;ENSMUSG00000059406%NA's	chr10:80342450-80362239_1	ENSMUSG00000059406_Tmprss9	chr10:80351306-80352074_1;chr10:80351306-80352074_1;chr10:80351306-80352074_1%chr10:80351306-80352074_1;chr10:80351306-80352074_1;chr10:80351306-80352074_1;chr10:80352212-80352922_1;chr10:80352212-80352922_1;chr10:80352212-80352922_1	ENSMUST00000049491_ENSMUST00000049491_6;ENSMUST00000105333_ENSMUST00000105333_7;ENSMUST00000105334_ENSMUST00000105334_7%ENSMUST00000049491_ENSMUST00000049491_6;ENSMUST00000105333_ENSMUST00000105333_7;ENSMUST00000105334_ENSMUST00000105334_7;ENSMUST00000049491_ENSMUST00000049491_7;ENSMUST00000105333_ENSMUST00000105333_8;ENSMUST00000105334_ENSMUST00000105334_8	ENSMUSG00000059406;ENSMUSG00000059406;ENSMUSG00000059406%ENSMUSG00000059406;ENSMUSG00000059406;ENSMUSG00000059406;ENSMUSG00000059406;ENSMUSG00000059406;ENSMUSG00000059406	NA's	NA's	NA's	chr10:80342450-80353455_1;chr10:80342561-80362239_1;chr10:80342561-80362239_1	ENSMUST00000105334_Tmprss9-203;ENSMUST00000049491_Tmprss9-201;ENSMUST00000105333_Tmprss9-202	ENSMUSG00000059406_Tmprss9;ENSMUSG00000059406_Tmprss9;ENSMUSG00000059406_Tmprss9	chr10:80351465-80351554;chr10:80351600-80351740%NA's	Satellite;SINE%NA's	Satellite;B4%NA's	ZP3AR;ID_B1%NA's
chr10	80713751	80714500	chr10:80713751-80714500	0.63861	0.739542	0.808426	0.540733	0.722773	0.621144	0.998639	0.967318	1.00063	1.01652	0.920124	0.278732	0.348448	0.227601	0.678538	0.980647	0.31359	0.227601	0.237059	0.732674	0.45267	0.700552	0.691875	0.004329	NA's	chr10:80713382-80714866_1;chr10:80713382-80714866_1;chr10:80713382-80714866_1;chr10:80713997-80714868_1;chr10:80713997-80714457_1	ENSMUSE00000742847_ENSMUST00000132174;ENSMUSE00000574663_ENSMUST00000092282;ENSMUSE00000574663_ENSMUST00000099455;ENSMUSE00000714012_ENSMUST00000117798;ENSMUSE00000817275_ENSMUST00000137999	ENSMUSG00000034949;ENSMUSG00000034949;ENSMUSG00000034949;ENSMUSG00000034949;ENSMUSG00000034949	chr10:80695900-80714868_1	ENSMUSG00000034949_Zfr2	chr10:80712542-80713996_1;chr10:80713480-80713996_1%NA's	ENSMUST00000137999_ENSMUST00000137999_3;ENSMUST00000117798_ENSMUST00000117798_16%NA's	ENSMUSG00000034949;ENSMUSG00000034949%NA's	chr10:80713680-80716180_1	ENSMUST00000119547_Matk-001	ENSMUSG00000004933_Matk	chr10:80695900-80714868_1;chr10:80695932-80714866_1;chr10:80695932-80714866_1;chr10:80695932-80714866_1;chr10:80711161-80714457_1	ENSMUST00000117798_Zfr2-001;ENSMUST00000132174_Zfr2-003;ENSMUST00000092282_Zfr2-201;ENSMUST00000099455_Zfr2-202;ENSMUST00000137999_Zfr2-007	ENSMUSG00000034949_Zfr2;ENSMUSG00000034949_Zfr2;ENSMUSG00000034949_Zfr2;ENSMUSG00000034949_Zfr2;ENSMUSG00000034949_Zfr2	chr10:80714073-80714095	Low_complexity	Low_complexity	GC_rich
chr10	80727501	80728000	chr10:80727501-80728000	0.241192	0.298707	0.311129	0.32444	0.252773	0.338384	0.409442	0.467389	0.384645	0.485212	0.491221	0.805226	0.154866	0.0505781	0.294438	0.447582	0.480046	0.0505781	0.0190729	0.469046	0.0467282	0.482966	0.657841	0.004329	NA	chr10:80727458-80727742_-1	ENSMUSE00000341882_ENSMUST00000046114	ENSMUSG00000034932	chr10:80727458-80729679_-1	ENSMUSG00000034932_Mrpl54	chr10:80727743-80728395_-1	ENSMUST00000046114_ENSMUST00000046114_1	ENSMUSG00000034932	NA	NA	NA	chr10:80727458-80729679_-1	ENSMUST00000046114_Mrpl54-001	ENSMUSG00000034932_Mrpl54	chr10:80727849-80727995	LINE	L2	L2b
chr10	80798251	80798750	chr10:80798251-80798750	0.109633	0.250529	0.0918086	0.187834	0.138235	0.366197	0.439401	0.266234	0.490562	0.441543	0.417905	0.464553	0.0580746	0.185453	0.190706	0.411129	0.261314	0.185453	0.0183946	0.711183	0.0544294	0.567464	0.463859	0.00865801	NA	NA	NA	NA	NA	NA	NA	NA	NA	NA	NA	NA	NA	NA	NA	chr10:80798570-80798668	Simple_repeat	Simple_repeat	(CTGGGG)n
chr10	80834001	80834500	chr10:80834001-80834500	0.624906	0.60705	0.596756	0.495198	0.497647	0.672134	0.823877	0.840117	0.797163	0.718114	0.762493	0.123881	0.290373	0.0337187	0.582282	0.788353	0.207127	0.0337187	0.225666	0.815831	0.416026	0.818163	0.738606	0.004329	NA	chr10:80834090-80834199_-1;chr10:80834090-80834199_-1;chr10:80834090-80834199_-1;chr10:80834090-80834158_-1	ENSMUSE00000734057_ENSMUST00000140901;ENSMUSE00000752054_ENSMUST00000138343;ENSMUSE00000734057_ENSMUST00000020457;ENSMUSE00000719472_ENSMUST00000118812	ENSMUSG00000020235;ENSMUSG00000020235;ENSMUSG00000020235;ENSMUSG00000020235	chr10:80828967-80841261_-1	ENSMUSG00000020235_Fzr1	chr10:80833966-80834089_-1;chr10:80833966-80834089_-1;chr10:80833966-80834089_-1;chr10:80833966-80834089_-1;chr10:80834200-80841014_-1;chr10:80834200-80841014_-1;chr10:80834200-80841014_-1	ENSMUST00000020457_ENSMUST00000020457_1;ENSMUST00000118812_ENSMUST00000118812_0;ENSMUST00000138343_ENSMUST00000138343_1;ENSMUST00000140901_ENSMUST00000140901_1;ENSMUST00000020457_ENSMUST00000020457_0;ENSMUST00000138343_ENSMUST00000138343_0;ENSMUST00000140901_ENSMUST00000140901_0	ENSMUSG00000020235;ENSMUSG00000020235;ENSMUSG00000020235;ENSMUSG00000020235;ENSMUSG00000020235;ENSMUSG00000020235;ENSMUSG00000020235	chr10:80834286-80831786_-1;chr10:80836158-80833658_-1	ENSMUST00000150824_Fzr1-006;ENSMUST00000118812_Fzr1-004	ENSMUSG00000020235_Fzr1;ENSMUSG00000020235_Fzr1	chr10:80828967-80841261_-1;chr10:80829843-80841196_-1;chr10:80830117-80841208_-1;chr10:80830254-80834158_-1	ENSMUST00000140901_Fzr1-001;ENSMUST00000020457_Fzr1-003;ENSMUST00000138343_Fzr1-002;ENSMUST00000118812_Fzr1-004	ENSMUSG00000020235_Fzr1;ENSMUSG00000020235_Fzr1;ENSMUSG00000020235_Fzr1;ENSMUSG00000020235_Fzr1	chr10:80834282-80834396;chr10:80834317-80834434;chr10:80834408-80834489	SINE;LTR;SINE	Alu;ERVL;B4	B1_Mus2;MT2B;ID_B1
chr10	80862501	80863000	chr10:80862501-80863000	0.498828	0.770858	0.739569	0.609036	0.505546	0.783383	0.968679	0.828285	1.42151	0.946163	0.938453	0.0619404	0.116149	0.202312	0.651203	1.02062	0.0890448	0.202312	0.264401	0.789614	0.522137	0.707993	0.638048	0.004329	chr10:80862887-80863186	chr10:80858931-80863816_-1;chr10:80861883-80863816_-1;chr10:80861883-80863816_-1	ENSMUSE00000774859_ENSMUST00000105321;ENSMUSE00000739535_ENSMUST00000020461;ENSMUSE00000739535_ENSMUST00000078185	ENSMUSG00000055053;ENSMUSG00000055053;ENSMUSG00000055053	chr10:80858931-80893750_-1	ENSMUSG00000055053_Nfic	chr10:80862371-80863253_-1	ENSMUST00000152670_ENSMUST00000152670_0	ENSMUSG00000055053	chr10:80865299-80862799_-1	ENSMUST00000152670_Nfic-008	ENSMUSG00000055053_Nfic	chr10:80858931-80889932_-1;chr10:80861883-80889918_-1;chr10:80861883-80889859_-1;chr10:80861941-80863299_-1	ENSMUST00000105321_Nfic-001;ENSMUST00000020461_Nfic-002;ENSMUST00000078185_Nfic-005;ENSMUST00000152670_Nfic-008	ENSMUSG00000055053_Nfic;ENSMUSG00000055053_Nfic;ENSMUSG00000055053_Nfic;ENSMUSG00000055053_Nfic	NA	NA	NA	NA
chr10	80923251	80923750	chr10:80923251-80923750	0.427567	0.467332	0.474344	0.352899	0.473949	0.375468	0.778938	0.579799	0.479413	0.475508	0.813814	0.216792	0.329089	0.236031	0.428593	0.625494	0.27294	0.236031	0.0126227	0.262138	0.0824329	0.459015	0.685207	0.004329	chr10:80922945-80923276	chr10:80921972-80925086_-1;chr10:80921973-80925086_-1;chr10:80923675-80925086_-1	ENSMUSE00000715097_ENSMUST00000118763;ENSMUSE00000718538_ENSMUST00000119060;ENSMUSE00000710066_ENSMUST00000120856	ENSMUSG00000034818;ENSMUSG00000034818;ENSMUSG00000034818	chr10:80921972-80945454_-1	ENSMUSG00000034818_Brunol5	NA	NA	NA	chr10:80921904-80924404_1	ENSMUST00000156926_AC159474.2-201	ENSMUSG00000084849_AC159474.2	chr10:80921972-80945454_-1;chr10:80921973-80935872_-1;chr10:80923675-80937589_-1	ENSMUST00000118763_Brunol5-001;ENSMUST00000119060_Brunol5-004;ENSMUST00000120856_Brunol5-002	ENSMUSG00000034818_Brunol5;ENSMUSG00000034818_Brunol5;ENSMUSG00000034818_Brunol5	NA	NA	NA	NA
chr10	81523751	81524250	chr10:81523751-81524250	0.476902	0.462515	0.596756	0.438278	0.4621	0.468176	0.823877	0.62713	0.563031	1.01409	0.725834	0.278732	0.116149	0.0674374	0.484121	0.750793	0.197441	0.0674374	0.214605	0.956899	0.480148	0.922927	0.644813	0.00865801	NA	chr10:81522262-81524074_1;chr10:81523041-81524074_1	ENSMUSE00000665785_ENSMUST00000105313;ENSMUSE00000533908_ENSMUST00000085664	ENSMUSG00000061371;ENSMUSG00000061371	chr10:81521162-81524074_1	ENSMUSG00000061371_Zfp873	NA	NA	NA	NA	NA	NA	chr10:81521162-81524074_1;chr10:81521162-81524074_1	ENSMUST00000085664_Zfp873-201;ENSMUST00000105313_Zfp873-202	ENSMUSG00000061371_Zfp873;ENSMUSG00000061371_Zfp873	chr10:81523365-81524004	Unknown	Unknown	MurSatRep1
chr10	82922501	82923000	chr10:82922501-82923000	0.197339	0.197532	0.21422	0.256137	0.165882	0.0278124	0.259646	0.242569	0.39022	0.291127	0.285935	0	0.096791	0.0842968	0.176487	0.293899	0.0483955	0.0842968	0.0136715	0.662515	0.0210169	0.493271	0.600502	0.00865801	NA	NA	NA	NA	NA	NA	NA	NA	NA	NA	NA	NA	NA	NA	NA	chr10:82922699-82923017	LTR	ERVK	RLTRETN_Mm
chr10	83329251	83329750	chr10:83329251-83329750	0.175412	0.1349	0.173416	0.170758	0.126386	0.222499	0.209714	0.260318	0.250856	0.266867	0.315261	0	0.116149	0.286609	0.167229	0.260603	0.0580746	0.286609	0.0123649	0.664943	0.0171181	0.502051	0.641699	0.00865801	NA	NA	NA	NA	NA	NA	NA	NA	NA	NA	NA	NA	NA	NA	NA	NA	NA	NA	NA
chr10	83659251	83659750	chr10:83659251-83659750	0.230229	0.125264	0.204019	0.136606	0.18563	0.143698	0.24966	0.33723	0.367921	0.232902	0.21995	0	0	0	0.170908	0.281533	0	0	0.00893428	0.553055	0.0164548	0.455636	0.607062	0.00865801	NA	NA	NA	NA	NA	NA	NA	NA	NA	NA	NA	NA	NA	NA	NA	chr10:83659211-83659260;chr10:83659262-83659645;chr10:83659649-83659715	Simple_repeat;LTR;Simple_repeat	Simple_repeat;MaLR;Simple_repeat	(GA)n;ORR1B1;(GGAA)n
chr10	84222001	84222500	chr10:84222001-84222500	0.164449	0.240893	0.127512	0.32444	0.18958	0.23177	0.758965	0.780954	0.356772	0.315388	0.579201	0.588434	0.116149	0.185453	0.213107	0.558256	0.352292	0.185453	0.0130873	0.536818	0.0950169	0.552162	0.381737	0.00865801	chr10:84221277-84222274	NA	NA	NA	chr10:84218793-84369281_1	ENSMUSG00000020037_Rfx4	chr10:84219259-84242759_1	ENSMUST00000060397_ENSMUST00000060397_0	ENSMUSG00000020037	NA	NA	NA	chr10:84218793-84369281_1	ENSMUST00000060397_Rfx4-202	ENSMUSG00000020037_Rfx4	NA	NA	NA	NA
chr10	84326501	84327250	chr10:84326501-84327250	0.386455	0.36134	0.374885	0.347208	0.254748	0.356926	0.486836	0.423017	0.590904	0.604089	0.461895	0.340672	0.125828	0.101156	0.346927	0.513348	0.23325	0.101156	0.03983	0.580343	0.0940274	0.61102	0.679771	0.00649351	NA's	NA's	NA's	NA's	chr10:84218793-84369281_1	ENSMUSG00000020037_Rfx4	chr10:84326133-84331096_1;chr10:84326133-84331096_1;chr10:84326133-84331096_1	ENSMUST00000020226_ENSMUST00000020226_6;ENSMUST00000060397_ENSMUST00000060397_10;ENSMUST00000095388_ENSMUST00000095388_6	ENSMUSG00000020037;ENSMUSG00000020037;ENSMUSG00000020037	NA's	NA's	NA's	chr10:84218793-84369281_1;chr10:84300930-84369281_1;chr10:84300930-84335249_1	ENSMUST00000060397_Rfx4-202;ENSMUST00000095388_Rfx4-203;ENSMUST00000020226_Rfx4-201	ENSMUSG00000020037_Rfx4;ENSMUSG00000020037_Rfx4;ENSMUSG00000020037_Rfx4	chr10:84326539-84326571%NA's	Simple_repeat%NA's	Simple_repeat%NA's	(CA)n%NA's
chr10	84341251	84341750	chr10:84341251-84341750	0.191857	0.105993	0.153014	0.130914	0.157983	0.227135	0.2197	0.307649	0.384645	0.276571	0.322593	0	0.154866	0.101156	0.161149	0.302232	0.0774328	0.101156	0.0383983	1.21598	0.0888168	0.98607	0.533198	0.00865801	NA	NA	NA	NA	chr10:84218793-84369281_1	ENSMUSG00000020037_Rfx4	chr10:84331708-84342914_1;chr10:84331708-84342914_1	ENSMUST00000060397_ENSMUST00000060397_12;ENSMUST00000095388_ENSMUST00000095388_8	ENSMUSG00000020037;ENSMUSG00000020037	NA	NA	NA	chr10:84218793-84369281_1;chr10:84300930-84369281_1	ENSMUST00000060397_Rfx4-202;ENSMUST00000095388_Rfx4-203	ENSMUSG00000020037_Rfx4;ENSMUSG00000020037_Rfx4	chr10:84341195-84341373;chr10:84341373-84341438	Simple_repeat;Low_complexity	Simple_repeat;Low_complexity	(TCTCC)n;polypyrimidine
chr10	84372751	84373250	chr10:84372751-84373250	0.356306	0.42879	0.311129	0.273212	0.323865	0.227135	0.679074	0.556134	0.540733	0.509472	0.39591	0.402613	0.21294	0.0842968	0.320073	0.536265	0.307777	0.0842968	0.0290302	0.532324	0.0554443	0.439085	0.596856	0.00865801	NA	NA	NA	NA	NA	NA	NA	NA	NA	NA	NA	NA	NA	NA	NA	chr10:84372987-84373059	SINE	MIR	MIR
chr10	84400751	84401250	chr10:84400751-84401250	0.263118	0.327615	0.402938	0.392743	0.331764	0.366197	0.489333	0.396393	0.473838	0.722966	0.403241	0	0.348448	0.168594	0.347396	0.497154	0.174224	0.168594	0.0491832	0.638387	0.134942	0.738894	0.698769	0.00865801	NA	NA	NA	NA	chr10:84380361-84479191_1	ENSMUSG00000035620_Ric8b	chr10:84388339-84410156_1;chr10:84388339-84410156_1	ENSMUST00000038523_ENSMUST00000038523_1;ENSMUST00000095385_ENSMUST00000095385_1	ENSMUSG00000035620;ENSMUSG00000035620	NA	NA	NA	chr10:84380361-84479191_1;chr10:84380361-84479191_1	ENSMUST00000095385_Ric8b-202;ENSMUST00000038523_Ric8b-201	ENSMUSG00000035620_Ric8b;ENSMUSG00000035620_Ric8b	NA	NA	NA	NA
chr10	85095001	85095500	chr10:85095001-85095500	0.230229	0.197532	0.265225	0.153682	0.221176	0.203958	0.329551	0.272151	0.295452	0.232902	0.322593	0	0	0.25289	0.211967	0.29053	0	0.25289	0.0145139	0.56836	0.0178535	0.459909	0.729588	0.00865801	NA	chr10:85094834-85095054_1;chr10:85094834-85095054_1;chr10:85094834-85095054_1;chr10:85094834-85095054_1	ENSMUSE00000251970_ENSMUST00000105307;ENSMUSE00000251970_ENSMUST00000105306;ENSMUSE00000726680_ENSMUST00000145323;ENSMUSE00000251970_ENSMUST00000038045	ENSMUSG00000020042;ENSMUSG00000020042;ENSMUSG00000020042;ENSMUSG00000020042	chr10:84849559-85123037_1	ENSMUSG00000020042_Btbd11	chr10:85095055-85096428_1;chr10:85095055-85096428_1;chr10:85095055-85096428_1;chr10:85095055-85096428_1	ENSMUST00000038045_ENSMUST00000038045_9;ENSMUST00000105306_ENSMUST00000105306_7;ENSMUST00000105307_ENSMUST00000105307_9;ENSMUST00000145323_ENSMUST00000145323_2	ENSMUSG00000020042;ENSMUSG00000020042;ENSMUSG00000020042;ENSMUSG00000020042	NA	NA	NA	chr10:84849559-85123037_1;chr10:84849559-85123034_1;chr10:85061146-85123037_1;chr10:85092260-85104381_1	ENSMUST00000105307_Btbd11-001;ENSMUST00000038045_Btbd11-202;ENSMUST00000105306_Btbd11-002;ENSMUST00000145323_Btbd11-003	ENSMUSG00000020042_Btbd11;ENSMUSG00000020042_Btbd11;ENSMUSG00000020042_Btbd11;ENSMUSG00000020042_Btbd11	chr10:85095082-85095130;chr10:85095293-85095431	Simple_repeat;DNA	Simple_repeat;MER1_type	(CATG)n;MER5A
chr10	86285001	86285500	chr10:86285001-86285500	0.257637	0.245711	0.229521	0.267521	0.157983	0.176145	0.289605	0.260318	0.323325	0.310536	0.329925	0.123881	0.0774328	0.134875	0.22242	0.302742	0.100657	0.134875	0.0541568	1.04629	0.0607964	0.814454	0.734685	0.00865801	NA	NA	NA	NA	chr10:86241750-86301134_1	ENSMUSG00000054027_Nt5dc3	chr10:86283757-86285808_1	ENSMUST00000099396_ENSMUST00000099396_8	ENSMUSG00000054027	NA	NA	NA	chr10:86241750-86301134_1	ENSMUST00000099396_Nt5dc3-201	ENSMUSG00000054027_Nt5dc3	chr10:86285299-86285434;chr10:86285434-86285474	DNA;Unknown	MER1_type;Y-chromosome	URR1A;CYRA11_Mm
chr10	87299251	87299750	chr10:87299251-87299750	0.213784	0.197532	0.168316	0.0967628	0.256722	0.213229	0.284612	0.319481	0.295452	0.218345	0.285935	0.185821	0.309731	0.25289	0.191058	0.280765	0.247776	0.25289	0.0199167	0.738659	0.0342403	0.659061	0.680489	0.00865801	NA	NA	NA	NA	chr10:87289122-87326126_-1	ENSMUSG00000058934_RP24-90M24.1	chr10:87291320-87325717_-1	ENSMUST00000146581_ENSMUST00000146581_0	ENSMUSG00000058934	NA	NA	NA	chr10:87289134-87326126_-1	ENSMUST00000146581_RP24-90M24.1-001	ENSMUSG00000058934_RP24-90M24.1	chr10:87299635-87299775	DNA	MER1_type	MER5A
chr10	87518001	87518500	chr10:87518001-87518500	0.164449	0.130082	0.153014	0.130914	0.177731	0.176145	0.179755	0.212988	0.412518	0.232902	0.337256	0.0929107	0.271015	0.202312	0.155389	0.275084	0.181963	0.202312	0.00688274	0.5339	0.0393036	0.720695	0.56488	0.004329	NA	NA	NA	NA	NA	NA	NA	NA	NA	NA	NA	NA	NA	NA	NA	chr10:87518198-87518328	Simple_repeat	Simple_repeat	(TCTCC)n
chr10	88046251	88046750	chr10:88046251-88046750	0.306971	0.342068	0.265225	0.313056	0.347563	0.384739	0.504312	0.62713	0.540733	0.368761	0.425236	0.619404	0.21294	0.320328	0.326604	0.493235	0.416172	0.320328	0.126183	1.08762	0.220958	0.953018	0.662167	0.00865801	NA	NA	NA	NA	chr10:87981024-88067897_-1	ENSMUSG00000020061_Mybpc1	chr10:88036275-88048404_-1;chr10:88044794-88048404_-1;chr10:88044794-88048404_-1	ENSMUST00000119185_ENSMUST00000119185_1;ENSMUST00000005247_ENSMUST00000005247_1;ENSMUST00000121629_ENSMUST00000121629_1	ENSMUSG00000020061;ENSMUSG00000020061;ENSMUSG00000020061	NA	NA	NA	chr10:87981024-88067897_-1;chr10:87981084-88067770_-1;chr10:87985197-88067759_-1	ENSMUST00000121629_Mybpc1-001;ENSMUST00000119185_Mybpc1-002;ENSMUST00000005247_Mybpc1-201	ENSMUSG00000020061_Mybpc1;ENSMUSG00000020061_Mybpc1;ENSMUSG00000020061_Mybpc1	chr10:88046206-88046259;chr10:88046259-88046374;chr10:88046418-88046525;chr10:88046593-88046619	Simple_repeat;Other;SINE;Simple_repeat	Simple_repeat;Other;Alu;Simple_repeat	(TG)n;RMER1A;PB1D10;(TCTG)n
chr10	88283251	88283750	chr10:88283251-88283750	0.219265	0.226439	0.147914	0.199217	0.225126	0.134427	0.299592	0.319481	0.250856	0.247458	0.329925	0	0.174224	0.0842968	0.192065	0.289462	0.0871119	0.0842968	0.0235062	0.798259	0.0599805	0.846083	0.663523	0.004329	NA	chr10:88283572-88283760_-1	ENSMUSE00000608555_ENSMUST00000004470	ENSMUSG00000004356	chr10:88209353-88289395_-1	ENSMUSG00000004356_Utp20	chr10:88282095-88283571_-1	ENSMUST00000004470_ENSMUST00000004470_4	ENSMUSG00000004356	NA	NA	NA	chr10:88209353-88289395_-1	ENSMUST00000004470_Utp20-201	ENSMUSG00000004356_Utp20	NA	NA	NA	NA
chr10	88456251	88456750	chr10:88456251-88456750	0.197339	0.115629	0.0867081	0.130914	0.118487	0.162239	0.179755	0.266234	0.31775	0.262014	0.241945	0.185821	0.096791	0.219172	0.135219	0.25354	0.141306	0.219172	0.0130739	0.845597	0.0305987	0.68993	0.533326	0.00865801	NA	NA	NA	NA	chr10:88411740-88720535_-1	ENSMUSG00000035189_Ano4	chr10:88455785-88457968_-1;chr10:88455785-88457968_-1	ENSMUST00000045601_ENSMUST00000045601_14;ENSMUST00000070175_ENSMUST00000070175_15	ENSMUSG00000035189;ENSMUSG00000035189	NA	NA	NA	chr10:88411740-88720535_-1;chr10:88411740-88720535_-1	ENSMUST00000070175_Ano4-202;ENSMUST00000045601_Ano4-201	ENSMUSG00000035189_Ano4;ENSMUSG00000035189_Ano4	chr10:88456264-88456435;chr10:88456541-88456582;chr10:88456740-88456889	SINE;Simple_repeat;LINE	B4;Simple_repeat;L2	RSINE1;(CA)n;L2c
chr10	90336001	90336750	chr10:90336001-90336750	0.131559	0.204759	0.260124	0.187834	0.315966	0.152968	0.337041	0.40231	0.443178	0.390596	0.417905	0.387128	0.21294	0.25289	0.208868	0.398206	0.300034	0.25289	0.0167652	0.615321	0.0216476	0.353283	0.524672	0.00649351	NA's	NA's	NA's	NA's	chr10:90039802-90434736_1	ENSMUSG00000058589_Anks1b	chr10:90330805-90357837_1;chr10:90330805-90357837_1;chr10:90330805-90357837_1;chr10:90330805-90357837_1	ENSMUST00000078569_ENSMUST00000078569_3;ENSMUST00000092221_ENSMUST00000092221_3;ENSMUST00000099364_ENSMUST00000099364_3;ENSMUST00000099366_ENSMUST00000099366_3	ENSMUSG00000058589;ENSMUSG00000058589;ENSMUSG00000058589;ENSMUSG00000058589	NA's	NA's	NA's	chr10:90039802-90434736_1;chr10:90039802-90434736_1;chr10:90039802-90434736_1;chr10:90039802-90429786_1	ENSMUST00000092221_Anks1b-202;ENSMUST00000078569_Anks1b-201;ENSMUST00000099366_Anks1b-204;ENSMUST00000099364_Anks1b-203	ENSMUSG00000058589_Anks1b;ENSMUSG00000058589_Anks1b;ENSMUSG00000058589_Anks1b;ENSMUSG00000058589_Anks1b	NA's	NA's	NA's	NA's
chr10	90580001	90580500	chr10:90580001-90580500	0.33438	0.29389	0.249923	0.290288	0.339664	0.23177	0.399455	0.508804	0.445965	0.557994	0.337256	0.185821	0.0387164	0.455203	0.289986	0.449895	0.112269	0.455203	0.11536	1.17125	0.294234	1.20569	0.644563	0.00865801	NA	chr10:90579958-90580068_-1	ENSMUSE00000099438_ENSMUST00000076694	ENSMUSG00000061904	chr10:90579538-90586712_-1	ENSMUSG00000061904_Slc25a3	chr10:90580069-90580788_-1	ENSMUST00000076694_ENSMUST00000076694_5	ENSMUSG00000061904	NA	NA	NA	chr10:90579538-90586712_-1	ENSMUST00000076694_Slc25a3-201	ENSMUSG00000061904_Slc25a3	chr10:90580107-90580171;chr10:90580208-90580324	SINE;SINE	Alu;B2	B1F1;B3
chr10	92124751	92125250	chr10:92124751-92125250	0.274082	0.192714	0.372335	0.221985	0.315966	0.23177	0.439401	0.508804	0.45154	0.349353	0.432568	0.0929107	0.0580746	0.134875	0.268142	0.436333	0.0754926	0.134875	0.0555179	0.878722	0.118413	0.788644	0.614535	0.00865801	NA	NA	NA	NA	NA	NA	NA	NA	NA	NA	NA	NA	NA	NA	NA	chr10:92125054-92125196	SINE	Alu	B1_Mur1
chr10	92195751	92196250	chr10:92195751-92196250	0.169931	0.101175	0.193818	0.216293	0.165882	0.176145	0.199728	0.236653	0.328899	0.291127	0.285935	0	0.135507	0.455203	0.170541	0.268468	0.0677537	0.455203	0.00986753	0.582473	0.0239712	0.576703	0.635236	0.00865801	NA	NA	NA	NA	NA	NA	NA	NA	NA	NA	NA	NA	NA	NA	NA	chr10:92195654-92195751;chr10:92196021-92196070;chr10:92196093-92196204	SINE;Simple_repeat;LINE	B4;Simple_repeat;L1	B4;(TG)n;HAL1
chr10	92661251	92661750	chr10:92661251-92661750	0.389196	0.303525	0.326431	0.29598	0.308067	0.273489	0.354517	0.420059	0.401369	0.533733	0.432568	0.0929107	0.0774328	0.185453	0.316115	0.428449	0.0851717	0.185453	0.0779762	0.883357	0.131183	0.845357	0.737811	0.00865801	NA	NA	NA	NA	chr10:92623635-92703586_1	ENSMUSG00000020015_Cdk17	chr10:92623946-92670916_1	ENSMUST00000069965_ENSMUST00000069965_0	ENSMUSG00000020015	NA	NA	NA	chr10:92623635-92703586_1	ENSMUST00000069965_Cdk17-201	ENSMUSG00000020015_Cdk17	NA	NA	NA	NA
chr10	93428501	93429000	chr10:93428501-93429000	0.115114	0.192714	0.249923	0.221985	0.18563	0.245676	0.34453	0.254402	0.267579	0.257162	0.293266	0	0	0.0505781	0.201841	0.283388	0	0.0505781	0.0292973	0.848018	0.0473856	0.768142	0.712241	0.004329	NA	chr10:93424267-93433449_-1	ENSMUSE00000718640_ENSMUST00000119818	ENSMUSG00000036099	chr10:93401910-93498562_-1	ENSMUSG00000036099_Vezt	chr10:93402046-93436579_-1	ENSMUST00000148450_ENSMUST00000148450_1	ENSMUSG00000036099	chr10:93428608-93426108_-1	ENSMUST00000083673_mmu-mir-331	ENSMUSG00000065607_mmu-mir-331	chr10:93401910-93437253_-1;chr10:93424267-93498562_-1	ENSMUST00000148450_Vezt-011;ENSMUST00000119818_Vezt-001	ENSMUSG00000036099_Vezt;ENSMUSG00000036099_Vezt	chr10:93428730-93428863	SINE	Alu	B1_Mm
chr10	93464001	93464500	chr10:93464001-93464500	0.164449	0.245711	0.295828	0.17645	0.225126	0.23177	0.35951	0.260318	0.323325	0.329944	0.388578	0.0309702	0.290373	0.320328	0.223222	0.332335	0.160672	0.320328	0.0209982	0.649163	0.0367811	0.57708	0.671678	0.00865801	NA	NA	NA	NA	chr10:93401910-93498562_-1	ENSMUSG00000036099_Vezt	chr10:93463269-93466737_-1;chr10:93463269-93466737_-1;chr10:93463269-93466737_-1;chr10:93463269-93466737_-1;chr10:93463269-93466737_-1;chr10:93463269-93466737_-1;chr10:93463269-93466737_-1;chr10:93463269-93466737_-1	ENSMUST00000047711_ENSMUST00000047711_2;ENSMUST00000092214_ENSMUST00000092214_2;ENSMUST00000118077_ENSMUST00000118077_2;ENSMUST00000118205_ENSMUST00000118205_2;ENSMUST00000119818_ENSMUST00000119818_2;ENSMUST00000123201_ENSMUST00000123201_2;ENSMUST00000150344_ENSMUST00000150344_2;ENSMUST00000150704_ENSMUST00000150704_2	ENSMUSG00000036099;ENSMUSG00000036099;ENSMUSG00000036099;ENSMUSG00000036099;ENSMUSG00000036099;ENSMUSG00000036099;ENSMUSG00000036099;ENSMUSG00000036099	NA	NA	NA	chr10:93424267-93498562_-1;chr10:93430845-93498493_-1;chr10:93434061-93498450_-1;chr10:93434518-93498487_-1;chr10:93449838-93498522_-1;chr10:93456262-93498546_-1;chr10:93457637-93498493_-1;chr10:93459659-93483468_-1	ENSMUST00000119818_Vezt-001;ENSMUST00000047711_Vezt-002;ENSMUST00000118077_Vezt-007;ENSMUST00000118205_Vezt-006;ENSMUST00000150704_Vezt-003;ENSMUST00000123201_Vezt-005;ENSMUST00000092214_Vezt-201;ENSMUST00000150344_Vezt-009	ENSMUSG00000036099_Vezt;ENSMUSG00000036099_Vezt;ENSMUSG00000036099_Vezt;ENSMUSG00000036099_Vezt;ENSMUSG00000036099_Vezt;ENSMUSG00000036099_Vezt;ENSMUSG00000036099_Vezt;ENSMUSG00000036099_Vezt	NA	NA	NA	NA
chr10	93618001	93618500	chr10:93618001-93618500	0.23571	0.197532	0.249923	0.210601	0.213277	0.203958	0.254653	0.325398	0.384645	0.300831	0.278603	0.154851	0.174224	0.286609	0.2185	0.308826	0.164537	0.286609	0.0071138	0.38601	0.0113606	0.345134	0.707519	0.004329	NA	NA	NA	NA	chr10:93610768-93659956_1	ENSMUSG00000005897_Nr2c1	chr10:93610848-93619651_1;chr10:93611882-93619651_1	ENSMUST00000105290_ENSMUST00000105290_0;ENSMUST00000092213_ENSMUST00000092213_1	ENSMUSG00000005897;ENSMUSG00000005897	chr10:93617031-93619531_1	ENSMUST00000099343_Nr2c1-003	ENSMUSG00000005897_Nr2c1	chr10:93610768-93659956_1;chr10:93611164-93658426_1	ENSMUST00000105290_Nr2c1-001;ENSMUST00000092213_Nr2c1-002	ENSMUSG00000005897_Nr2c1;ENSMUSG00000005897_Nr2c1	chr10:93618362-93618488;chr10:93618496-93618698	SINE;SINE	B4;B2	ID_B1;B3A
chr10	93700751	93701250	chr10:93700751-93701250	0.531718	0.626322	0.443742	0.574885	0.509495	0.505259	1.06854	0.633046	1.19853	0.674444	1.06309	0.495524	0.232298	0	0.531903	0.927531	0.363911	0	0.0252491	0.298738	0.137398	0.399633	0.573461	0.004329	NA	NA	NA	NA	NA	NA	NA	NA	NA	NA	NA	NA	NA	NA	NA	chr10:93701049-93701074	Simple_repeat	Simple_repeat	(TGG)n
chr10	93712751	93713250	chr10:93712751-93713250	0.153486	0.42879	0.331531	0.267521	0.351512	0.347655	0.454381	0.526553	0.418093	0.698705	0.535211	0.123881	0.174224	0.303468	0.313416	0.526588	0.149052	0.303468	0.0509488	0.720188	0.10806	0.624254	0.595182	0.00865801	NA	NA	NA	NA	NA	NA	NA	NA	NA	NA	NA	NA	NA	NA	NA	chr10:93713022-93713113	LTR	MaLR	MLT1A0
chr10	93939501	93940000	chr10:93939501-93940000	0.306971	0.390247	0.42844	0.347208	0.248823	0.500624	0.464367	0.585716	0.618777	0.64048	0.601196	0	0.0193582	0.101156	0.370385	0.582107	0.0096791	0.101156	0.0435863	0.563665	0.0941435	0.527099	0.636284	0.00865801	NA	NA	NA	NA	chr10:93774694-94053701_1	ENSMUSG00000020023_Tmcc3	chr10:93893385-94041167_1	ENSMUST00000132743_ENSMUST00000132743_1	ENSMUSG00000020023	NA	NA	NA	chr10:93774769-94041541_1	ENSMUST00000132743_Tmcc3-005	ENSMUSG00000020023_Tmcc3	chr10:93939494-93939582;chr10:93939582-93939967	Simple_repeat;LTR	Simple_repeat;ERVK	(CA)n;RLTR20D
chr10	94003751	94004250	chr10:94003751-94004250	0.241192	0.4047	0.265225	0.256137	0.418655	0.482082	0.444394	0.496971	0.501711	0.611367	0.491221	0.216792	0.329089	0.101156	0.344665	0.509133	0.27294	0.101156	0.111364	0.968221	0.210081	0.900248	0.676965	0.00865801	NA	NA	NA	NA	chr10:93774694-94053701_1	ENSMUSG00000020023_Tmcc3	chr10:93893385-94041167_1;chr10:93977850-94041167_1	ENSMUST00000132743_ENSMUST00000132743_1;ENSMUST00000065060_ENSMUST00000065060_0	ENSMUSG00000020023;ENSMUSG00000020023	NA	NA	NA	chr10:93774769-94041541_1;chr10:93977602-94053701_1	ENSMUST00000132743_Tmcc3-005;ENSMUST00000065060_Tmcc3-001	ENSMUSG00000020023_Tmcc3;ENSMUSG00000020023_Tmcc3	chr10:94004100-94004286	SINE	B2	B3
chr10	94423751	94424250	chr10:94423751-94424250	0.389196	0.4047	0.413139	0.574885	0.363361	0.495988	0.619156	0.603465	0.83061	0.509472	0.725834	0.0309702	0.21294	0	0.440211	0.657708	0.121955	0	0.0753278	0.623471	0.184191	0.652532	0.669312	0.00865801	NA	NA	NA	NA	NA	NA	NA	NA	NA	NA	NA	NA	NA	NA	NA	chr10:94423992-94424223;chr10:94424231-94424287	LTR;Low_complexity	MaLR;Low_complexity	MLT1L;G-rich
chr10	94727501	94728000	chr10:94727501-94728000	0.783873	1.16592	1.1068	1.0587	0.754369	1.20984	1.40808	1.34892	1.72254	1.24214	1.30504	0.185821	0.116149	0.26975	1.01325	1.40534	0.150985	0.26975	0.291962	0.533269	0.498952	0.502628	0.720999	0.004329	chr10:94727236-94727707	NA	NA	NA	chr10:94637899-94786199_-1	ENSMUSG00000045867_Cradd	chr10:94638613-94785219_-1	ENSMUST00000053594_ENSMUST00000053594_1	ENSMUSG00000045867	NA	NA	NA	chr10:94637899-94786199_-1	ENSMUST00000053594_Cradd-201	ENSMUSG00000045867_Cradd	chr10:94727549-94727580	Simple_repeat	Simple_repeat	(CGG)n
chr10	94958751	94959250	chr10:94958751-94959250	0.175412	0.158989	0.219321	0.199217	0.213277	0.208593	0.314571	0.360896	0.273154	0.310536	0.256608	0	0.0387164	0	0.195802	0.303153	0.0193582	0	0.00709093	0.430066	0.0255514	0.527286	0.645884	0.004329	NA	NA	NA	NA	chr10:94943440-94964561_-1	ENSMUSG00000062981_D10Ertd322e	chr10:94956350-94959457_-1	ENSMUST00000075829_ENSMUST00000075829_2	ENSMUSG00000062981	NA	NA	NA	chr10:94943440-94964561_-1	ENSMUST00000075829_D10Ertd322e-201	ENSMUSG00000062981_D10Ertd322e	chr10:94958743-94958771;chr10:94958814-94958973;chr10:94958973-94958995	Simple_repeat;SINE;Simple_repeat	Simple_repeat;B2;Simple_repeat	(TTTA)n;B2_Mm1a;(TTAA)n
chr10	95272001	95272500	chr10:95272001-95272500	0.213784	0.226439	0.311129	0.278904	0.248823	0.296666	0.409442	0.390477	0.345623	0.368761	0.461895	0.650375	0.367806	0.118015	0.262624	0.39524	0.50909	0.118015	0.0165828	0.490336	0.0244036	0.395245	0.664469	0.004329	NA	NA	NA	NA	NA	NA	NA	NA	NA	NA	NA	NA	NA	NA	NA	chr10:95271924-95272008;chr10:95272010-95272176;chr10:95272176-95272331;chr10:95272356-95272389;chr10:95272420-95272544	SINE;SINE;Simple_repeat;Simple_repeat;LINE	B2;B4;Simple_repeat;Simple_repeat;L1	B3;RSINE1;(CA)n;(TCTCTG)n;L1M2
chr10	95858251	95858750	chr10:95858251-95858750	0.306971	0.2698	0.31623	0.318748	0.201428	0.278124	0.384476	0.349063	0.384645	0.354205	0.4399	0	0.0774328	0.0674374	0.281884	0.382458	0.0387164	0.0674374	0.027969	0.593292	0.0586167	0.633034	0.737032	0.004329	NA	NA	NA	NA	NA	NA	NA	NA	NA	NA	NA	NA	NA	NA	NA	chr10:95858556-95858871	DNA	Tip100	Zaphod
chr10	95879251	95879750	chr10:95879251-95879750	0.175412	0.207168	0.137713	0.14799	0.193529	0.129791	0.259646	0.201155	0.228557	0.208641	0.469226	0.557464	0.174224	0.151734	0.165267	0.273445	0.365844	0.151734	0.0116246	0.652382	0.0430503	0.758783	0.604389	0.00865801	NA	NA	NA	NA	NA	NA	NA	NA	NA	NA	NA	NA	NA	NA	NA	chr10:95879160-95880021	LTR	ERVL	RMER15-int
chr10	95917251	95917750	chr10:95917251-95917750	0.23571	0.20235	0.224421	0.193526	0.248823	0.241041	0.259646	0.278067	0.401369	0.383317	0.373915	0	0.251657	0.337187	0.224312	0.339263	0.125828	0.337187	0.0108394	0.464141	0.027729	0.49083	0.661174	0.004329	NA	NA	NA	NA	NA	NA	NA	NA	NA	NA	NA	NA	NA	NA	NA	chr10:95917502-95918796	LINE	L1	Lx8
chr10	95989001	95989500	chr10:95989001-95989500	0.274082	0.240893	0.244823	0.159374	0.252773	0.315207	0.404449	0.455557	0.434816	0.397874	0.469226	0	0	0.101156	0.247859	0.432384	0	0.101156	0.0190382	0.556685	0.053248	0.533681	0.573237	0.004329	NA	NA	NA	NA	NA	NA	NA	NA	NA	NA	NA	NA	NA	NA	NA	chr10:95988963-95989010;chr10:95989082-95989253;chr10:95989264-95989339;chr10:95989350-95989475	Simple_repeat;Simple_repeat;Simple_repeat;SINE	Simple_repeat;Simple_repeat;Simple_repeat;B4	(GAAA)n;(TTC)n;(TG)n;RSINE1
chr10	96183751	96184250	chr10:96183751-96184250	0.356306	0.356522	0.311129	0.313056	0.312017	0.278124	0.479347	0.638963	0.373496	0.460951	0.535211	0.371643	0.0193582	0.101156	0.321192	0.497594	0.1955	0.101156	0.0374411	0.602434	0.0768411	0.557086	0.645491	0.004329	NA	NA	NA	NA	NA	NA	NA	NA	NA	NA	NA	NA	NA	NA	NA	NA	NA	NA	NA
chr10	96313001	96313500	chr10:96313001-96313500	0.131559	0.207168	0.132612	0.130914	0.229075	0.0880727	0.384476	0.212988	0.301027	0.242606	0.234613	0.278732	0.116149	0.0842968	0.153234	0.275142	0.197441	0.0842968	0.0451701	1.38698	0.0761094	1.00268	0.556926	0.00865801	NA	NA	NA	NA	NA	NA	NA	NA	NA	NA	NA	NA	NA	NA	NA	chr10:96312720-96313125;chr10:96313125-96313254;chr10:96313289-96313400;chr10:96313436-96313490	LTR;DNA;SINE;tRNA	ERVK;MER1_type;Alu;tRNA	RLTR10C;MER58B;PB1;tRNA-Ala-GCY_
chr10	96592751	96593250	chr10:96592751-96593250	0.208302	0.245711	0.239722	0.073995	0.233025	0.315207	0.439401	0.396393	0.340049	0.393022	0.337256	0.154851	0.0774328	0	0.219327	0.381224	0.116142	0	0.0477056	0.995846	0.106529	0.856156	0.575323	0.004329	NA	NA	NA	NA	NA	NA	NA	NA	NA	NA	NA	NA	NA	NA	NA	chr10:96592734-96592821;chr10:96592941-96593029	Simple_repeat;Simple_repeat	Simple_repeat;Simple_repeat	(TG)n;(GA)n
[truncated: 4,582 more rows]

## Sheet: Adenoma_hypo_merged
Chr	Start	Stop	merged_adenoma_hypometyhlated_DMR	RPM_MeDIP_B1	RPM_MeDIP_B2	RPM_MeDIP_B3	RPM_MeDIP_N4	RPM_MeDIP_N5	RPM_MeDIP_N6	RPM_MeDIP_Ad4	RPM_MeDIP_Ad4-1	RPM_MeDIP_Ad5	RPM_MeDIP_Ad6	RPM_MeDIP_Ad7	RPM_Input_B3	RPM_Input_N4	RPM_Input_Ad7	mean_RPM_MeDIP_(B,N)	mean_RPM_MeDIP_Ad	mean_RPM_Input_(B,N)	mean_RPM_Input_Ad	Variance_MeDIP_RPM_(B,N)	Coefficient of variance_MeDIP_RPM_(B,N)	Variance_MeDIP_RPM_Ad	Coefficient of variance_MeDIP_RPM_Ad	Ratio_(mean_RPM_MeDIP_B,N) vs. (mean_RPM_MeDIP_Ad)	Wilcoxon-test	CpGisland	Gene_Coordinates	Gene_ENSG_HUGO	Exon_Coordinates	Exon_ENSE_ENST_IDs	Exon_ENSG_IDs	Intron_Coordinates	Intron_ENST	Intron_ENSG	Promoter_Coordinate	Promoter_ENST_HUGO	Promoter_ENSG_HUGO	Transcript_Coordinate	Transcript_ENST_HUGO	Transcript_ENSG_E_HUGO	Repeat_Masker_coordinate	Repeat_Class	Repeat_Family	Repeat_Name
[truncated: 8,845 more rows]

[truncated: 2 more sheets: Adenoma_hyper_500bp, Adenoma_hypo_500bp]
