# Supplementary material for: DNA–Methylome Analysis of Mouse Intestinal Adenoma Identifies a Tumour-Specific Signature That Is Partly Conserved in Human Colon Cancer
Source: PLoS Genet. 2013 Feb 7;9(2):e1003250. doi: 10.1371/journal.pgen.1003250 (PMC3567140; doi:10.1371/journal.pgen.1003250)
Supplement: Table S4 — Data validation a) BS-validation using bisulfite pyrosequencing on nine independent samples, that were not used for MeDIP-seq before. b) Validation of MeDIP-seq by SIRPH. c) Correlation of MeDIP-seq with bisulfite pyrosequencing data for three samples that were used for both, MeDIP-seq and bisulfite pyrosequencing. (XLS) [file pgen.1003250.s012.xls]

## Sheet: S4a
Supplementary Table 4a: BS-validation using bisulfite pyrosequencing on nine independent samples, that were not used for MeDIP-seq before. Given are the average % methylation values for the analysed amplicons in the indicated samples. For comparison the % methylation is given for the samples that were used for MeDIP-seq (grey, B3;N5,Ad5). In addition, the methylation for the repetetive elements, …
B, normal intestinal tissue from wildtype littermates; N, normal intestinal tissue from ApcMin/+ animals; Ad, adenoma from ApcMin/+ animals, nd, not determined. N5 and Ad5 indicate that the samples were derived from the same animal.
a) % methylation as defined by BS-pyrosequencing
Amplikon		B				N				Ad
	sample ID	B3				N5				Ad5				Calculation for all samples including B3;N5,Ad5				Calculation for the new samples, excluding B3,N5,Ad5
DNA-ID	hyper or hypomethylated in adenoma by MeDIP-seq	MT-99	MT-633	MT-713	MT-723	MT-499	MT-625	MT-613	MT-617	MT-500	MT-630	MT-614	MT-618	Median (B+N)	Median Ad	Ratio Ad/ (B+N)	T-Test p-value	Median (B+N)	Median Ad	Ratio Ad/ (B+N)	T-test, p-value
Gata4_1	hyper	0.052	0.223739	0.319	0.531	0.153	0.454952	0.204	0.286	0.815	0.806115	0.247	0.281	0.25487	0.543557	2.13269	0.200715	0.3025	0.281	0.928926	0.616179
Ush1g_region1;Otop2	hyper	nd	0.135767	0.139	0.126	0.138	0.137803	0.121	0.124	0.328	0.257245	0.209	0.247	0.135767	0.252123	1.85702	0.0133077	0.130884	0.247	1.88717	0.0148286
Ush1g_region2; Otop2	hyper	nd	nd	0.131	0.096	0.106	nd	0.081	0.098	0.302	nd	0.238	0.198	0.098	0.238	2.42857	0.0340699	0.097	0.218	2.24742	0.0560854
Vdr	hyper	nd	0.233488	0.258	0.222	0.391	0.376899	0.353	0.332	0.725	0.682692	0.594	0.709	0.332	0.695846	2.09592	2.2581e-05	0.295	0.682692	2.31421	0.000685334
Zfp503_1	hyper	nd	0.0405602	0.031	0.065	0.025	0.0505001	0.026	0.027	0.131	0.179318	0.033	0.055	0.031	0.093	3	0.165234	0.0357801	0.055	1.53717	0.393922
Dusp6	hypo	0.64	0.592725	0.67	0.697	0.588	0.621664	0.619	0.623	0.192	0.203672	0.323	0.338	0.622332	0.263336	0.423144	0.00117039	0.622332	0.323	0.519016	0.00772742
Cela1, Ela1	hypo	0.872	0.842295	0.882	0.877	0.97	0.876106	0.891	0.848	0.294	0.227908	0.457	0.292	0.876553	0.293	0.334264	0.000758945	0.876553	0.292	0.333123	0.0144067
Eps8	hypo	0.661	0.644983	0.634	0.659	0.591	0.682967	0.601	0.655	0.239	0.274602	0.357	0.248	0.649991	0.261301	0.402007	0.000222395	0.649991	0.274602	0.42247	0.00436883
Fos	hypo	0.901	0.88872	0.907	0.915	0.951	0.887883	0.914	0.887	0.538	0.306891	0.639	0.524	0.904	0.531	0.587389	0.00978705	0.89786	0.524	0.58361	0.000374158
Lemd3	hypo	0.793	0.745105	0.642	0.702	0.627	0.676358	0.542	0.665	0.17	0.169284	0.296	0.243	0.670679	0.2065	0.307897	6.48863e-06	0.670679	0.243	0.362319	0.000482847
Lrp4_1	hypo	0.723	0.702089	0.775	0.768	0.702	0.677468	0.675	0.687	0.386	0.343616	0.523	0.399	0.702045	0.3925	0.559081	0.00225824	0.694545	0.399	0.574477	0.0212766
Myo10	hypo	0.763	0.319583	nd	0.308	0.431	0.678115	0.173	0.264	0.176	0.234779	0.184	0.156	0.319583	0.18	0.563233	0.0319344	0.308	0.184	0.597403	0.145215
Pla2g10	hypo	0.564	0.420513	0.613	0.546	0.422	0.502232	0.323	0.48	0.188	0.181289	0.124	0.192	0.491116	0.184644	0.375969	9.74166e-06	0.491116	0.181289	0.369136	0.000283724
Pla2g2a , Pla2g5	hypo	0.754	0.715079	0.812	0.683	0.791	0.674479	0.611	0.361	0.289	0.259461	0.25	0.188	0.69904	0.254731	0.364401	2.58795e-05	0.678739	0.25	0.36833	0.000762621
Sdc1	hypo	0.764	0.779364	0.794	0.739	0.808	0.763284	0.78	0.763	0.458	0.429681	0.582	0.561	0.771682	0.5095	0.660246	0.00471756	0.771324	0.561	0.727321	0.0327797
Slc25a28	hypo	0.838	0.915327	0.854	0.867	0.839	0.854527	0.769	0.823	0.277	0.348361	0.544	0.321	0.8465	0.33468	0.39537	0.00288475	0.854264	0.348361	0.407791	0.0179547
Socs3	hypo	0.529	0.385722	0.483	0.397	0.328	0.348706	0.25	0.27	0.161	0.157863	0.241	0.217	0.367214	0.189	0.514686	0.0011645	0.367214	0.217	0.590936	0.0102482
Tmepai_1	hypo	0.839	0.841873	0.819	0.804	0.815	0.803134	0.658	0.812	0.33	0.357273	0.566	0.376	0.8135	0.366636	0.45069	0.00261245	0.808	0.376	0.465347	0.0204808
Ttc7b, AK046740	hypo	0.584	0.646411	0.608	0.632	0.635	0.683831	0.676	0.709	0.426	0.286132	0.464	0.463	0.640706	0.4445	0.693766	0.00728291	0.661206	0.463	0.700236	0.0423599
Wipf1	hypo	nd	0.873089	0.849	0.739	0.822	0.817394	nd	0.827	0.444	0.313912	0.527	0.404	0.8245	0.424	0.514251	0.00106414	0.827	0.404	0.488513	0.0135105
Zbtb7c	hypo	nd	0.804828	0.856	0.853	0.826	0.825366	0.767	0.816	0.491	0.511058	0.603	0.561	0.825366	0.536029	0.649443	0.000387382	0.820683	0.561	0.683577	0.00278522
Cd133	ns	0.53	nd	0.406	0.425	0.558	nd	0.423	0.484	0.372	nd	0.372	0.252	0.4545	0.372	0.818482	0.0468105	0.424	0.312	0.735849	0.271347
Fer1l4	ns	0.772	0.795095	0.787	0.791	0.776	0.781602	0.797	0.802	0.789	0.807818	0.814	0.821	0.789	0.810909	1.02777	0.0502796	0.793047	0.814	1.02642	0.00778675
Mlh1	ns	0.002	0.00384811	0.002	0.005	0.002	0.00320325	0.003	0.002	0.004	0.00507566	0.002	0.002	0.0025	0.003	1.2	0.672453	0.00310162	0.002	0.644824	0.902894
Osm	ns	0.754	nd	0.749	0.753	0.729	nd	0.775	0.617	nd	nd	0.684	0.687	0.751	0.6855	0.912783	0.117478	0.751	0.6855	0.912783	0.368287
Plac8	ns	0.118	0.116948	0.176	0.164	0.421	0.12094	0.331	0.165	0.406	0.359816	0.412	0.426	0.1645	0.409	2.48632	0.00125881	0.1645	0.412	2.50456	0.000647571
repetitive region, Line1	NA	nd	nd	0.92	0.88	nd	nd	0.94	0.94	nd	nd	0.92	0.93	0.93	0.925
repetitive region, IAP	NA	nd	nd	0.93	0.93	nd	nd	0.94	0.94	nd	nd	0.94	0.94	0.935	0.94
References
Chalitchagorn K, Shuangshoti S, Hourpai N, Kongruttanachok N, Tangkijvanich P,
Thong-ngam D, Voravud N, Sriuranpong V, Mutirangura A. Distinctive pattern of
LINE-1 methylation level in normal tissues and the association with
carcinogenesis. Oncogene. 2004 Nov 18;23(54):8841-6. PubMed PMID: 15480421.
Estécio MR, Gharibyan V, Shen L, Ibrahim AE, Doshi K, He R, Jelinek J, Yang
AS, Yan PS, Huang TH, Tajara EH, Issa JP. LINE-1 hypomethylation in cancer is
highly variable and inversely correlated with microsatellite instability. PLoS
One. 2007 May 2;2(5):e399. PubMed PMID: 17476321; PubMed Central PMCID:
PMC1851990.
Iacopetta B, Grieu F, Phillips M, Ruszkiewicz A, Moore J, Minamoto T, Kawakami
K. Methylation levels of LINE-1 repeats and CpG island loci are inversely related
in normal colonic mucosa. Cancer Sci. 2007 Sep;98(9):1454-60. Epub 2007 Jul 19.
PubMed PMID: 17640302.
Ogino S, Kawasaki T, Nosho K, Ohnishi M, Suemoto Y, Kirkner GJ, Fuchs CS.
LINE-1 hypomethylation is inversely associated with microsatellite instability
and CpG island methylator phenotype in colorectal cancer. Int J Cancer. 2008 Jun
15;122(12):2767-73. PubMed PMID: 18366060; PubMed Central PMCID: PMC2630175.
Sunami E, de Maat M, Vu A, Turner RR, Hoon DS. LINE-1 hypomethylation during
primary colon cancer progression. PLoS One. 2011 Apr 14;6(4):e18884. PubMed PMID:
21533144; PubMed Central PMCID: PMC3077413.

## Sheet: S4b 
Supplementary Table 4b: Validation of MeDIP-seq by SIRPH
MeDIP-seq data were validated by a bisulfite based method: single nucleotide primer extension in combination with ion pair reverse phase high performance liquid chromotography (SIRPH). Seven DNA samples that were used for MeDIP were subjected to SIRPH for validation. One or two cytosines were analyzed by SIRPH and their average methylation index (MI) is given in the table. The MeDIP-seq data were…
Ad5, Ad6, adenoma from two B6-ApcMin/+ mice; N5, N6, matched normal intestinal tissue from the same two B6-ApcMin/+ mice (i.e., the samples Ad5 and N5 are derived from the same animal); B1, B2, B3, normal intestinal tissue samples from three B6-Apc+/+ animals. Genomic regions identified as hypomethylated in tumor are depicted in light green, regions identified as hypermethylated are depicted in y…
SIRPH data correlated with MeDIP-seq rpm values
							MeDIP-#	9-3	10-2	9-2	9-4	4-4	4-5	10-1
		amplicon position mm9					DNA ID	MT-500	MT-504	MT-499	MT-503	MT-95	MT-102	MT-99
associated region	hyper/hypo in adenoma	chr	start	stop	Cytosine position analyzed by SIRPH	amplicon size (bp)	sample ID	Ad5	Ad6	N5	N6	B1	B2	B3	Pearson's correlation, r
							SIRPH (MI)	0.354	0.363	0.726	0.6595	0.726	0.6205	0.627
Auh	hypo	chr13	52924118	52924522	52924205, 52924406	405	MeDIP (rpm)	0.147382	0.22938	0.483479	0.514206	0.558057	0.500955	0.41262	0.957136
Dusp6		chr10				354	SIRPH (MI)	0.2515	0.221	0.5545	0.505	0.476	0.5545	0.6505
	hypo		98728708	98729061	98728854, 98729029		MeDIP (rpm)	0.561085	0.401416	1.14079	1.46977	1.37348	2.17414	2.19115	0.901618
Cela1/Ela1		chr15				374	SIRPH (MI)	0.38	0.361	0.881	0.731	0.804	0.674	0.878
	hypo		100516782	100517155	100516859		MeDIP (rpm)	0.255979	0.242873	0.755096	0.597765	0.649792	0.975192	0.675843	0.766993
Eps8		chr6				408	SIRPH (MI)	0.126	0.212	0.3185	0.305	0.363	0.215	0.3565
	hypo		137530962	137531369	137531148, 137531237		MeDIP (rpm)	0.0853262	0.38455	0.711637	0.944854	0.756816	0.587787	0.917723	0.903065
Fer1l4		chr2				356	SIRPH (MI)	0.3625	0.3125	0.7085	0.74	0.755	0.786	0.759	-0.110391
	ns		155863070	155863425	155863188, 155863336		MeDIP (rpm)	1.8371	2.40062	1.36261	2.21966	2.11373	2.08063	2.28245
Fos		chr12				352	SIRPH (MI)	0.474	0.38	0.906	0.8415	0.8845	0.8825	0.873
	hypo		86817212	86817563	86817331, 86817535		MeDIP (rpm)	2.03619	1.60566	2.91536	3.08952	3.35344	3.46772	3.70172	0.937098
Gata4_2		chr14				374	SIRPH (MI)	0.5575	0.136	0.062	0.0855	0.0875	0.1165	0.0515
	hyper		63859376	63859749	63859463, 63859632		MeDIP (rpm)	2.62443	0.0944508	0	0.0149977	0.0267561	0.381839	0	0.990718
Gata4_1		chr14				365	SIRPH (MI)	0.6795	0.391	0.309	0.358	0.385	0.272	0.142
	hyper		63860036	63860401	63860162, 63860268		MeDIP (rpm)	1.94796	0.277449	0.180625	0.1631	0.100336	0.596136	0.0622487	0.830248
Irx2; D4300		chr13				417	SIRPH (MI)	0.592	0.541	0.445	0.4445	0.389	0.478	0.5325
	hyper		72762680	72763096	72762825, 72762922		MeDIP (rpm)	1.48157	0.843311	0.358535	0.681323	0.733883	1.06202	1.06712	0.75358
Irx2_1		chr13				390	SIRPH (MI)	0.554	0.572	0.467	0.5	0.493	0.472	0.513
	hyper		72768385	72768774	72768492		MeDIP (rpm)	2.76147	2.65811	0.488911	1.60689	1.59772	1.96374	1.64336	0.826019
Irx2_2		chr13				238	SIRPH (MI)	0.538	0.525	0.315	0.414	0.481	0.437	0.37
	hyper		72768809	72769046	72768943		MeDIP (rpm)	2.13574	2.32979	0.291536	1.69474	1.01673	1.27799	1.11218	0.835735
Nr.13_1		chr13				250	SIRPH (MI)	0.091	0.115	0.052	0.069	0.07	0.05	0.07
	hyper		56854458	56854707	56854555		MeDIP (rpm)	0.285067	0.236127	0	0	0	0.0233779	0.0248995	0.828319
Nr.13_2		chr13				349	SIRPH (MI)	0.113	0.153	0.022	0.0705	0.04	0.046	0.0735
	hyper		56854678	56855026	56854858, 56854995		MeDIP (rpm)	0.325791	0.314836	0	0.0374942	0	0.0467558	0.0331993	0.906482
Onecut3_1		chr10				239	SIRPH (MI)	0.147	0.1473	0.0103	0.0537	0.074	0.0495	0.05
	hyper		79965388	79965626	79965464		MeDIP (rpm)	0.461537	0.377803	0.0190132	0.0899861	0.0267561	0.0584447	0.0373492	0.92992
Onecut3_2		chr10				249	SIRPH (MI)	0.336	0.4295	0.202	0.211	0.207	0.217	0.218
	hyper		79965654	79965902	79965700, 79965860		MeDIP (rpm)	1.0724	0.519479	0	0	0.0267561	0.0584447	0.0497989	0.756031
Pla2g2a; Pla2g5		chr4				341	SIRPH (MI)	0.231	0.26	0.712	0.474	0.711	0.587	0.672
	hypo		138388059	138388399	138388199, 138388334		MeDIP (rpm)	0.434388	0.519479	2.02301	1.43078	1.55186	2.07596	2.81862	0.862313
Plcd3_2		chr11				350	SIRPH (MI)	0.433	0.4035	0.276	0.311	0.334	0.2855	0.296
	hyper		102941479	102941829	102941543, 102941686		MeDIP (rpm)	0.72398	0.920895	0.0887283	0.232464	0.142699	0.0233779	0.0912981	0.925125
Plcd3_1		chr11				244	SIRPH (MI)	0.379	0.322	0.194	0.101	0.11	0.18	0.1	0.937969
	hyper		102941726	102941969	102941777		MeDIP (rpm)	1.37104	1.01535	0.142599	0.157476	0.160537	0.0818226	0.0497989
Ttc7b/AK046740		chr12				355	SIRPH (MI)	0.3545	0.328	0.608	0.5835	0.5335	0.4505	0.4935
	hypo		101657587	101657941	101657685, 101657771		MeDIP (rpm)	0.298642	0.590317	1.06474	0.809875	0.936465	0.529899	0.630787	0.84023
Ush1g_region2; Otop2		chr11				373	SIRPH (MI)	0.2695	0.2655	0.1335	0.109	0.113	0.109	0.0995
	hyper		115179622	115179995	115179658, 115179911		MeDIP (rpm)	1.99095	2.37701	0.304211	0.247462	0.187293	0.218194	0.282194	0.9832
Ush1g_region1; Otop2		chr11				390	SIRPH (MI)	0.3505	0.292	0.191	0.1735	0.1845	0.063	0.1975
	hyper		115180076	115180465	115180135, 115180341		MeDIP (rpm)	2.02456	2.09141	0.478046	0.340662	0.512189	0.474237	0.512218	0.841954
Wipf1		chr2				339	SIRPH (MI)	0.382	0.4505	0.753	0.739	0.768	0.7185	0.756
	hypo		73365892	73366230	73365943, 73366131		MeDIP (rpm)	0.434388	0.409287	1.09643	0.457429	0.811603	1.10655	1.27817	0.690032
Zbtb7c		chr18				339	SIRPH (MI)	0.3695	0.4115	0.735	0.7135	0.7125	0.671	0.728
	hypo		76272768	76273106	76272823, 76272990		MeDIP (rpm)	0.524886	0.779219	2.07244	1.40978	1.82834	1.65204	1.69316	0.945879
Zfp503_2		chr14				339	SIRPH (MI)	0.168	0.3165	0.058	0.1285	0.13	0.02245	0.1315
	hyper		22804082	22804420	22804249, 22804287		MeDIP (rpm)	2.01809	1.9205	0.0316887	0.494924	0.383505	0.459765	0.165996	0.74654
Zfp503_1		chr14				315	SIRPH (MI)	0.184	0.273	0.0322	0.0865	0.099	0.0202	0.0396
	hyper		22804484	22804798	22804724		MeDIP (rpm)	1.46606	1.53955	0.152106	0.404937	0.791982	0.439504	0.119517	0.932462
														Median Pearson's correlation	0.862313
SIRPH data correlated with MeDIP-seq rms values
							MeDIP-#	9-3	10-2	9-2	9-4	4-4	4-5	10-1
		amplicon position mm9					DNA ID	MT-500	MT-504	MT-499	MT-503	MT-95	MT-102	MT-99
associated region	hyper/hypo in adenoma	chr	start	stop	Cytosine position analyzed by SIRPH	amplicon size (bp)	sample ID	Ad5	Ad6	N5	N6	B1	B2	B3	Pearson's correlation, r
							SIRPH (MI)	0.354	0.363	0.726	0.6595	0.726	0.6205	0.627
Auh	hypo	chr13	52924118	52924522	52924205, 52924406	405	MeDIP (rms)	0.0255577	0.0332443	0.0582254	0.0727838	0.0945306	0.0702116	0.0600413	0.879819
Dusp6		chr10				354	SIRPH (MI)	0.2515	0.221	0.5545	0.505	0.476	0.5545	0.6505
	hypo		98728708	98729061	98728854, 98729029		MeDIP (rms)	0.101425	0.0597523	0.143694	0.215658	0.24273	0.323862	0.328759	0.84534
Cela1/Ela1		chr15				374	SIRPH (MI)	0.38	0.361	0.881	0.731	0.804	0.674	0.878
	hypo		100516782	100517155	100516859		MeDIP (rms)	0.0395958	0.0283123	0.0812788	0.0707782	0.0929391	0.117912	0.0868373	0.753642
Eps8		chr6				408	SIRPH (MI)	0.126	0.212	0.3185	0.305	0.363	0.215	0.3565
	hypo		137530962	137531369	137531148, 137531237		MeDIP (rms)	0.0128744	0.0479396	0.0760292	0.117558	0.114627	0.0739901	0.115724	0.915938
Fer1l4		chr2				356	SIRPH (MI)	0.3625	0.3125	0.7085	0.74	0.755	0.786	0.759	-0.208953
	ns		155863070	155863425	155863188, 155863336		MeDIP (rms)	0.339353	0.362399	0.175174	0.333147	0.382318	0.317347	0.34967
Fos		chr12				352	SIRPH (MI)	0.474	0.38	0.906	0.8415	0.8845	0.8825	0.873
	hypo		86817212	86817563	86817331, 86817535		MeDIP (rms)	0.25435	0.161197	0.253669	0.311424	0.407423	0.354653	0.376958	0.778548
Gata4_2		chr14				374	SIRPH (MI)	0.5575	0.136	0.062	0.0855	0.0875	0.1165	0.0515
	hyper		63859376	63859749	63859463, 63859632		MeDIP (rms)	0.136912	0.00395611	0	0.000599396	0.00141656	0.0161925	0	0.991442
Gata4_1		chr14				365	SIRPH (MI)	0.6795	0.391	0.309	0.358	0.385	0.272	0.142
	hyper		63860036	63860401	63860162, 63860268		MeDIP (rms)	0.0971597	0.0109922	0.00638744	0.0070112	0.00502633	0.0239676	0.00228989	0.843635
Irx2; D4300		chr13				417	SIRPH (MI)	0.592	0.541	0.445	0.4445	0.389	0.478	0.5325
	hyper		72762680	72763096	72762825, 72762922		MeDIP (rms)	0.132872	0.0609089	0.0223763	0.0491507	0.0642012	0.0773871	0.0767815	0.692928
Irx2_1		chr13				390	SIRPH (MI)	0.554	0.572	0.467	0.5	0.493	0.472	0.513
	hyper		72768385	72768774	72768492		MeDIP (rms)	0.0982349	0.0753106	0.0123665	0.0462003	0.0556574	0.0571776	0.0466566	0.782682
Irx2_2		chr13				238	SIRPH (MI)	0.538	0.525	0.315	0.414	0.481	0.437	0.37
	hyper		72768809	72769046	72768943		MeDIP (rms)	0.0757157	0.0658644	0.00722591	0.0484299	0.0351984	0.0366921	0.0314136	0.894953
Nr.13_1		chr13				250	SIRPH (MI)	0.091	0.115	0.052	0.069	0.07	0.05	0.07
	hyper		56854458	56854707	56854555		MeDIP (rms)	0.00990955	0.00655557	0	0	0	0.00065373	0.000688482	0.770889
Nr.13_2		chr13				349	SIRPH (MI)	0.113	0.153	0.022	0.0705	0.04	0.046	0.0735
	hyper		56854678	56855026	56854858, 56854995		MeDIP (rms)	0.0114868	0.0088698	0	0.00106983	0	0.0013369	0.000935741	0.857573
Onecut3_1		chr10				239	SIRPH (MI)	0.147	0.1473	0.0103	0.0537	0.074	0.0495	0.05
	hyper		79965388	79965626	79965464		MeDIP (rms)	0.0468173	0.0309411	0.00135759	0.0074286	0.00264148	0.00485105	0.00306253	0.909676
Onecut3_2		chr10				249	SIRPH (MI)	0.336	0.4295	0.202	0.211	0.207	0.217	0.218
	hyper		79965654	79965902	79965700, 79965860		MeDIP (rms)	0.0754378	0.0297003	0	0	0.00193444	0.00341252	0.0027654	0.696915
Pla2g2a; Pla2g5		chr4				341	SIRPH (MI)	0.231	0.26	0.712	0.474	0.711	0.587	0.672
	hypo		138388059	138388399	138388199, 138388334		MeDIP (rms)	0.0830513	0.0818779	0.269208	0.222131	0.29154	0.329009	0.451389	0.858802
Plcd3_2		chr11				350	SIRPH (MI)	0.433	0.4035	0.276	0.311	0.334	0.2855	0.296
	hyper		102941479	102941829	102941543, 102941686		MeDIP (rms)	0.043661	0.0446122	0.00372223	0.0114921	0.00846573	0.00111551	0.0044963	0.96484
Plcd3_1		chr11				244	SIRPH (MI)	0.379	0.322	0.194	0.101	0.11	0.18	0.1	0.921479
	hyper		102941726	102941969	102941777		MeDIP (rms)	0.0731035	0.0432864	0.00530389	0.00676709	0.0083641	0.00355142	0.00212718
Ttc7b/AK046740		chr12				355	SIRPH (MI)	0.3545	0.328	0.608	0.5835	0.5335	0.4505	0.4935
	hypo		101657587	101657941	101657685, 101657771		MeDIP (rms)	0.0652236	0.106515	0.161524	0.144229	0.19991	0.0959066	0.115525	0.746285
Ush1g_region2; Otop2		chr11				373	SIRPH (MI)	0.2695	0.2655	0.1335	0.109	0.113	0.109	0.0995
	hyper		115179622	115179995	115179658, 115179911		MeDIP (rms)	0.0947037	0.0903787	0.0101148	0.00946925	0.0086844	0.00836605	0.0107287	0.990576
Ush1g_region1; Otop2		chr11				390	SIRPH (MI)	0.3505	0.292	0.191	0.1735	0.1845	0.063	0.1975
	hyper		115180076	115180465	115180135, 115180341		MeDIP (rms)	0.111314	0.0920715	0.0185497	0.0153234	0.0277467	0.0216939	0.0227521	0.861185
Wipf1		chr2				339	SIRPH (MI)	0.382	0.4505	0.753	0.739	0.768	0.7185	0.756
	hypo		73365892	73366230	73365943, 73366131		MeDIP (rms)	0.064712	0.0495648	0.113901	0.0548771	0.118043	0.135509	0.15567	0.662821
Zbtb7c		chr18				339	SIRPH (MI)	0.3695	0.4115	0.735	0.7135	0.7125	0.671	0.728
	hypo		76272768	76273106	76272823, 76272990		MeDIP (rms)	0.0891232	0.106451	0.242734	0.192313	0.298381	0.228681	0.235207	0.910032
Zfp503_2		chr14				339	SIRPH (MI)	0.168	0.3165	0.058	0.1285	0.13	0.02245	0.1315
	hyper		22804082	22804420	22804249, 22804287		MeDIP (rms)	0.0533823	0.0445724	0.00387542	0.0119175	0.0280549	0.0128343	0.00348996	0.682694
Zfp503_1		chr14				315	SIRPH (MI)	0.184	0.273	0.0322	0.0865	0.099	0.0202	0.0396
	hyper		22804484	22804798	22804724		MeDIP (rms)	0.0950756	0.0722721	0.00104606	0.0188893	0.0175582	0.0175235	0.00616602	0.858969
														Median Pearson's correlation	0.857573

## Sheet: S4c
Supplementary Table S4c: Correlation of MeDIP-seq with bisulfite pyrosequencing data for three samples that were used for both, MeDIP-seq and bisulfite pyrosequencing. Given are the MeDIP rpm or rms values calculated by MeDIPs. For the bisulfite pyrosequencing data, the % methylation of the indicated amplicon region is given. The oligonucleotides used for the bisulfite verification are listed in …
Regions found to be hypermethylated in adenoma by MeDIP-seq in the B,N vs Ad comparison are depicted in yellow. Regions found to be hypomethylated in adenoma by MeDIP (B,N vs Ad) are depicted in light green. Regions that were not identified as a DMR are not coloured and are indicated by ns, not significant. nd, not determined; NA, not applicable.
Correlation of MeDIP reads per million (rpm) with bisulfite sequencing data (% methylation)
						average CpG methylation as per cent methylation for the given amplicon (BS) or reads per million (rpm, MeDIP)							log2ratios
						B3		N5		Ad5			B3 / N5		B3 / Ad5		N5 / Ad5
					MeDIP #	10-1		9-2		9-3			log2(#10-1/#9-2)		log2(#10-1/#9-3)		log2(#9-2/#9-3)
		Amplicon			DNA	MT-99		MT-499		MT-500			MT-99/MT-499		MT-99/MT-500		MT-499/MT-500
associated gene name	hyper/hypo in adenoma	chr	start	stop	length (bp)	BS	MeDIP (rpm)	BS	MeDIP (rpm)	BS	MeDIP (rpm)		BS	MeDIP	BS	MeDIP	BS	MeDIP
Cd133	ns	chr5	44493538	44493931	394	0.53	0.391277	0.558	0.97239	0.372	0.442145		-0.0742728	-1.31334	0.51069	-0.176328	0.584963	1.13701
Dusp6	hypo	chr10	98728708	98729061	353	0.64	2.19115	0.588	1.14079	0.192	0.561085		0.122256	0.941654	1.73697	1.9654	1.61471	1.02375
Cela1, Ela1	hypo	chr15	100516782	100517155	373	0.872	0.675843	0.97	0.755096	0.294	0.255979		-0.153657	-0.159972	1.56851	1.40066	1.72217	1.56064
Eps8	hypo	chr6	137530962	137531369	407	0.661	0.917723	0.591	0.711637	0.239	0.0853262		0.161492	0.366917	1.46764	3.427	1.30615	3.06008
Fer1l4	ns	chr2	155863070	155863425	355	0.772	2.28245	0.776	1.36261	0.789	1.8371		-0.0074558	0.744208	-0.0314245	0.313154	-0.0239686	-0.431054
Fos	hypo	chr12	86817212	86817563	351	0.901	3.70172	0.951	2.91536	0.538	2.03619		-0.0779182	0.344523	0.743921	0.862321	0.821839	0.517798
Gata4_1	hyper	chr14	63860036	63860401	365	0.052	0.0622487	0.153	0.180625	0.815	1.94796		-1.55695	-1.53689	-3.97022	-4.96778	-2.41327	-3.43089
Lemd3	hypo	chr10	120352238	120352647	410	0.793	1.14538	0.627	1.0756	0.17	0.310277		0.338855	0.0906734	2.22179	1.88419	1.88293	1.79352
Lrp4_1	hypo	chr2	91316109	91316486	378	0.723	0.962779	0.702	0.627436	0.386	0.316741		0.0425246	0.617737	0.905395	1.6039	0.86287	0.986163
Mlh1	ns	chr9	111173910	111174200	291	0.002	0	0.002	0	0.004	0		0	NA	-1	NA	-1	NA
Myo10	hypo	chr15	25737531	25737858	328	0.763	2.27415	0.431	1.15347	0.176	1.00452		0.823995	0.979351	2.11611	1.17882	1.29211	0.199468
Osm	ns	chr11	4137656	4137973	318	0.754	1.31469	0.729	1.156	nd	1.35746		0.0486457	0.18558		-0.046188		-0.231768
Pla2g10	hypo	chr16	13730908	13731307	400	0.564	1.03155	0.422	0.537802	0.188	0.10084		0.418452	0.939666	1.58496	3.35467	1.16651	2.41501
Pla2g2a, Pla2g5	hypo	chr4	138388059	138388399	340	0.754	2.81862	0.791	2.02301	0.289	0.434388		-0.0691132	0.478489	1.3835	2.69793	1.45261	2.21944
Plac8	ns	chr5	100998644	100998966	323	0.118	0.290494	0.421	0.779541	0.406	0.959274		-1.83503	-1.42412	-1.78269	-1.72344	0.0523405	-0.299317
Sdc1	hypo	chr12	8781987	8782399	413	0.764	0.910609	0.808	0.69534	0.458	0.147382		-0.0807827	0.389113	0.738225	2.62727	0.819008	2.23816
Slc25a28	hypo	chr19	43741386	43741691	306	0.838	2.25091	0.839	1.68077	0.277	0.510406		-0.00172057	0.42139	1.59706	2.14079	1.59878	1.7194
Socs3	hypo	chr11	117828902	117829263	362	0.529	1.51887	0.328	0.741515	0.161	0.497736		0.689572	1.03445	1.71621	1.60954	1.02664	0.575094
Tmepai_1	hypo	chr2	173097900	173098244	345	0.839	0.9163	0.815	0.669265	0.33	0.542985		0.0418708	0.453243	1.3462	0.754908	1.30433	0.301665
Ttc7b/AK046740	hypo	chr12	101657587	101657941	354	0.584	0.630787	0.635	1.06474	0.426	0.298642		-0.120788	-0.755277	0.455115	1.07874	0.575903	1.83401
Ush1g_region1, Otop2	hyper	chr11	115180076	115180465	389	nd	0.512218	0.138	0.478046	0.328	2.02456						-1.24903	-2.08239
Ush1g_region2, Otop2	hyper	chr11	115179622	115179995	373	nd	0.282194	0.106	0.304211	0.302	1.99095						-1.51048	-2.71031
Vdr	hyper	chr15	97731157	97731620	464	nd	0.554013	0.391	0.774788	0.725	1.26923						-0.890812	-0.712077
Wipf1	hypo	chr2	73365892	73366230	338	nd	1.27817	0.822	1.09643	0.444	0.434388						0.888579	1.33575
Zbtb7c	hypo	chr18	76272768	76273106	338	nd	1.69316	0.826	2.07244	0.491	0.524886						0.750419	1.98125
Zfp503_1	hyper	chr14	22804484	22804798	314	nd	0.119517	0.025	0.152106	0.131	1.46606						-2.38957	-3.2688
					Pearson's r	0.628644		0.707015		0.497737			0.799008		0.889681		0.897105
Correlation of MeDIP normalized relative methylation (rms) with bisulfite sequencing data (% methylation)
						average CpG methylation (BS) or relative methylation values (rms, MeDIP)							log2ratios
						B3		N5		Ad5			B3 / N5		B3/Ad5		N5/Ad5
					MeDIP	10-1		9-2		9-3			log2(#10-1/#9-2)		log2(#10-1/#9-3)		log2(#9-2/#9-3)
		Amplicon			DNA	MT-99		MT-499		MT-500			MT-99/MT-499		MT-99/MT-500		MT-499/MT-500
associated gene name	hyper/hypo in adenoma	chr	start	stop	length (bp)	BS	MeDIP (rms)	BS	MeDIP (rms)	BS	MeDIP (rms)		BS	MeDIP (rms)	BS	MeDIP (rms)	BS	MeDIP (rms)
Cd133	ns	chr5	44493538	44493931	394	0.53	0.0430088	0.558	0.0921004	0.372	0.060194		-0.0742728	-1.09858	0.51069	-0.484989	0.584963	0.613588
Dusp6	hypo	chr10	98728708	98729061	353	0.64	0.328759	0.588	0.143694	0.192	0.101425		0.122256	1.19403	1.73697	1.69662	1.61471	0.502588
Cela1, Ela1	hypo	chr15	100516782	100517155	373	0.872	0.0868373	0.97	0.0812788	0.294	0.0395958		-0.153657	0.0954358	1.56851	1.13297	1.72217	1.03753
Eps8	hypo	chr6	137530962	137531369	407	0.661	0.115724	0.591	0.0760292	0.239	0.0128744		0.161492	0.606067	1.46764	3.16812	1.30615	2.56205
Fer1l4	ns	chr2	155863070	155863425	355	0.772	0.34967	0.776	0.175174	0.789	0.339353		-0.0074558	0.997207	-0.0314245	0.0432081	-0.0239686	-0.953999
Fos	hypo	chr12	86817212	86817563	351	0.901	0.376958	0.951	0.253669	0.538	0.25435		-0.0779182	0.571459	0.743921	0.567592	0.821839	-0.00386716
Gata4_1	hyper	chr14	63860036	63860401	365	0.052	0.00228989	0.153	0.00638744	0.815	0.0971597		-1.55695	-1.47996	-3.97022	-5.40701	-2.41327	-3.92705
Lemd3	hypo	chr10	120352238	120352647	410	0.793	0.173657	0.627	0.136425	0.17	0.0566561		0.338855	0.348134	2.22179	1.61594	1.88293	1.2678
Lrp4_1	hypo	chr2	91316109	91316486	378	0.723	0.102939	0.702	0.0568589	0.386	0.0412993		0.0425246	0.856326	0.905395	1.31759	0.86287	0.461269
Mlh1	ns	chr9	111173910	111174200	291	0.002	0	0.002	0	0.004	0		0	NA	-1	NA	-1	NA
Myo10	hypo	chr15	25737531	25737858	328	0.763	0.200451	0.431	0.0868991	0.176	0.108692		0.823995	1.20584	2.11611	0.883004	1.29211	-0.322836
Osm	ns	chr11	4137656	4137973	318	0.754	0.143193	0.729	0.10724	nd	0.180684		0.0486457	0.417126	nd	-0.335501	nd	-0.752627
Pla2g10	hypo	chr16	13730908	13731307	400	0.564	0.133852	0.422	0.0587792	0.188	0.0153545		0.418452	1.18726	1.58496	3.12391	1.16651	1.93665
Pla2g2a, Pla2g5	hypo	chr4	138388059	138388399	340	0.754	0.451389	0.791	0.269208	0.289	0.0830513		-0.0691132	0.745647	1.3835	2.4423	1.45261	1.69665
Plac8	ns	chr5	100998644	100998966	323	0.118	0.0282871	0.421	0.0648558	0.406	0.114944		-1.83503	-1.19709	-1.78269	-2.02271	0.0523405	-0.825621
Sdc1	hypo	chr12	8781987	8782399	413	0.764	0.166177	0.808	0.105538	0.458	0.0317339		-0.0807827	0.654957	0.738225	2.38862	0.819008	1.73366
Slc25a28	hypo	chr19	43741386	43741691	306	0.838	0.24549	0.839	0.155844	0.277	0.0680717		-0.00172057	0.655561	1.59706	1.85054	1.59878	1.19498
Socs3	hypo	chr11	117828902	117829263	362	0.529	0.0565235	0.328	0.0238811	0.161	0.0234612		0.689572	1.24298	1.71621	1.26857	1.02664	0.0255901
Tmepai_1	hypo	chr2	173097900	173098244	345	0.839	0.10892	0.815	0.0670537	0.33	0.0780247		0.0418708	0.699878	1.3462	0.481264	1.30433	-0.218614
Ttc7b/AK046740	hypo	chr12	101657587	101657941	354	0.584	0.115525	0.635	0.161524	0.426	0.0652236		-0.120788	-0.483548	0.455115	0.824735	0.575903	1.30828
Ush1g_region1, Otop2	hyper	chr11	115180076	115180465	389	nd	0.0227521	0.138	0.0185497	0.328	0.111314						-1.24903	-2.58516
Ush1g_region2, Otop2	hyper	chr11	115179622	115179995	373	nd	0.0107287	0.106	0.0101148	0.302	0.0947037						-1.51048	-3.22695
Vdr	hyper	chr15	97731157	97731620	464	nd	0.0564628	0.391	0.0704811	0.725	0.164854						-0.890812	-1.22588
Wipf1	hypo	chr2	73365892	73366230	338	nd	0.15567	0.822	0.113901	0.444	0.064712						0.888579	0.815672
Zbtb7c	hypo	chr18	76272768	76273106	338	nd	0.235207	0.826	0.242734	0.491	0.0891232						0.750419	1.4455
Zfp503_1	hyper	chr14	22804484	22804798	314	nd	0.00348996	0.025	0.00387542	0.131	0.0533823						-2.38957	-3.78394
					Pearson's r	0.60934		0.751686		0.658468			0.805025		0.888403		0.895569
Correlation same region, different animals: BS vs rpm, only 3 animals analysed!
Amplicon								average CpG methylation
		chr	start	stop		length		B6 wt	APCMin normal	APCMin adenoma	Pearson's correlation over region
							DNA	99	499	500
cd133							BS	0.53	0.558	0.372
cd133		chr5	44493538	44493931	394	7	MeDIP(rpm)	0.391277	0.97239	0.442145	0.55182
Lemd3							BS	0.793	0.627	0.17
Lemd3		chr10	120352238	120352647	410	7	MeDIP(rpm)	1.14538	1.0756	0.310277	0.982969
Mlh1							BS	0.002	0.002	0.004
Mlh1		chr9	111173910	111174200	291	5	MeDIP(rpm)	0	0	0	NA
Myo10							BS	0.763	0.431	0.176
Myo10		chr15	25737531	25737858	328	6	MeDIP(rpm)	2.27415	1.15347	1.00452	0.942589
Plac8							BS	0.118	0.421	0.406
Plac8		chr5	100998644	100998966	323	6	MeDIP(rpm)	0.290494	0.779541	0.959274	0.953368
Sdc1							BS	0.764	0.808	0.458
Sdc1		chr12	8781987	8782399	413	7	MeDIP(rpm)	0.910609	0.69534	0.147382	0.923876
Slc25a28							BS	0.838	0.839	0.277
Slc25a28		chr19	43741386	43741691	306	5	MeDIP(rpm)	2.25091	1.68077	0.510406	0.946492
Socs3							BS	0.529	0.328	0.161
Socs3		chr11	117828902	117829263	362	6	MeDIP(rpm)	1.51887	0.741515	0.497736	0.971407
Tmepai_1							BS	0.839	0.815	0.33
Tmepai_1		chr2	173097900	173098244	345	5	MeDIP(rpm)	0.9163	0.669265	0.542985	0.786033
Vdr							BS	nd	0.391	0.725
Vdr		chr15	97731157	97731620	464	8	MeDIP(rpm)	0.554013	0.774788	1.26923	1
Dusp6							BS	0.64	0.588	0.192
Dusp6		chr10	98728708	98729061	353		MeDIP(rpm)	2.44	1.33	0.65	0.849847
Ela1							BS	0.872	0.97	0.294
Ela1		chr15	100516782	100517155	373		MeDIP(rpm)	0.83	0.91	0.31	0.999934
Eps8							BS	0.661	0.591	0.239
Eps8		chr6	137530962	137531369	407		MeDIP(rpm)	1.38	0.98	0.26	0.979116
Fer1l4							BS	0.772	0.776	0.789
Fer1l4		chr2	155863070	155863425	355		MeDIP(rpm)	2.42	1.46	1.91	-0.260007
Fos							BS	0.901	0.951	0.538
Fos		chr12	86817212	86817563	351		MeDIP(rpm)	4.08	3.17	2.19	0.817719
Gata4_1							BS	0.052	0.153	0.815
Gata4		chr14	63860036	63860401	365		MeDIP(rpm)	0.07	0.25	3.01	0.997722
Pla2g2a							BS	0.754	0.791	0.289
Pla2g2a; Plag5		chr4	138388059	138388399	340		MeDIP(rpm)	3.05	2.06	0.4	0.902685
Ush1g_1							BS	nd	0.138	0.328
Ush1g; Otop2		chr11	115180076	115180465	389		MeDIP(rpm)	0.74	0.61	2.69	1
Ush1g_2							BS	nd	0.106	0.302
Ush1g; Otop2		chr11	115179622	115179995	373		MeDIP(rpm)	0.31	0.36	2.37	1
Wipf1							BS	nd	0.822	0.444
Wipf1		chr2	73365892	73366230	338		MeDIP(rpm)	1.43	1.29	0.49	1
Ttc7b							BS	0.584	0.635	0.426
Ttc7b/AK046740		chr12	101657587	101657941	354		MeDIP(rpm)	0.64	1.12	0.32	0.92014
Zbtb7c							BS	nd	0.826	0.491
Zbtb7c		chr18	76272768	76273106	338		MeDIP(rpm)	1.74	2.04	0.55	1
Zfp503_1							BS	nd	0.025	0.131
Zfp503		chr14	22804484	22804798	314		MeDIP(rpm)	0.16	0.16	1.68	1
Lrp4		chr2	91316109	91316486			BS	0.723	0.702	0.386
Lrp4		chr2	91316109	91316486	314	6	MeDIP(rpm)	0.962779	0.627436	0.316741	0.882342
Pla2g10		chr16	13730908	13731307			BS	0.564	0.422	0.188
Pla2g10		chr16	13730908	13731307	314	7	MeDIP(rpm)	1.03155	0.537802	0.10084	0.984631
								median correlation			0.962387
