# Supplementary material for: DNA–Methylome Analysis of Mouse Intestinal Adenoma Identifies a Tumour-Specific Signature That Is Partly Conserved in Human Colon Cancer
Source: PLoS Genet. 2013 Feb 7;9(2):e1003250. doi: 10.1371/journal.pgen.1003250 (PMC3567140; doi:10.1371/journal.pgen.1003250)
Supplement: Table S5 — Gene-centric RNA-seq and MeDIP-seq data. (ZIP) [file pgen.1003250.s013.zip]

Archive with 1 entries (1 files):
- Grimm_Table_S5.xls
