# Supplementary material for: DNA–Methylome Analysis of Mouse Intestinal Adenoma Identifies a Tumour-Specific Signature That Is Partly Conserved in Human Colon Cancer
Source: PLoS Genet. 2013 Feb 7;9(2):e1003250. doi: 10.1371/journal.pgen.1003250 (PMC3567140; doi:10.1371/journal.pgen.1003250)
Supplement: Table S5 — Gene-centric RNA-seq and MeDIP-seq data. (ZIP) [file pgen.1003250.s013.zip › Grimm_Table_S5.xls]

## Sheet: column_description
Supplementary Table S5: Gene-centric RNA-seq and MeDIP-seq data
column	Column_header	description
A	ENSEMBL58	ENSEMBL gene ID, version 58
B	GeneNames	associated gene name
C	chr	chromosomal position
D	Strand	strand
E	gene.start	start of the gene
F	gene.stop	end of the gene
G	promoter.start _1kb_upstream	start of the promoter (-1kb of gene start)
H	promoter.stop_500bp_downstream	end of the promoter (+0.5kb of gene start)
I	RNA_B1_count	RNA-seq: read count per gene, sample B1
J	RNA_B2_count	RNA-seq: read count per gene, sample B2
K	RNA_N4_count	RNA-seq: read count per gene, sample N4
L	RNA_N5_count	RNA-seq: read count per gene, sample N5
M	RNA_Ad4_count	RNA-seq: read count per gene, sample Ad4
N	RNA_Ad4-1_count	RNA-seq: read count per gene, sample Ad4-1
O	RNA_Ad5_count	RNA-seq: read count per gene, sample Ad5
P	RNA_B1_rpm	RNA-seq: reads per million per gene, sample B1
Q	RNA_B2_rpm	RNA-seq: reads per million per gene, sample B2
R	RNA_N4_rpm	RNA-seq: reads per million per gene, sample N4
S	RNA_N5_rpm	RNA-seq: reads per million per gene, sample N5
T	RNA_Ad4_rpm	RNA-seq: reads per million per gene, sample Ad4
U	RNA_Ad4-1_rpm	RNA-seq: reads per million per gene, sample Ad4-1
V	RNA_Ad5_rpm	RNA-seq: reads per million per gene, sample Ad5
W	RNA_B_mean_rpm	RNA-seq: mean reads per million per gene for group B (samples: B1,B2)
X	RNA_N_mean_rpm	RNA-seq: mean reads per million per gene for group N (samples: N4,N5)
Y	RNA_Ad_mean_rpm	RNA-seq: mean reads per million per gene for group Ad (samples: Ad4, Ad4-1, Ad5)
Z	RNA_Ad_vs_B_logFC	RNA-seq: edgeR-analysis: log2(fold change), comparison Ad versus B; edgeR calculation is based on read count per gene
AA	RNA_Ad_vs_N_logFC	RNA-seq: edgeR-analysis: log2(fold change), comparison Ad versus N; edgeR calculation is based on read count per gene
AB	RNA_N_vs_B_logFC	RNA-seq: edgeR-analysis: log2(fold change), comparison N versus B; edgeR calculation is based on read count per gene
AC	RNA_Ad_vs_(B+N)_logFC	RNA-seq: edgeR-analysis: log2(fold change), comparison Ad versus (B and N); edgeR calculation is based on read count per gene
AD	RNA_Ad_vs_B_p.value	RNA-seq: edgeR_analysis: p-value, comparison Ad versus B; edgeR calculation is based on read count per gene
AE	RNA_Ad_vs_N_p.value	RNA-seq: edgeR_analysis: p-value; comparison Ad versus N; edgeR calculation is based on read count per gene
AF	RNA_N_vs_B_p.value	RNA-seq: edgeR_analysis: p-value; comparison N versus B; edgeR calculation is based on read count per gene
AG	RNA_Ad_vs_(B+N)_p.value	RNA-seq: edgeR_analysis: p-value; comparison Ad versus (B and N) edgeR calculation is based on read count per gene
AH	RNA_Ad_vs_B_fdr	RNA-seq: False discovery rate calculated from edgeR based p-value, comparison Ad versus B
AI	RNA_Ad_vs_N_fdr	RNA-seq: False discovery rate calculated from edgeR based p-value, comparison Ad versus N
AJ	RNA_N_vs_B_fdr	RNA-seq: False discovery rate calculated from edgeR based p-value, comparison N versus B
AK	RNA_Ad_vs_(B+N)_fdr	RNA-seq: False discovery rate calculated from edgeR based p-value, comparison Ad versus (B and N)
AL	MeDIP_Prom_B1_count	MeDIP-seq: promoter (-1kb to +0.5 kb) read count per gene, sample B1
AM	MeDIP_Prom_B2_count	MeDIP-seq: promoter (-1kb to +0.5 kb) read count per gene, sample B2
AN	MeDIP_Prom_B3_count	MeDIP-seq: promoter (-1kb to +0.5 kb) read count per gene, sample B3
AO	MeDIP_Prom_N4_count	MeDIP-seq: promoter (-1kb to +0.5 kb) read count per gene, sample N4
AP	MeDIP_Prom_N5_count	MeDIP-seq: promoter (-1kb to +0.5 kb) read count per gene, sample N5
AQ	MeDIP_Prom_N6_count	MeDIP-seq: promoter (-1kb to +0.5 kb) read count per gene, sample N6
AR	MeDIP_Prom_Ad4_count	MeDIP-seq: promoter (-1kb to +0.5 kb) read count per gene, sample Ad4
AS	MeDIP_Prom_Ad4-1_count	MeDIP-seq: promoter (-1kb to +0.5 kb) read count per gene, sample Ad4-1
AT	MeDIP_Prom_Ad5_count	MeDIP-seq: promoter (-1kb to +0.5 kb) read count per gene, sample Ad5
AU	MeDIP_Prom_Ad6_count	MeDIP-seq: promoter (-1kb to +0.5 kb) read count per gene, sample Ad6
AV	MeDIP_Prom_Ad7_count	MeDIP-seq: promoter (-1kb to +0.5 kb) read count per gene, sample Ad7
AW	MeDIP_Prom_B1_count_relative	MeDIP-seq: promoter (-1kb to +0.5 kb) relative read count per gene, sample B1
AX	MeDIP_Prom_B2_count_relative	MeDIP-seq: promoter (-1kb to +0.5 kb) relative read count per gene, sample B2
AY	MeDIP_Prom_B3_count_relative	MeDIP-seq: promoter (-1kb to +0.5 kb) relative read count per gene, sample B3
AZ	MeDIP_Prom_N4_count_relative	MeDIP-seq: promoter (-1kb to +0.5 kb) relative read count per gene, sample N4
BA	MeDIP_Prom_N5_count_relative	MeDIP-seq: promoter (-1kb to +0.5 kb) relative read count per gene, sample N5
BB	MeDIP_Prom_N6_count_relative	MeDIP-seq: promoter (-1kb to +0.5 kb) relative read count per gene, sample N6
BC	MeDIP_Prom_Ad4_count_relative	MeDIP-seq: promoter (-1kb to +0.5 kb) relative read count per gene, sample Ad4
BD	MeDIP_Prom_Ad4-1_count_relative	MeDIP-seq: promoter (-1kb to +0.5 kb) relative read count per gene, sample Ad4-1
BE	MeDIP_Prom_Ad5_count_relative	MeDIP-seq: promoter (-1kb to +0.5 kb) relative read count per gene, sample Ad5
BF	MeDIP_Prom_Ad6_count_relative	MeDIP-seq: promoter (-1kb to +0.5 kb) relative read count per gene, sample Ad6
BG	MeDIP_Prom_Ad7_count_relative	MeDIP-seq: promoter (-1kb to +0.5 kb) relative read count per gene, sample Ad7
BH	MeDIP_Prom_Ad_vs_(B+N)_ratio.means.relative	MeDIP-seq: promoter, ratio of the mean relative read counts per promoter, comparison Ad versus (B and N)
BI	MeDIP_Prom_Ad_vs_(B+N)t.test.pvalue	MeDIP-seq: promoter, p-value based on t-test using the mean relative read counts per promoter, comparison Ad versus (B and N)
BJ	MeDIP_Prom_Ad_vs_(B+N)_score	MeDIP-seq: promoter, score= (-log10(p.value)*10)*log(ratio), comparison Ad versus (B and N)
BK	MeDIP_Prom_Ad_vs_(B+N)_score.filtered.absolut	MeDIP-seq: promoter, filtered score, comparison Ad versus (B and N)
BL	MeDIP_Prom_Ad_vs_(B+N)_edgeR.logFC	MeDIP-seq: promoter, edgeR-analysis: log2(fold change), comparison Ad versus (B and N); edgeR calculation is based on the relative read counts per promoter
BM	MeDIP_Prom_Ad_vs_(B+N)_edgeR.p.value	MeDIP-seq: promoter, edgeR-analysis: p-value, comparison Ad versus (B and N); edgeR calculation is based on the relative read counts per promoter
BN	MeDIP_genebody_B1_count	MeDIP-seq: gene body, read count per gene, sample B1
BO	MeDIP_genebody_B2_count	MeDIP-seq: gene body, read count per gene, sample B2
BP	MeDIP_genebody_B3_count	MeDIP-seq: gene body, read count per gene, sample B3
BQ	MeDIP_genebody_N4_count	MeDIP-seq: gene body, read count per gene, sample N4
BR	MeDIP_genebody_N5_count	MeDIP-seq: gene body, read count per gene, sample N5
BS	MeDIP_genebody_N6_count	MeDIP-seq: gene body, read count per gene, sample N6
BT	MeDIP_genebody_Ad4_count	MeDIP-seq: gene body, read count per gene, sample Ad4
BU	MeDIP_genebody_Ad4-1_count	MeDIP-seq: gene body, read count per gene, sample Ad4-1
BV	MeDIP_genebody_Ad5_count	MeDIP-seq: gene body, read count per gene, sample Ad5
BW	MeDIP_genebody_Ad6_count	MeDIP-seq: gene body, read count per gene, sample Ad6
BX	MeDIP_genebody_Ad7_count	MeDIP-seq: gene body, read count per gene, sample Ad7
BY	MeDIP_genebody_B1_count_relative	MeDIP-seq: gene body, relative read count per gene, sample B1
BZ	MeDIP_genebody_B2_count_relative	MeDIP-seq: gene body, relative read count per gene, sample B2
CA	MeDIP_genebody_B3_count_relative	MeDIP-seq: gene body, relative read count per gene, sample B3
CB	MeDIP_genebody_N4_count_relative	MeDIP-seq: gene body, relative read count per gene, sample N4
CC	MeDIP_genebody_N5_count_relative	MeDIP-seq: gene body, relative read count per gene, sample N5
CD	MeDIP_genebody_N6_count_relative	MeDIP-seq: gene body, relative read count per gene, sample N6
CE	MeDIP_genebody_Ad4_count_relative	MeDIP-seq: gene body, relative read count per gene, sample Ad4
CF	MeDIP_genebody_Ad4-1_count_relative	MeDIP-seq: gene body, relative read count per gene, sample Ad4-1
CG	MeDIP_genebody_Ad5_count_relative	MeDIP-seq: gene body, relative read count per gene, sample Ad5
CH	MeDIP_genebody_Ad6_count_relative	MeDIP-seq: gene body, relative read count per gene, sample Ad6
CI	MeDIP_genebody_Ad7_count_relative	MeDIP-seq: gene body, relative read count per gene, sample Ad7
CJ	MeDIP_genebody_Ad_vs_(B+N)_ratio.means.relative	MeDIP-seq: gene body, ratio of the mean relative read counts per gene, comparison Ad versus (B and N)
CK	MeDIP_genebody_Ad_vs_(B+N)t.test.pvalue	MeDIP-seq: gene body, p-value based on t-test using the mean relative read counts per gene, comparison Ad versus (B and N)
CL	MeDIP_genebody_Ad_vs_(B+N)_score	MeDIP-seq: gene body,score= (-log10(p.value)*10)*log(ratio), comparison Ad versus (B and N)
CM	MeDIP_genebody_Ad_vs_(B+N)_score.filtered.absolut	MeDIP-seq: gene body, filtered score, comparison Ad versus (B and N)
CN	MeDIP_genebody_Ad_vs_(B+N)_edgeR.logFC	MeDIP-seq: gene body, edgeR-analysis: log2(fold change), comparison Ad versus (B and N); edgeR calculation is based on the relative read counts per gene body
CO	MeDIP_genebody_Ad_vs_(B+N)_edgeR.p.value	MeDIP-seq: gene body, edgeR-analysis: p-value, comparison Ad versus (B and N); edgeR calculation is based on the relative read counts per gene body

## Sheet: data
ENSEMBL58	GeneNames	chr	Strand	gene.start	gene.stop	promoter.start _1kb_upstream	promoter.stop_500bp_downstream	RNA_B1_count	RNA_B2_count	RNA_N4_count	RNA_N5_count	RNA_Ad4_count	RNA_Ad4-1_count	RNA_Ad5_count	RNA_B1_rpm	RNA_B2_rpm	RNA_N4_rpm	RNA_N5_rpm	RNA_Ad4_rpm	RNA_Ad4-1_rpm	RNA_Ad5_rpm	RNA_B_mean_rpm	RNA_N_mean_rpm	RNA_Ad_mean_rpm	RNA-Ad_vs_B_logFC	RNA_Ad_vs_N_logFC	RNA_N_vs_B_logFC	RNA_Ad_vs_(B+N)_logFC	RNA_Ad_vs_B_p.value	RNA_Ad_vs_N_p.value	RNA_N_vs_B_p.value	RNA_Ad_vs_(B+N)_p.value	RNA_Ad_vs_B_fdr	RNA_Ad_vs_N_fdr	RNA_N_vs_B_fdr	RNA_Ad_vs_(B+N)_fdr	MeDIP_Prom_B1_count	MeDIP_Prom_B2_count	MeDIP_Prom_B3_count	MeDIP_Prom_N4_count	MeDIP_Prom_N5_count	MeDIP_Prom_N6_count	MeDIP_Prom_Ad4_count	MeDIP_Prom_Ad4-1_count	MeDIP_Prom_Ad5_count	MeDIP_Prom_Ad6_count	MeDIP_Prom_Ad7_count	MeDIP_Prom_B1_count_relative	MeDIP_Prom_B2_count_relative
ENSMUSG00000000001	Gnai3	chr3	-1	107910198	107949064	107948564	107950064	1414	1638	1803	1742	1716	1280	782	254.121	258.053	241.488	272.444	264.583	252.691	214.983	256.087	256.966	244.085	-0.472452	-0.486014	-0.00166377	-0.4795	0.0926931	0.0658391	0.997254	0.111439	0.298969	0.246746	1	0.340634	3	0	2	0	0	3	2	2	2	1	2	4.16371	0
ENSMUSG00000000003	Pbsn	chrX	-1	75083240	75098962	75098462	75099962	0	0	0	0	0	0	0	0	0	0	0	0	0	0	0	0	0	0	0	0	0	1	1	1	1	1	1	1	1	1	6	6	3	2	6	6	2	2	5	0	1.3879	7.31905
ENSMUSG00000000028	Cdc45l	chr16	-1	18780540	18812080	18811580	18813080	57	51	53	46	72	68	41	10.2439	8.03462	7.09864	7.19427	11.1014	13.4242	11.2715	9.13927	7.14646	11.9323	-0.00176886	0.322073	-0.338567	0.152808	0.949944	0.361962	0.456781	0.638179	1	0.737361	1	0.946907	0	2	0	1	1	3	2	3	2	4	0	0	2.43968
ENSMUSG00000000031	H19	chr7	-1	149761434	149764048	149763548	149765048	0	2	28	8	98	77	47	0	0.315083	3.75023	1.25118	15.1102	15.2009	12.921	0.157542	2.5007	14.4107	6.02948	2.07415	3.93744	2.92806	8.00106e-20	3.47295e-08	6.27359e-06	2.64902e-15	1.01047e-17	9.92971e-07	0.00101069	2.10016e-13	62	89	79	61	96	83	91	57	70	67	47	86.05	108.566
ENSMUSG00000000037	Scml2	chrX	1	157555125	157696145	157554125	157555625	2	2	7	7	21	33	14	0.359436	0.315083	0.937556	1.09478	3.2379	6.51468	3.8488	0.337259	1.01617	4.53379	3.34954	1.73925	1.59544	2.29291	2.10588e-07	0.000300679	0.0827169	6.24143e-07	4.24759e-06	0.00333628	0.857608	1.26909e-05	1	2	6	0	4	7	3	0	7	1	2	1.3879	2.43968
ENSMUSG00000000049	Apoh	chr11	1	108204668	108275710	108203668	108205168	9	4	6	4	0	0	2	1.61746	0.630166	0.80362	0.625589	0	0	0.549828	1.12381	0.714604	0.183276	-3.42455	-2.85306	-0.586987	-3.14561	0.00243195	0.0127765	0.481771	0.00327885	0.0176341	0.0742176	1	0.0239338	2	4	0	4	2	1	3	6	1	2	2	2.77581	4.87937
ENSMUSG00000000056	Narf	chr11	1	121098567	121117170	121097567	121099067	310	205	323	454	390	258	156	55.7125	32.296	43.2615	71.0043	60.1325	50.933	42.8866	44.0043	57.1329	51.3173	-0.133993	-0.550413	0.401412	-0.35919	0.625485	0.0429408	0.303749	0.244721	0.952824	0.183255	1	0.564301	1	2	1	1	1	1	1	3	0	1	0	1.3879	2.43968
ENSMUSG00000000058	Cav2	chr6	1	17231185	17239115	17230185	17231685	29	25	22	45	64	52	36	5.21182	3.93854	2.94661	7.03787	9.86789	10.2656	9.8969	4.57518	4.99224	10.0101	0.746366	0.617847	0.115246	0.677234	0.0498132	0.0891262	0.836544	0.047419	0.191511	0.304917	1	0.187557	19	19	17	14	24	19	24	9	14	10	16	26.3702	23.177
ENSMUSG00000000078	Klf6	chr13	1	5860735	5869639	5859735	5861235	1982	1874	2617	1972	2090	1409	976	356.201	295.233	350.512	308.415	322.248	278.157	268.316	325.717	329.464	289.574	-0.557176	-0.603955	0.0322706	-0.580921	0.0476778	0.0224916	0.933151	0.0535317	0.185601	0.113871	1	0.205524	3	8	1	1	2	3	5	4	3	2	4	4.16371	9.75874
ENSMUSG00000000085	Scmh1	chr4	1	120077886	120202791	120076886	120078386	78	56	120	90	215	241	182	14.018	8.82233	16.0724	14.0757	33.1499	47.5769	50.0344	11.4202	15.0741	43.5871	1.54836	1.09695	0.436585	1.30448	3.35144e-06	0.000308085	0.30696	1.68532e-05	5.33429e-05	0.00340942	1	0.000252141	1	10	6	12	5	8	12	6	3	7	6	1.3879	12.1984
ENSMUSG00000000088	Cox5a	chr9	1	57369105	57380230	57368105	57369605	970	1058	1098	899	1287	805	540	174.326	166.679	147.062	140.601	198.437	158.919	148.454	170.503	143.832	168.603	-0.411653	-0.183607	-0.24279	-0.302412	0.14312	0.475568	0.527079	0.319222	0.410182	0.838971	1	0.660466	5	4	3	4	4	5	4	6	3	5	2	6.93952	4.87937
ENSMUSG00000000093	Tbx2	chr11	1	85646053	85655450	85645053	85646553	18	18	48	42	51	52	31	3.23492	2.83575	6.42896	6.56868	7.86348	10.2656	8.52233	3.03534	6.49882	8.88379	1.15297	0.0306916	1.10709	0.473376	0.00401193	0.967621	0.0219021	0.154888	0.0267093	1	0.448609	0.426358	6	11	6	4	9	8	7	7	6	7	5	8.32742	13.4183
ENSMUSG00000000094	Tbx4	chr11	1	85699924	85729597	85698924	85700424	2	0	2	0	15	15	4	0.359436	0	0.267873	0	2.31279	2.96122	1.09966	0.179718	0.133937	2.12455	3.32491	3.52436	-0.212251	3.42135	0.00015154	5.5168e-05	1	6.66143e-07	0.00162617	0.000756814	1	1.34795e-05	15	16	13	10	12	21	21	14	21	18	13	20.8186	19.5175
ENSMUSG00000000103	Zfy2	chrY	-1	1362123	1426357	1425857	1427357	0	0	0	0	0	0	0	0	0	0	0	0	0	0	0	0	0	0	0	0	0	1	1	1	1	1	1	1	1	3	4	6	5	7	5	3	3	2	1	2	4.16371	4.87937
ENSMUSG00000000120	Ngfr	chr11	-1	95430132	95449049	95448549	95450049	9	8	33	24	14	14	12	1.61746	1.26033	4.41991	3.75353	2.1586	2.7638	3.29897	1.4389	4.08672	2.74046	0.508346	-1.0372	1.52901	-0.478459	0.32844	0.0118562	0.00738153	0.324499	0.679427	0.0700614	0.240926	0.667373	7	6	14	10	17	15	7	11	12	8	4	9.71532	7.31905
ENSMUSG00000000125	Wnt3	chr11	1	103635464	103679271	103634464	103635964	80	78	63	43	45	61	33	14.3774	12.2882	8.43801	6.72508	6.93836	12.0423	9.07216	13.3328	7.58154	9.35094	-0.916024	-0.1355	-0.796253	-0.571768	0.005916	0.678751	0.064122	0.0914335	0.0367567	1	0.766658	0.297715	1	7	6	3	2	5	8	4	8	5	0	1.3879	8.5389
ENSMUSG00000000126	Wnt9a	chr11	1	59120430	59147054	59119430	59120930	6	13	10	19	10	7	5	1.07831	2.04804	1.33937	2.97155	1.54186	1.3819	1.37457	1.56317	2.15546	1.43278	-0.543416	-0.956375	0.398159	-0.776632	0.345151	0.0410463	0.594601	0.110633	0.701466	0.177094	1	0.339389	2	2	3	3	1	1	3	4	0	3	2	2.77581	2.43968
ENSMUSG00000000127	Fert2	chr17	1	64245371	64488812	64244371	64245871	71	82	70	113	94	90	73	12.76	12.9184	9.37556	17.6729	14.4935	17.7673	20.0687	12.8392	13.5242	17.4432	0.0245865	-0.045435	0.0538408	-0.0100463	0.981841	0.857788	0.90062	1	1	1	1	1	3	3	4	5	9	8	3	2	8	7	1	4.16371	3.65953
ENSMUSG00000000131	Xpo6	chr7	-1	133245237	133343922	133343422	133344922	243	189	385	239	414	339	261	43.6714	29.7754	51.5656	37.3789	63.8329	66.9235	71.7526	36.7234	44.4723	67.503	0.498468	0.17204	0.312201	0.32582	0.110626	0.567422	0.428067	0.260223	0.33889	0.912792	1	0.58591	0	9	3	3	4	1	0	3	3	3	1	0	10.9786
ENSMUSG00000000134	Tcfe3	chrX	1	7339686	7352328	7338686	7340186	70	64	79	69	115	98	83	12.5803	10.0827	10.581	10.7914	17.7314	19.3466	22.8179	11.3315	10.6862	19.9653	0.419433	0.474093	-0.0701233	0.448278	0.208401	0.132457	0.882645	0.146564	0.514291	0.399199	1	0.412121	3	4	1	1	5	2	3	2	3	3	2	4.16371	4.87937
ENSMUSG00000000142	Axin2	chr11	1	108781663	108812097	108780663	108782163	253	100	229	217	786	978	642	45.4686	15.7542	30.6715	33.9382	121.19	193.071	176.495	30.6114	32.3048	163.585	2.07641	1.91522	0.147064	1.99381	1.31341e-10	1.81243e-10	0.71664	1.90138e-11	4.51555e-09	7.74661e-09	1	8.86556e-10	10	14	9	4	7	19	8	4	10	10	3	13.879	17.0778
ENSMUSG00000000148	AA881470	chr5	1	141180965	141195333	141179965	141181465	74	99	116	81	159	127	83	13.2991	15.5966	15.5366	12.6682	24.5155	25.0717	22.8179	14.4479	14.1024	24.135	0.327939	0.35365	-0.0410345	0.339941	0.338461	0.257177	0.939006	0.265016	0.693223	0.601356	1	0.593618	1	2	1	3	2	1	2	2	1	2	5	1.3879	2.43968
ENSMUSG00000000149	Gna12	chr5	-1	141234362	141306385	141305885	141307385	189	144	220	222	331	327	204	33.9667	22.686	29.4661	34.7202	51.0355	64.5546	56.0825	28.3263	32.0931	57.2242	0.635653	0.417155	0.203609	0.521736	0.0435503	0.156521	0.61292	0.0758837	0.173778	0.440074	1	0.265614	3	9	6	7	5	7	8	5	8	6	8	4.16371	10.9786
ENSMUSG00000000154	Slc22a18	chr7	1	150659626	150685239	150658626	150660126	408	379	528	381	322	256	203	73.3249	59.7083	70.7185	59.5873	49.6478	50.5381	55.8075	66.5166	65.1529	51.9978	-0.747983	-0.75123	-0.0113944	-0.749345	0.0100135	0.00598034	0.978812	0.0146298	0.0564891	0.0407425	1	0.0788665	7	10	1	5	5	4	13	4	3	7	2	9.71532	12.1984
ENSMUSG00000000157	Itgb2l	chr16	-1	96643895	96665226	96664726	96666226	0	0	4	1	0	0	0	0	0	0.535747	0.156397	0	0	0	0	0.346072	0	0	-28.8645	28.6146	-27.8868	1	0.0115502	0.0733191	0.0818538	1	0.0687375	0.800807	0.274067	2	7	4	6	6	10	8	3	4	3	2	2.77581	8.5389
ENSMUSG00000000159	Igsf5	chr16	1	96583275	96747400	96582275	96583775	231	281	358	335	183	205	157	41.5148	44.2692	47.9493	52.393	28.216	40.47	43.1615	42.892	50.1712	37.2825	-0.624588	-0.857502	0.217061	-0.744791	0.0343087	0.0019922	0.581118	0.0166624	0.144891	0.0167172	1	0.0863067	58	76	70	68	120	77	80	58	54	83	39	80.4984	92.708
ENSMUSG00000000167	Pih1d2	chr9	1	50425426	50433105	50424426	50425926	1	3	3	6	19	4	4	0.179718	0.472625	0.40181	0.938383	2.92953	0.789658	1.09966	0.326171	0.670096	1.60628	1.97223	1.00215	0.958753	1.36705	0.0139348	0.170355	0.432582	0.0160926	0.0727634	0.455867	1	0.0845223	1	1	0	1	3	3	1	6	1	3	0	1.3879	1.21984
ENSMUSG00000000168	Dlat	chr9	-1	50442738	50467885	50467385	50468885	146	150	211	189	357	286	195	26.2388	23.6312	28.2606	29.5591	55.0443	56.4606	53.6082	24.935	28.9098	55.0377	0.745714	0.51233	0.218345	0.623313	0.01862	0.0821827	0.589343	0.0349364	0.0915051	0.286346	1	0.151383	3	0	1	2	6	6	6	3	3	3	2	4.16371	0
ENSMUSG00000000171	Sdhd	chr9	-1	50404451	50411922	50411422	50412922	1093	1167	1124	955	1104	771	510	196.432	183.851	150.545	149.359	170.221	152.207	140.206	190.141	149.952	154.211	-0.698546	-0.374022	-0.339365	-0.545564	0.0138039	0.156715	0.376402	0.0707685	0.0722599	0.440074	1	0.251457	4	2	0	1	2	2	3	1	2	3	0	5.55161	2.43968
ENSMUSG00000000182	Fgf23	chr6	1	127022920	127031426	127021920	127023420	0	0	0	1	1	0	4	0	0	0	0.156397	0.154186	0	1.09966	0	0.0781986	0.417947	28.3526	1.79502	26.2993	2.71281	0.174752	0.268721	1	0.099782	0.453471	0.618792	1	0.315519	9	16	4	10	13	8	10	12	8	8	9	12.4911	19.5175
ENSMUSG00000000183	Fgf6	chr6	1	126965604	126978197	126964604	126966104	0	0	0	1	0	0	0	0	0	0	0.156397	0	0	0	0	0.0781986	0	0	-26.5471	26.2993	-25.5747	1	0.4	1	1	1	0.755303	1	1	60	74	67	52	66	70	71	49	50	74	44	83.2742	90.2683
ENSMUSG00000000184	Ccnd2	chr6	-1	127080253	127101046	127100546	127102046	853	1129	1239	701	1119	821	467	153.299	177.864	165.947	109.634	172.534	162.077	128.385	165.582	137.791	154.332	-0.512694	-0.259732	-0.266968	-0.392039	0.0696392	0.32198	0.486575	0.195319	0.243367	0.682697	1	0.482401	5	8	5	3	5	9	9	3	8	3	3	6.93952	9.75874
ENSMUSG00000000194	Gpr107	chr2	1	31007836	31072069	31006836	31008336	427	525	515	468	469	355	301	76.7395	82.7093	68.9774	73.1939	72.3131	70.0822	82.7491	79.7244	71.0856	75.0481	-0.500928	-0.341546	-0.174715	-0.423105	0.0804751	0.203345	0.651788	0.165941	0.270099	0.512995	1	0.443757	2	3	3	0	1	0	2	2	2	3	2	2.77581	3.65953
ENSMUSG00000000197	Nalcn	chr14	-1	123675863	124026366	124025866	124027366	4	1	4	1	1	2	5	0.718871	0.157542	0.535747	0.156397	0.154186	0.394829	1.37457	0.438207	0.346072	0.641195	-0.0332178	0.161158	-0.212222	0.0802753	1	1	1	0.832598	1	1	1	1	8	7	1	4	8	7	8	7	10	10	3	11.1032	8.5389
ENSMUSG00000000202	Btbd17	chr11	-1	114652531	114657259	114656759	114658259	0	1	0	0	91	40	32	0	0.157542	0	0	14.0309	7.89658	8.79725	0.0787708	0	10.2416	6.55922	33.3057	-26.5117	7.65554	8.36005e-18	6.43739e-21	1	3.68764e-27	7.75294e-16	1.33706e-18	1	1.05316e-24	3	9	5	4	11	6	8	5	9	8	3	4.16371	10.9786
ENSMUSG00000000204	Slfn4	chr11	1	82988688	83003723	82987688	82989188	25	19	12	18	17	14	28	4.49295	2.99329	1.60724	2.81515	2.62116	2.7638	7.69759	3.74312	2.21119	4.36085	-0.24965	0.487151	-0.754618	0.0973764	0.625073	0.230173	0.167649	0.73828	0.952311	0.558371	1	1	101	109	118	99	153	150	100	66	85	113	53	140.178	132.963
ENSMUSG00000000214	Th	chr7	-1	150078657	150117033	150116533	150118033	2	15	2	0	2	1	2	0.359436	2.36312	0.267873	0	0.308372	0.197415	0.549828	1.36128	0.133937	0.351871	-2.51612	0.784091	-3.32071	-1.58859	0.00108976	0.717885	0.00195547	0.0439657	0.00899145	1	0.102813	0.178255	8	9	12	10	24	12	8	9	10	12	9	11.1032	10.9786
ENSMUSG00000000215	Ins2	chr7	-1	149864561	149885415	149884915	149886415	0	0	0	0	0	0	0	0	0	0	0	0	0	0	0	0	0	0	0	0	0	1	1	1	1	1	1	1	1	5	4	0	2	7	6	2	4	2	4	3	6.93952	4.87937
ENSMUSG00000000216	Scnn1g	chr7	1	128877993	128911989	128876993	128878493	2	0	4	5	2	0	1	0.359436	0	0.535747	0.781986	0.308372	0	0.274914	0.179718	0.658866	0.194429	-0.156493	-2.13268	1.96319	-1.50786	1	0.0226897	0.138973	0.203639	1	0.114396	1	0.496156	21	22	18	17	30	23	22	23	16	34	16	29.146	26.8365
ENSMUSG00000000223	Drp2	chrX	1	130939090	130991112	130938090	130939590	1	0	11	8	3	3	4	0.179718	0	1.4733	1.25118	0.462557	0.592244	1.09966	0.0898589	1.36224	0.718152	2.59437	-1.45668	4.03478	-0.598032	0.0726636	0.0385097	0.000461915	0.510094	0.250677	0.168964	0.0370549	0.83233	15	12	12	11	13	11	8	10	7	6	6	20.8186	14.6381
ENSMUSG00000000244	Tspan32	chr7	1	150190951	150205549	150189951	150191451	13	7	0	12	9	6	1	2.33633	1.10279	0	1.87677	1.38767	1.18449	0.274914	1.71956	0.938383	0.949025	-1.08384	-0.164705	-0.925869	-0.689926	0.0491113	0.72401	0.265304	0.144287	0.189712	1	1	0.409696	18	30	31	19	21	32	25	23	13	27	13	24.9823	36.5953
ENSMUSG00000000247	Lhx2	chr2	1	38194801	38225253	38193801	38195301	0	0	0	0	0	0	0	0	0	0	0	0	0	0	0	0	0	0	0	0	0	1	1	1	1	1	1	1	1	3	12	1	4	2	11	11	5	9	2	6	4.16371	14.6381
ENSMUSG00000000248	Clec2g	chr6	1	128884399	128970537	128883399	128884899	2	7	1	3	1	2	3	0.359436	1.10279	0.133937	0.469191	0.154186	0.394829	0.824742	0.731113	0.301564	0.457919	-1.31764	0.0515454	-1.38682	-0.74814	0.0972463	1	0.228565	0.40365	0.30856	1	1	0.751892	6	6	5	4	11	1	5	5	4	7	2	8.32742	7.31905
ENSMUSG00000000253	Gmpr	chr13	1	45602813	45641751	45601813	45603313	11	16	33	42	40	60	44	1.9769	2.52067	4.41991	6.56868	6.16743	11.8449	12.0962	2.24878	5.49429	10.0362	1.71111	0.431935	1.26174	0.923766	4.55761e-05	0.208643	0.015562	0.00713006	0.000559559	0.522012	0.382686	0.0448094	11	16	10	13	22	11	15	13	10	11	14	15.2669	19.5175
ENSMUSG00000000263	Glra1	chr11	-1	55327740	55421700	55421200	55422700	0	0	0	0	0	0	1	0	0	0	0	0	0	0.274914	0	0	0.091638	26.016	26.0072	0	25.945	1	1	1	0.428571	1	1	1	0.751892	7	19	11	11	11	9	11	14	11	11	13	9.71532	23.177
ENSMUSG00000000266	Mid2	chrX	1	137199138	137302255	137198138	137199638	338	212	240	313	131	180	113	60.7446	33.3988	32.1448	48.9523	20.1983	35.5346	31.0653	47.0717	40.5486	28.9327	-1.07721	-0.908115	-0.184765	-0.993575	0.000301935	0.00118956	0.643299	0.00152083	0.00298866	0.0108191	1	0.0125112	2	5	1	7	1	2	5	0	2	2	2	2.77581	6.09921
ENSMUSG00000000275	Trim25	chr11	1	88860690	88881607	88859690	88861190	406	290	382	410	377	353	299	72.9655	45.6871	51.1638	64.1228	58.1281	69.6873	82.1993	59.3263	57.6433	70.0049	-0.140401	-0.141012	-0.0147475	-0.139966	0.608903	0.593741	0.971928	0.661191	0.935617	0.93525	1	0.96128	7	9	7	11	7	9	12	8	12	3	5	9.71532	10.9786
ENSMUSG00000000276	Dgke	chr11	-1	88896493	88928164	88927664	88929164	59	55	49	72	107	78	50	10.6034	8.66479	6.5629	11.2606	16.4979	15.3983	13.7457	9.63407	8.91175	15.214	0.278528	0.38063	-0.116149	0.326571	0.433538	0.256399	0.795262	0.309474	0.774501	0.599873	1	0.647843	31	31	41	24	38	34	35	43	20	45	20	43.025	37.8151
ENSMUSG00000000278	Scpep1	chr11	-1	88785334	88816779	88816279	88817779	230	141	240	254	115	124	125	41.3351	22.2134	32.1448	39.7249	17.7314	24.4794	34.3643	31.7742	35.9348	25.525	-0.698772	-0.929975	0.215222	-0.815666	0.0205883	0.00108699	0.588098	0.00988953	0.0989529	0.0100856	1	0.0576998	4	6	4	6	8	2	4	6	3	5	6	5.55161	7.31905
ENSMUSG00000000282	Mnt	chr11	1	74644422	74659227	74643422	74644922	20	44	68	48	52	68	46	3.59436	6.93183	9.10769	7.50706	8.01766	13.4242	12.646	5.26309	8.30738	11.3626	0.647017	0.00571234	0.622903	0.287941	0.0816346	1	0.176731	0.364415	0.273082	1	1	0.717749	2	1	1	0	0	3	1	1	1	2	0	2.77581	1.21984
ENSMUSG00000000290	Itgb2	chr10	1	76992997	77028453	76991997	76993497	184	128	138	121	56	52	50	33.0681	20.1653	18.4833	18.9241	8.63441	10.2656	13.7457	26.6167	18.7037	10.8819	-1.68253	-1.22366	-0.474834	-1.46555	1.17076e-07	5.87074e-05	0.23813	1.05122e-05	2.47673e-06	0.000800995	1	0.000165951	53	71	63	63	75	75	62	49	67	78	36	73.5589	86.6088
ENSMUSG00000000295	Hddc2	chr10	1	31033211	31047892	31032211	31033711	32	31	71	44	87	75	64	5.75097	4.88379	9.5095	6.88148	13.4142	14.8061	17.5945	5.31738	8.19549	15.2716	1.11869	0.456698	0.645996	0.746794	0.00228172	0.165756	0.158427	0.020112	0.0167477	0.447789	1	0.0998724	2	3	1	3	3	8	3	3	2	2	2	2.77581	3.65953
ENSMUSG00000000296	Tpd52l1	chr10	-1	31052186	31165727	31165227	31166727	18	23	5	13	86	82	57	3.23492	3.62346	0.669683	2.03316	13.26	16.188	15.6701	3.42919	1.35142	15.0394	1.7173	3.09858	-1.39503	2.26857	9.22234e-06	3.77937e-13	0.0172628	2.15531e-10	0.000133205	2.47352e-11	0.401756	8.45044e-09	15	11	16	9	17	21	12	10	18	9	15	20.8186	13.4183
ENSMUSG00000000301	Pemt	chr11	-1	59784116	59859991	59859491	59860991	9	15	5	20	38	24	12	1.61746	2.36312	0.669683	3.12794	5.85906	4.73795	3.29897	1.99029	1.89881	4.63199	0.839874	0.973134	-0.144357	0.896435	0.0772093	0.0350316	0.917825	0.0264902	0.262113	0.157254	1	0.123002	10	7	5	5	13	8	10	11	9	9	6	13.879	8.5389
ENSMUSG00000000303	Cdh1	chr8	1	109127251	109194146	109126251	109127751	4663	4500	7284	4096	6158	4926	3787	838.024	708.937	975.594	640.603	949.476	972.464	1041.1	773.481	808.099	987.68	-0.0420899	-0.141135	0.0852194	-0.0924544	0.852119	0.575168	0.82312	0.77413	1	0.91564	1	1	8	4	4	8	8	3	4	4	7	3	3	11.1032	4.87937
ENSMUSG00000000305	Cdh4	chr2	1	179177136	179634078	179176136	179177636	2	1	2	2	8	1	2	0.359436	0.157542	0.267873	0.312794	1.23349	0.197415	0.549828	0.258489	0.290334	0.660243	1.11564	0.898675	0.204555	0.989235	0.294389	0.457829	1	0.258489	0.635349	0.820696	1	0.58572	9	22	13	12	17	13	33	20	22	19	15	12.4911	26.8365
ENSMUSG00000000308	Ckmt1	chr2	1	121183450	121189473	121182450	121183950	4531	8991	4790	4525	3645	2595	1939	814.302	1416.46	641.556	707.697	562.007	512.291	533.058	1115.38	674.627	535.785	-1.50263	-0.747218	-0.770886	-1.1738	1.12116e-07	0.00469467	0.0439743	0.000110301	2.37781e-06	0.0336623	0.626565	0.00131566	11	21	6	14	19	21	7	12	15	14	11	15.2669	25.6167
ENSMUSG00000000317	Bcl6b	chr11	-1	70037630	70043300	70042800	70044300	8	7	1	9	23	5	3	1.43774	1.10279	0.133937	1.40757	3.54627	0.987073	0.824742	1.27027	0.770756	1.78603	0.253192	1.03065	-0.784583	0.589574	0.795298	0.119086	0.31563	0.317983	1	0.369307	1	0.658817	8	4	2	8	11	11	12	8	10	7	8	11.1032	4.87937
ENSMUSG00000000318	Mgl1	chr11	1	69980125	69984336	69979125	69980625	11	9	9	6	2	1	1	1.9769	1.41787	1.20543	0.938383	0.308372	0.197415	0.274914	1.69739	1.07191	0.260233	-3.06439	-2.45041	-0.629074	-2.77692	6.49859e-05	0.00152681	0.423915	0.000169759	0.000764977	0.0133328	1	0.00192439	17	28	25	24	32	26	23	21	20	19	26	23.5944	34.1556
ENSMUSG00000000320	Alox12	chr11	-1	70054959	70068855	70068355	70069855	7	0	7	6	94	46	28	1.25803	0	0.937556	0.938383	14.4935	9.08107	7.69759	0.629013	0.93797	10.424	3.79346	3.09267	0.690927	3.37851	3.49322e-13	1.15306e-11	0.427063	5.74059e-16	1.73845e-11	6.21861e-10	1	4.94084e-14	16	18	9	12	18	15	24	14	14	14	15	22.2065	21.9572
ENSMUSG00000000325	Arvcf	chr16	1	18348275	18407169	18347275	18348775	50	30	77	76	112	100	67	8.98589	4.72625	10.3131	11.8862	17.2688	19.7415	18.4192	6.85607	11.0997	18.4765	1.06679	0.319269	0.733674	0.640464	0.00239473	0.332045	0.0979167	0.0402141	0.0174498	0.69669	0.904278	0.166309	10	2	7	12	14	17	6	7	5	10	6	13.879	2.43968
ENSMUSG00000000326	Comt1	chr16	-1	18407439	18426945	18426445	18427945	465	537	559	502	664	574	378	83.5688	84.5998	74.8706	78.5114	102.379	113.316	103.917	84.0843	76.691	106.538	-0.0658046	0.0560486	-0.136983	-0.00621508	0.793437	0.868636	0.724937	0.995626	1	1	1	1	10	12	6	8	14	14	9	5	7	10	2	13.879	14.6381
ENSMUSG00000000339	Rtcd1	chr3	-1	116191881	116211126	116210626	116212126	164	140	215	210	266	205	124	29.4737	22.0558	28.7964	32.8434	41.0134	40.47	34.0893	25.7648	30.8199	38.5243	0.202074	-0.0871004	0.274559	0.0483758	0.54821	0.72707	0.496899	0.850579	0.879311	1	1	1	10	10	14	5	14	9	10	6	4	11	6	13.879	12.1984
ENSMUSG00000000340	Dbt	chr3	1	116215988	116252894	116214988	116216488	158	134	110	136	174	162	121	28.3954	21.1106	14.733	21.27	26.8283	31.9812	33.2646	24.753	18.0015	30.6914	-0.0797138	0.355056	-0.450089	0.12318	0.772338	0.244774	0.266477	0.669506	1	0.581167	1	0.965339	3	9	4	2	3	5	3	4	5	1	3	4.16371	10.9786
ENSMUSG00000000346	Dazap2	chr15	1	100446057	100451162	100445057	100446557	1502	1701	2141	1666	1788	1262	791	269.936	267.978	286.758	260.558	275.684	249.137	217.457	268.957	273.658	247.426	-0.520953	-0.561735	0.026112	-0.541744	0.0638339	0.0338176	0.946441	0.0719053	0.23035	0.153329	1	0.254345	8	6	5	0	1	4	2	6	4	3	6	11.1032	7.31905
ENSMUSG00000000355	Mcts1	chrX	1	35953755	35966699	35952755	35954255	107	95	96	91	150	78	79	19.2298	14.9665	12.8579	14.2321	23.1279	15.3983	21.7182	17.0981	13.545	20.0815	-0.149746	0.157578	-0.322083	-0.00347695	0.608179	0.63674	0.445409	1	0.934734	0.978438	1	1	2	3	1	2	1	3	2	2	3	1	0	2.77581	3.65953
ENSMUSG00000000359	Rem1	chr2	1	152452687	152460934	152451687	152453187	8	6	4	7	5	2	2	1.43774	0.94525	0.535747	1.09478	0.770929	0.394829	0.549828	1.1915	0.815263	0.571862	-1.38467	-0.843641	-0.553468	-1.13035	0.0313178	0.210601	0.505116	0.0655114	0.134959	0.525395	1	0.237958	14	16	9	7	9	17	8	4	17	8	11	19.4306	19.5175
ENSMUSG00000000365	Rnf17	chr14	1	57021534	57143869	57020534	57022034	3	0	0	0	0	0	0	0.539154	0	0	0	0	0	0	0.269577	0	0	-28.3326	0	-28.0894	-27.1628	0.0667275	1	0.262672	0.272535	0.235765	1	1	0.593685	89	83	90	75	80	132	99	76	87	112	61	123.523	101.247
ENSMUSG00000000374	Trappc10	chr10	-1	77649470	77707387	77706887	77708387	1080	1108	1252	1113	997	736	509	194.095	174.556	167.689	174.07	153.723	145.297	139.931	184.326	170.879	146.317	-0.728683	-0.639353	-0.104292	-0.684888	0.0103007	0.0164867	0.786903	0.0233708	0.0579533	0.0907058	1	0.112563	5	2	0	1	2	2	0	2	1	2	3	6.93952	2.43968
ENSMUSG00000000378	Ccm2	chr11	1	6446929	6496747	6445929	6447429	153	99	175	113	204	180	115	27.4968	15.5966	23.4389	17.6729	31.4539	35.5346	31.6151	21.5467	20.5559	32.8679	0.244649	0.250276	-0.0196689	0.24753	0.46335	0.420587	0.978488	0.403878	0.808899	0.778274	1	0.751892	2	1	3	0	0	0	1	3	1	1	0	2.77581	1.21984
ENSMUSG00000000381	Wap	chr11	-1	6533211	6538652	6538152	6539652	0	0	0	0	0	0	0	0	0	0	0	0	0	0	0	0	0	0	0	0	0	1	1	1	1	1	1	1	1	16	14	17	12	15	15	18	17	15	21	21	22.2065	17.0778
ENSMUSG00000000384	Tbrg4	chr11	-1	6515601	6526070	6525570	6527070	374	396	458	358	492	450	381	67.2145	62.3865	61.343	55.9902	75.8594	88.8366	104.742	64.8005	58.6666	89.8127	0.063664	0.185721	-0.137104	0.124109	0.864574	0.528984	0.727503	0.653816	1	0.8727	1	0.955783	2	6	3	9	3	4	2	3	3	4	2	2.77581	7.31905
ENSMUSG00000000385	Tmprss2	chr16	-1	97786291	97832802	97832302	97833802	751	859	865	984	1796	1575	1046	134.968	135.328	115.855	153.895	276.918	310.928	287.56	135.148	134.875	291.802	0.703136	0.700511	-0.0130508	0.701728	0.0201155	0.0133433	0.973966	0.0147595	0.0972011	0.0765452	1	0.0792903	3	8	5	3	7	6	5	2	2	5	5	4.16371	9.75874
ENSMUSG00000000386	Mx1	chr16	-1	97668642	97684514	97684014	97685514	6	8	4	7	5	3	2	1.07831	1.26033	0.535747	1.09478	0.770929	0.592244	0.549828	1.16932	0.815263	0.637667	-1.23642	-0.691318	-0.558896	-0.980578	0.0566345	0.307644	0.505116	0.0996615	0.209253	0.665037	1	0.315519	8	5	1	7	5	3	6	8	5	4	3	11.1032	6.09921
ENSMUSG00000000392	Fap	chr2	-1	62339000	62412132	62411632	62413132	13	0	12	8	5	3	3	2.33633	0	1.60724	1.25118	0.770929	0.592244	0.824742	1.16817	1.42921	0.729305	-0.970394	-1.40446	0.422707	-1.21017	0.175478	0.0275119	0.579668	0.0683742	0.454651	0.131717	1	0.244784	37	38	40	39	43	22	31	28	31	38	21	51.3524	46.354
ENSMUSG00000000394	Gcg	chr2	-1	62312587	62321707	62321207	62322707	239	207	503	456	58	35	32	42.9526	32.6111	67.3701	71.3171	8.94278	6.90951	8.79725	37.7818	69.3436	8.21651	-2.58226	-3.49031	0.893319	-3.10846	5.93301e-16	9.84961e-31	0.0227145	5.05073e-19	4.32199e-14	6.51422e-28	0.457054	6.41086e-17	20	20	27	20	28	13	22	18	14	30	12	27.7581	24.3968
ENSMUSG00000000399	Ndufa9	chr6	-1	126771995	126799140	126798640	126800140	432	494	388	461	382	339	246	77.6381	77.8255	51.9674	72.0991	58.899	66.9235	67.6288	77.7318	62.0333	64.4838	-0.67875	-0.357707	-0.336816	-0.526767	0.0185432	0.183709	0.386353	0.0849872	0.0912753	0.476812	1	0.281892	18	25	19	18	31	24	31	30	18	20	19	24.9823	30.4961
ENSMUSG00000000402	Egfl6	chrX	-1	162960939	163023652	163023152	163024652	2	0	0	1	3	1	1	0.359436	0	0	0.156397	0.462557	0.197415	0.274914	0.179718	0.0781986	0.311629	0.576806	1.77115	-1.20679	1.08781	0.718965	0.424462	1	0.317108	1	0.779565	1	0.657992	10	6	10	4	5	8	7	7	8	7	5	13.879	7.31905
ENSMUSG00000000409	Lck	chr4	-1	129225593	129250885	129250385	129251885	87	76	50	41	36	15	27	15.6355	11.9732	6.69683	6.41228	5.55069	2.96122	7.42268	13.8043	6.55456	5.31153	-1.78646	-0.748239	-1.05451	-1.34817	2.60075e-07	0.0360286	0.0143664	0.000166037	5.17513e-06	0.160636	0.360561	0.00188731	41	64	85	43	75	75	67	73	55	83	48	56.904	78.0699
ENSMUSG00000000411	Tssk3	chr4	-1	129166258	129168266	129167766	129169266	0	0	0	0	0	0	0	0	0	0	0	0	0	0	0	0	0	0	0	0	0	1	1	1	1	1	1	1	1	49	62	49	42	52	72	69	61	52	66	55	68.0073	75.6302
ENSMUSG00000000416	Cttnbp2	chr6	-1	18316477	18465338	18464838	18466338	12	11	19	8	74	86	53	2.15661	1.73296	2.5448	1.25118	11.4098	16.9777	14.5704	1.94479	1.89799	14.3193	2.48195	2.45595	0.00899299	2.47081	5.1418e-09	5.15674e-10	1	8.17368e-12	1.35739e-07	2.01768e-08	1	4.00431e-10	22	26	33	27	38	28	26	23	25	31	16	30.5339	31.7159
ENSMUSG00000000420	Galnt1	chr18	1	24363942	24444133	24362942	24364442	905	766	745	810	916	703	510	162.645	120.677	99.7828	126.682	141.234	138.782	140.206	141.661	113.232	140.074	-0.399114	-0.105275	-0.309174	-0.259611	0.15628	0.672267	0.421783	0.396636	0.43502	1	1	0.751892	4	5	1	2	5	2	4	3	1	3	3	5.55161	6.09921
ENSMUSG00000000435	Myf5	chr10	-1	106919964	106923190	106922690	106924190	0	0	0	0	0	0	0	0	0	0	0	0	0	0	0	0	0	0	0	0	0	1	1	1	1	1	1	1	1	91	118	107	101	140	130	109	114	114	146	96	126.299	143.941
ENSMUSG00000000439	Mkrn2	chr6	1	115551979	115568688	115550979	115552479	84	68	99	126	107	101	81	15.0963	10.7128	13.2597	19.706	16.4979	19.9389	22.268	12.9046	16.4829	19.5683	0.209433	-0.170704	0.364683	0.00664523	0.548686	0.544238	0.382084	0.954595	0.879676	0.890423	1	1	4	6	1	4	6	4	3	3	3	3	1	5.55161	7.31905
ENSMUSG00000000440	Pparg	chr6	1	115372084	115440419	115371084	115372584	67	36	194	116	135	125	60	12.0411	5.6715	25.9837	18.1421	20.8151	24.6768	16.4948	8.8563	22.0629	20.6622	0.876187	-0.514569	1.37812	0.0121317	0.010855	0.07037	0.00102817	0.946358	0.0601071	0.256533	0.0659185	1	3	7	5	5	3	5	1	3	1	4	1	4.16371	8.5389
ENSMUSG00000000441	Raf1	chr6	-1	115568085	115626653	115626153	115627653	662	674	735	712	881	707	450	118.973	106.183	98.4434	111.355	135.838	139.572	123.711	112.578	104.899	133.04	-0.154528	-0.0709404	-0.0987343	-0.113558	0.569699	0.765486	0.797503	0.721903	0.896263	1	1	1	16	18	15	16	21	9	13	15	14	10	10	22.2065	21.9572
ENSMUSG00000000486	Sept1	chr7	-1	134357961	134362012	134361512	134363012	157	78	76	79	69	57	53	28.2157	12.2882	10.1792	12.3554	10.6388	11.2526	14.5704	20.252	11.2673	12.154	-1.09811	-0.318493	-0.794479	-0.754477	0.000510531	0.300695	0.0548795	0.0228735	0.00472584	0.655085	0.709846	0.110571	9	13	11	5	5	19	12	7	11	14	3	12.4911	15.8579
ENSMUSG00000000489	Pdgfb	chr15	-1	79826330	79845238	79844738	79846238	27	19	44	32	117	106	68	4.85238	2.99329	5.89321	5.00471	18.0397	20.9259	18.6942	3.92284	5.44896	19.2199	1.91919	1.39287	0.511922	1.62674	3.93141e-07	3.37379e-05	0.293189	6.53133e-07	7.5308e-06	0.000496428	1	1.32482e-05	9	19	15	10	15	21	15	12	15	22	8	12.4911	23.177
ENSMUSG00000000530	Acvrl1	chr15	1	100958953	100975767	100957953	100959453	88	113	149	109	104	80	71	15.8152	17.8022	19.9566	17.0473	16.0353	15.7932	19.5189	16.8087	18.5019	17.1158	-0.393891	-0.543223	0.133496	-0.469885	0.199079	0.0666801	0.754139	0.143543	0.496735	0.247497	1	0.407849	9	16	10	12	13	16	11	9	11	10	4	12.4911	19.5175
ENSMUSG00000000531	Grasp	chr15	1	101054638	101063186	101053638	101055138	8	0	26	16	39	24	25	1.43774	0	3.48235	2.50235	6.01325	4.73795	6.87285	0.718871	2.99235	5.87468	2.73099	0.532692	2.18536	1.21852	3.5136e-07	0.167393	0.000556542	0.00125028	6.77697e-06	0.451	0.0427545	0.0105443	5	14	9	7	15	19	12	13	15	7	15	6.93952	17.0778
ENSMUSG00000000532	Acvr1b	chr15	1	101004535	101044109	101003535	101005035	477	445	798	641	648	544	416	85.7254	70.106	106.881	100.251	99.9124	107.394	114.364	77.9157	103.566	107.223	0.0672111	-0.373245	0.425656	-0.169982	0.85392	0.161334	0.271316	0.586151	1	0.440074	1	0.897038	1	4	1	1	0	1	2	0	2	1	0	1.3879	4.87937
ENSMUSG00000000538	Tom1l2	chr11	-1	60040217	60166407	60165907	60167407	736	732	966	736	623	363	285	132.272	115.32	129.383	115.108	96.0578	71.6615	78.3505	123.796	122.246	82.0232	-0.982621	-0.990599	-0.00650117	-0.987153	0.000600813	0.000234813	0.988581	0.001212	0.00541011	0.00270951	1	0.0102525	1	1	4	1	0	3	1	4	0	3	0	1.3879	1.21984
ENSMUSG00000000544	Gpa33	chr1	1	168060548	168096640	168059548	168061048	3581	3692	4056	3505	2921	1932	1566	643.57	581.644	543.247	548.172	450.377	381.405	430.515	612.607	545.71	420.766	-0.938251	-0.791716	-0.161473	-0.866865	0.000883222	0.00278596	0.67193	0.00403883	0.00752446	0.0217849	1	0.0283293	5	7	5	1	8	5	0	3	0	5	4	6.93952	8.5389
ENSMUSG00000000552	Zfp385a	chr15	-1	103144326	103170524	103170024	103171524	9	6	5	9	20	22	29	1.61746	0.94525	0.669683	1.40757	3.08372	4.34312	7.97251	1.28136	1.03863	5.13311	1.561	1.84739	-0.302718	1.71483	0.00159054	0.000174011	0.762932	3.52988e-05	0.0123451	0.00208151	1	0.000482923	5	8	3	7	7	8	6	7	2	9	7	6.93952	9.75874
ENSMUSG00000000555	Itga5	chr15	-1	103174720	103197194	103196694	103198194	86	57	167	230	223	177	211	15.4557	8.97987	22.3674	35.9713	34.3834	34.9424	58.0069	12.2178	29.1694	42.4442	1.41492	0.120164	1.27913	0.625425	1.87729e-05	0.695161	0.00180802	0.0347352	0.0002523	1	0.0975088	0.150745	1	6	1	4	1	3	4	2	2	0	2	1.3879	7.31905
ENSMUSG00000000560	Gabra2	chr5	-1	71352296	71487088	71486588	71488088	0	0	0	0	1	0	0	0	0	0	0	0.154186	0	0	0	0	0.0513953	26.005	25.9975	0	25.929	1	1	1	0.428571	1	1	1	0.751892	12	15	4	9	16	18	25	21	15	14	16	16.6548	18.2976
ENSMUSG00000000561	Wdr77	chr3	1	105762287	105772955	105761287	105762787	52	62	70	76	136	136	97	9.34533	9.76758	9.37556	11.8862	20.9693	26.8484	26.6667	9.55645	10.6309	24.8281	0.962538	0.80429	0.142419	0.880655	0.00447022	0.0107232	0.750401	0.00469754	0.0292262	0.0652154	1	0.032055	4	3	0	4	2	1	0	7	1	0	0	5.55161	3.65953
ENSMUSG00000000562	Adora3	chr3	1	105707341	105711846	105706341	105707841	3	2	2	4	0	3	5	0.539154	0.315083	0.267873	0.625589	0	0.592244	1.37457	0.427118	0.446731	0.655605	-0.0314022	-0.103956	0.0556683	-0.0564385	1	1	1	0.840236	1	1	1	1	14	36	33	32	34	40	38	36	30	23	28	19.4306	43.9143
ENSMUSG00000000563	Atp5f1	chr3	-1	105745616	105763017	105762517	105764017	820	758	970	847	786	603	459	147.369	119.417	129.919	132.468	121.19	119.041	126.186	133.393	131.193	122.139	-0.517515	-0.521889	-0.0105475	-0.519731	0.0679226	0.0505721	0.980459	0.0863831	0.238745	0.20512	1	0.285618	4	3	2	2	7	2	4	3	7	6	2	5.55161	3.65953
ENSMUSG00000000567	Sox9	chr11	1	112643538	112649074	112642538	112644038	83	29	107	70	326	408	249	14.9166	4.56871	14.3312	10.9478	50.2646	80.5451	68.4536	9.74264	12.6395	66.4211	2.43089	1.95762	0.4602	2.17398	1.59908e-12	3.45533e-10	0.289331	1.30839e-12	7.29364e-11	1.3958e-08	1	7.3893e-11	6	4	4	6	4	11	5	4	4	5	2	8.32742	4.87937
ENSMUSG00000000568	Hnrnpd	chr5	-1	100390028	100407957	100407457	100408957	255	201	312	205	280	235	228	45.8281	31.6659	41.7882	32.0614	43.172	46.3924	62.6804	38.747	36.9248	50.7483	0.00161571	0.0228234	-0.0359713	0.0136381	0.980023	0.959554	0.933059	0.940501	1	1	1	1	2	2	2	0	1	1	2	2	2	2	0	2.77581	2.43968
ENSMUSG00000000579	Dynlt1c	chr17	-1	6646959	6655064	6654564	6656064	2	1	3	4	7	4	0	0.359436	0.157542	0.40181	0.625589	1.0793	0.789658	0	0.258489	0.513699	0.622986	1.10847	0.0836818	1.01365	0.467548	0.294389	1	0.38272	0.544932	0.635349	1	1	0.863399	0	0	0	0	0	0	0	0	0	0	0	0	0
ENSMUSG00000000581	C1d	chr11	1	17157582	17169179	17156582	17158082	313	240	291	254	264	196	161	56.2517	37.81	38.9756	39.7249	40.7051	38.6933	44.2612	47.0308	39.3502	41.2198	-0.567838	-0.352833	-0.229821	-0.463755	0.0530971	0.198667	0.556975	0.134168	0.200818	0.503926	1	0.38932	10	8	7	14	10	10	6	15	10	9	4	13.879	9.75874
ENSMUSG00000000594	Gm2a	chr11	1	54911617	54924400	54910617	54912117	432	343	392	385	300	231	160	77.6381	54.0368	52.5032	60.2129	46.2557	45.6028	43.9862	65.8374	56.358	45.2816	-0.916582	-0.728682	-0.202775	-0.82591	0.00163633	0.00787577	0.603643	0.00725694	0.0126264	0.0509351	1	0.0454476	10	11	6	7	6	13	14	8	12	10	5	13.879	13.4183
ENSMUSG00000000600	Krit1	chr5	1	3803189	3841357	3802189	3803689	151	97	104	142	138	142	95	27.1374	15.2815	13.9294	22.2084	21.2776	28.0329	26.1168	21.2095	18.0689	25.1424	-0.125295	0.0647115	-0.204908	-0.0323625	0.66136	0.868998	0.621303	0.947059	0.978128	1	1	1	2	5	1	1	3	2	2	1	0	4	0	2.77581	6.09921
ENSMUSG00000000605	Clcn4-2	chr7	-1	7235027	7252222	7251722	7253222	391	351	406	344	390	310	223	70.2697	55.2971	54.3783	53.8006	60.1325	61.1985	61.3058	62.7834	54.0894	60.8789	-0.432226	-0.248543	-0.198498	-0.343188	0.134078	0.352519	0.610303	0.266085	0.3915	0.724947	1	0.593685	45	50	38	34	38	48	47	48	44	50	38	62.4557	60.9921
ENSMUSG00000000606	Vmn2r-ps160	chr14	1	52030591	52038557	52029591	52031091	0	0	0	0	0	0	0	0	0	0	0	0	0	0	0	0	0	0	0	0	0	1	1	1	1	1	1	1	1	2	1	2	2	1	1	3	2	3	1	3	2.77581	1.21984
ENSMUSG00000000617	Grm6	chr11	1	50664187	50679710	50663187	50664687	0	0	0	0	0	0	0	0	0	0	0	0	0	0	0	0	0	0	0	0	0	1	1	1	1	1	1	1	1	7	11	4	2	11	9	3	4	3	4	4	9.71532	13.4183
ENSMUSG00000000627	Sema4f	chr6	-1	82861879	82889763	82889263	82890763	11	1	6	5	12	9	11	1.9769	0.157542	0.80362	0.781986	1.85023	1.77673	3.02405	1.06722	0.792803	2.21701	0.700718	1.01268	-0.325176	0.862966	0.190536	0.0867102	0.725724	0.0773427	0.480907	0.298283	1	0.269632	8	6	3	5	8	6	11	6	10	6	4	11.1032	7.31905
ENSMUSG00000000628	Hk2	chr6	-1	82675041	82724453	82723953	82725453	673	278	718	430	697	649	635	120.95	43.7966	96.1665	67.2508	107.468	128.122	174.57	82.3733	81.7086	136.72	0.387172	0.304495	0.0689226	0.34605	0.204113	0.288978	0.858844	0.226157	0.506194	0.640214	1	0.53479	1	5	2	3	2	3	4	2	2	5	1	1.3879	6.09921
ENSMUSG00000000631	Myo18a	chr11	1	77576783	77679482	77575783	77577283	462	378	690	549	486	460	435	83.0297	59.5507	92.4163	85.862	74.9343	90.8107	119.588	71.2902	89.1392	95.1109	0.0247729	-0.337748	0.347592	-0.167271	0.963552	0.207102	0.368596	0.59656	1	0.519036	1	0.907497	0	2	0	1	1	1	1	1	1	4	0	0	2.43968
ENSMUSG00000000632	Sez6	chr11	1	77744302	77792550	77743302	77744802	1	2	2	1	0	0	1	0.179718	0.315083	0.267873	0.156397	0	0	0.274914	0.247401	0.212135	0.091638	-2.32173	-2.12248	-0.215954	-2.21582	0.317987	0.31689	1	0.267257	0.663924	0.674865	1	0.593685	2	2	2	2	1	1	2	3	6	1	2	2.77581	2.43968
ENSMUSG00000000673	Haao	chr17	-1	84230696	84246130	84245630	84247130	8	0	2	8	0	0	0	1.43774	0	0.267873	1.25118	0	0	0	0.718871	0.759525	0	-29.7425	-29.8747	0.130941	-29.7439	0.000948698	0.00017604	1	0.000137043	0.00800359	0.00209779	1	0.00159011	36	67	58	44	72	66	58	54	51	59	54	49.9645	81.7294
ENSMUSG00000000682	Cd52	chr4	-1	133638363	133650997	133650497	133651997	250	87	82	80	35	30	22	44.9295	13.7061	10.9828	12.5118	5.3965	5.92244	6.04811	29.3178	11.7473	5.78902	-2.67021	-1.44039	-1.24377	-2.17806	8.59688e-16	9.3687e-06	0.0024332	6.29197e-10	6.12059e-14	0.000159522	0.118281	2.24936e-08	2	9	8	4	2	7	5	6	10	5	4	2.77581	10.9786
ENSMUSG00000000686	Abhd15	chr11	1	77328623	77352109	77327623	77329123	18	23	22	20	25	22	14	3.23492	3.62346	2.94661	3.12794	3.85465	4.34312	3.8488	3.42919	3.03727	4.01552	-0.17749	-0.00967097	-0.183421	-0.0950886	0.66191	1	0.778994	0.828657	0.978128	1	1	1	21	19	17	25	25	19	15	16	17	21	10	29.146	23.177
ENSMUSG00000000690	Hoxb6	chr11	1	96160390	96162883	96159390	96160890	68	6	149	122	40	7	12	12.2208	0.94525	19.9566	19.0805	6.16743	1.3819	3.29897	6.58303	19.5185	3.6161	-1.08474	-2.7834	1.6909	-2.18683	0.00391487	2.8566e-17	7.92669e-05	1.96698e-09	0.0261741	3.45155e-15	0.00889347	6.46197e-08	11	14	4	6	6	12	10	10	17	3	9	15.2669	17.0778
ENSMUSG00000000693	Loxl3	chr6	1	82984167	83002556	82983167	82984667	13	10	15	25	22	24	16	2.33633	1.57542	2.00905	3.90993	3.39209	4.73795	4.39862	1.95587	2.95949	4.17622	0.7003	0.0887391	0.597842	0.354007	0.13086	0.881563	0.294593	0.331887	0.384336	1	1	0.672769	11	15	17	12	16	17	12	13	14	10	9	15.2669	18.2976
ENSMUSG00000000701	Tcl1b5	chr12	1	106414554	106419351	106413554	106415054	0	0	0	0	0	0	0	0	0	0	0	0	0	0	0	0	0	0	0	0	0	1	1	1	1	1	1	1	1	2	2	1	2	2	0	0	3	0	1	2	2.77581	2.43968
ENSMUSG00000000706	Btn1a1	chr13	-1	23548861	23557778	23557278	23558778	6	0	1	2	1	0	0	1.07831	0	0.133937	0.312794	0.154186	0	0	0.539154	0.223365	0.0513953	-3.32444	-2.13465	-1.20081	-2.81784	0.0220878	0.31689	0.538756	0.0625474	0.104659	0.674865	1	0.230194	3	2	4	4	7	3	3	8	1	2	3	4.16371	2.43968
ENSMUSG00000000708	Kat2b	chr17	1	53706640	53812045	53705640	53707140	132	125	121	120	146	60	71	23.7228	19.6927	16.2063	18.7677	22.5111	11.8449	19.5189	21.7077	17.487	17.9583	-0.655342	-0.366058	-0.304002	-0.51813	0.0330636	0.203784	0.462382	0.107901	0.140602	0.51382	1	0.33393	3	5	1	0	2	3	3	4	3	1	1	4.16371	6.09921
ENSMUSG00000000711	Rab5b	chr10	-1	128114933	128133320	128132820	128134320	224	174	210	234	184	190	160	40.2568	27.4122	28.1267	36.5969	28.3702	37.5088	43.9862	33.8345	32.3618	36.6217	-0.275674	-0.246386	-0.0449399	-0.259466	0.346205	0.372954	0.916525	0.415049	0.703154	0.752555	1	0.751892	12	14	14	6	11	13	7	13	7	8	4	16.6548	17.0778
ENSMUSG00000000724	Cryba1	chr11	-1	77532117	77538785	77538285	77539785	0	1	0	0	1	1	2	0	0.157542	0	0	0.154186	0.197415	0.549828	0.0787708	0	0.300476	1.26562	28.0093	-26.5117	2.37025	0.66239	0.161439	1	0.181933	0.978128	0.440074	1	0.46594	45	45	37	28	44	38	25	32	30	25	24	62.4557	54.8929
ENSMUSG00000000730	Dnmt3l	chr10	1	77504692	77526367	77503692	77505192	3	2	4	1	0	8	5	0.539154	0.315083	0.535747	0.156397	0	1.57932	1.37457	0.427118	0.346072	0.984629	0.668128	0.864847	-0.215646	0.782323	0.290914	0.286415	1	0.194405	0.630716	0.635994	1	0.481025	32	35	55	22	40	46	35	42	43	62	39	44.4129	42.6945
ENSMUSG00000000731	Aire	chr10	-1	77492767	77506355	77505855	77507355	0	0	2	0	0	0	0	0	0	0.267873	0	0	0	0	0	0.133937	0	0	-27.5434	27.2938	-26.5699	1	0.161994	0.508448	0.515023	1	0.440074	1	0.83233	7	15	15	8	12	10	14	13	11	12	9	9.71532	18.2976
ENSMUSG00000000732	Icosl	chr10	1	77532105	77546000	77531105	77532605	91	81	109	72	50	34	50	16.3543	12.7609	14.5991	11.2606	7.70929	6.7121	13.7457	14.5576	12.9298	9.38903	-1.05399	-0.925126	-0.145984	-0.982992	0.00140891	0.00359795	0.733886	0.00381506	0.0111911	0.0269226	1	0.0270158	7	9	6	5	7	13	10	11	14	11	16	9.71532	10.9786
ENSMUSG00000000738	Spg7	chr8	1	125586842	125621660	125585842	125587342	292	321	434	378	469	414	268	52.4776	50.5709	58.1285	59.1181	72.3131	81.7296	73.677	51.5242	58.6233	75.9066	0.155459	-0.046306	0.186715	0.0505635	0.631007	0.840255	0.635565	0.841871	0.958738	1	1	1	8	7	3	5	11	8	3	4	7	8	7	11.1032	8.5389
ENSMUSG00000000739	Sult5a1	chr8	-1	125666747	125682215	125681715	125683215	1	0	0	0	1	0	0	0.179718	0	0	0	0.154186	0	0	0.0898589	0	0.0513953	-0.745085	25.9975	-26.5078	0.352909	1	1	1	1	1	1	1	1	10	24	14	6	16	14	15	9	6	18	14	13.879	29.2762
ENSMUSG00000000740	Rpl13	chr8	1	125626250	125629144	125625250	125626750	175	240	337	155	304	380	197	31.4506	37.81	45.1366	24.2416	46.8725	75.0175	54.1581	34.6303	34.6891	58.6827	0.337058	0.317953	0.00461746	0.327541	0.29047	0.281833	1	0.260557	0.630024	0.635817	1	0.586494	2	6	4	1	6	4	4	3	0	3	1	2.77581	7.31905
ENSMUSG00000000743	Chmp1a	chr8	-1	125728169	125736660	125736160	125737660	551	604	853	603	834	558	356	99.0245	95.1551	114.248	94.3075	128.591	110.157	97.8694	97.0898	104.278	112.206	-0.187399	-0.311245	0.109449	-0.251294	0.495382	0.238362	0.778564	0.412013	0.846009	0.571023	1	0.751892	1	6	6	3	10	5	5	3	11	4	3	1.3879	7.31905
ENSMUSG00000000751	Rpa1	chr11	-1	75111668	75161826	75161326	75162826	242	165	233	175	323	272	243	43.4917	25.9944	31.2072	27.3695	49.802	53.6968	66.8041	34.743	29.2884	56.7676	0.333347	0.524794	-0.206133	0.427338	0.28994	0.0724908	0.606123	0.144839	0.629201	0.261421	1	0.410706	6	5	6	10	8	5	10	0	11	8	5	8.32742	6.09921
ENSMUSG00000000753	Serpinf1	chr11	-1	75223531	75236203	75235703	75237203	13	0	8	7	6	8	4	2.33633	0	1.07149	1.09478	0.925115	1.57932	1.09966	1.16817	1.08314	1.20136	-0.256937	-0.278734	0.0108564	-0.265522	0.744735	0.637932	1	0.618619	1	0.979332	1	0.928797	12	8	7	9	14	11	13	12	12	10	9	16.6548	9.75874
ENSMUSG00000000759	Tubgcp3	chr8	-1	12614280	12672123	12671623	12673123	141	151	155	210	240	196	171	25.3402	23.7888	20.7602	32.8434	37.0046	38.6933	47.0103	24.5645	26.8018	40.9027	0.328885	0.197341	0.115572	0.26173	0.3069	0.522834	0.781398	0.368537	0.651162	0.867718	1	0.722594	2	2	2	1	2	2	0	2	0	1	0	2.77581	2.43968
ENSMUSG00000000766	Oprm1	chr10	-1	3308332	3588035	3587535	3589035	0	0	0	2	0	2	0	0	0	0	0.312794	0	0.394829	0	0	0.156397	0.13161	27.0101	-0.546401	27.3011	0.361977	0.524532	0.657281	0.508448	1	0.852135	0.990556	1	1	9	16	0	2	10	5	7	6	3	7	5	12.4911	19.5175
ENSMUSG00000000776	Polr3d	chr14	-1	70838564	70843229	70842729	70844229	74	66	95	71	166	132	109	13.2991	10.3977	12.724	11.1042	25.5948	26.0587	29.9656	11.8484	11.9141	27.2064	0.807569	0.763302	0.0291172	0.785887	0.0153855	0.0135766	0.963598	0.0102366	0.0785754	0.0775736	1	0.0593599	3	3	2	0	1	3	2	1	3	2	4	4.16371	3.65953
ENSMUSG00000000782	Tcf7	chr11	-1	52065873	52096681	52096181	52097681	92	59	54	58	283	335	215	16.534	9.29495	7.23258	9.07104	43.6346	66.1339	59.1065	12.9145	8.15181	56.2917	1.75071	2.36765	-0.631267	2.03057	1.36159e-07	3.74286e-13	0.142359	4.66268e-11	2.84451e-06	2.45602e-11	1	2.04151e-09	8	9	17	4	8	17	8	13	3	10	8	11.1032	10.9786
ENSMUSG00000000787	Ddx3x	chrX	1	12858096	12871178	12857096	12858596	602	642	694	687	782	947	658	108.19	101.142	92.952	107.445	120.573	186.952	180.893	104.666	100.198	162.806	0.227521	0.275962	-0.0638695	0.251846	0.465062	0.336276	0.870453	0.37525	0.810875	0.703219	1	0.730559	2	4	1	1	1	3	3	4	2	0	2	2.77581	4.87937
ENSMUSG00000000791	Il12rb1	chr8	1	73332348	73345320	73331348	73332848	7	7	22	11	2	7	5	1.25803	1.10279	2.94661	1.72037	0.308372	1.3819	1.37457	1.18041	2.33349	1.02161	-0.719858	-1.75371	1.01504	-1.33618	0.313671	0.00113559	0.0951864	0.0157933	0.661485	0.0104578	0.893288	0.0834385	2	8	3	6	8	7	7	11	5	8	9	2.77581	9.75874
ENSMUSG00000000792	Slc5a5	chr8	-1	73406788	73416656	73416156	73417656	0	4	3	0	1	2	2	0	0.630166	0.40181	0	0.154186	0.394829	0.549828	0.315083	0.200905	0.366281	-0.416064	0.20419	-0.639842	-0.115099	0.757194	1	1	1	1	1	1	1	24	34	29	31	36	28	28	20	16	21	25	33.3097	41.4746
ENSMUSG00000000794	Kcnn3	chr3	1	89324086	89471683	89323086	89324586	8	7	16	20	9	4	6	1.43774	1.10279	2.14299	3.12794	1.38767	0.789658	1.64948	1.27027	2.63546	1.2756	-0.398127	-1.46842	1.05593	-1.04788	0.451724	0.00311577	0.0745192	0.039825	0.798236	0.0239163	0.809017	0.165216	3	8	10	8	9	9	13	6	5	6	9	4.16371	9.75874
ENSMUSG00000000804	Usp32	chr11	-1	84797944	84953663	84953163	84954663	298	237	325	335	307	245	143	53.5559	37.3374	43.5294	52.393	47.335	48.3666	39.3127	45.4466	47.9612	45.0048	-0.387743	-0.500099	0.097623	-0.446222	0.179607	0.0676341	0.807612	0.146952	0.462056	0.249894	1	0.412121	2	2	2	6	2	4	3	4	4	5	1	2.77581	2.43968
ENSMUSG00000000805	Car4	chr11	1	84771288	84779546	84770288	84771788	407	396	1134	542	249	150	145	73.1452	62.3865	151.884	84.7673	38.3923	29.6122	39.8625	67.7658	118.326	35.9557	-1.3073	-2.15104	0.830051	-1.79048	8.40532e-06	7.18076e-15	0.0324998	1.57713e-08	0.000122459	6.16774e-13	0.564467	4.48883e-07	12	22	12	18	14	20	22	19	18	14	9	16.6548	26.8365
ENSMUSG00000000811	Txnrd3	chr6	1	89593982	89625523	89592982	89594482	32	28	50	35	100	99	51	5.75097	4.41116	6.69683	5.4739	15.4186	19.544	14.0206	5.08107	6.08537	16.3277	1.30243	1.00241	0.285371	1.14053	0.000403322	0.00306507	0.562296	0.000441179	0.00384679	0.0236365	1	0.00441214	4	5	4	4	5	3	2	6	0	3	5	5.55161	6.09921
ENSMUSG00000000817	Fasl	chr1	-1	163710820	163718626	163718126	163719626	11	8	8	3	1	3	2	1.9769	1.26033	1.07149	0.469191	0.154186	0.592244	0.549828	1.61861	0.770342	0.432086	-2.39345	-1.40579	-1.0046	-1.95524	0.000708208	0.0621777	0.179849	0.00490778	0.00622767	0.238646	1	0.0330797	36	28	36	28	37	28	40	33	29	40	24	49.9645	34.1556
ENSMUSG00000000823	Uckl1	chr2	-1	181303854	181327508	181327008	181328508	249	243	216	277	361	280	206	44.7497	38.2826	28.9303	43.322	55.6611	55.2761	56.6323	41.5162	36.1262	55.8565	0.0342955	0.221013	-0.202261	0.124639	0.945238	0.463094	0.60652	0.660249	1	0.824254	1	0.960932	3	9	3	3	6	5	2	2	2	3	3	4.16371	10.9786
ENSMUSG00000000826	Dnajc5	chr2	1	181255190	181289838	181254190	181255690	850	845	1003	901	1080	735	498	152.76	133.123	134.338	140.914	166.521	145.1	136.907	142.941	137.626	149.509	-0.325897	-0.293265	-0.0475603	-0.309993	0.244012	0.265008	0.901503	0.307616	0.570891	0.614407	1	0.644733	3	5	3	6	1	5	5	8	4	6	4	4.16371	6.09921
ENSMUSG00000000827	Tpd52l2	chr2	1	181231847	181252671	181230847	181232347	229	235	298	247	448	353	226	41.1554	37.0223	39.9131	38.6301	69.0752	69.6873	62.1306	39.0888	39.2716	66.9644	0.381753	0.353024	0.0139107	0.36677	0.22398	0.229227	0.976553	0.208756	0.540529	0.556771	1	0.504441	5	1	4	2	6	5	2	4	1	6	0	6.93952	1.21984
ENSMUSG00000000838	Fmr1	chrX	1	65931716	65971138	65930716	65932216	323	211	315	248	381	262	142	58.0489	33.2413	42.19	38.7865	58.7448	51.7226	39.0378	45.6451	40.4883	49.8351	-0.226826	-0.109735	-0.130947	-0.170731	0.421183	0.664083	0.744622	0.583429	0.762292	0.992952	1	0.896051	1	1	0	1	0	0	0	5	2	1	1	1.3879	1.21984
ENSMUSG00000000861	Bcl11a	chr11	1	23978056	24074123	23977056	23978556	64	34	41	33	41	56	46	11.5019	5.35641	5.4914	5.16111	6.32162	11.0552	12.646	8.42918	5.32625	10.0076	-0.139288	0.453349	-0.608403	0.138121	0.719603	0.205031	0.178094	0.657283	1	0.51609	1	0.958781	2	4	2	7	10	5	4	2	4	0	4	2.77581	4.87937
ENSMUSG00000000869	Il4	chr11	-1	53416484	53432171	53431671	53433171	0	0	0	0	0	0	0	0	0	0	0	0	0	0	0	0	0	0	0	0	0	1	1	1	1	1	1	1	1	28	39	23	24	32	30	30	26	28	25	21	38.8613	47.5738
ENSMUSG00000000876	Pxmp4	chr2	-1	154411494	154429444	154428944	154430444	181	134	124	182	134	99	66	32.5289	21.1106	16.6081	28.4643	20.6609	19.544	18.1443	26.8198	22.5362	19.4498	-0.830877	-0.609056	-0.236505	-0.725276	0.00640586	0.0336972	0.559351	0.0221695	0.0392185	0.152921	1	0.107983	5	3	2	2	4	10	5	6	5	2	4	6.93952	3.65953
ENSMUSG00000000881	Dlg3	chrX	1	97963061	98013749	97962061	97963561	266	424	440	342	333	222	167	47.805	66.7976	58.9321	53.4878	51.3439	43.826	45.9106	57.3013	56.21	47.0269	-0.710678	-0.674133	-0.051559	-0.693151	0.014771	0.0136287	0.89538	0.0240846	0.0761598	0.0777916	1	0.115053	1	2	0	2	2	1	4	2	2	0	5	1.3879	2.43968
ENSMUSG00000000884	Gnb1l	chr16	1	18498916	18566772	18497916	18499416	9	14	22	4	29	19	21	1.61746	2.20558	2.94661	0.625589	4.47139	3.75088	5.77319	1.91152	1.7861	4.66515	0.849892	0.889127	-0.0596236	0.875112	0.083019	0.0407913	1	0.0245974	0.276679	0.176357	1	0.116991	5	4	1	4	8	4	9	2	6	7	0	6.93952	4.87937
ENSMUSG00000000889	Dbh	chr2	1	27020753	27038720	27019753	27021253	5	0	1	10	4	0	1	0.898589	0	0.133937	1.56397	0.616743	0	0.274914	0.449295	0.848954	0.297219	-0.746162	-1.7009	0.946741	-1.33009	0.550445	0.0309666	0.267562	0.157791	0.879676	0.143457	1	0.429582	27	37	54	32	44	54	33	28	24	37	24	37.4734	45.1342
ENSMUSG00000000901	Mmp11	chr10	-1	75385967	75395247	75394747	75396247	10	9	5	17	37	45	29	1.79718	1.41787	0.669683	2.65875	5.70488	8.88366	7.97251	1.60753	1.66422	7.52035	1.82171	1.79525	0.0137372	1.80808	4.82401e-05	3.36087e-05	1	3.02232e-06	0.000588529	0.000495399	1	5.41004e-05	16	15	28	15	20	9	19	16	16	11	6	22.2065	18.2976
ENSMUSG00000000902	Smarcb1	chr10	-1	75359514	75384362	75383862	75385362	108	71	125	75	126	150	80	19.4095	11.1855	16.7421	11.7298	19.4274	29.6122	21.9931	15.2975	14.2359	23.6776	0.259808	0.299981	-0.0544045	0.280447	0.445361	0.33744	0.909975	0.351702	0.790062	0.704657	1	0.699578	3	2	0	0	1	1	4	4	1	2	0	4.16371	2.43968
ENSMUSG00000000903	Vpreb3	chr10	1	75405802	75412402	75404802	75406302	57	15	43	34	8	6	5	10.2439	2.36312	5.75928	5.3175	1.23349	1.18449	1.37457	6.30352	5.53839	1.26418	-2.64342	-2.55979	-0.0959959	-2.59956	6.03426e-09	2.7246e-09	0.861139	3.7321e-09	1.58467e-07	9.56351e-08	1	1.1813e-07	18	15	11	11	26	15	15	19	20	18	8	24.9823	18.2976
ENSMUSG00000000915	Hip1r	chr5	1	124423648	124453208	124422648	124424148	257	210	371	292	280	330	218	46.1875	33.0837	49.6905	45.668	43.172	65.1468	59.9313	39.6356	47.6792	56.0834	0.111098	-0.195939	0.2922	-0.0503881	0.743234	0.46519	0.455936	0.890829	1	0.826872	1	1	7	10	9	8	13	11	8	3	7	11	1	9.71532	12.1984
ENSMUSG00000000916	Nsun5	chr5	1	135845823	135852675	135844823	135846323	45	30	60	24	51	40	23	8.0873	4.72625	8.0362	3.75353	7.86348	7.89658	6.32302	6.40678	5.89487	7.36103	-0.152513	-0.108049	-0.0585891	-0.131707	0.652138	0.750028	0.934143	0.721688	0.978128	1	1	1	3	6	3	3	8	3	3	12	9	6	2	4.16371	7.31905
ENSMUSG00000000934	Top1mt	chr15	-1	75487465	75509230	75508730	75510230	36	33	58	37	117	97	78	6.46984	5.19887	7.76832	5.78669	18.0397	19.1492	21.4433	5.83436	6.77751	19.5441	1.34929	1.09248	0.241188	1.21424	0.000157996	0.000826277	0.600725	0.000140989	0.00168324	0.00799307	1	0.00162912	4	4	3	1	2	5	4	2	5	2	3	5.55161	4.87937
ENSMUSG00000000938	Hoxa10	chr6	-1	52181196	52190853	52190353	52191853	0	0	0	0	28	12	1	0	0	0	0	4.3172	2.36897	0.274914	0	0	2.32036	31.298	31.2955	0	31.207	3.4976e-07	1.08271e-07	1	1.44111e-11	6.76687e-06	2.81392e-06	1	6.83358e-10	7	4	5	4	1	2	3	2	4	3	2	9.71532	4.87937
ENSMUSG00000000942	Hoxa4	chr6	-1	52139670	52141752	52141252	52142752	0	3	10	0	9	14	2	0	0.472625	1.33937	0	1.38767	2.7638	0.549828	0.236312	0.669683	1.5671	2.29645	0.772916	1.50501	1.29653	0.00579312	0.21008	0.185704	0.0401625	0.0360914	0.524511	1	0.16615	7	16	13	1	7	15	7	8	6	4	2	9.71532	19.5175
ENSMUSG00000000948	Snrpn	chr7	-1	67127388	67149997	67149497	67150997	26	25	44	48	41	27	19	4.67266	3.93854	5.89321	7.50706	6.32162	5.33019	5.22337	4.3056	6.70014	5.62506	0.0103656	-0.645155	0.641578	-0.364252	1	0.0537318	0.170394	0.330319	1	0.213154	1	0.670996	27	30	22	21	30	33	29	26	21	25	25	37.4734	36.5953
ENSMUSG00000000957	Mmp14	chr14	1	55050440	55060087	55049440	55050940	267	205	564	307	1610	1565	1317	47.9847	32.296	75.5403	48.0139	248.239	308.954	362.062	40.1403	61.7771	306.418	2.54866	1.87232	0.662425	2.17067	7.16914e-15	2.42853e-10	0.0905501	2.27639e-13	4.56139e-13	1.00716e-08	0.869512	1.4447e-11	25	33	16	20	33	37	18	5	16	19	9	34.6976	40.2548
ENSMUSG00000000958	Slc7a7	chr14	-1	54989128	55028297	55027797	55029297	1914	2552	1470	1377	843	481	435	343.98	402.046	196.887	215.359	129.979	94.9564	119.588	373.013	206.123	114.841	-2.11331	-1.2564	-0.872142	-1.74752	2.12472e-13	2.76633e-06	0.0232922	2.02271e-08	1.09423e-11	5.33155e-05	0.464957	5.67028e-07	18	15	14	10	25	17	9	5	9	14	3	24.9823	18.2976
ENSMUSG00000000959	Oxa1l	chr14	1	54980525	54988318	54979525	54981025	286	326	407	325	470	417	265	51.3993	51.3586	54.5122	50.8291	72.4673	82.3219	72.8522	51.3789	52.6706	75.8805	0.156595	0.1056	0.0360791	0.130571	0.634991	0.735184	0.929202	0.64261	0.962637	1	1	0.948731	2	7	4	1	11	5	3	4	5	4	3	2.77581	8.5389
ENSMUSG00000000976	Heatr6	chr11	1	83567198	83597256	83566198	83567698	171	147	156	153	208	155	138	30.7318	23.1586	20.8941	23.9288	32.0706	30.5993	37.9381	26.9452	22.4114	33.536	-0.0730906	0.162056	-0.250359	0.0409769	0.790375	0.60503	0.539074	0.876573	1	0.947154	1	1	3	5	3	4	4	1	5	3	3	4	2	4.16371	6.09921
ENSMUSG00000000982	Ccl3	chr11	-1	83461346	83462857	83462357	83463857	15	3	5	6	4	3	1	2.69577	0.472625	0.669683	0.938383	0.616743	0.592244	0.274914	1.5842	0.804033	0.494634	-1.90983	-1.01319	-0.906838	-1.51398	0.00284616	0.189602	0.223551	0.0126902	0.0201039	0.486344	1	0.0705619	15	28	22	19	24	26	34	25	18	15	20	20.8186	34.1556
ENSMUSG00000000983	Expi	chr11	1	83522517	83524850	83521517	83523017	0	3	6	2	657	865	750	0	0.472625	0.80362	0.312794	101.3	170.764	206.186	0.236312	0.558207	159.416	8.88757	7.67789	1.19136	8.12692	4.41748e-56	4.90823e-60	0.38272	5.73648e-77	1.85033e-52	2.46707e-56	1	4.80564e-73	8	9	9	2	4	3	4	2	4	1	8	11.1032	10.9786
ENSMUSG00000001014	Icam4	chr9	1	20833817	20834975	20832817	20834317	1	1	1	0	1	0	0	0.179718	0.157542	0.133937	0	0.154186	0	0	0.16863	0.0669683	0.0513953	-1.74647	-0.547085	-1.21431	-1.23213	0.573413	1	1	0.646845	0.896263	1	1	0.948731	4	8	7	7	13	8	8	8	6	9	6	5.55161	9.75874
ENSMUSG00000001016	Ilf2	chr3	1	90280069	90292301	90279069	90280569	220	238	222	229	389	411	306	39.5379	37.4949	29.7339	35.8149	59.9783	81.1374	84.1237	38.5164	32.7744	75.0798	0.553167	0.773621	-0.236033	0.660075	0.0741464	0.00815888	0.549975	0.0241837	0.2545	0.0523752	1	0.115439	7	7	8	4	10	10	9	8	3	11	5	9.71532	8.5389
ENSMUSG00000001017	2500003M10Rik	chr3	-1	90302878	90313420	90312920	90314420	323	311	293	267	358	315	226	58.0489	48.9954	39.2434	41.758	55.1985	62.1856	62.1306	53.5222	40.5007	59.8382	-0.234874	0.14302	-0.392998	-0.0575804	0.406029	0.640221	0.31835	0.871956	0.743537	0.981997	1	1	4	4	3	9	2	5	4	5	4	11	3	5.55161	4.87937
ENSMUSG00000001018	Snapin	chr3	-1	90291948	90294955	90294455	90295955	102	84	89	135	182	158	84	18.3312	13.2335	11.9204	21.1136	28.0618	31.1915	23.0928	15.7824	16.517	27.4487	0.423168	0.337707	0.0709563	0.377435	0.201224	0.279233	0.876008	0.212821	0.500413	0.635602	1	0.511977	3	7	6	7	9	9	9	3	8	6	6	4.16371	8.5389
ENSMUSG00000001020	S100a4	chr3	1	90407692	90409967	90406692	90408192	15	3	7	24	8	8	6	2.69577	0.472625	0.937556	3.75353	1.23349	1.57932	1.64948	1.5842	2.34554	1.48743	-0.435444	-1.04802	0.603108	-0.782707	0.41245	0.0250594	0.336459	0.140272	0.750213	0.123368	1	0.40181	22	41	25	25	51	42	27	27	37	22	24	30.5339	50.0135
ENSMUSG00000001021	S100a3	chr3	1	90404136	90406626	90403136	90404636	1	0	0	0	1	0	0	0.179718	0	0	0	0.154186	0	0	0.0898589	0	0.0513953	-0.745085	25.9975	-26.5078	0.352909	1	1	1	1	1	1	1	1	28	33	35	21	38	32	31	23	34	32	16	38.8613	40.2548
ENSMUSG00000001023	S100a5	chr3	1	90412445	90415702	90411445	90412945	0	0	0	0	2	1	0	0	0	0	0	0.308372	0.197415	0	0	0	0.168595	27.5862	27.5792	0	27.5087	0.286798	0.285981	1	0.0818218	0.62443	0.635817	1	0.274067	5	7	6	7	3	6	2	7	4	1	4	6.93952	8.5389
ENSMUSG00000001025	S100a6	chr3	1	90416816	90418336	90415816	90417316	505	598	1093	806	4742	3930	2160	90.7575	94.2099	146.393	126.056	731.149	775.839	593.814	92.4837	136.224	700.268	2.51464	1.94186	0.558084	2.19953	8.16563e-15	4.25854e-11	0.147789	8.18939e-14	5.14332e-13	2.04247e-09	1	5.51785e-12	9	8	3	8	4	7	8	5	10	8	7	12.4911	9.75874
ENSMUSG00000001027	Scn4a	chr11	-1	106179906	106226840	106226340	106227840	5	0	0	0	0	1	1	0.898589	0	0	0	0	0.197415	0.274914	0.449295	0	0.157443	-2.0511	27.0075	-28.8234	-0.956048	0.135225	0.523987	0.0733191	0.716004	0.392614	0.867718	0.800807	1	54	70	58	41	52	84	60	60	61	66	36	74.9468	85.389
ENSMUSG00000001029	Icam2	chr11	-1	106238970	106249389	106248889	106250389	16	13	16	16	14	17	11	2.87549	2.04804	2.14299	2.50235	2.1586	3.35605	3.02405	2.46176	2.32267	2.84623	-0.195065	-0.142913	-0.0673255	-0.165532	0.706395	0.708239	1	0.725665	1	1	1	1	18	33	33	30	44	22	11	29	20	33	18	24.9823	40.2548
ENSMUSG00000001034	Mapk7	chr11	-1	61302314	61307908	61307408	61308908	82	31	96	54	110	82	70	14.7369	4.88379	12.8579	8.44545	16.9604	16.188	19.244	9.81033	10.6517	17.4641	0.494312	0.276892	0.203997	0.38224	0.142844	0.38579	0.650946	0.213461	0.409531	0.755303	1	0.513026	0	5	1	0	5	3	3	0	1	0	2	0	6.09921
ENSMUSG00000001036	Epn2	chr11	-1	61330751	61393187	61392687	61394187	102	92	152	159	276	244	171	18.3312	14.4938	20.3584	24.8671	42.5553	48.1692	47.0103	16.4125	22.6128	45.9116	1.09341	0.606002	0.472278	0.827499	0.000756149	0.0425473	0.246431	0.00552886	0.0065893	0.181915	1	0.0364797	1	5	6	6	5	5	6	3	2	8	3	1.3879	6.09921
ENSMUSG00000001039	B9d1	chr11	1	61318646	61326433	61317646	61319146	13	11	4	5	19	31	16	2.33633	1.73296	0.535747	0.781986	2.92953	6.11985	4.39862	2.03464	0.658866	4.48267	0.734101	2.3434	-1.62424	1.35907	0.107204	1.60134e-05	0.0172339	0.00113167	0.332115	0.000257486	0.401756	0.0097095	2	9	6	2	8	5	7	3	4	8	2	2.77581	10.9786
ENSMUSG00000001052	Sec24b	chr3	-1	129686103	129763825	129763325	129764825	116	85	102	127	161	151	111	20.8473	13.391	13.6615	19.8624	24.8239	29.8096	30.5155	17.1192	16.762	28.383	0.349704	0.345611	-0.0109071	0.348162	0.284902	0.269194	1	0.247438	0.62443	0.619598	1	0.568348	3	2	1	0	1	0	1	0	1	2	2	4.16371	2.43968
ENSMUSG00000001053	C330016O10Rik	chr11	-1	51456565	51464344	51463844	51465344	35	11	33	27	158	133	135	6.29013	1.73296	4.41991	4.22272	24.3614	26.2561	37.1134	4.01154	4.32132	29.2436	2.52228	2.32323	0.185922	2.42072	1.49046e-11	2.02565e-11	0.727668	1.49376e-13	5.95112e-10	1.04108e-09	1	9.67559e-12	0	5	2	1	1	5	3	5	1	1	0	0	6.09921
ENSMUSG00000001054	Rmnd5b	chr11	-1	51437173	51449398	51448898	51450398	121	114	103	111	195	172	102	21.7459	17.9597	13.7955	17.3601	30.0662	33.9553	28.0412	19.8528	15.5778	30.6876	0.239527	0.568829	-0.344127	0.395048	0.478181	0.0624269	0.400444	0.19034	0.826409	0.239565	1	0.473575	7	1	4	4	12	3	5	2	6	4	5	9.71532	1.21984
ENSMUSG00000001056	Nhp2	chr11	1	51433237	51437216	51432237	51433737	212	215	286	192	567	503	361	38.1002	33.8714	38.3059	30.0283	87.4234	99.2995	99.244	35.9858	34.1671	95.3223	1.00568	1.05159	-0.0606269	1.02876	0.001239	0.000319411	0.883074	0.000463266	0.0100124	0.00351926	1	0.0046019	7	8	3	3	1	5	1	10	1	3	3	9.71532	9.75874
ENSMUSG00000001062	1300018I17Rik	chr8	-1	125766256	125778248	125777748	125779248	115	111	68	102	83	61	77	20.6676	17.4871	9.10769	15.9525	12.7974	12.0423	21.1684	19.0773	12.5301	15.336	-0.730191	-0.134031	-0.612746	-0.456382	0.0212731	0.657191	0.138963	0.166306	0.101758	0.990556	1	0.44426	0	1	0	2	6	3	0	3	4	0	0	0	1.21984
ENSMUSG00000001065	Zfp276	chr8	1	125778095	125793645	125777095	125778595	107	70	107	64	112	95	69	19.2298	11.0279	14.3312	10.0094	17.2688	18.7544	18.9691	15.1289	12.1703	18.3308	-0.0914353	0.158081	-0.263942	0.0300087	0.75214	0.638002	0.528249	0.891198	1	0.979372	1	1	2	3	2	6	4	3	2	2	5	1	3	2.77581	3.65953
ENSMUSG00000001076	C1ql4	chr15	-1	98915185	98918159	98917659	98919159	0	0	0	0	0	0	0	0	0	0	0	0	0	0	0	0	0	0	0	0	0	1	1	1	1	1	1	1	1	56	99	81	44	62	82	58	77	102	82	66	77.7226	120.764
ENSMUSG00000001082	Mfsd10	chr5	-1	34976291	34979861	34979361	34980861	216	178	241	189	504	352	288	38.8191	28.0424	32.2787	29.5591	77.7096	69.4899	79.1752	33.4307	30.9189	75.4583	0.793571	0.866417	-0.0875073	0.829773	0.0110955	0.00307955	0.830083	0.00484678	0.0612407	0.0237045	1	0.0328682	11	16	10	9	4	13	6	13	5	12	10	15.2669	19.5175
ENSMUSG00000001089	Luzp1	chr4	1	136025676	136105352	136024676	136026176	1885	1415	1754	1953	1207	801	554	338.768	222.921	234.925	305.444	186.102	158.129	152.302	280.845	270.184	165.511	-1.13227	-1.11417	-0.0334063	-1.12355	6.7241e-05	2.94613e-05	0.931004	0.000222826	0.000789673	0.000443101	1	0.00242112	19	19	16	15	20	30	18	17	9	10	3	26.3702	23.177
ENSMUSG00000001095	Slc13a2	chr11	-1	78210589	78235719	78235219	78236719	563	313	728	673	305	128	168	101.181	49.3105	97.5059	105.255	47.0267	25.2691	46.1856	75.2458	101.381	39.4938	-1.27924	-1.77294	0.479041	-1.54736	1.20546e-05	1.16322e-10	0.214968	8.09354e-07	0.000169913	5.16642e-09	1	1.61434e-05	6	2	7	5	3	3	3	6	5	6	2	8.32742	2.43968
ENSMUSG00000001098	Kctd10	chr5	-1	114813576	114830524	114830024	114831524	996	1052	1480	1045	1734	1300	959	178.999	165.734	198.226	163.435	267.358	256.639	263.643	172.366	180.831	262.547	0.207686	0.114882	0.0783186	0.160457	0.504527	0.702978	0.839295	0.562885	0.852135	1	1	0.879863	0	4	5	3	1	4	4	5	5	1	3	0	4.87937
ENSMUSG00000001100	Poldip2	chr11	1	78325695	78336238	78324695	78326195	193	186	277	206	391	368	267	34.6855	29.3027	37.1004	32.2178	60.2867	72.6486	73.402	31.9941	34.6591	68.7791	0.706328	0.560953	0.130496	0.631867	0.0237645	0.0545994	0.743834	0.0312018	0.110377	0.215618	1	0.138643	0	1	0	3	3	1	0	3	5	0	3	0	1.21984
ENSMUSG00000001103	Sebox	chr11	1	78316951	78318415	78315951	78317451	0	0	0	0	0	0	0	0	0	0	0	0	0	0	0	0	0	0	0	0	0	1	1	1	1	1	1	1	1	11	16	14	9	22	17	15	10	12	12	10	15.2669	19.5175
ENSMUSG00000001105	Ift20	chr11	1	78349863	78355239	78348863	78350363	118	157	131	123	153	102	58	21.2067	24.734	17.5457	19.2369	23.5904	20.1363	15.945	22.9704	18.3913	19.8906	-0.60737	-0.285702	-0.336179	-0.457728	0.04565	0.302311	0.40862	0.148656	0.179099	0.657467	1	0.41378	2	0	1	0	3	1	4	1	1	0	0	2.77581	0
ENSMUSG00000001119	Col6a1	chr10	-1	76171537	76188913	76188413	76189913	5	5	5	8	4	5	3	0.898589	0.787708	0.669683	1.25118	0.616743	0.987073	0.824742	0.843149	0.96043	0.809519	-0.47564	-0.660183	0.170292	-0.574725	0.430403	0.269972	1	0.462914	0.770652	0.620706	1	0.792828	5	18	11	7	19	7	13	13	10	13	5	6.93952	21.9572
ENSMUSG00000001120	Pcbp3	chr10	-1	76224602	76424632	76424132	76425632	7	0	4	13	2	7	4	1.25803	0	0.535747	2.03316	0.308372	1.3819	1.09966	0.629013	1.28445	0.929977	0.176207	-0.925321	1.09053	-0.494032	0.835373	0.14192	0.155002	0.479417	1	0.418092	1	0.813881	31	47	28	26	26	34	48	35	36	43	33	43.025	57.3326
ENSMUSG00000001123	Lgals9	chr11	-1	78776476	78798448	78797948	78799448	1767	1987	1763	1384	1409	1397	1008	317.561	313.035	236.13	216.454	217.248	275.788	277.113	315.298	226.292	256.716	-0.706675	-0.244369	-0.477121	-0.493719	0.012342	0.349251	0.212641	0.101388	0.0661083	0.720993	1	0.319467	5	7	3	7	4	5	4	4	5	3	0	6.93952	8.5389
ENSMUSG00000001127	Araf	chrX	1	20374940	20437645	20373940	20375440	371	354	380	348	438	296	243	66.6753	55.7697	50.8959	54.4262	67.5334	58.4347	66.8041	61.2225	52.6611	64.2574	-0.320955	-0.128363	-0.207607	-0.227775	0.261437	0.621155	0.597842	0.463273	0.599656	0.963633	1	0.793118	2	6	3	8	3	5	6	2	7	5	1	2.77581	7.31905
ENSMUSG00000001128	Cfp	chrX	-1	20502580	20508681	20508181	20509681	59	24	22	50	24	41	26	10.6034	3.781	2.94661	7.81986	3.70046	8.094	7.14776	7.19218	5.38323	6.31407	-0.561069	-0.190827	-0.38363	-0.380011	0.129411	0.607127	0.428614	0.301106	0.381106	0.948878	1	0.634529	6	6	4	4	7	7	5	4	2	2	4	8.32742	7.31905
ENSMUSG00000001131	Timp1	chrX	1	20447292	20451861	20446292	20447792	14	8	10	5	62	79	77	2.51605	1.26033	1.33937	0.781986	9.55952	15.5958	21.1684	1.88819	1.06068	15.4412	2.63587	3.38371	-0.764721	2.98434	3.30387e-10	6.12053e-15	0.303692	2.21516e-15	1.06452e-08	5.32253e-13	1	1.79585e-13	3	3	4	1	1	8	4	2	4	5	4	4.16371	3.65953
ENSMUSG00000001134	Uxt	chrX	-1	20518848	20539143	20538643	20540143	5	11	4	6	4	5	6	0.898589	1.73296	0.535747	0.938383	0.616743	0.987073	1.64948	1.31577	0.737065	1.08443	-0.821211	0.0563044	-0.895575	-0.421312	0.205874	1	0.252857	0.513582	0.509555	1	1	0.83233	3	3	4	6	4	5	3	2	3	4	0	4.16371	3.65953
ENSMUSG00000001138	Cnnm3	chr1	1	36568712	36585082	36567712	36569212	21	6	23	19	31	23	22	3.77408	0.94525	3.08054	2.97155	4.77976	4.54054	6.04811	2.35966	3.02604	5.1228	0.773535	0.322844	0.437698	0.528036	0.0799623	0.463842	0.459619	0.154557	0.26888	0.825061	1	0.425829	2	2	7	4	4	3	3	6	4	5	4	2.77581	2.43968
ENSMUSG00000001143	Lman2l	chr1	-1	36478910	36502116	36501616	36503116	37	31	22	35	28	23	32	6.64956	4.88379	2.94661	5.4739	4.3172	4.54054	8.79725	5.76668	4.21025	5.885	-0.405122	0.033278	-0.454926	-0.189615	0.292628	0.954177	0.341619	0.636019	0.633283	1	1	0.944538	1	2	5	3	5	8	4	2	3	4	2	1.3879	2.43968
ENSMUSG00000001150	Mcm3ap	chr10	1	75931672	75978598	75930672	75932172	329	272	345	322	423	327	256	59.1272	42.8513	46.2081	50.3599	65.2206	64.5546	70.378	50.9892	48.284	66.7177	0.0049592	0.0487118	-0.05873	0.0268072	0.984718	0.896482	0.883218	0.908921	1	1	1	1	4	3	1	2	5	4	3	2	4	3	2	5.55161	3.65953
ENSMUSG00000001151	Pcnt	chr10	-1	75813999	75905657	75905157	75906657	272	190	320	353	318	224	226	48.8833	29.9329	42.8597	55.2082	49.0311	44.2209	62.1306	39.4081	49.034	51.7942	0.0195002	-0.33855	0.342726	-0.170357	0.980369	0.214413	0.381629	0.593987	1	0.531512	1	0.904761	1	4	3	3	3	6	2	7	3	3	3	1.3879	4.87937
ENSMUSG00000001155	Ftcd	chr10	1	76038393	76053083	76037393	76038893	0	0	0	0	0	0	0	0	0	0	0	0	0	0	0	0	0	0	0	0	0	1	1	1	1	1	1	1	1	18	23	19	26	35	19	22	14	24	30	12	24.9823	28.0564
ENSMUSG00000001156	Mxd1	chr6	-1	86598976	86619150	86618650	86620150	2929	2839	3097	2245	1755	1065	847	526.394	447.261	414.802	351.112	270.596	210.247	232.852	486.827	382.957	237.898	-1.42213	-1.10525	-0.331299	-1.27246	5.47386e-07	3.25039e-05	0.38496	3.05493e-05	1.02054e-05	0.000480242	1	0.000425827	2	2	3	2	4	3	2	2	1	5	1	2.77581	2.43968
ENSMUSG00000001157	Gmcl1	chr6	-1	86641762	86683372	86682872	86684372	181	178	146	141	171	149	104	32.5289	28.0424	19.5547	22.052	26.3658	29.4148	28.5911	30.2857	20.8034	28.1239	-0.503201	0.0175458	-0.535895	-0.264848	0.0901518	0.988302	0.180706	0.409657	0.29559	1	1	0.751892	5	4	1	1	7	3	3	0	4	3	1	6.93952	4.87937
ENSMUSG00000001158	Snrnp27	chr6	-1	86625215	86634516	86634016	86635516	73	134	125	80	144	112	67	13.1194	21.1106	16.7421	12.5118	22.2028	22.1104	18.4192	17.115	14.6269	20.9108	-0.140698	0.0963312	-0.252465	-0.0278458	0.608058	0.799733	0.547056	0.947887	0.934734	1	1	1	18	20	18	14	17	14	16	20	13	16	9	24.9823	24.3968
ENSMUSG00000001166	Oas1c	chr5	-1	121250102	121262523	121262023	121263523	8	4	10	5	4	3	4	1.43774	0.630166	1.33937	0.781986	0.616743	0.592244	1.09966	1.03395	1.06068	0.769548	-0.854556	-0.979375	0.108898	-0.915618	0.335226	0.102814	1	0.161852	0.688598	0.334229	1	0.4371	1	5	0	3	5	4	2	3	3	4	2	1.3879	6.09921
ENSMUSG00000001168	Oas1h	chr5	1	121311431	121323512	121310431	121311931	0	0	0	0	0	0	0	0	0	0	0	0	0	0	0	0	0	0	0	0	0	1	1	1	1	1	1	1	1	9	10	10	6	7	14	8	9	7	6	3	12.4911	12.1984
ENSMUSG00000001173	Ocrl	chrX	1	45265564	45319045	45264564	45266064	56	47	48	85	88	93	64	10.0642	7.40445	6.42896	13.2938	13.5684	18.3596	17.5945	8.73433	9.86136	16.5075	0.525625	0.337401	0.173321	0.427676	0.133997	0.315634	0.707712	0.176265	0.391354	0.674865	1	0.462713	3	0	1	1	4	2	3	1	1	2	2	4.16371	0
ENSMUSG00000001175	Calm1	chr12	1	101437645	101448016	101436645	101438145	14426	17722	18236	13919	10904	6331	4565	2592.61	2791.95	2442.47	2176.89	1681.24	1249.83	1254.98	2692.28	2309.68	1395.35	-1.35307	-1.14197	-0.225777	-1.25142	1.64434e-06	1.57361e-05	0.552753	3.8421e-05	2.79984e-05	0.000254001	1	0.000522509	1	1	1	0	5	4	2	2	5	1	0	1.3879	1.21984
ENSMUSG00000001211	Agpat3	chr10	-1	77731923	77815234	77814734	77816234	178	340	216	146	273	271	174	31.9898	53.5641	28.9303	22.834	42.0927	53.4994	47.835	42.777	25.8821	47.809	-0.285479	0.455965	-0.756891	0.0397711	0.320797	0.123536	0.055725	0.878311	0.668182	0.379689	0.716725	1	7	14	10	12	20	18	17	13	8	11	15	9.71532	17.0778
ENSMUSG00000001225	Slc26a3	chr12	1	32123166	32158584	32122166	32123666	444	816	585	558	350	172	131	79.7947	128.554	78.3529	87.2696	53.965	33.9553	36.0137	104.174	82.8113	41.3114	-1.76007	-1.40389	-0.371166	-1.59453	1.51683e-09	2.81078e-07	0.337352	3.49749e-07	4.35826e-08	6.76634e-06	1	7.50632e-06	17	6	15	11	15	20	10	7	7	11	11	23.5944	7.31905
ENSMUSG00000001227	Sema6b	chr17	-1	56262508	56279766	56279266	56280766	16	23	54	27	65	76	53	2.87549	3.62346	7.23258	4.22272	10.0221	15.0035	14.5704	3.24947	5.72765	13.1987	1.59029	0.750085	0.822418	1.10304	5.21669e-05	0.0288206	0.0853776	0.000861515	0.000630013	0.136479	0.864508	0.00771068	4	8	4	3	5	6	7	1	4	4	2	5.55161	9.75874
ENSMUSG00000001228	Uhrf1	chr17	1	56442744	56462909	56441744	56443244	127	92	162	86	170	171	158	22.8242	14.4938	21.6977	13.4502	26.2116	33.7579	43.4364	18.659	17.5739	34.4686	0.497768	0.523146	-0.040402	0.513256	0.122869	0.0815363	0.938253	0.0842715	0.366958	0.284726	1	0.280184	12	12	14	7	4	12	6	16	8	7	10	16.6548	14.6381
ENSMUSG00000001229	Dpp9	chr17	-1	56326105	56358259	56357759	56359259	235	253	320	211	263	254	239	42.2337	39.858	42.8597	32.9998	40.5509	50.1433	65.7044	41.0459	37.9298	52.1329	-0.068627	0.019923	-0.103753	-0.0233004	0.798202	0.973689	0.799086	0.964764	1	1	1	1	3	5	2	4	8	5	2	4	3	3	1	4.16371	6.09921
ENSMUSG00000001240	Ramp2	chr11	1	101107342	101109564	101106342	101107842	28	34	50	32	30	25	17	5.0321	5.35641	6.69683	5.00471	4.62557	4.93536	4.67354	5.19426	5.85077	4.74483	-0.53479	-0.728726	0.177978	-0.637565	0.175232	0.0452971	0.720065	0.0827659	0.454247	0.188853	1	0.276459	1	8	1	5	8	2	2	4	7	4	8	1.3879	9.75874
ENSMUSG00000001247	Lsr	chr7	-1	31742428	31768188	31767688	31769188	1106	951	1744	1217	1554	1359	1109	198.768	149.822	233.585	190.335	239.605	268.286	304.88	174.295	211.96	270.924	0.247246	-0.0745203	0.307381	0.0774482	0.422402	0.757168	0.422152	0.76889	0.763926	1	1	1	20	13	12	18	21	17	19	13	13	20	13	27.7581	15.8579
ENSMUSG00000001248	Gramd1a	chr7	-1	31915146	31936073	31935573	31937073	58	23	47	43	67	80	77	10.4236	3.62346	6.29502	6.72508	10.3304	15.7932	21.1684	7.02355	6.51005	15.764	0.798882	0.827841	-0.0436658	0.819719	0.0217304	0.0117133	0.969243	0.010422	0.103581	0.0694124	1	0.0602822	20	61	39	26	28	33	38	18	23	17	26	27.7581	74.4104
ENSMUSG00000001249	Hpn	chr7	-1	31883750	31900303	31899803	31901303	10	10	9	16	74	79	50	1.79718	1.57542	1.20543	2.50235	11.4098	15.5958	13.7457	1.6863	1.85389	13.5837	2.609	2.47826	0.116992	2.53896	2.09424e-09	4.56728e-10	1	6.41563e-12	5.82217e-08	1.81049e-08	1	3.19916e-10	63	87	74	38	56	92	43	35	53	46	36	87.4379	106.126
ENSMUSG00000001260	Gabrg1	chr5	-1	71142286	71233856	71233356	71234856	0	0	0	0	0	0	0	0	0	0	0	0	0	0	0	0	0	0	0	0	0	1	1	1	1	1	1	1	1	6	11	7	8	10	4	10	5	9	15	9	8.32742	13.4183
ENSMUSG00000001270	Ckb	chr12	-1	112907573	112910508	112910008	112911508	117	89	221	249	146	131	150	21.027	14.0212	29.6	38.9429	22.5111	25.8613	41.2371	17.5241	34.2714	29.8698	0.373804	-0.630153	0.987847	-0.212913	0.2478	0.0262805	0.0143317	0.519789	0.57771	0.127901	0.360561	0.837501	5	5	2	1	6	0	3	6	1	1	2	6.93952	6.09921
ENSMUSG00000001280	Sp1	chr15	1	102236747	102266835	102235747	102237247	632	566	731	672	591	498	382	113.582	89.1685	97.9077	105.099	91.1238	98.3125	105.017	101.375	101.503	98.1511	-0.437175	-0.468468	0.0162174	-0.452786	0.124338	0.0805392	0.969926	0.136202	0.370024	0.282145	1	0.39309	3	0	3	2	0	5	1	2	2	4	2	4.16371	0
ENSMUSG00000001281	Itgb7	chr15	-1	102046426	102062366	102061866	102063366	102	47	63	59	16	11	18	18.3312	7.40445	8.43801	9.22743	2.46697	2.17156	4.94845	12.8678	8.83272	3.19566	-2.41967	-1.95173	-0.484334	-2.19179	1.04613e-10	1.06718e-07	0.260568	1.03904e-08	3.69259e-09	2.7822e-06	1	3.03995e-07	11	15	13	12	7	22	13	13	8	16	11	15.2669	18.2976
ENSMUSG00000001285	Myg1	chr15	1	102162165	102168280	102161165	102162665	74	97	111	105	130	125	125	13.2991	15.2815	14.867	16.4217	20.0442	24.6768	34.3643	14.2903	15.6443	26.3617	0.451102	0.317888	0.116528	0.38503	0.171246	0.310395	0.783146	0.197622	0.450894	0.669486	1	0.486877	19	21	24	18	29	17	24	13	26	10	13	26.3702	25.6167
ENSMUSG00000001288	Rarg	chr15	-1	102065369	102087948	102087448	102088948	25	24	89	46	110	111	77	4.49295	3.781	11.9204	7.19427	16.9604	21.913	21.1684	4.13697	9.55732	20.0139	1.87472	0.623155	1.23593	1.1087	4.30862e-07	0.0524561	0.00714147	0.000459732	8.19094e-06	0.210764	0.237077	0.00457583	24	24	14	16	19	20	12	8	11	9	8	33.3097	29.2762
ENSMUSG00000001289	Pfdn5	chr15	1	102156610	102161918	102155610	102157110	194	237	362	201	289	275	145	34.8653	37.3374	48.4851	31.4358	44.5597	54.289	39.8625	36.1013	39.9604	46.2371	-0.0511909	-0.217515	0.152043	-0.137791	0.830222	0.419178	0.701908	0.667151	1	0.776386	1	0.962837	3	4	5	4	2	5	5	6	2	3	2	4.16371	4.87937
ENSMUSG00000001300	Efnb2	chr8	-1	8617434	8661239	8660739	8662239	500	450	634	447	1008	574	473	89.8589	70.8937	84.9158	69.9095	155.419	113.316	130.034	80.3763	77.4127	132.923	0.343607	0.361948	-0.0327091	0.35253	0.264848	0.206544	0.934968	0.219753	0.605664	0.518621	1	0.524151	2	4	1	1	1	2	2	7	3	2	3	2.77581	4.87937
ENSMUSG00000001305	Rrp15	chr1	-1	188544971	188573204	188572704	188574204	38	45	54	41	70	50	35	6.82928	7.08937	7.23258	6.41228	10.793	9.87073	9.62199	6.95933	6.82243	10.0952	0.139039	0.150996	-0.0271826	0.143259	0.737852	0.681977	0.970455	0.665069	1	1	1	0.96128	10	10	10	4	10	6	4	8	5	4	6	13.879	12.1984
ENSMUSG00000001313	Rnd2	chr11	1	101326313	101333167	101325313	101326813	45	56	66	56	92	33	21	8.0873	8.82233	8.83982	8.75824	14.1851	6.51468	5.77319	8.45482	8.79903	8.82432	-0.292373	-0.356405	0.0514392	-0.335465	0.3567	0.247556	0.927209	0.314507	0.715621	0.586057	1	0.655569	0	0	1	2	2	0	1	4	2	1	0	0	0
ENSMUSG00000001323	Srr	chr11	-1	74720011	74739450	74738950	74740450	161	190	132	134	97	80	45	28.9346	29.9329	17.6796	20.9572	14.956	15.7932	12.3711	29.4337	19.3184	14.3734	-1.432	-0.830018	-0.61664	-1.16291	3.24834e-06	0.00475947	0.124555	0.000320659	5.18366e-05	0.0340492	1	0.00333247	0	3	1	0	2	4	4	0	0	1	3	0	3.65953
ENSMUSG00000001333	Sync	chr4	1	128964861	128985803	128963861	128965361	21	12	6	10	1	4	5	3.77408	1.8905	0.80362	1.56397	0.154186	0.789658	1.37457	2.83229	1.1838	0.772805	-2.43147	-1.2029	-1.2437	-1.91281	3.62458e-05	0.0745587	0.0452925	0.00113629	0.000457524	0.267267	0.638273	0.00973985	1	5	3	1	1	2	3	1	2	4	1	1.3879	6.09921
ENSMUSG00000001334	Fndc5	chr4	1	128814243	128821837	128813243	128814743	12	20	59	24	10	16	14	2.15661	3.15083	7.90226	3.75353	1.54186	3.15863	3.8488	2.65372	5.8279	2.84976	-0.39214	-1.5502	1.13767	-1.08708	0.414922	7.00294e-05	0.0232546	0.00932891	0.753619	0.000942173	0.464758	0.0551657	16	33	33	28	22	29	28	17	20	24	17	22.2065	40.2548
ENSMUSG00000001348	Acp5	chr9	-1	21931175	21936259	21935759	21937259	890	694	605	654	492	286	261	159.949	109.334	81.0317	102.284	75.8594	56.4606	71.7526	134.641	91.6577	68.0242	-1.35879	-0.839486	-0.534515	-1.12226	2.39795e-06	0.00194779	0.165446	0.000255245	3.93891e-05	0.0163828	1	0.00271354	14	26	20	14	25	25	13	15	11	17	11	19.4306	31.7159
ENSMUSG00000001349	Cnn1	chr9	1	21903725	21914074	21902725	21904225	633	457	574	984	252	189	219	113.761	71.9965	76.8796	153.895	38.8548	37.3114	60.2062	92.879	115.387	45.4574	-1.41395	-1.75749	0.326704	-1.59444	1.29244e-06	1.51884e-10	0.397959	3.75045e-07	2.24943e-05	6.56997e-09	1	7.98782e-06	7	10	4	7	7	5	4	8	6	5	5	9.71532	12.1984
ENSMUSG00000001366	Fbxo9	chr9	-1	77929309	77956860	77956360	77957860	132	108	175	151	146	129	77	23.7228	17.0145	23.4389	23.616	22.5111	25.4665	21.1684	20.3686	23.5274	23.0487	-0.199973	-0.445217	0.230804	-0.329472	0.497459	0.117083	0.578338	0.30097	0.847315	0.364629	1	0.634296	2	1	6	3	7	7	3	2	6	4	2	2.77581	1.21984
ENSMUSG00000001376	Ccdc132	chr6	1	3448405	3553307	3447405	3448905	87	102	104	99	132	105	74	15.6355	16.0692	13.9294	15.4833	20.3525	20.7285	20.3436	15.8523	14.7064	20.4749	-0.0362348	0.0630775	-0.114598	0.012291	0.877561	0.874179	0.800592	0.956614	1	1	1	1	25	22	15	21	34	30	34	29	32	24	12	34.6976	26.8365
ENSMUSG00000001379	Apbb3	chr18	-1	36830814	36839020	36838520	36840020	31	17	31	37	47	42	31	5.57125	2.67821	4.15204	5.78669	7.24673	8.29141	8.52233	4.12473	4.96937	8.02016	0.594132	0.276364	0.304374	0.424197	0.121639	0.454636	0.550415	0.215692	0.363846	0.817539	1	0.516363	11	12	7	9	5	5	4	6	6	10	2	15.2669	14.6381
ENSMUSG00000001380	Hars	chr18	-1	36926352	36942821	36942321	36943821	311	281	309	236	464	327	213	55.8923	44.2692	41.3864	36.9097	71.5422	64.5546	58.5567	50.0807	39.1481	64.8845	-0.00898499	0.312787	-0.336237	0.142842	0.942964	0.288469	0.393096	0.614445	1	0.639652	1	0.925089	5	7	2	8	9	3	4	3	7	2	5	6.93952	8.5389
ENSMUSG00000001383	Zmat2	chr18	1	36953587	36957935	36952587	36954087	72	92	83	110	125	108	68	12.9397	14.4938	11.1167	17.2037	19.2732	21.3208	18.6942	13.7168	14.1602	19.7627	0.116477	0.0777156	0.0233228	0.0952861	0.772622	0.853689	0.968528	0.750008	1	1	1	1	3	5	3	2	4	2	6	7	6	5	3	4.16371	6.09921
ENSMUSG00000001403	Ube2c	chr2	1	164595398	164604322	164594398	164595898	286	206	210	148	266	231	202	51.3993	32.4536	28.1267	23.1468	41.0134	45.6028	55.5326	41.9264	25.6367	47.3829	-0.202986	0.453568	-0.671338	0.090777	0.479187	0.127241	0.0900409	0.737931	0.827465	0.388498	0.869512	1	1	1	0	1	1	1	1	3	1	1	0	1.3879	1.21984
ENSMUSG00000001415	Smg5	chr3	1	88140182	88166259	88139182	88140682	311	293	319	339	484	469	303	55.8923	46.1597	42.7258	53.0186	74.6259	92.5874	83.2989	51.026	47.8722	83.5041	0.316174	0.386475	-0.0856212	0.350938	0.31059	0.18497	0.827616	0.224537	0.657105	0.478426	1	0.532537	0	5	2	1	3	4	1	2	1	0	1	0	6.09921
ENSMUSG00000001416	Cct3	chr3	1	88101061	88125688	88100061	88101561	700	645	711	601	1185	966	708	125.803	101.614	95.2289	93.9947	182.71	190.702	194.639	113.708	94.6118	189.351	0.344792	0.580574	-0.250644	0.458052	0.258542	0.0409527	0.51729	0.111034	0.59481	0.176842	1	0.339977	1	1	0	3	2	1	2	3	4	2	1	1.3879	1.21984
ENSMUSG00000001417	Rhbg	chr3	-1	88046796	88058606	88058106	88059606	160	196	197	163	75	39	30	28.7549	30.8782	26.3855	25.4927	11.5639	7.69917	8.24742	29.8165	25.9391	9.17018	-2.08858	-1.89573	-0.206777	-1.99911	4.27983e-11	2.75631e-10	0.603427	2.541e-09	1.59586e-09	1.13189e-08	1	8.20828e-08	3	2	2	3	3	7	3	7	3	8	3	4.16371	2.43968
ENSMUSG00000001418	0610031J06Rik	chr3	1	88128945	88132594	88127945	88129445	471	351	321	381	498	335	365	84.6471	55.2971	42.9937	59.5873	76.7845	66.1339	100.344	69.9721	51.2905	81.0873	-0.166347	0.245357	-0.427251	0.0259351	0.547958	0.403421	0.274142	0.907277	0.879112	0.756738	1	1	10	9	16	12	9	10	12	9	11	10	5	13.879	10.9786
ENSMUSG00000001419	Mef2d	chr3	1	87946294	87976008	87945294	87946794	159	137	220	193	229	220	179	28.5751	21.5832	29.4661	30.1847	35.3086	43.4312	49.2096	25.0792	29.8254	42.6498	0.372211	0.0883687	0.268613	0.223689	0.247197	0.78403	0.504384	0.444405	0.576411	1	1	0.771331	1	2	0	0	1	0	1	2	0	0	0	1.3879	2.43968
ENSMUSG00000001420	Tmem79	chr3	-1	88132577	88138426	88137926	88139426	163	203	191	171	309	273	185	29.294	31.9809	25.5819	26.7439	47.6434	53.8942	50.8591	30.6375	26.1629	50.7989	0.316172	0.537964	-0.237145	0.423183	0.322598	0.0682035	0.555127	0.151098	0.670765	0.251213	1	0.418768	12	9	4	8	9	8	7	6	6	3	4	16.6548	10.9786
ENSMUSG00000001424	Snd1	chr6	1	28430395	28838818	28429395	28430895	1000	1002	1132	1040	1399	1121	1039	179.718	157.857	151.616	162.653	215.706	221.302	285.636	168.787	157.135	240.881	0.112161	0.194317	-0.097332	0.152889	0.731189	0.502688	0.800174	0.581471	1	0.867718	1	0.896051	1	3	3	1	1	7	2	3	4	3	3	1.3879	3.65953
ENSMUSG00000001435	Col18a1	chr10	-1	76514923	76629293	76628793	76630293	111	115	234	202	720	748	603	19.9487	18.1173	31.3412	31.5922	111.014	147.666	165.773	19.033	31.4667	141.484	2.48735	1.74124	0.730823	2.06494	7.5553e-14	5.32675e-09	0.0701862	4.66388e-12	4.16403e-12	1.77314e-07	0.800807	2.37272e-10	12	15	22	15	30	26	11	12	19	13	13	16.6548	18.2976
ENSMUSG00000001436	Slc19a1	chr10	1	76494986	76523747	76493986	76495486	164	115	254	255	238	232	118	29.4737	18.1173	34.0199	39.8813	36.6962	45.8002	32.4399	23.7955	36.9506	38.3121	0.319665	-0.359195	0.664442	-0.0618444	0.329837	0.188889	0.0967117	0.861299	0.681474	0.485145	0.902546	1	43	44	35	31	21	50	27	24	35	34	15	59.6798	53.6731
ENSMUSG00000001440	Kpnb1	chr11	-1	97021028	97049195	97048695	97050195	1098	1139	1404	1147	1839	1670	1143	197.33	179.44	188.047	179.388	283.548	329.682	314.227	188.385	183.717	309.152	0.313414	0.328275	-0.0297038	0.32084	0.303981	0.247956	0.938236	0.259454	0.647153	0.586508	1	0.58572	3	1	0	1	1	2	3	4	3	2	3	4.16371	1.21984
ENSMUSG00000001441	Npepps	chr11	-1	97067158	97141877	97141377	97142877	598	606	711	582	680	431	363	107.471	95.4702	95.2289	91.0231	104.846	85.0857	99.7938	101.471	93.126	96.5753	-0.465561	-0.364849	-0.115519	-0.416158	0.101069	0.171182	0.765589	0.171176	0.317828	0.457529	1	0.454301	5	6	0	4	6	4	2	6	4	2	2	6.93952	7.31905
ENSMUSG00000001444	Tbx21	chr11	-1	96959385	96976645	96976145	96977645	3	1	3	6	2	0	0	0.539154	0.157542	0.40181	0.938383	0.308372	0	0	0.348348	0.670096	0.102791	-1.74827	-2.72565	0.965818	-2.3485	0.236683	0.0128352	0.432582	0.0463215	0.559526	0.0743432	1	0.184085	1	4	0	1	5	5	2	3	4	4	1	1.3879	4.87937
ENSMUSG00000001445	Mrpl10	chr11	1	96902874	96910527	96901874	96903374	444	385	492	413	451	405	295	79.7947	60.6535	65.8968	64.592	69.5378	79.9529	81.0996	70.2241	65.2444	76.8634	-0.258484	-0.186641	-0.0867138	-0.222724	0.361721	0.478529	0.828927	0.474178	0.722063	0.842184	1	0.806914	9	18	11	8	9	17	11	6	7	5	6	12.4911	21.9572
ENSMUSG00000001467	Cyp51	chr5	-1	4081145	4104746	4104246	4105746	1961	1144	2904	2204	2184	1685	1006	352.427	180.228	388.952	344.699	336.742	332.644	276.563	266.327	366.826	315.316	-0.109294	-0.636788	0.513248	-0.397283	0.676388	0.0161359	0.179786	0.187507	0.991541	0.0890877	1	0.468246	1	1	6	2	6	1	3	3	1	3	1	1.3879	1.21984
ENSMUSG00000001472	Tcf25	chr8	1	125897649	125927706	125896649	125898149	888	736	1246	796	1014	809	576	159.589	115.951	166.885	124.492	156.344	159.708	158.35	137.77	145.689	158.134	-0.183054	-0.308119	0.110958	-0.24702	0.502123	0.242017	0.774151	0.420955	0.852135	0.576583	1	0.751892	4	5	4	4	2	3	4	5	0	1	4	5.55161	6.09921
ENSMUSG00000001473	Tubb6	chr18	1	67550371	67562402	67549371	67550871	105	74	104	182	378	354	319	18.8704	11.6581	13.9294	28.4643	58.2822	69.8848	87.6976	15.2642	21.1968	71.9549	1.85631	1.35452	0.486412	1.58256	1.62119e-08	6.59696e-06	0.235182	1.29291e-07	3.95187e-07	0.000117004	1	3.01985e-06	0	3	2	2	4	1	3	5	3	4	2	0	3.65953
ENSMUSG00000001482	Def8	chr8	1	125966886	125987170	125965886	125967386	155	109	131	148	236	200	110	27.8563	17.172	17.5457	23.1468	36.3879	39.4829	30.2405	22.5142	20.3462	35.3704	0.28672	0.392783	-0.12041	0.337822	0.386953	0.196294	0.779677	0.258816	0.739013	0.499167	1	0.58572	75	68	97	75	130	148	86	72	114	155	55	104.093	82.9493
ENSMUSG00000001493	Meox1	chr11	-1	101738824	101755688	101755188	101756688	15	13	13	9	7	14	11	2.69577	2.04804	1.74118	1.40757	1.0793	2.7638	3.02405	2.3719	1.57438	2.28905	-0.516082	0.0286707	-0.562871	-0.249084	0.350093	1	0.350942	0.684828	0.708373	1	1	0.979662	23	34	22	43	31	37	37	26	33	22	22	31.9218	41.4746
ENSMUSG00000001494	Sost	chr11	-1	101823772	101828329	101827829	101829329	0	0	0	0	0	0	0	0	0	0	0	0	0	0	0	0	0	0	0	0	0	1	1	1	1	1	1	1	1	13	29	16	20	19	29	26	17	16	17	15	18.0427	35.3754
ENSMUSG00000001496	Nkx2-1	chr12	-1	57632951	57637895	57637395	57638895	3	8	7	5	4	2	0	0.539154	1.26033	0.937556	0.781986	0.616743	0.394829	0	0.899743	0.859771	0.337191	-1.63783	-1.55663	-0.0968811	-1.60343	0.0199382	0.0189976	1	0.0164229	0.0964599	0.100812	1	0.0853714	6	7	5	6	7	7	6	2	5	2	2	8.32742	8.5389
ENSMUSG00000001497	Pax9	chr12	1	57792754	57813809	57791754	57793254	0	0	0	0	2	0	0	0	0	0	0	0.308372	0	0	0	0	0.102791	27.0008	26.9938	0	26.923	0.524532	0.523987	1	0.186083	0.852135	0.867718	1	0.46594	8	6	7	5	13	6	7	7	11	4	4	11.1032	7.31905
ENSMUSG00000001504	Irx2	chr13	1	72766268	72771644	72765268	72766768	4	1	0	0	8	11	2	0.718871	0.157542	0	0	1.23349	2.17156	0.549828	0.438207	0	1.31829	1.31765	30.3809	-28.8268	2.40546	0.0910372	0.00011298	0.0733191	0.00118453	0.297579	0.00142183	0.800807	0.0100778	3	11	2	4	3	12	1	3	3	12	3	4.16371	13.4183
ENSMUSG00000001506	Col1a1	chr11	1	94797538	94814356	94796538	94798038	145	108	145	393	600	1151	1162	26.0591	17.0145	19.4208	61.4641	92.5115	227.224	319.45	21.5368	40.4424	213.062	2.90933	1.98429	0.908418	2.37262	6.66069e-18	3.57738e-11	0.0228132	2.25585e-15	6.31685e-16	1.76288e-09	0.458093	1.81131e-13	20	34	16	15	31	25	28	19	24	16	14	27.7581	41.4746
ENSMUSG00000001507	Itga3	chr11	-1	94905788	94938115	94937615	94939115	1049	1480	1538	1026	1797	1354	1198	188.524	233.162	205.995	160.463	277.072	267.299	329.347	210.843	183.229	291.239	0.0416566	0.240799	-0.213714	0.137972	0.91794	0.400725	0.576739	0.616912	1	0.755303	1	0.927342	0	2	0	1	1	1	2	4	3	1	0	0	2.43968
ENSMUSG00000001508	Sgca	chr11	-1	94824105	94837641	94837141	94838641	2	2	9	6	0	2	0	0.359436	0.315083	1.20543	0.938383	0	0.394829	0	0.337259	1.07191	0.13161	-1.74146	-3.44836	1.69115	-2.87237	0.236683	0.000148197	0.0584351	0.00353418	0.559526	0.00179839	0.730246	0.0253729	3	8	3	10	10	6	12	7	7	3	4	4.16371	9.75874
ENSMUSG00000001510	Dlx3	chr11	1	94981403	94986610	94980403	94981903	0	2	0	0	4	11	2	0	0.315083	0	0	0.616743	2.17156	0.549828	0.157542	0	1.11271	2.34185	30.0881	-27.5136	3.44048	0.022658	0.00048151	0.508448	0.000326931	0.106557	0.00497382	1	0.00338403	10	12	10	14	14	18	15	12	17	9	9	13.879	14.6381
ENSMUSG00000001517	Foxm1	chr6	1	128312985	128325911	128311985	128313485	129	66	78	60	123	124	101	23.1836	10.3977	10.4471	9.38383	18.9649	24.4794	27.7663	16.7907	9.91544	23.7369	0.136976	0.823273	-0.700994	0.445372	0.683614	0.00895218	0.0932942	0.140142	0.999336	0.0568578	0.884448	0.401647	2	4	2	1	2	5	2	1	3	2	0	2.77581	4.87937
ENSMUSG00000001518	Itfg2	chr6	-1	128359462	128374949	128374449	128375949	18	12	21	17	17	20	29	3.23492	1.8905	2.81267	2.65875	2.62116	3.94829	7.97251	2.56271	2.73571	4.84732	0.465645	0.315715	0.1313	0.401872	0.302583	0.431603	0.868327	0.260721	0.64516	0.788475	1	0.586768	6	7	4	2	5	6	2	3	2	4	1	8.32742	8.5389
ENSMUSG00000001520	Nrip2	chr6	1	128349314	128358950	128348314	128349814	5	1	0	2	1	8	1	0.898589	0.157542	0	0.312794	0.154186	1.57932	0.274914	0.528065	0.156397	0.669472	0.00365459	1.77868	-1.78727	0.681652	1	0.160219	0.320984	0.381695	1	0.440074	1	0.738063	17	14	17	5	8	14	12	8	6	12	12	23.5944	17.0778
ENSMUSG00000001521	Tulp3	chr6	-1	128271158	128305869	128305369	128306869	46	42	23	39	124	92	101	8.26702	6.61675	3.08054	6.09949	19.119	18.1621	27.7663	7.44188	4.59002	21.6825	1.14046	1.83162	-0.70589	1.45263	0.00101036	1.33396e-07	0.133067	6.62652e-06	0.00843316	3.41397e-06	1	0.00010942	2	1	4	4	3	1	2	2	3	4	2	2.77581	1.21984
ENSMUSG00000001524	Gtf2h4	chr17	-1	35804684	35810660	35810160	35811660	77	100	119	76	143	116	85	13.8383	15.7542	15.9385	11.8862	22.0486	22.9001	23.3677	14.7962	13.9123	22.7721	0.207252	0.281871	-0.0901522	0.244484	0.552767	0.372446	0.834541	0.413459	0.882769	0.751953	1	0.751892	16	20	16	21	27	23	16	16	19	26	12	22.2065	24.3968
ENSMUSG00000001525	Tubb5	chr17	-1	35970871	35975251	35974751	35976251	1846	1424	2286	1466	4640	3771	2799	331.759	224.339	306.179	229.278	715.422	744.45	769.484	278.049	267.729	743.119	1.04052	1.04543	-0.0189766	1.04301	0.000594069	0.000226878	0.961879	0.000292587	0.00535706	0.00262397	1	0.00307027	1	2	3	2	3	2	2	0	3	0	0	1.3879	2.43968
ENSMUSG00000001542	Ell2	chr13	1	75844932	75909804	75843932	75845432	475	461	546	506	424	249	184	85.366	72.6267	73.1294	79.137	65.3748	49.1562	50.5842	78.9963	76.1332	55.0384	-0.906301	-0.87589	-0.0451748	-0.892134	0.00170361	0.0012566	0.909913	0.00359674	0.0130733	0.0113315	1	0.0257294	4	3	2	2	6	2	2	2	2	4	0	5.55161	3.65953
ENSMUSG00000001552	Jup	chr11	-1	100230272	100259077	100258577	100260077	1222	1261	1756	1214	2018	1639	1365	219.615	198.66	235.193	189.866	311.147	323.562	375.258	209.138	212.529	336.656	0.2853	0.236142	0.0347008	0.260593	0.349581	0.409365	0.928902	0.356151	0.708293	0.763012	1	0.705509	1	7	5	8	6	5	8	4	7	6	8	1.3879	8.5389
ENSMUSG00000001555	Fkbp10	chr11	1	100277011	100286138	100276011	100277511	34	37	47	56	86	103	76	6.11041	5.82904	6.29502	8.75824	13.26	20.3337	20.8935	5.96972	7.52663	18.1624	1.18812	0.845521	0.326575	1.00571	0.000810683	0.00946933	0.493375	0.00154668	0.006987	0.0594052	1	0.0126864	8	17	7	6	5	11	13	11	9	12	6	11.1032	20.7373
ENSMUSG00000001558	Klhl10	chr11	1	100303231	100320045	100302231	100303731	1	1	0	0	2	2	0	0.179718	0.157542	0	0	0.308372	0.394829	0	0.16863	0	0.2344	0.250273	27.9946	-27.5098	1.34566	1	0.161439	0.508448	0.426401	1	0.440074	1	0.751892	13	13	17	12	13	21	18	8	11	15	10	18.0427	15.8579
ENSMUSG00000001566	Mnx1	chr5	-1	29799801	29805010	29804510	29806010	8	9	31	12	23	11	6	1.43774	1.41787	4.15204	1.87677	3.54627	2.17156	1.64948	1.42781	3.0144	2.45577	0.456114	-0.669044	1.11066	-0.241279	0.498852	0.107104	0.0632313	0.606226	0.848538	0.343267	0.757089	0.916431	1	2	2	1	0	1	1	2	1	2	1	1.3879	2.43968
ENSMUSG00000001569	Nom1	chr5	1	29761204	29780046	29760204	29761704	125	136	250	169	375	256	174	22.4647	21.4257	33.4842	26.4311	57.8197	50.5381	47.835	21.9452	29.9576	52.0643	0.850763	0.378175	0.458001	0.593115	0.00736079	0.204138	0.254756	0.0449354	0.0439275	0.514429	1	0.18098	6	2	3	3	8	7	2	4	4	2	4	8.32742	2.43968
ENSMUSG00000001576	Ergic1	chr17	1	26698471	26792295	26697471	26698971	237	223	307	356	616	530	344	42.5931	35.1318	41.1185	55.6774	94.9785	104.63	94.5704	38.8625	48.398	98.0595	0.943834	0.607804	0.32062	0.765218	0.00235818	0.0357168	0.415689	0.00878906	0.0172335	0.159636	1	0.0526925	2	2	2	2	7	2	2	4	1	6	1	2.77581	2.43968
ENSMUSG00000001583	Tnk1	chr11	-1	69664507	69672232	69671732	69673232	105	61	180	121	168	163	123	18.8704	9.61004	24.1086	18.9241	25.9032	32.1786	33.8144	14.2402	21.5163	30.6321	0.738842	0.075346	0.649304	0.368359	0.024942	0.814653	0.112039	0.21306	0.114659	1	0.970615	0.51241	14	7	2	8	4	10	5	8	4	9	6	19.4306	8.5389
ENSMUSG00000001588	Acap1	chr11	-1	69695069	69709041	69708541	69710041	74	22	12	20	13	8	4	13.2991	3.46592	1.60724	3.12794	2.00442	1.57932	1.09966	8.38252	2.36759	1.56113	-2.68262	-0.925779	-1.76611	-2.04791	4.86159e-11	0.050655	0.000349454	1.31171e-06	1.79415e-09	0.205275	0.0292749	2.51648e-05	9	12	8	11	9	9	18	10	7	8	11	12.4911	14.6381
ENSMUSG00000001604	Tcea3	chr4	1	135803644	135830813	135802644	135804144	65	34	49	63	37	18	14	11.6817	5.35641	6.5629	9.85302	5.70488	3.55346	3.8488	8.51904	8.20796	4.36904	-1.28051	-1.27759	-0.0145981	-1.28488	0.000376705	0.000168289	1	0.000384462	0.00361902	0.00201786	1	0.00390238	44	53	57	51	56	53	49	43	33	54	44	61.0678	64.6516
ENSMUSG00000001622	Csn3	chr5	1	88354604	88361690	88353604	88355104	0	0	4	0	0	0	0	0	0	0.535747	0	0	0	0	0	0.267873	0	0	-28.5412	28.2907	-27.5651	1	0.0275363	0.137776	0.147765	1	0.131717	1	0.412121	7	8	5	4	9	9	4	4	7	5	11	9.71532	9.75874
ENSMUSG00000001627	Ifrd1	chr12	-1	40929718	40949772	40949272	40950772	462	742	968	380	734	483	295	83.0297	116.896	129.651	59.4309	113.172	95.3512	81.0996	99.9628	94.5408	96.5411	-0.473074	-0.399368	-0.0871282	-0.437307	0.0957616	0.133137	0.822244	0.148825	0.306728	0.400767	1	0.414205	3	0	2	2	2	8	3	1	1	3	2	4.16371	0
ENSMUSG00000001630	Stk38l	chr6	1	146673517	146727334	146672517	146674017	80	58	76	95	202	192	130	14.3774	9.13741	10.1792	14.8577	31.1455	37.9036	35.7388	11.7574	12.5185	34.9293	1.19374	1.06914	0.110021	1.12948	0.000312985	0.000578744	0.803493	0.000215464	0.00308468	0.00584136	1	0.00235129	18	26	22	24	20	21	20	12	25	29	10	24.9823	31.7159
ENSMUSG00000001632	Brpf1	chr6	1	113257175	113274851	113256175	113257675	171	162	298	148	305	247	189	30.7318	25.5217	39.9131	23.1468	47.0267	48.7614	51.9587	28.1267	31.5299	49.2489	0.414351	0.207534	0.192527	0.307178	0.190347	0.495802	0.632781	0.289783	0.480688	0.862915	1	0.617761	0	0	1	0	0	0	2	3	2	2	0	0	0
ENSMUSG00000001642	Akr1b3	chr6	-1	34253934	34267497	34266997	34268497	29	17	38	29	40	32	24	5.21182	2.67821	5.08959	4.53552	6.16743	6.31727	6.59794	3.94501	4.81255	6.36088	0.325616	-0.0226912	0.334313	0.137893	0.426937	0.958212	0.505246	0.686075	0.766576	1	1	0.980464	0	5	2	2	4	3	0	4	2	1	1	0	6.09921
ENSMUSG00000001655	Hoxc13	chr15	1	102751562	102759245	102750562	102752062	0	0	0	0	0	0	0	0	0	0	0	0	0	0	0	0	0	0	0	0	0	1	1	1	1	1	1	1	1	7	10	4	0	2	5	6	7	3	4	2	9.71532	12.1984
ENSMUSG00000001656	Hoxc11	chr15	1	102784957	102787132	102783957	102785457	0	0	0	0	0	0	0	0	0	0	0	0	0	0	0	0	0	0	0	0	0	1	1	1	1	1	1	1	1	2	3	3	4	5	4	10	5	5	8	5	2.77581	3.65953
ENSMUSG00000001657	Hoxc8	chr15	1	102820970	102823801	102819970	102821470	19	9	49	39	15	21	8	3.41464	1.41787	6.5629	6.09949	2.31279	4.14571	2.19931	2.41626	6.33119	2.88594	-0.0868087	-1.54534	1.44563	-1.00909	0.850638	4.57077e-05	0.00354677	0.0113539	1	0.000641746	0.154217	0.0643642	4	11	5	6	7	16	5	5	13	7	6	5.55161	13.4183
ENSMUSG00000001661	Hoxc6	chr15	1	102839993	102842312	102838993	102840493	26	19	47	28	21	25	9	4.67266	2.99329	6.29502	4.37912	3.2379	4.93536	2.47423	3.83298	5.33707	3.54916	-0.463193	-0.99693	0.519933	-0.763721	0.265474	0.0068683	0.286294	0.0464359	0.606646	0.0456651	1	0.184423	2	3	1	3	3	3	0	3	3	0	0	2.77581	3.65953
ENSMUSG00000001663	Gstt1	chr10	-1	75246558	75261329	75260829	75262329	78	93	59	130	47	28	35	14.018	14.6514	7.90226	20.3316	7.24673	5.52761	9.62199	14.3347	14.1169	7.46544	-1.36604	-1.32872	-0.0540395	-1.34495	4.93717e-05	2.49745e-05	0.907217	8.96473e-05	0.000600585	0.000382486	1	0.00109743	13	10	18	9	11	10	8	8	11	7	3	18.0427	12.1984
ENSMUSG00000001665	Gstt3	chr10	-1	75236860	75244159	75243659	75245159	286	287	295	277	194	148	101	51.3993	45.2144	39.5113	43.322	29.912	29.2174	27.7663	48.3069	41.4167	28.9652	-1.13042	-0.928517	-0.216798	-1.03349	0.000135087	0.00088746	0.582769	0.000928092	0.00146716	0.00850802	1	0.00819277	5	8	6	12	6	7	7	5	8	4	8	6.93952	9.75874
ENSMUSG00000001666	Ddt	chr10	-1	75233978	75236119	75235619	75237119	191	142	177	130	222	150	92	34.3261	22.3709	23.7068	20.3316	34.2293	29.6122	25.2921	28.3485	22.0192	29.7112	-0.295447	0.0204823	-0.3298	-0.146873	0.31086	1	0.412655	0.647935	0.657497	1	1	0.949776	2	5	1	5	7	2	6	4	3	4	3	2.77581	6.09921
ENSMUSG00000001670	Tat	chr8	1	112514337	112523703	112513337	112514837	97	3	79	98	57	54	90	17.4326	0.472625	10.581	15.3269	8.78859	10.6604	24.7423	8.95263	12.954	14.7304	0.399794	-0.273676	0.659625	0.0324815	0.238886	0.381282	0.120591	0.863871	0.563145	0.755303	1	1	27	18	18	21	38	24	36	26	21	29	23	37.4734	21.9572
ENSMUSG00000001672	Marveld3	chr8	-1	112471814	112486103	112485603	112487103	174	142	239	220	246	164	114	31.2709	22.3709	32.0109	34.4074	37.9297	32.376	31.3402	26.8209	33.2091	33.882	-0.036399	-0.380222	0.329367	-0.220508	0.875769	0.166055	0.409065	0.489392	1	0.448405	1	0.823639	30	36	17	23	53	31	17	9	18	19	10	41.6371	43.9143
ENSMUSG00000001674	Ddx18	chr1	-1	123450412	123464566	123464066	123465566	40	46	58	60	93	100	94	7.18871	7.24691	7.76832	9.38383	14.3393	19.7415	25.8419	7.21781	8.57608	19.9742	1.04236	0.783869	0.241773	0.908747	0.00265343	0.0149753	0.59725	0.00402269	0.0189287	0.0838217	1	0.0282318	14	35	17	12	35	21	32	17	20	24	17	19.4306	42.6945
ENSMUSG00000001687	Ubl3	chr5	-1	149316239	149364041	149363541	149365041	598	548	797	670	593	470	321	107.471	86.3328	106.748	104.786	91.4322	92.7849	88.2474	96.902	105.767	90.8215	-0.481809	-0.638027	0.141454	-0.562361	0.0911295	0.0177243	0.71475	0.0640218	0.297785	0.0955074	1	0.23407	1	7	6	2	0	2	5	2	4	5	0	1.3879	8.5389
ENSMUSG00000001700	Gramd3	chr18	1	56560139	56663446	56559139	56560639	387	383	282	389	293	219	162	69.5508	60.3384	37.7701	60.8385	45.1764	43.2338	44.5361	64.9446	49.3043	44.3154	-0.945119	-0.558737	-0.402099	-0.764794	0.00120675	0.0417437	0.3044	0.0128348	0.0097941	0.17915	1	0.0712062	7	8	5	10	9	14	7	6	6	7	6	9.71532	9.75874
ENSMUSG00000001707	Eef1e1	chr13	-1	38737563	38750879	38750379	38751879	57	76	47	69	163	144	96	10.2439	11.9732	6.29502	10.7914	25.1323	28.4277	26.3917	11.1085	8.54321	26.6506	0.846368	1.23906	-0.408063	1.03067	0.01102	0.000111289	0.339797	0.000964004	0.0609228	0.0014069	1	0.00846518	6	16	19	14	12	11	12	10	6	5	7	8.32742	19.5175
ENSMUSG00000001729	Akt1	chr12	-1	113892039	113913095	113912595	113914095	706	648	1115	654	1894	1818	1011	126.881	102.087	149.339	102.284	292.028	358.9	277.938	114.484	125.812	309.622	1.04529	0.870227	0.161068	0.954955	0.000608672	0.00217286	0.676291	0.000947722	0.00547108	0.0178985	1	0.00834261	3	4	3	2	7	3	6	3	5	1	1	4.16371	4.87937
ENSMUSG00000001739	Cldn15	chr5	1	137442486	137451728	137441486	137442986	1395	2723	1684	1399	1274	561	505	250.706	428.986	225.549	218.8	196.433	110.75	138.832	339.846	222.174	148.671	-1.62689	-0.988013	-0.6539	-1.34284	1.17241e-08	0.000212423	0.0879561	1.17794e-05	2.94356e-07	0.00247388	0.869512	0.000182966	14	24	5	12	9	29	6	11	15	14	11	19.4306	29.2762
ENSMUSG00000001741	Il16	chr7	-1	90791358	90894236	90893736	90895236	196	66	72	57	27	17	19	35.2247	10.3977	9.64344	8.91464	4.16302	3.35605	5.22337	22.8112	9.27904	4.24748	-2.76557	-1.56603	-1.21395	-2.2793	1.28563e-15	5.81429e-06	0.00353651	3.71871e-10	8.95029e-14	0.000104077	0.154217	1.38457e-08	20	11	21	19	24	17	21	12	23	17	6	27.7581	13.4183
ENSMUSG00000001750	Tcirg1	chr19	-1	3896050	3907133	3906633	3908133	186	171	143	169	214	175	165	33.4275	26.9396	19.1529	26.4311	32.9958	34.5476	45.3608	30.1836	22.792	37.6347	-0.079936	0.304644	-0.400285	0.10165	0.76932	0.311344	0.318493	0.71559	1	0.671244	1	1	1	2	1	1	4	1	3	2	3	3	1	1.3879	2.43968
ENSMUSG00000001751	Naglu	chr11	1	100931326	100938986	100930326	100931826	77	54	143	69	128	88	57	13.8383	8.50725	19.1529	10.7914	19.7358	17.3725	15.6701	11.1728	14.9722	17.5928	0.295162	-0.191385	0.473087	0.0275597	0.403896	0.511587	0.255776	0.912517	0.740495	0.867718	1	1	7	2	11	6	6	6	5	7	3	4	0	9.71532	2.43968
ENSMUSG00000001755	Coasy	chr11	1	100943879	100947933	100942879	100944379	211	231	246	213	381	286	186	37.9205	36.3921	32.9484	33.3126	58.7448	56.4606	51.134	37.1563	33.1305	55.4465	0.17919	0.328623	-0.164347	0.251582	0.582666	0.268374	0.677019	0.387773	0.906062	0.618792	1	0.746896	3	5	2	5	0	1	1	2	3	1	1	4.16371	6.09921
ENSMUSG00000001761	Smo	chr6	1	29685694	29711365	29684694	29686194	44	39	63	66	146	138	114	7.90759	6.14412	8.43801	10.3222	22.5111	27.2432	31.3402	7.02585	9.38011	27.0315	1.54638	1.10346	0.42759	1.30618	8.98906e-06	0.000458708	0.332973	2.75704e-05	0.000130284	0.00478748	1	0.000389269	7	7	6	14	15	6	14	11	9	15	7	9.71532	8.5389
ENSMUSG00000001763	Tspan33	chr6	1	29644222	29668559	29643222	29644722	0	1	6	5	9	13	10	0	0.157542	0.80362	0.781986	1.38767	2.56639	2.74914	0.0787708	0.792803	2.2344	4.27851	1.01675	3.24425	1.81553	2.08194e-05	0.0867102	0.0200423	0.00097356	0.000277322	0.298283	0.439147	0.00853418	6	5	5	4	5	5	7	5	4	8	2	8.32742	6.09921
ENSMUSG00000001767	Crnkl1	chr2	-1	145743215	145760750	145760250	145761750	175	142	173	130	248	176	139	31.4506	22.3709	23.171	20.3316	38.2381	34.745	38.213	26.9108	21.7513	37.0654	0.0826681	0.34751	-0.27943	0.209771	0.819146	0.253734	0.488624	0.473957	1	0.595633	1	0.806792	10	13	14	15	24	7	12	7	7	11	6	13.879	15.8579
ENSMUSG00000001768	Rin2	chr2	1	145610470	145713352	145609470	145610970	223	139	241	287	317	285	289	40.0771	21.8983	32.2787	44.886	48.8769	56.2632	79.4501	30.9877	38.5824	61.5301	0.615968	0.251149	0.349399	0.422755	0.0484813	0.394987	0.378511	0.147193	0.187943	0.755303	1	0.412121	12	13	15	11	21	14	12	6	8	13	5	16.6548	15.8579
ENSMUSG00000001773	Folh1	chr7	-1	93867497	93924341	93923841	93925341	0	0	3	0	0	0	0	0	0	0.40181	0	0	0	0	0	0.200905	0	0	-28.1273	27.8772	-27.1524	1	0.0663991	0.262672	0.272535	1	0.246746	1	0.593685	12	12	15	6	13	13	13	10	17	11	7	16.6548	14.6381
ENSMUSG00000001774	Chordc1	chr9	1	18096711	18118444	18095711	18097211	157	218	168	119	207	200	114	28.2157	34.3441	22.5014	18.6113	31.9165	39.4829	31.3402	31.2799	20.5563	34.2465	-0.288459	0.312414	-0.615981	-0.0179672	0.320421	0.306199	0.124599	0.97366	0.667734	0.663662	1	1	2	2	0	0	0	0	0	3	0	1	1	2.77581	2.43968
ENSMUSG00000001783	D10Wsu52e	chr10	-1	85401382	85420534	85420034	85421534	471	563	685	570	896	727	488	84.6471	88.6959	91.7466	89.1464	138.15	143.52	134.158	86.6715	90.4465	138.61	0.268685	0.196864	0.056839	0.23209	0.386223	0.50139	0.884957	0.413796	0.739013	0.867718	1	0.751892	14	7	8	7	7	11	14	9	8	9	6	19.4306	8.5389
ENSMUSG00000001785	Pwp1	chr10	1	85334610	85351841	85333610	85335110	113	126	140	103	240	212	145	20.3081	19.8502	18.7511	16.1089	37.0046	41.8519	39.8625	20.0792	17.43	39.573	0.573616	0.757532	-0.199089	0.663362	0.074922	0.0123104	0.634189	0.0266621	0.256413	0.0722185	1	0.123493	3	4	1	1	2	3	3	1	0	1	1	4.16371	4.87937
ENSMUSG00000001786	Fbxo7	chr10	1	85484717	85514618	85483717	85485217	62	79	62	80	94	59	46	11.1425	12.4458	8.30407	12.5118	14.4935	11.6475	12.646	11.7941	10.4079	12.929	-0.270478	-0.0833296	-0.202139	-0.181291	0.397332	0.753583	0.661758	0.602674	0.739013	1	1	0.912544	2	2	2	5	3	3	2	3	0	2	1	2.77581	2.43968
ENSMUSG00000001794	Capns1	chr7	-1	30971961	30980183	30979683	30981183	588	662	841	728	955	1144	913	105.674	104.293	112.641	113.857	147.247	225.842	250.996	104.983	113.249	208.029	0.570865	0.447619	0.108049	0.508213	0.0601633	0.114896	0.780382	0.0767919	0.21942	0.360897	1	0.268233	1	9	3	1	4	4	4	1	6	4	2	1.3879	10.9786
ENSMUSG00000001802	Lrp3	chr7	-1	35984852	36000389	35999889	36001389	12	10	27	8	13	26	20	2.15661	1.57542	3.61629	1.25118	2.00442	5.13278	5.49828	1.86602	2.43373	4.21182	0.727497	0.264345	0.443148	0.48168	0.123501	0.48244	0.505519	0.200041	0.368233	0.847287	1	0.490912	3	4	2	5	3	1	7	7	2	3	4	4.16371	4.87937
ENSMUSG00000001804	Dsg4	chr18	1	20594676	20630322	20593676	20595176	12	9	1	12	2	4	1	2.15661	1.41787	0.133937	1.87677	0.308372	0.789658	0.274914	1.78724	1.00535	0.457648	-2.32559	-1.44989	-0.886166	-1.93873	0.00027279	0.0531108	0.218745	0.00301039	0.00272812	0.211333	1	0.0223243	5	11	25	12	19	16	16	11	11	14	6	6.93952	13.4183
ENSMUSG00000001815	Evx2	chr2	-1	74491048	74497614	74497114	74498614	0	0	0	0	0	0	0	0	0	0	0	0	0	0	0	0	0	0	0	0	0	1	1	1	1	1	1	1	1	7	10	5	6	5	7	2	6	6	4	4	9.71532	12.1984
ENSMUSG00000001819	Hoxd13	chr2	1	74506367	74509656	74505367	74506867	0	0	0	0	0	0	0	0	0	0	0	0	0	0	0	0	0	0	0	0	0	1	1	1	1	1	1	1	1	5	7	8	2	3	9	8	5	4	6	2	6.93952	8.5389
ENSMUSG00000001823	Hoxd12	chr2	1	74512986	74515763	74511986	74513486	0	0	0	0	0	0	0	0	0	0	0	0	0	0	0	0	0	0	0	0	0	1	1	1	1	1	1	1	1	6	10	4	5	5	6	7	5	8	6	6	8.32742	12.1984
ENSMUSG00000001827	Folr1	chr7	-1	109006845	109019302	109018802	109020302	2	2	6	2	5	8	3	0.359436	0.315083	0.80362	0.312794	0.770929	1.57932	0.824742	0.337259	0.558207	1.05833	1.25841	0.460213	0.78173	0.783565	0.134924	0.704795	0.583487	0.299843	0.392614	1	1	0.632716	15	19	21	28	18	16	12	12	16	12	19	20.8186	23.177
ENSMUSG00000001829	Clpb	chr7	1	108812147	108941936	108811147	108812647	66	49	79	56	87	69	76	11.8614	7.71954	10.581	8.75824	13.4142	13.6216	20.8935	9.79046	9.66962	15.9764	0.312868	0.27919	0.0178582	0.29992	0.369366	0.384942	0.978012	0.329228	0.733827	0.755303	1	0.669561	8	7	5	6	8	5	7	1	6	4	4	11.1032	8.5389
ENSMUSG00000001833	Sept7	chr9	1	25060169	25116150	25059169	25060669	460	463	423	393	552	414	273	82.6702	72.9418	56.6552	61.4641	85.1106	81.7296	75.0515	77.806	59.0596	80.6306	-0.341581	0.0358952	-0.392453	-0.165207	0.229541	0.931376	0.31175	0.595831	0.550249	1	1	0.906662	4	2	2	4	1	5	4	1	3	2	3	5.55161	2.43968
ENSMUSG00000001844	Zdhhc4	chr5	-1	144078170	144090905	144090405	144091905	71	110	119	88	139	134	83	12.76	17.3296	15.9385	13.763	21.4318	26.4536	22.8179	15.0448	14.8507	23.5677	0.219886	0.241183	-0.0370822	0.230171	0.527845	0.444114	0.927277	0.445746	0.855723	0.804662	1	0.771769	5	5	6	11	7	9	5	8	7	8	7	6.93952	6.09921
ENSMUSG00000001847	Rac1	chr5	-1	144266346	144288904	144288404	144289904	1873	1996	2268	1921	2169	1680	930	336.612	314.453	303.768	300.439	334.429	331.656	255.67	325.532	302.104	307.252	-0.479812	-0.390302	-0.104358	-0.435956	0.0872925	0.137661	0.785199	0.14771	0.288132	0.408561	1	0.412121	4	3	0	5	2	3	2	9	3	6	2	5.55161	3.65953
ENSMUSG00000001855	Nup214	chr2	1	31829956	31909495	31828956	31830456	186	143	213	187	315	256	210	33.4275	22.5284	28.5285	29.2463	48.5685	50.5381	57.7319	27.978	28.8874	52.2795	0.521382	0.433457	0.0730569	0.47704	0.0994856	0.141475	0.863753	0.105673	0.314104	0.417219	1	0.32867	0	2	3	2	2	1	0	5	0	3	1	0	2.43968
ENSMUSG00000001864	Aif1l	chr2	1	31805780	31828962	31804780	31806280	4	3	1	3	75	72	35	0.718871	0.472625	0.133937	0.469191	11.5639	14.2138	9.62199	0.595748	0.301564	11.7999	3.93868	4.94098	-1.01484	4.37875	8.12366e-14	4.37663e-18	0.583487	2.51865e-21	4.46748e-12	5.9779e-16	1	4.19196e-19	3	3	2	1	4	2	3	1	3	5	1	4.16371	3.65953
ENSMUSG00000001865	Cpa3	chr3	-1	20115516	20142080	20141580	20143080	0	2	0	0	5	7	7	0	0.315083	0	0	0.770929	1.3819	1.9244	0.157542	0	1.35908	2.52507	30.269	-27.5136	3.63159	0.00667502	0.00011298	0.508448	6.63694e-05	0.0405503	0.00142183	1	0.0008437	20	14	17	15	39	23	18	12	23	14	7	27.7581	17.0778
ENSMUSG00000001870	Ltbp1	chr17	1	75404869	75791852	75403869	75405369	135	81	198	249	183	187	165	24.2619	12.7609	26.5195	38.9429	28.216	36.9165	45.3608	18.5114	32.7312	36.8311	0.618921	-0.252357	0.855891	0.118256	0.0540131	0.35913	0.0334703	0.670903	0.202089	0.732839	0.572228	0.966476	2	4	1	1	1	3	5	1	1	0	4	2.77581	4.87937
ENSMUSG00000001891	Ugp2	chr11	-1	21221141	21271204	21270704	21272204	492	382	533	488	513	363	196	88.4212	60.1809	71.3882	76.3218	79.0973	71.6615	53.8831	74.301	73.855	68.214	-0.490989	-0.521968	0.0165059	-0.50776	0.085221	0.0525596	0.968344	0.095764	0.282519	0.211011	1	0.308004	11	8	8	7	10	2	8	6	5	7	7	15.2669	9.75874
ENSMUSG00000001901	Kcnh6	chr11	1	105869438	105895863	105868438	105869938	15	15	23	16	33	8	19	2.69577	2.36312	3.08054	2.50235	5.08813	1.57932	5.22337	2.52945	2.79145	3.9636	0.253671	0.0774427	0.160398	0.160845	0.633644	0.939218	0.805757	0.677132	0.961291	1	1	0.97295	1	6	1	4	5	5	6	6	8	7	5	1.3879	7.31905
ENSMUSG00000001909	Trmt1	chr8	1	87213156	87223707	87212156	87213656	148	98	170	147	215	174	152	26.5982	15.4391	22.7692	22.9904	33.1499	34.3501	41.7869	21.0187	22.8798	36.429	0.420876	0.245853	0.16028	0.331258	0.191783	0.419609	0.696906	0.259283	0.483051	0.776897	1	0.58572	3	4	3	1	2	3	2	3	3	3	3	4.16371	4.87937
ENSMUSG00000001910	Nacc1	chr8	-1	87194382	87211761	87211261	87212761	335	346	394	341	543	451	354	60.2055	54.5094	52.771	53.3314	83.7229	89.034	97.3196	57.3574	53.0512	90.0255	0.24903	0.34116	-0.107232	0.294655	0.427034	0.239134	0.784364	0.305359	0.766586	0.571333	1	0.6413	1	2	1	0	0	1	1	4	3	2	1	1.3879	2.43968
ENSMUSG00000001911	Nfix	chr8	-1	87223775	87324243	87323743	87325243	81	57	146	128	123	143	105	14.5571	8.97987	19.5547	20.0188	18.9649	28.2303	28.866	11.7685	19.7868	25.3537	0.722439	-0.0748494	0.782258	0.268265	0.0298868	0.775288	0.0597155	0.362032	0.130811	1	0.731369	0.714344	8	6	12	11	10	21	14	8	9	10	9	11.1032	7.31905
ENSMUSG00000001918	Slc1a5	chr7	1	17366695	17383623	17365695	17367195	344	234	521	305	526	458	353	61.8229	36.8647	69.781	47.7011	81.1017	90.4159	97.0446	49.3438	58.7411	89.5208	0.487802	0.174991	0.298848	0.322968	0.115049	0.553259	0.445361	0.262905	0.348741	0.899328	1	0.590257	2	5	0	4	4	5	1	4	1	5	2	2.77581	6.09921
ENSMUSG00000001924	Uba1	chrX	1	20235452	20260305	20234452	20235952	1410	908	1385	1358	1768	1442	1416	253.402	143.048	185.502	212.387	272.601	284.672	389.278	198.225	198.945	315.517	0.30118	0.243724	0.0423913	0.272379	0.323596	0.394286	0.912622	0.335337	0.672328	0.755303	1	0.677359	1	0	1	1	0	0	3	2	0	0	1	1.3879	0
ENSMUSG00000001930	Vwf	chr6	1	125496792	125636697	125495792	125497292	74	59	244	232	213	290	175	13.2991	9.29495	32.6805	36.2841	32.8416	57.2502	48.11	11.297	34.4823	46.0673	1.63736	-0.00907881	1.63141	0.587417	9.40704e-07	0.955977	7.81751e-05	0.0468588	1.6887e-05	1	0.0088103	0.18575	22	13	18	15	15	14	20	18	10	20	11	30.5339	15.8579
ENSMUSG00000001942	Siae	chr9	1	37421432	37455903	37420432	37421932	214	315	208	257	176	150	114	38.4596	49.6256	27.8588	40.1941	27.1367	29.6122	31.3402	44.0426	34.0264	29.363	-1.01286	-0.625482	-0.403457	-0.831328	0.000646619	0.0258172	0.306309	0.00764878	0.00576067	0.126159	1	0.0472423	6	5	2	7	2	5	3	0	4	1	5	8.32742	6.09921
ENSMUSG00000001943	Vsig2	chr9	1	37346840	37351790	37345840	37347340	0	1	1	2	16	26	10	0	0.157542	0.133937	0.312794	2.46697	5.13278	2.74914	0.0787708	0.223365	3.44963	4.9585	3.57117	1.37257	4.06231	6.36376e-08	8.69994e-07	0.637362	2.60767e-10	1.41664e-06	1.86718e-05	1	1.00515e-08	15	18	27	18	20	12	10	23	12	29	18	20.8186	21.9572
ENSMUSG00000001946	Esam	chr9	1	37335663	37345904	37334663	37336163	23	41	32	38	57	86	41	4.13351	6.45921	4.28597	5.94309	8.78859	16.9777	11.2715	5.29636	5.11453	12.3459	0.780536	0.855036	-0.0909743	0.817305	0.0353515	0.0138191	0.850785	0.0146772	0.148249	0.0786464	1	0.0790651	46	96	62	45	60	68	90	73	87	83	62	63.8436	117.105
ENSMUSG00000001948	Spa17	chr9	-1	37410880	37421174	37420674	37422174	3	2	6	2	4	7	2	0.539154	0.315083	0.80362	0.312794	0.616743	1.3819	0.549828	0.427118	0.558207	0.849491	0.635911	0.15868	0.461455	0.364709	0.49642	1	0.794753	0.718882	0.846292	1	1	1	5	4	2	7	1	5	1	0	4	0	4	6.93952	4.87937
ENSMUSG00000001962	Fam50a	chrX	1	71558367	71565488	71557367	71558867	24	27	64	37	45	51	27	4.31323	4.25362	8.57194	5.78669	6.93836	10.0681	7.42268	4.28343	7.17932	8.14306	0.523718	-0.251755	0.759662	0.0768498	0.190639	0.4628	0.103593	0.797514	0.480972	0.823906	0.93651	1	1	4	3	3	2	2	1	3	2	1	1	1.3879	4.87937
ENSMUSG00000001964	Emd	chrX	1	71500026	71506887	71499026	71500526	146	117	181	131	185	150	129	26.2388	18.4324	24.2425	20.488	28.5244	29.6122	35.4639	22.3356	22.3653	31.2002	0.0964787	0.050078	0.0315154	0.0740747	0.776098	0.882342	0.949397	0.778543	1	1	1	1	1	1	0	1	2	1	2	2	4	3	0	1.3879	1.21984
ENSMUSG00000001983	Ccdc44	chr11	1	105927375	105934926	105926375	105927875	70	69	63	70	79	85	58	12.5803	10.8704	8.43801	10.9478	12.1807	16.7802	15.945	11.7253	9.6929	14.9686	-0.0520536	0.205791	-0.27334	0.0736238	0.837908	0.567617	0.528406	0.793891	1	0.912792	1	1	3	7	3	7	9	4	1	3	7	7	9	4.16371	8.5389
ENSMUSG00000001985	Grik3	chr4	1	125167944	125391417	125166944	125168444	6	2	14	13	8	7	7	1.07831	0.315083	1.87511	2.03316	1.23349	1.3819	1.9244	0.696695	1.95414	1.51326	0.732968	-0.829816	1.54838	-0.274946	0.245278	0.103954	0.0370919	0.746221	0.573	0.33702	0.600236	1	2	8	1	1	0	6	6	4	4	2	4	2.77581	9.75874
ENSMUSG00000001986	Gria3	chrX	1	38754031	39031778	38753031	38754531	14	6	8	34	3	5	5	2.51605	0.94525	1.07149	5.3175	0.462557	0.987073	1.37457	1.73065	3.1945	0.9414	-1.33791	-2.23863	0.888652	-1.86419	0.0306074	1.11847e-05	0.104476	0.0003564	0.132579	0.000187647	0.940162	0.00364849	5	10	5	11	10	12	12	9	5	4	5	6.93952	12.1984
ENSMUSG00000001988	Npas1	chr7	-1	17041071	17062129	17061629	17063129	0	0	0	0	0	0	0	0	0	0	0	0	0	0	0	0	0	0	0	0	0	1	1	1	1	1	1	1	1	13	17	18	10	13	22	15	14	18	17	12	18.0427	20.7373
ENSMUSG00000001995	Sipa1l2	chr8	-1	127941963	128016610	128016110	128017610	86	83	107	69	206	162	118	15.4557	13.076	14.3312	10.7914	31.7623	31.9812	32.4399	14.2658	12.5613	32.0611	0.775587	0.92415	-0.163562	0.848826	0.0186129	0.00263565	0.697859	0.00527693	0.0914882	0.0208431	1	0.0352745	33	42	42	34	52	45	26	39	38	44	25	45.8008	51.2334
ENSMUSG00000001998	Ap4e1	chr2	1	126834453	126895550	126833453	126834953	66	73	61	93	87	78	70	11.8614	11.5005	8.17013	14.5449	13.4142	15.3983	19.244	11.681	11.3575	16.0188	0.0390064	0.0799949	-0.057124	0.0613311	0.941033	0.822519	0.906052	0.820081	1	1	1	1	2	2	1	2	2	2	2	1	3	1	1	2.77581	2.43968
ENSMUSG00000001999	Blvra	chr2	1	126896401	126922820	126895401	126896901	113	130	153	107	135	93	62	20.3081	20.4804	20.4923	16.7345	20.8151	18.3596	17.0447	20.3943	18.6134	18.7398	-0.517937	-0.404868	-0.127605	-0.463929	0.0898517	0.162051	0.763501	0.145299	0.294836	0.440146	1	0.411687	3	2	3	4	0	2	5	1	2	0	0	4.16371	2.43968
ENSMUSG00000002006	Pdzd4	chrX	-1	71038698	71070308	71069808	71071308	8	17	21	15	13	3	8	1.43774	2.67821	2.81267	2.34596	2.00442	0.592244	2.19931	2.05798	2.57931	1.59866	-0.809756	-1.12647	0.29889	-0.98226	0.146671	0.0153422	0.651916	0.0327479	0.418025	0.0855326	1	0.144036	3	0	0	0	0	1	3	2	1	2	1	4.16371	0
ENSMUSG00000002007	Srpk3	chrX	1	71019744	71024264	71018744	71020244	19	2	1	0	1	0	1	3.41464	0.315083	0.133937	0	0.154186	0	0.274914	1.86486	0.0669683	0.143033	-4.1173	0.458767	-4.58765	-3.11066	3.59197e-06	1	8.06143e-05	0.000683521	5.67758e-05	1	0.0089646	0.00635761	2	4	0	2	3	3	4	0	1	1	0	2.77581	4.87937
ENSMUSG00000002010	Idh3g	chrX	-1	71024302	71032236	71031736	71033236	922	943	948	833	1008	615	475	165.7	148.562	126.972	130.279	155.419	121.41	130.584	157.131	128.625	135.804	-0.602803	-0.334475	-0.283232	-0.475032	0.0335554	0.205717	0.461518	0.116154	0.142284	0.517112	1	0.351207	1	0	0	0	0	0	0	2	1	0	0	1.3879	0
ENSMUSG00000002012	Pnck	chrX	-1	70901333	70905456	70904956	70906456	22	10	12	20	2	3	6	3.95379	1.57542	1.60724	3.12794	0.308372	0.592244	1.64948	2.7646	2.36759	0.850033	-2.24558	-2.06674	-0.1935	-2.14425	7.9716e-05	0.000295977	0.796731	0.000126317	0.000917738	0.00328991	1	0.00148	4	7	7	7	3	10	6	5	9	6	6	5.55161	8.5389
ENSMUSG00000002014	Ssr4	chrX	1	71032401	71036169	71031401	71032901	847	774	930	771	916	666	484	152.221	121.937	124.561	120.582	141.234	131.478	133.058	137.079	122.572	135.257	-0.406577	-0.275703	-0.14562	-0.3427	0.149023	0.294624	0.706309	0.259784	0.422286	0.646993	1	0.58572	1	1	0	1	0	0	0	1	1	0	0	1.3879	1.21984
ENSMUSG00000002015	Bcap31	chrX	-1	70931517	70961514	70961014	70962514	558	444	612	416	383	287	171	100.283	69.9485	81.9692	65.0612	59.0532	56.658	47.0103	85.1155	73.5152	54.2405	-1.02263	-0.856994	-0.179606	-0.942904	0.000402637	0.0016176	0.645938	0.00212247	0.00384171	0.0139416	1	0.0164941	0	3	2	0	0	1	1	2	0	1	1	0	3.65953
ENSMUSG00000002017	Fam98a	chr17	-1	75936426	75951286	75950786	75952286	94	86	93	70	165	120	96	16.8935	13.5486	12.4561	10.9478	25.4407	23.6897	26.3917	15.221	11.702	25.1741	0.336838	0.68205	-0.36019	0.500989	0.319673	0.0277409	0.401047	0.101026	0.666779	0.13252	1	0.318648	4	7	6	6	8	7	3	5	6	3	3	5.55161	8.5389
ENSMUSG00000002020	Ltbp2	chr12	-1	86124163	86217482	86216982	86218482	31	15	63	57	35	58	44	5.57125	2.36312	8.43801	8.91464	5.3965	11.45	12.0962	3.96719	8.67632	9.64759	0.893279	-0.30354	1.18151	0.172067	0.018822	0.373163	0.00983015	0.561685	0.0921843	0.752796	0.292945	0.879066	3	6	6	5	4	6	2	3	4	7	3	4.16371	7.31905
ENSMUSG00000002028	Mll1	chr9	-1	44611438	44689379	44688879	44690379	272	180	339	344	357	363	316	48.8833	28.3575	45.4045	53.8006	55.0443	71.6615	86.8728	38.6204	49.6026	71.1929	0.505712	0.0957845	0.39474	0.286666	0.103144	0.755569	0.315133	0.317837	0.322817	1	1	0.658817	1	0	1	1	2	0	3	1	0	2	0	1.3879	0
ENSMUSG00000002031	1500035H01Rik	chr9	1	44575991	44600797	44574991	44576491	151	114	122	129	130	129	98	27.1374	17.9597	16.3403	20.1752	20.0442	25.4665	26.9416	22.5486	18.2578	24.1507	-0.285986	-0.0192275	-0.282004	-0.156636	0.342069	0.933083	0.485262	0.636935	0.697799	1	1	0.945543	5	2	6	2	1	4	2	6	2	4	0	6.93952	2.43968
ENSMUSG00000002032	Tmem25	chr9	-1	44601859	44607390	44606890	44608390	37	23	25	30	21	20	6	6.64956	3.62346	3.34842	4.69191	3.2379	3.94829	1.64948	5.13651	4.02017	2.94523	-1.11508	-0.800848	-0.325444	-0.970764	0.00438487	0.0321158	0.517699	0.0136627	0.0287579	0.147422	1	0.0747272	1	4	1	2	5	2	10	2	1	9	0	1.3879	4.87937
ENSMUSG00000002033	Cd3g	chr9	-1	44777832	44788445	44787945	44789445	56	59	19	24	12	5	12	10.0642	9.29495	2.5448	3.75353	1.85023	0.987073	3.29897	9.67958	3.14916	2.04542	-2.70975	-1.09698	-1.62942	-2.09798	2.12635e-11	0.0159908	0.000494638	5.55523e-07	8.31095e-10	0.0883641	0.0388477	1.14438e-05	10	13	8	9	14	12	8	8	7	15	9	13.879	15.8579
ENSMUSG00000002043	Trappc6a	chr7	1	20094019	20101494	20093019	20094519	151	134	236	216	295	222	150	27.1374	21.1106	31.609	33.7818	45.4848	43.826	41.2371	24.124	32.6954	43.516	0.467589	-0.000918045	0.453763	0.212579	0.142638	0.961529	0.252652	0.462401	0.409303	1	1	0.792164	2	0	1	2	0	3	1	1	0	3	3	2.77581	0
ENSMUSG00000002052	Supt6h	chr11	-1	78020248	78154883	78154383	78155883	122	90	170	151	225	207	151	21.9256	14.1787	22.7692	23.616	34.6918	40.8648	41.512	18.0522	23.1926	39.0229	0.73329	0.327721	0.390814	0.515539	0.0232883	0.276972	0.334683	0.0835491	0.109011	0.63183	1	0.278499	44	44	48	39	37	54	42	37	41	43	37	61.0678	53.6731
ENSMUSG00000002055	Spag5	chr11	1	78115031	78135959	78114031	78115531	117	72	70	80	144	150	119	21.027	11.343	9.37556	12.5118	22.2028	29.6122	32.7148	16.185	10.9437	28.1766	0.425894	0.941783	-0.530693	0.664918	0.19538	0.0026953	0.207301	0.0290569	0.489512	0.0212146	1	0.132126	8	6	5	1	2	10	4	1	4	3	0	11.1032	7.31905
ENSMUSG00000002057	Foxn1	chr11	-1	78171079	78200060	78199560	78201060	0	0	1	0	1	0	0	0	0	0.133937	0	0.154186	0	0	0	0.0669683	0.0513953	26.005	-0.547085	26.2955	0.35649	1	1	1	1	1	1	1	1	25	51	41	27	38	44	30	31	38	32	20	34.6976	62.212
ENSMUSG00000002058	Unc119	chr11	1	78156984	78162666	78155984	78157484	35	23	42	42	42	48	25	6.29013	3.62346	5.62534	6.56868	6.4758	9.4759	6.87285	4.95679	6.09701	7.60818	0.249382	-0.0944841	0.33013	0.063453	0.560389	0.755001	0.493167	0.839312	0.890809	1	1	1	6	8	13	7	10	13	7	9	9	15	4	8.32742	9.75874
ENSMUSG00000002059	Rab34	chr11	1	78001932	78005695	78000932	78002432	35	24	34	28	58	54	29	6.29013	3.781	4.55385	4.37912	8.94278	10.6604	7.97251	5.03556	4.46648	9.19189	0.505546	0.629188	-0.137298	0.56574	0.191728	0.0826592	0.795078	0.0997794	0.482961	0.287767	1	0.315519	6	3	9	7	10	7	7	11	11	6	3	8.32742	3.65953
ENSMUSG00000002064	Sdf2	chr11	1	78059248	78068998	78058248	78059748	175	204	200	189	296	190	130	31.4506	32.1385	26.7873	29.5591	45.639	37.5088	35.7388	31.7946	28.1732	39.6289	-0.0805234	0.0851021	-0.180544	-0.00106781	0.758856	0.81306	0.654583	0.982812	1	1	1	1	1	1	2	1	2	1	1	2	1	3	2	1.3879	1.21984
ENSMUSG00000002068	Ccne1	chr7	-1	38883003	38892553	38892053	38893553	43	53	58	26	120	115	69	7.72787	8.3497	7.76832	4.06633	18.5023	22.7027	18.9691	8.03879	5.91733	20.058	0.909753	1.3193	-0.425932	1.10388	0.0088031	7.16488e-05	0.340687	0.000525835	0.0508831	0.000961956	1	0.00511625	10	26	24	21	16	18	17	16	9	13	11	13.879	31.7159
ENSMUSG00000002076	Hsf2bp	chr17	-1	32081714	32171453	32170953	32172453	3	9	6	0	4	5	5	0.539154	1.41787	0.80362	0	0.616743	0.987073	1.37457	0.978514	0.40181	0.992795	-0.511489	0.698051	-1.23089	0.00855229	0.48492	0.52789	0.14585	1	0.833071	0.871276	1	1	117	161	161	144	170	167	173	109	137	175	120	162.385	196.395
ENSMUSG00000002083	Bbc3	chr7	1	16894965	16903554	16893965	16895465	9	12	9	15	16	29	19	1.61746	1.8905	1.20543	2.34596	2.46697	5.72502	5.22337	1.75398	1.77569	4.47179	0.895512	0.895784	-0.0167758	0.90098	0.0467571	0.0390569	1	0.0263354	0.182724	0.170739	1	0.123002	3	2	5	3	4	2	8	6	3	2	2	4.16371	2.43968
ENSMUSG00000002100	Mybpc3	chr2	1	90958301	90976673	90957301	90958801	2	0	0	0	0	0	0	0.359436	0	0	0	0	0	0	0.179718	0	0	-27.7488	0	-27.506	-26.577	0.162266	1	0.508448	0.515023	0.43502	1	1	0.83233	12	13	13	10	14	31	15	13	19	8	14	16.6548	15.8579
ENSMUSG00000002102	Psmc3	chr2	1	90894166	90906526	90893166	90894666	855	981	980	794	1169	972	712	153.659	154.548	131.258	124.179	180.243	191.887	195.739	154.104	127.719	189.29	-0.111243	0.145706	-0.271854	0.0116658	0.672523	0.621561	0.478782	0.946391	0.988105	0.964145	1	1	3	2	7	4	10	9	8	6	9	3	2	4.16371	2.43968
ENSMUSG00000002103	Acp2	chr2	1	91043042	91054255	91042042	91043542	235	256	259	299	279	253	152	42.2337	40.3306	34.6896	46.7628	43.0178	49.9459	41.7869	41.2822	40.7262	44.9169	-0.279684	-0.268682	-0.0264207	-0.274832	0.329198	0.32012	0.949472	0.376486	0.680576	0.680071	1	0.732454	2	4	1	1	6	1	3	6	2	0	4	2.77581	4.87937
ENSMUSG00000002104	Rapsn	chr2	1	90875777	90885886	90874777	90876277	6	1	3	6	0	2	1	1.07831	0.157542	0.40181	0.938383	0	0.394829	0.274914	0.617924	0.670096	0.223248	-1.95164	-2.12675	0.162846	-2.04278	0.116971	0.0226897	1	0.0308608	0.352906	0.114396	1	0.137422	17	21	17	27	25	24	28	21	14	23	13	23.5944	25.6167
ENSMUSG00000002105	Slc39a13	chr2	-1	90901948	90910574	90910074	90911574	28	34	52	48	58	66	45	5.0321	5.35641	6.96471	7.50706	8.94278	13.0294	12.3711	5.19426	7.23588	11.4478	0.719092	0.230895	0.471816	0.451722	0.0560366	0.511165	0.307321	0.166971	0.2079	0.867718	1	0.445657	12	27	13	9	11	21	18	14	15	12	8	16.6548	32.9357
ENSMUSG00000002107	Cugbp2	chr2	-1	6462915	7002348	7001848	7003348	168	97	139	148	121	76	51	30.1926	15.2815	18.6172	23.1468	18.6565	15.0035	14.0206	22.7371	20.882	15.8935	-0.859001	-0.790913	-0.0816185	-0.827807	0.00516411	0.00612487	0.853861	0.00987367	0.0327078	0.041569	1	0.0576411	25	18	14	22	33	35	14	14	21	28	12	34.6976	21.9572
ENSMUSG00000002108	Nr1h3	chr2	-1	91024218	91042991	91042491	91043991	186	298	161	197	137	71	68	33.4275	46.9474	21.5638	30.8102	21.1235	14.0164	18.6942	40.1875	26.187	17.9447	-1.58515	-0.945709	-0.655007	-1.30063	1.64159e-07	0.00101512	0.0985552	4.56777e-05	3.37062e-06	0.00950878	0.907286	0.000607714	3	4	4	4	8	2	7	6	6	3	5	4.16371	4.87937
ENSMUSG00000002109	Ddb2	chr2	-1	91051729	91077139	91076639	91078139	50	38	42	44	53	54	31	8.98589	5.98658	5.62534	6.88148	8.17185	10.6604	8.52233	7.48624	6.25341	9.11819	-0.092136	0.132382	-0.238646	0.0169118	0.786287	0.776261	0.62293	0.954674	1	1	1	1	1	1	0	1	2	2	3	3	0	3	2	1.3879	1.21984
ENSMUSG00000002111	Sfpi1	chr2	1	90936253	90955913	90935253	90936753	44	31	55	35	18	28	22	7.90759	4.88379	7.36652	5.4739	2.77534	5.52761	6.04811	6.39569	6.42021	4.78369	-0.839835	-0.905342	0.0484251	-0.864632	0.0305245	0.0131062	0.936244	0.0210401	0.132478	0.0755123	1	0.10352	86	110	109	109	164	133	127	97	103	127	84	119.36	134.183
ENSMUSG00000002129	Sf3a1	chr11	1	4060353	4082544	4059353	4060853	237	177	237	188	277	250	241	42.5931	27.8849	31.743	29.4027	42.7095	49.3536	66.2543	35.239	30.5728	52.7725	0.197045	0.354832	-0.172844	0.27563	0.542342	0.227769	0.666623	0.340942	0.872999	0.555164	1	0.684646	0	4	1	2	0	5	3	1	3	1	2	0	4.87937
ENSMUSG00000002147	Stat6	chr10	1	127080042	127098013	127079042	127080542	807	847	736	719	785	687	540	145.032	133.438	98.5774	112.45	121.036	135.624	148.454	139.235	105.513	135.038	-0.447932	-0.0638024	-0.399469	-0.268216	0.113494	0.78945	0.299714	0.38063	0.345193	1	1	0.737719	1	8	2	2	2	6	5	7	10	1	2	1.3879	9.75874
ENSMUSG00000002190	Clgn	chr8	1	85913766	85952451	85912766	85914266	3	1	6	0	0	1	0	0.539154	0.157542	0.80362	0	0	0.197415	0	0.348348	0.40181	0.0658049	-2.73932	-3.12246	0.366553	-2.95229	0.0920829	0.0216899	0.772811	0.0385045	0.298148	0.110795	1	0.161229	1	8	7	4	8	9	4	7	4	7	5	1.3879	9.75874
ENSMUSG00000002204	Napsa	chr7	1	51827802	51842232	51826802	51828302	115	32	34	38	17	7	16	20.6676	5.04133	4.55385	5.94309	2.62116	1.3819	4.39862	12.8544	5.24847	2.80056	-2.57143	-1.37355	-1.21251	-2.07822	1.36487e-11	0.000636855	0.00618938	1.30931e-07	5.47082e-10	0.00635893	0.217251	3.0553e-06	22	28	29	17	35	28	30	24	28	25	18	30.5339	34.1556
ENSMUSG00000002205	Vrk3	chr7	1	52003783	52032885	52002783	52004283	288	232	236	284	246	174	154	51.7587	36.5497	31.609	44.4168	37.9297	34.3501	42.3368	44.1542	38.0129	38.2055	-0.590584	-0.404452	-0.201556	-0.499957	0.0453513	0.141517	0.609461	0.106702	0.178173	0.417295	1	0.331026	4	3	4	1	7	3	6	2	3	0	3	5.55161	3.65953
ENSMUSG00000002210	1500002O20Rik	chr7	1	25184638	25207797	25183638	25185138	73	56	151	91	127	120	93	13.1194	8.82233	20.2244	14.2321	19.5816	23.6897	25.567	10.9709	17.2283	22.9461	0.678732	-0.0250922	0.689037	0.282829	0.0436309	0.916066	0.0969543	0.342585	0.174009	1	0.903804	0.687022	7	10	10	5	10	17	7	10	8	12	12	9.71532	12.1984
ENSMUSG00000002221	Paxip1	chr5	-1	28067207	28117879	28117379	28118879	82	62	104	102	137	130	92	14.7369	9.76758	13.9294	15.9525	21.1235	25.6639	25.2921	12.2522	14.941	24.0265	0.590002	0.264693	0.310492	0.417298	0.0747962	0.396312	0.451266	0.169828	0.256066	0.755303	1	0.451366	0	1	1	1	0	0	2	3	1	0	0	0	1.21984
ENSMUSG00000002222	Rmnd5a	chr6	-1	71338628	71390631	71390131	71391631	571	464	824	823	718	554	343	102.619	73.0993	110.364	128.715	110.705	109.368	94.2955	87.8591	119.539	104.79	-0.122647	-0.601235	0.463602	-0.382474	0.646124	0.0246213	0.230558	0.208109	0.973466	0.12176	1	0.50363	1	2	1	1	2	0	0	2	2	2	0	1.3879	2.43968
ENSMUSG00000002227	Mov10	chr3	-1	104597754	104621481	104620981	104622481	202	208	319	285	101	74	73	36.303	32.7687	42.7258	44.5732	15.5728	14.6087	20.0687	34.5358	43.6495	16.7501	-1.45121	-1.80958	0.342643	-1.64031	2.24834e-06	3.21811e-10	0.38705	4.13413e-07	3.72445e-05	1.31082e-08	1	8.70906e-06	10	7	8	14	13	10	12	9	8	9	7	13.879	8.5389
ENSMUSG00000002228	Ppm1j	chr3	1	104583974	104588936	104582974	104584474	10	17	13	24	37	22	12	1.79718	2.67821	1.74118	3.75353	5.70488	4.34312	3.29897	2.23769	2.74735	4.44899	0.610879	0.353588	0.244471	0.462575	0.220261	0.464715	0.667521	0.244697	0.534272	0.826205	1	0.5643	1	2	0	0	4	4	1	3	3	2	1	1.3879	2.43968
ENSMUSG00000002233	Rhoc	chr3	1	104591929	104597377	104590929	104592429	524	635	751	634	437	351	229	94.1722	100.039	100.586	99.1558	67.3792	69.2925	62.9553	97.1055	99.8711	66.5423	-0.953729	-1.00303	0.0343782	-0.97906	0.000917647	0.000211765	0.931565	0.00137666	0.00778606	0.0024685	1	0.0114601	4	4	2	5	7	2	8	7	4	2	7	5.55161	4.87937
ENSMUSG00000002240	4930432K09Rik	chr5	1	88254711	88275411	88253711	88255211	0	0	0	0	0	0	0	0	0	0	0	0	0	0	0	0	0	0	0	0	0	1	1	1	1	1	1	1	1	6	5	4	2	3	5	6	3	2	3	2	8.32742	6.09921
ENSMUSG00000002249	Tead3	chr17	-1	28468616	28487750	28487250	28488750	32	25	64	56	64	47	39	5.75097	3.93854	8.57194	8.75824	9.86789	9.27849	10.7216	4.84476	8.66509	9.95601	0.657786	-0.220455	0.863587	0.146244	0.0834689	0.486498	0.0535625	0.659021	0.277994	0.852448	0.70539	0.960424	0	7	2	1	5	9	8	6	7	8	4	0	8.5389
ENSMUSG00000002250	Ppard	chr17	1	28369711	28438414	28368711	28370211	468	298	397	365	291	223	195	84.108	46.9474	53.1728	57.085	44.8681	44.0235	53.6082	65.5277	55.1289	47.4999	-0.830911	-0.636014	-0.209787	-0.735937	0.00432984	0.0207055	0.590328	0.016725	0.0284193	0.107603	1	0.0863352	12	23	20	16	33	28	18	26	21	19	14	16.6548	28.0564
ENSMUSG00000002257	Def6	chr17	1	28344723	28365553	28343723	28345223	41	19	30	27	26	20	15	7.36843	2.99329	4.0181	4.22272	4.00883	3.94829	4.12371	5.18086	4.12041	4.02694	-0.709676	-0.448719	-0.273983	-0.581951	0.0710505	0.250839	0.595375	0.129964	0.247045	0.590544	1	0.38015	10	11	13	6	10	12	16	7	12	9	3	13.879	13.4183
ENSMUSG00000002265	Peg3	chr7	-1	6656603	6683132	6682632	6684132	27	48	59	79	124	186	50	4.85238	7.562	7.90226	12.3554	19.119	36.7191	13.7457	6.20719	10.1288	23.1946	1.47636	0.798291	0.662499	1.08869	3.03921e-05	0.0131784	0.138849	0.000528202	0.000390698	0.0758586	1	0.00513531	102	153	148	122	145	138	142	99	111	149	86	141.566	186.636
ENSMUSG00000002266	Zim1	chr7	-1	6628154	6649161	6648661	6650161	0	0	0	0	0	1	0	0	0	0	0	0	0.197415	0	0	0	0.0658049	26.0097	26.0017	0	25.9358	1	1	1	0.428571	1	1	1	0.751892	12	20	8	12	15	16	9	13	15	11	4	16.6548	24.3968
ENSMUSG00000002274	Metrn	chr17	-1	25931776	25933931	25933431	25934931	26	31	52	19	27	41	20	4.67266	4.88379	6.96471	2.97155	4.16302	8.094	5.49828	4.77823	4.96813	5.91843	-0.109176	-0.208986	0.082359	-0.158586	0.782909	0.556808	0.921111	0.696638	1	0.903635	1	0.990378	1	3	4	4	5	1	3	5	4	4	6	1.3879	3.65953
ENSMUSG00000002279	Lmf1	chr17	1	25571278	25799771	25570278	25571778	41	20	28	25	44	66	57	7.36843	3.15083	3.75023	3.90993	6.78418	13.0294	15.6701	5.25963	3.83008	11.8279	0.78141	1.16967	-0.403753	0.974129	0.033268	0.0010578	0.414825	0.00375284	0.141355	0.00984251	1	0.0266656	2	3	0	0	0	2	1	3	1	4	0	2.77581	3.65953
ENSMUSG00000002280	Narfl	chr17	1	25910721	25920277	25909721	25911221	158	179	156	143	163	114	91	28.3954	28.1999	20.8941	22.3648	25.1323	22.5053	25.0172	28.2977	21.6295	24.2182	-0.627572	-0.252052	-0.3907	-0.451355	0.0368658	0.372066	0.327208	0.151553	0.153168	0.751307	1	0.41989	0	4	1	3	5	4	4	2	2	0	2	0	4.87937
ENSMUSG00000002289	Angptl4	chr17	-1	33911849	33918488	33917988	33919488	131	278	122	377	53	28	67	23.543	43.7966	16.3403	58.9617	8.17185	5.52761	18.4192	33.6698	37.651	10.7062	-2.15096	-2.25415	0.0821583	-2.19383	1.56952e-11	7.00752e-14	0.841331	9.94781e-11	6.24134e-10	5.0753e-12	1	4.10523e-09	10	11	5	5	8	21	15	18	13	5	5	13.879	13.4183
ENSMUSG00000002290	AC129188.1	chr19	-1	7471991	7473611	7473111	7474611	45	38	47	42	27	25	21	8.0873	5.98658	6.29502	6.56868	4.16302	4.93536	5.77319	7.03694	6.43185	4.95719	-0.909773	-0.815066	-0.11048	-0.858956	0.0140652	0.0219902	0.848634	0.0200377	0.0732465	0.111965	1	0.0996018	13	19	15	11	23	13	13	12	14	12	18	18.0427	23.177
ENSMUSG00000002297	Dbf4	chr5	-1	8396973	8422680	8422180	8423680	115	93	98	76	194	198	125	20.6676	14.6514	13.1258	11.8862	29.912	39.0881	34.3643	17.6595	12.506	34.4548	0.5797	1.03562	-0.470739	0.792115	0.0741725	0.000785568	0.258226	0.00905724	0.254555	0.007651	1	0.0540039	1	0	0	1	1	0	1	1	0	1	0	1.3879	0
ENSMUSG00000002307	Daxx	chr17	1	34046463	34052461	34045463	34046963	174	155	188	115	179	160	116	31.2709	24.4189	25.1801	17.9857	27.5993	31.5863	31.89	27.8449	21.5829	30.3585	-0.266504	0.0594437	-0.340675	-0.111136	0.370398	0.879138	0.399745	0.74705	0.735179	1	1	1	3	2	2	6	2	3	5	3	3	4	2	4.16371	2.43968
ENSMUSG00000002308	Cd320	chr17	1	33980036	33985698	33979036	33980536	29	19	63	21	136	84	60	5.21182	2.99329	8.43801	3.28434	20.9693	16.5828	16.4948	4.10255	5.86117	18.0156	1.77799	1.18188	0.581621	1.44267	2.29386e-06	0.000420737	0.215603	8.52179e-06	3.78276e-05	0.00444845	1	0.000137641	4	5	7	5	7	5	6	2	8	5	0	5.55161	6.09921
ENSMUSG00000002319	Ipo4	chr14	-1	56244237	56256732	56256232	56257732	166	192	220	183	409	354	287	29.8332	30.248	29.4661	28.6207	63.062	69.8848	78.9003	30.0406	29.0434	70.6157	0.821653	0.856738	-0.0504271	0.839551	0.00852817	0.00341356	0.900349	0.00443449	0.0495103	0.0258403	1	0.0305336	18	26	28	16	39	33	30	22	22	28	19	24.9823	31.7159
ENSMUSG00000002320	Tm9sf1	chr14	-1	56254802	56262643	56262143	56263643	198	195	290	273	227	239	170	35.5841	30.7206	38.8416	42.6964	35.0002	47.1821	46.7354	33.1524	40.769	42.9725	-0.0282738	-0.348635	0.304957	-0.197274	0.892005	0.20451	0.439243	0.534426	1	0.515078	1	0.852503	3	3	1	0	3	2	3	1	1	1	1	4.16371	3.65953
ENSMUSG00000002324	Rec8	chr14	1	56236874	56244232	56235874	56237374	22	66	8	13	24	82	80	3.95379	10.3977	1.07149	2.03316	3.70046	16.188	21.9931	7.17577	1.55233	13.9605	0.435058	2.71157	-2.29653	1.19632	0.224686	3.49773e-11	7.61072e-06	0.000372199	0.5414	1.72701e-09	0.00121059	0.00378097	16	8	10	13	13	6	19	12	8	10	16	22.2065	9.75874
ENSMUSG00000002325	Irf9	chr14	1	56222408	56228867	56221408	56222908	299	257	174	157	170	148	135	53.7356	40.4882	23.305	24.5544	26.2116	29.2174	37.1134	47.1119	23.9297	30.8474	-1.00592	-0.062111	-0.959284	-0.606474	0.00069072	0.81153	0.0158071	0.0529637	0.00610379	1	0.386492	0.203966	19	31	33	9	20	21	24	26	22	24	19	26.3702	37.8151
ENSMUSG00000002326	Gmpr2	chr14	1	56291128	56297578	56290128	56291628	66	73	55	78	120	116	60	11.8614	11.5005	7.36652	12.199	18.5023	22.9001	16.4948	11.681	9.78275	19.2991	0.326829	0.582693	-0.270531	0.448289	0.341353	0.0740899	0.528406	0.154781	0.697018	0.266004	1	0.426204	0	2	2	1	0	2	2	3	1	2	2	0	2.43968
ENSMUSG00000002329	Mdp1	chr14	-1	56276731	56279288	56278788	56280288	147	134	203	159	176	130	79	26.4185	21.1106	27.1891	24.8671	27.1367	25.6639	21.7182	23.7646	26.0281	24.8396	-0.31624	-0.47951	0.149044	-0.402344	0.283526	0.0888661	0.714784	0.200941	0.62443	0.304317	1	0.492736	4	10	3	5	10	6	3	4	4	5	4	5.55161	12.1984
ENSMUSG00000002332	Dhrs1	chr14	-1	56357857	56364527	56364027	56365527	210	547	317	268	455	325	273	37.7408	86.1753	42.4579	41.9144	70.1545	64.1597	75.0515	61.958	42.1862	69.7886	-0.291661	0.306314	-0.613751	-0.0226614	0.303499	0.299127	0.115749	0.963806	0.6464	0.652915	0.986434	1	2	3	4	2	4	3	4	5	2	3	2	2.77581	3.65953
ENSMUSG00000002341	Ncan	chr8	-1	72616984	72644772	72644272	72645772	3	2	5	6	1	3	2	0.539154	0.315083	0.669683	0.938383	0.154186	0.592244	0.549828	0.427118	0.804033	0.432086	-0.468584	-1.41213	0.928547	-1.03579	0.774083	0.0621777	0.35802	0.241082	1	0.238646	1	0.558369	9	9	4	5	6	6	5	4	11	7	14	12.4911	10.9786
ENSMUSG00000002342	Tmem161a	chr8	1	72696255	72707580	72695255	72696755	85	89	117	82	127	126	88	15.276	14.0212	15.6706	12.8246	19.5816	24.8742	24.1924	14.6486	14.2476	22.8828	0.238067	0.251274	-0.0286311	0.245617	0.489253	0.428747	0.954579	0.421797	0.83791	0.784774	1	0.751892	9	11	14	7	16	9	12	9	10	11	8	12.4911	13.4183
ENSMUSG00000002343	Armc6	chr8	-1	72744071	72758365	72757865	72759365	50	69	58	56	83	57	34	8.98589	10.8704	7.76832	8.75824	12.7974	11.2526	9.34708	9.92813	8.26328	11.1324	-0.233987	0.0340465	-0.282687	-0.108456	0.453332	1	0.523684	0.752187	0.799967	1	1	1	3	6	3	2	12	7	9	4	6	4	5	4.16371	7.31905
ENSMUSG00000002345	AC124327.3	chr8	1	72663398	72671218	72662398	72663898	85	74	114	105	109	96	52	15.276	11.6581	15.2688	16.4217	16.8063	18.9518	14.2955	13.467	15.8452	16.6845	-0.0690418	-0.334175	0.250883	-0.210881	0.81874	0.247418	0.557541	0.51611	1	0.58584	1	0.833657	4	3	0	1	1	0	4	5	2	1	0	5.55161	3.65953
ENSMUSG00000002346	Slc25a42	chr8	-1	72708239	72736204	72735704	72737204	45	44	69	55	31	52	19	8.0873	6.93183	9.24163	8.60184	4.77976	10.2656	5.22337	7.50957	8.92174	6.75623	-0.546965	-0.823333	0.261433	-0.694766	0.110492	0.0124122	0.565677	0.0456335	0.338521	0.0726971	1	0.183058	0	2	1	1	0	1	1	0	1	1	2	0	2.43968
ENSMUSG00000002365	Snx9	chr17	1	5886917	5931946	5885917	5887417	1072	1226	1406	1159	1058	902	511	192.658	193.146	188.315	181.264	163.129	178.068	140.481	192.902	184.79	160.559	-0.668697	-0.620336	-0.0631772	-0.645	0.0183071	0.0197708	0.870357	0.0325672	0.0903562	0.103752	1	0.143442	61	61	74	56	71	57	62	59	51	60	33	84.6621	74.4104
ENSMUSG00000002372	Ranbp3	chr17	1	56812807	56851184	56811807	56813307	318	265	288	245	424	281	205	57.1503	41.7485	38.5738	38.3173	65.3748	55.4735	56.3574	49.4494	38.4455	59.0686	-0.120804	0.205724	-0.341129	0.0332458	0.653009	0.494268	0.384854	0.893748	0.978128	0.86096	1	1	8	9	3	5	8	7	8	9	11	4	5	11.1032	10.9786
ENSMUSG00000002379	Ndufa11	chr17	1	56857206	56861560	56856206	56857706	302	300	382	272	311	238	174	54.2748	47.2625	51.1638	42.54	47.9518	46.9847	47.835	50.7686	46.8519	47.5905	-0.487714	-0.400373	-0.101925	-0.444737	0.0919865	0.141817	0.79867	0.149179	0.298148	0.417982	1	0.414915	3	7	1	0	3	6	1	3	10	1	3	4.16371	8.5389
ENSMUSG00000002384	Bmp8b	chr4	1	122782408	122809342	122781408	122782908	20	65	26	6	109	81	49	3.59436	10.2402	3.48235	0.938383	16.8063	15.9906	13.4708	6.91728	2.21037	15.4225	0.701393	2.3455	-1.6639	1.31817	0.0546883	8.05886e-10	0.00067555	7.99878e-05	0.204024	3.04564e-08	0.0494983	0.000998636	11	23	17	6	15	14	42	11	10	7	10	15.2669	28.0564
ENSMUSG00000002393	Nr2f6	chr8	-1	73898022	73905859	73905359	73906859	340	435	475	328	933	534	356	61.1041	68.5306	63.6199	51.2983	143.855	105.419	97.8694	64.8173	57.4591	115.715	0.431922	0.595607	-0.178222	0.510964	0.161041	0.0384891	0.646704	0.07769	0.43502	0.168964	1	0.27043	2	5	2	0	1	6	3	3	2	6	3	2.77581	6.09921
ENSMUSG00000002395	Use1	chr8	1	73890841	73893631	73889841	73891341	336	421	517	429	551	372	222	60.3852	66.325	69.2452	67.0944	84.9564	73.4382	61.0309	63.3551	68.1698	73.1418	-0.196886	-0.309296	0.0976447	-0.255351	0.478705	0.246904	0.805065	0.408893	0.826917	0.584732	1	0.751892	2	3	3	3	2	2	6	5	3	5	4	2.77581	3.65953
ENSMUSG00000002396	Ocel1	chr8	1	73895197	73903260	73894197	73895697	49	48	71	60	67	27	31	8.80618	7.562	9.5095	9.38383	10.3304	5.33019	8.52233	8.18409	9.44667	8.06099	-0.399338	-0.631409	0.217724	-0.52424	0.236664	0.0502396	0.652775	0.127867	0.559526	0.204308	1	0.375727	7	5	12	10	8	9	14	7	3	8	3	9.71532	6.09921
ENSMUSG00000002409	Dyrk1b	chr7	1	28964502	28972310	28963502	28965002	39	9	29	42	41	26	32	7.009	1.41787	3.88416	6.56868	6.32162	5.13278	8.79725	4.21344	5.22642	6.75055	0.341439	-0.0534019	0.382708	0.131467	0.410397	0.920041	0.456625	0.670461	0.747832	1	1	0.966206	2	3	1	3	6	6	3	5	1	4	3	2.77581	3.65953
ENSMUSG00000002413	Braf	chr6	-1	39557807	39675462	39674962	39676462	126	108	142	129	121	120	95	22.6445	17.0145	19.019	20.1752	18.6565	23.6897	26.1168	19.8295	19.5971	22.821	-0.193028	-0.209362	0.00088561	-0.199591	0.522217	0.469058	1	0.553277	0.852135	0.831382	1	0.870474	2	4	12	3	7	6	5	3	3	7	2	2.77581	4.87937
ENSMUSG00000002416	Ndufb2	chr6	1	39542573	39553381	39541573	39543073	203	208	192	178	232	123	112	36.4827	32.7687	25.7158	27.8387	35.7711	24.282	30.7904	34.6257	26.7773	30.2812	-0.583226	-0.231311	-0.366763	-0.41811	0.0486947	0.40785	0.354173	0.181636	0.188508	0.761214	1	0.46594	22	15	22	8	20	21	17	17	20	16	19	30.5339	18.2976
ENSMUSG00000002428	Hltf	chr3	1	19957811	20018376	19956811	19958311	138	119	162	108	131	107	108	24.8011	18.7474	21.6977	16.8909	20.1983	21.1234	29.6907	21.7743	19.2943	23.6708	-0.277516	-0.145319	-0.147662	-0.209873	0.363895	0.618458	0.721035	0.531365	0.725308	0.96052	1	0.849151	2	3	1	1	3	1	1	0	0	1	0	2.77581	3.65953
ENSMUSG00000002455	Prpf6	chr2	1	181326573	181390365	181325573	181327073	175	168	189	156	221	242	153	31.4506	26.467	25.314	24.398	34.0751	47.7743	42.0618	28.9588	24.856	41.3037	0.113459	0.306379	-0.208001	0.207587	0.746261	0.310366	0.610982	0.47423	1	0.669481	1	0.806914	7	10	2	7	7	6	6	9	8	4	4	9.71532	12.1984
ENSMUSG00000002458	Rgs19	chr2	-1	181423124	181428682	181428182	181429682	70	26	30	30	64	54	31	12.5803	4.09608	4.0181	4.69191	9.86789	10.6604	8.52233	8.33817	4.35501	9.68354	-0.108109	0.749981	-0.870094	0.263628	0.743161	0.0364571	0.0649256	0.430195	1	0.162138	0.772224	0.753412	6	11	8	8	6	4	3	3	7	4	5	8.32742	13.4183
ENSMUSG00000002459	Rgs20	chr1	-1	4899657	5060366	5059866	5061366	1	1	5	2	2	1	0	0.179718	0.157542	0.669683	0.312794	0.308372	0.197415	0	0.16863	0.491239	0.168595	-0.165219	-1.77093	1.59057	-1.22727	1	0.115067	0.212097	0.281454	1	0.360897	1	0.605919	5	4	3	2	2	4	3	2	3	2	1	6.93952	4.87937
ENSMUSG00000002475	Abhd3	chr18	-1	10644409	10706769	10706269	10707769	223	157	123	184	57	38	33	40.0771	24.734	16.4742	28.7771	8.78859	7.50175	9.07216	32.4056	22.6256	8.45417	-2.30789	-1.82243	-0.500548	-2.0847	4.20056e-13	2.24734e-09	0.211077	8.53872e-10	2.07404e-11	7.95495e-08	1	2.99296e-08	2	2	0	1	0	2	2	1	0	1	0	2.77581	2.43968
ENSMUSG00000002477	Snrpd1	chr18	1	10617865	10627968	10616865	10618365	66	73	90	65	117	110	67	11.8614	11.5005	12.0543	10.1658	18.0397	21.7156	18.4192	11.681	11.1101	19.3915	0.32905	0.379217	-0.0654021	0.35376	0.342293	0.243774	0.887025	0.257543	0.698141	0.579286	1	0.585016	1	1	2	1	3	0	0	2	3	3	0	1.3879	1.21984
ENSMUSG00000002486	Tchp	chr5	1	115157769	115172336	115156769	115158269	16	7	20	6	26	29	15	2.87549	1.10279	2.67873	0.938383	4.00883	5.72502	4.12371	1.98914	1.80856	4.61919	0.868269	0.892884	-0.0397899	0.882844	0.0567404	0.0407913	1	0.0245974	0.209578	0.176357	1	0.116991	6	13	8	8	9	7	13	9	4	2	4	8.32742	15.8579
ENSMUSG00000002489	Tiam1	chr16	-1	89787356	89980325	89979825	89981325	67	46	100	85	199	190	166	12.0411	7.24691	13.3937	13.2938	30.683	37.5088	45.6357	9.64401	13.3437	37.9425	1.59494	1.07653	0.503572	1.31163	2.32922e-06	0.000454226	0.233578	1.67344e-05	3.83603e-05	0.00474662	1	0.000250787	54	89	83	74	96	81	76	74	62	83	52	74.9468	108.566
ENSMUSG00000002496	Tsc2	chr17	-1	24732882	24769574	24769074	24770574	264	179	223	281	277	221	237	47.4455	28.1999	29.8679	43.9476	42.7095	43.6286	65.1546	37.8227	36.9077	50.4976	0.038765	0.0327191	-0.00962799	0.0371504	0.92572	0.938852	0.987553	0.879631	1	1	1	1	2	3	1	0	1	8	4	4	3	2	1	2.77581	3.65953
ENSMUSG00000002500	Rpl3l	chr17	1	24869630	24873090	24868630	24870130	0	0	0	0	1	0	1	0	0	0	0	0.154186	0	0.274914	0	0	0.143033	27.0116	27.0034	0	26.9386	0.524532	0.523987	1	0.186083	0.852135	0.867718	1	0.46594	22	25	27	12	32	31	29	21	23	27	23	30.5339	30.4961
ENSMUSG00000002504	Slc9a3r2	chr17	-1	24776233	24787250	24786750	24788250	69	122	95	81	184	141	63	12.4005	19.2201	12.724	12.6682	28.3702	27.8355	17.3196	15.8103	12.6961	24.5084	0.213957	0.547349	-0.348393	0.369004	0.547135	0.0790278	0.400881	0.228404	0.878199	0.277858	1	0.537949	6	12	10	8	12	19	6	9	13	16	5	8.32742	14.6381
ENSMUSG00000002524	Puf60	chr15	-1	75900624	75911342	75910842	75912342	486	499	605	526	855	685	491	87.3429	78.6133	81.0317	82.2649	131.829	135.229	134.983	82.9781	81.6483	134.014	0.293388	0.296087	-0.01769	0.294663	0.341879	0.302981	0.966027	0.303236	0.697581	0.658353	1	0.638002	5	8	3	5	7	4	7	7	4	3	2	6.93952	9.75874
ENSMUSG00000002546	Golga2	chr2	1	32142904	32163441	32141904	32143404	295	209	354	269	328	303	229	53.0168	32.9262	47.4136	42.0708	50.5729	59.8166	62.9553	42.9715	44.7422	57.7816	0.0512259	-0.0587454	0.095393	-0.00440076	0.893367	0.810011	0.811009	0.987996	1	1	1	1	12	16	12	12	13	20	12	11	9	11	12	16.6548	19.5175
ENSMUSG00000002550	Uck1	chr2	-1	32110522	32115679	32115179	32116679	77	83	84	85	105	87	50	13.8383	13.076	11.2507	13.2938	16.1895	17.1751	13.7457	13.4571	12.2722	15.7034	-0.169705	-0.0492872	-0.135068	-0.112393	0.571883	0.864813	0.750151	0.740252	0.896263	1	1	1	14	14	13	6	16	14	12	16	12	11	7	19.4306	17.0778
ENSMUSG00000002565	Scin	chr12	-1	40786356	40860815	40860315	40861815	1164	519	1257	1527	336	112	170	209.192	81.7641	168.358	238.818	51.8064	22.1104	46.7354	145.478	203.588	40.2174	-2.18545	-2.74188	0.541268	-2.49078	9.19006e-14	5.9854e-23	0.158564	1.69703e-14	4.99923e-12	1.65302e-20	1	1.25073e-12	4	11	12	11	12	9	8	6	11	11	8	5.55161	13.4183
ENSMUSG00000002578	Ikzf4	chr10	-1	128067899	128083049	128082549	128084049	5	2	8	8	7	11	11	0.898589	0.315083	1.07149	1.25118	1.0793	2.17156	3.02405	0.606836	1.16134	2.09164	1.34517	0.343301	0.985481	0.747658	0.0266721	0.610509	0.28922	0.137905	0.120713	0.951818	1	0.39614	15	22	11	19	8	33	22	17	30	14	9	20.8186	26.8365
ENSMUSG00000002580	1810046J19Rik	chr11	-1	98299022	98300305	98299805	98301305	232	278	203	235	279	250	167	41.6945	43.7966	27.1891	36.7533	43.0178	49.3536	45.9106	42.7456	31.9712	46.094	-0.301953	0.11561	-0.433162	-0.107728	0.294777	0.71966	0.272336	0.746436	0.635744	1	1	1	19	16	17	17	31	16	15	17	15	13	6	26.3702	19.5175
ENSMUSG00000002588	Pon1	chr6	-1	5118105	5143824	5143324	5144824	0	1	2	0	0	0	0	0	0.157542	0.267873	0	0	0	0	0.0787708	0.133937	0	-26.7528	-27.5434	0.782124	-27.1577	0.4	0.161994	1	0.272535	0.739013	0.440074	1	0.593685	26	18	28	23	42	41	28	21	32	37	11	36.0855	21.9572
ENSMUSG00000002602	Axl	chr7	-1	26542292	26573724	26573224	26574724	165	153	362	288	282	336	238	29.6534	24.1039	48.4851	45.0424	43.4804	66.3313	65.4295	26.8787	46.7637	58.4137	0.719126	-0.110814	0.814855	0.244607	0.0221232	0.674063	0.0394145	0.396346	0.104787	1	0.600236	0.751892	9	8	16	7	8	14	9	12	14	9	7	12.4911	9.75874
ENSMUSG00000002603	Tgfb1	chr7	1	26472574	26490095	26471574	26473074	33	12	44	31	49	54	58	5.93069	1.8905	5.89321	4.84831	7.5551	10.6604	15.945	3.91059	5.37076	11.3868	1.16826	0.61883	0.534282	0.870483	0.00215192	0.066955	0.286294	0.00773828	0.0160291	0.248062	1	0.0477482	8	8	11	4	6	12	3	7	5	5	3	11.1032	9.75874
ENSMUSG00000002608	Ccdc97	chr7	-1	26496125	26504107	26503607	26505107	156	140	193	166	233	236	129	28.036	22.0558	25.8498	25.9619	35.9253	46.5898	35.4639	25.0459	25.9058	39.3263	0.262962	0.183371	0.0648703	0.221875	0.421882	0.561502	0.875633	0.452339	0.763378	0.908028	1	0.778964	7	27	15	6	19	18	20	10	15	20	16	9.71532	32.9357
ENSMUSG00000002617	Zfp40	chr17	-1	23310836	23330219	23329719	23331219	8	10	8	8	16	11	7	1.43774	1.57542	1.07149	1.25118	2.46697	2.17156	1.9244	1.50658	1.16134	2.18764	0.160496	0.530939	-0.384874	0.337632	0.815508	0.461745	0.684226	0.566802	1	0.823311	1	0.883074	8	10	3	12	5	6	6	4	8	4	4	11.1032	12.1984
ENSMUSG00000002625	Akap8l	chr17	-1	32458370	32483746	32483246	32484746	60	26	24	36	50	48	36	10.7831	4.09608	3.21448	5.6303	7.70929	9.4759	9.8969	7.43958	4.42239	9.02736	-0.075027	0.619152	-0.707028	0.238416	0.81344	0.0929744	0.133152	0.474224	1	0.312301	1	0.806914	1	7	5	4	11	6	3	6	5	2	2	1.3879	8.5389
ENSMUSG00000002633	Shh	chr5	-1	28783355	28793641	28793141	28794641	2	0	0	1	12	1	1	0.359436	0	0	0.156397	1.85023	0.197415	0.274914	0.179718	0.0781986	0.774186	2.03084	3.22826	-1.20679	2.53144	0.0733804	0.0169981	1	0.00672627	0.252168	0.0927076	1	0.0426557	2	6	10	3	9	11	10	8	6	5	5	2.77581	7.31905
ENSMUSG00000002635	Pdcd2l	chr7	-1	34969518	34981680	34981180	34982680	43	44	62	55	64	39	39	7.72787	6.93183	8.30407	8.60184	9.86789	7.69917	10.7216	7.32985	8.45296	9.42957	-0.0355742	-0.262888	0.211858	-0.154885	0.878725	0.388238	0.643952	0.677434	1	0.755303	1	0.97295	2	1	1	1	1	4	3	3	1	0	1	2.77581	1.21984
ENSMUSG00000002658	Gtf2f1	chr17	-1	57142828	57150841	57150341	57151841	170	227	211	238	274	288	258	30.552	35.7619	28.2606	37.2225	42.2469	56.8554	70.9278	33.157	32.7416	56.6767	0.343541	0.366766	-0.0394845	0.356295	0.274731	0.215378	0.924069	0.221616	0.618187	0.533026	1	0.52723	4	14	4	6	9	11	8	9	5	5	6	5.55161	17.0778
ENSMUSG00000002660	Clpp	chr17	1	57129748	57135610	57128748	57130248	167	173	190	162	353	251	182	30.0129	27.2547	25.448	25.3363	54.4276	49.5511	50.0344	28.6338	25.3922	51.3377	0.447288	0.599913	-0.167555	0.521497	0.158194	0.0426166	0.680769	0.0771718	0.43502	0.182119	1	0.269263	3	8	2	1	2	3	2	2	2	3	1	4.16371	9.75874
ENSMUSG00000002661	Alkbh7	chr17	1	57136762	57138745	57135762	57137262	87	92	95	85	94	73	30	15.6355	14.4938	12.724	13.2938	14.4935	14.4113	8.24742	15.0646	13.0089	12.3841	-0.655914	-0.460834	-0.20855	-0.566333	0.0354288	0.115532	0.624225	0.0802498	0.148424	0.361904	1	0.274067	5	4	2	1	2	5	1	9	4	0	1	6.93952	4.87937
ENSMUSG00000002664	Pspn	chr17	-1	57138880	57139441	57138941	57140441	0	0	0	0	0	0	1	0	0	0	0	0	0	0.274914	0	0	0.091638	26.016	26.0072	0	25.945	1	1	1	0.428571	1	1	1	0.751892	13	16	20	7	9	11	14	14	15	14	11	18.0427	19.5175
ENSMUSG00000002668	Dennd1c	chr17	-1	57205479	57217933	57217433	57218933	23	10	7	6	8	8	5	4.13351	1.57542	0.937556	0.938383	1.23349	1.57932	1.37457	2.85446	0.93797	1.39579	-1.38404	0.148858	-1.54598	-0.785187	0.00577404	1	0.0142223	0.102576	0.0360082	1	0.360561	0.321519	8	7	18	19	19	17	10	17	11	13	14	11.1032	8.5389
ENSMUSG00000002679	Med6	chr12	-1	82674817	82695993	82695493	82696993	60	54	43	57	75	54	49	10.7831	8.50725	5.75928	8.91464	11.5639	10.6604	13.4708	9.64516	7.33696	11.8984	-0.0908723	0.287139	-0.392942	0.0889755	0.757137	0.419376	0.378624	0.781928	1	0.776581	1	1	3	5	1	4	4	9	6	3	7	6	4	4.16371	6.09921
ENSMUSG00000002688	Prkd1	chr12	-1	51442708	51750090	51749590	51751090	10	6	11	27	18	20	15	1.79718	0.94525	1.4733	4.22272	2.77534	3.94829	4.12371	1.37121	2.84801	3.61578	1.00543	-0.0621815	1.05472	0.360798	0.0518493	0.935905	0.0703304	0.373709	0.197376	1	0.800807	0.728649	6	8	1	1	3	2	1	5	2	2	1	8.32742	9.75874
ENSMUSG00000002699	Lcp2	chr11	1	33946920	33992295	33945920	33947420	114	63	74	73	41	26	20	20.4878	9.92512	9.91131	11.417	6.32162	5.13278	5.49828	15.2065	10.6642	5.65089	-1.76947	-1.3165	-0.466259	-1.56065	2.08032e-07	6.34459e-05	0.268451	8.28091e-06	4.19941e-06	0.000860045	1	0.000134182	5	13	9	10	9	8	7	9	7	11	3	6.93952	15.8579
ENSMUSG00000002718	Cse1l	chr2	1	166731559	166771889	166730559	166732059	406	399	338	282	607	560	396	72.9655	62.8591	45.2706	44.104	93.5908	110.552	108.866	67.9123	44.6873	104.336	0.221375	0.800043	-0.593638	0.482777	0.480766	0.00556751	0.127474	0.096072	0.828818	0.03861	1	0.308876	2	12	12	7	16	11	14	4	4	7	6	2.77581	14.6381
ENSMUSG00000002728	Nat5	chr2	1	145727835	145742161	145726835	145728335	64	77	56	72	103	50	61	11.5019	12.1307	7.50045	11.2606	15.8811	9.87073	16.7698	11.8163	9.38052	14.1739	-0.145862	0.189331	-0.350737	0.0138891	0.638494	0.591282	0.41446	0.954259	0.965209	0.93299	1	1	9	4	9	9	14	6	2	1	2	8	6	12.4911	4.87937
ENSMUSG00000002731	Prkra	chr2	-1	76467955	76486072	76485572	76487072	161	159	115	157	168	140	131	28.9346	25.0491	15.4027	24.5544	25.9032	27.638	36.0137	26.9918	19.9785	29.8517	-0.259366	0.163415	-0.438738	-0.0609919	0.381725	0.602679	0.27809	0.867	0.739013	0.944768	1	1	2	2	2	2	0	7	1	3	2	3	2	2.77581	2.43968
ENSMUSG00000002732	Fkbp7	chr2	-1	76501101	76511142	76510642	76512142	17	7	16	14	17	12	3	3.0552	1.10279	2.14299	2.18956	2.62116	2.36897	0.824742	2.079	2.16627	1.93829	-0.353224	-0.481964	0.118729	-0.431252	0.431964	0.233546	0.922327	0.324415	0.772842	0.564373	1	0.667373	7	7	7	8	6	9	7	7	3	9	5	9.71532	8.5389
ENSMUSG00000002733	Plekha3	chr2	1	76513338	76534885	76512338	76513838	161	150	165	176	195	132	110	28.9346	23.6312	22.0995	27.5259	30.0662	26.0587	30.2405	26.2829	24.8127	28.7885	-0.257704	-0.196813	-0.0760262	-0.227726	0.375081	0.473169	0.849485	0.472702	0.739013	0.836089	1	0.805338	12	13	10	10	18	11	7	9	7	6	10	16.6548	15.8579
ENSMUSG00000002741	Ykt6	chr11	1	5855696	5867783	5854696	5856196	325	395	512	425	528	624	422	58.4083	62.2289	68.5756	66.4688	81.4101	123.187	116.014	60.3186	67.5222	106.87	0.406325	0.234081	0.15702	0.317771	0.186433	0.419345	0.689816	0.268504	0.474714	0.776581	1	0.593685	4	6	4	4	8	7	3	6	2	8	5	5.55161	7.31905
ENSMUSG00000002748	Baz1b	chr5	1	135663134	135721999	135662134	135663634	459	349	583	492	655	600	407	82.4905	54.982	78.0851	76.9474	100.992	118.449	111.89	68.7363	77.5162	110.443	0.306037	0.0888715	0.20246	0.193227	0.322262	0.777843	0.603924	0.494196	0.670176	1	1	0.829114	1	4	0	1	3	0	2	1	3	2	2	1.3879	4.87937
ENSMUSG00000002763	Pex6	chr17	1	46848412	46862490	46847412	46848912	190	179	131	179	242	137	141	34.1464	28.1999	17.5457	27.9951	37.313	27.0458	38.7629	31.1732	22.7704	34.3739	-0.24932	0.189424	-0.454229	-0.0455765	0.393426	0.54273	0.257859	0.909395	0.739013	0.888592	1	1	19	22	22	17	24	23	22	19	14	28	11	26.3702	26.8365
ENSMUSG00000002767	Mrpl2	chr17	1	46783178	46787088	46782178	46783678	154	185	209	191	291	253	163	27.6766	29.1452	27.9928	29.8719	44.8681	49.9459	44.811	28.4109	28.9323	46.5416	0.303189	0.268967	0.0189654	0.285429	0.344973	0.371085	0.968344	0.328558	0.701444	0.750423	1	0.669561	0	3	2	0	2	2	1	3	2	4	1	0	3.65953
ENSMUSG00000002768	Mea1	chr17	1	46818073	46820049	46817073	46818573	179	193	245	250	237	250	178	32.1695	30.4055	32.8145	39.0993	36.542	49.3536	48.9347	31.2875	35.9569	44.9435	0.11332	-0.1005	0.198188	0.00257154	0.742935	0.693266	0.620103	0.969236	1	1	1	1	9	19	4	8	9	14	10	10	14	6	5	12.4911	23.177
ENSMUSG00000002769	Gnmt	chr17	-1	46862613	46866117	46865617	46867117	5	3	0	5	3	3	5	0.898589	0.472625	0	0.781986	0.462557	0.592244	1.37457	0.685607	0.390993	0.80979	-0.261722	0.603794	-0.879116	0.136224	0.833356	0.49267	0.47388	0.853966	1	0.859012	1	1	46	60	46	44	42	67	57	36	61	47	55	63.8436	73.1905
ENSMUSG00000002771	Grin2d	chr7	-1	53087253	53126298	53125798	53127298	2	3	4	3	7	16	3	0.359436	0.472625	0.535747	0.469191	1.0793	3.15863	0.824742	0.41603	0.502469	1.68756	1.6301	1.34509	0.269873	1.46988	0.0269563	0.0571072	1	0.0135746	0.121693	0.223485	1	0.0744034	7	10	3	4	10	10	6	11	6	4	3	9.71532	12.1984
ENSMUSG00000002778	Kdelr1	chr7	1	53128142	53139101	53127142	53128642	1011	1430	1138	1076	1143	896	683	181.695	225.284	152.42	168.283	176.234	176.883	187.766	203.49	160.352	180.295	-0.597523	-0.248143	-0.364754	-0.433269	0.0346208	0.343787	0.341034	0.151676	0.145768	0.71435	1	0.42011	33	40	33	43	50	52	31	32	32	36	24	45.8008	48.7937
ENSMUSG00000002781	Tmem143	chr7	1	53152311	53172783	53151311	53152811	100	125	134	103	106	93	83	17.9718	19.6927	17.9475	16.1089	16.3437	18.3596	22.8179	18.8322	17.0282	19.1737	-0.39764	-0.263883	-0.149864	-0.32976	0.203334	0.370264	0.721444	0.312906	0.50466	0.749415	1	0.653122	20	35	28	22	36	35	22	22	23	41	25	27.7581	42.6945
ENSMUSG00000002791	CT033797.1	chr17	-1	32213028	32237231	32236731	32238231	0	0	0	0	1	0	0	0	0	0	0	0.154186	0	0	0	0	0.0513953	26.005	25.9975	0	25.929	1	1	1	0.428571	1	1	1	0.751892	1	10	11	7	14	16	8	6	7	10	4	1.3879	12.1984
ENSMUSG00000002797	Ggct	chr6	-1	54932574	54942944	54942444	54943944	16	16	8	9	8	18	13	2.87549	2.52067	1.07149	1.40757	1.23349	3.55346	3.57388	2.69808	1.23953	2.78694	-0.420995	0.685598	-1.12407	0.0573024	0.409144	0.14724	0.0745192	0.817158	0.746703	0.428639	0.809017	1	4	6	5	7	7	4	6	4	3	5	3	5.55161	7.31905
ENSMUSG00000002799	Jag2	chr12	-1	114146801	114167706	114167206	114168706	5	10	20	25	126	97	70	0.898589	1.57542	2.67873	3.90993	19.4274	19.1492	19.244	1.237	3.29433	19.2735	3.53236	2.14615	1.37036	2.6551	4.90383e-15	3.4683e-09	0.0246293	2.53729e-14	3.17637e-13	1.18592e-07	0.482826	1.81157e-12	4	2	2	1	3	5	0	1	1	1	2	5.55161	2.43968
ENSMUSG00000002803	Btbd6	chr12	1	114214774	114217141	114213774	114215274	52	72	80	96	98	63	44	9.34533	11.343	10.7149	15.0141	15.1102	12.4371	12.0962	10.3442	12.8645	13.2145	-0.0513139	-0.356065	0.289678	-0.216693	0.843794	0.219608	0.498156	0.526125	1	0.539933	1	0.844726	13	7	9	9	8	6	8	1	6	5	5	18.0427	8.5389
ENSMUSG00000002804	Nudt14	chr12	-1	114172943	114180335	114179835	114181335	104	106	149	97	261	218	116	18.6907	16.6994	19.9566	15.1705	40.2425	43.0364	31.89	17.695	17.5635	38.3896	0.727015	0.707921	0.00458579	0.716208	0.0246906	0.0192526	1	0.0173525	0.113795	0.101851	1	0.0888194	7	4	7	4	6	8	9	3	4	5	7	9.71532	4.87937
ENSMUSG00000002808	Epdr1	chr13	-1	19683587	19711667	19711167	19712667	21	18	14	10	35	31	20	3.77408	2.83575	1.87511	1.56397	5.3965	6.11985	5.49828	3.30491	1.71954	5.67155	0.396258	1.29602	-0.914839	0.791183	0.34649	0.00293014	0.098315	0.0364932	0.703563	0.0227145	0.905406	0.154881	4	4	2	4	10	6	8	3	8	7	5	5.55161	4.87937
ENSMUSG00000002812	Flii	chr11	-1	60527625	60540765	60540265	60541765	987	695	1177	996	960	852	594	177.382	109.491	157.643	155.772	148.018	168.197	163.299	143.436	156.707	159.838	-0.215883	-0.392931	0.162369	-0.307158	0.434491	0.137395	0.672016	0.312862	0.775816	0.407963	1	0.653114	0	5	2	1	2	5	1	3	5	1	0	0	6.09921
ENSMUSG00000002814	Top3a	chr11	-1	60553560	60590867	60590367	60591867	61	40	75	51	102	106	59	10.9628	6.30166	10.0452	7.97626	15.727	20.9259	16.2199	8.63223	9.01075	17.6243	0.662262	0.540771	0.107347	0.599472	0.0584655	0.0942078	0.832503	0.0570445	0.214411	0.315768	1	0.215003	3	9	7	7	10	8	4	5	4	8	3	4.16371	10.9786
ENSMUSG00000002820	Atg4d	chr9	1	21069752	21078189	21068752	21070252	395	411	467	370	426	303	204	70.9886	64.7496	62.5484	57.8669	65.6832	59.8166	56.0825	67.8691	60.2077	60.5274	-0.559188	-0.408299	-0.165519	-0.486174	0.0522976	0.130656	0.672607	0.112035	0.198122	0.395719	1	0.341707	1	11	2	2	5	10	4	2	4	5	3	1.3879	13.4183
ENSMUSG00000002825	Qtrt1	chr9	1	21216289	21224721	21215289	21216789	77	64	74	60	209	171	130	13.8383	10.0827	9.91131	9.38383	32.2248	33.7579	35.7388	11.9605	9.64757	33.9072	1.11837	1.38982	-0.286348	1.24974	0.000778086	1.02582e-05	0.51339	4.85424e-05	0.00675003	0.000173961	1	0.000642408	0	3	5	4	7	0	5	10	2	3	7	0	3.65953
ENSMUSG00000002831	Plin4	chr17	-1	56240017	56249011	56248511	56250011	124	104	88	116	14	7	15	22.285	16.3843	11.7864	18.1421	2.1586	1.3819	4.12371	19.3347	14.9642	2.55474	-3.37326	-3.02918	-0.361605	-3.20119	2.14197e-19	3.49847e-17	0.38427	4.48634e-16	2.50381e-17	4.20686e-15	1	3.91496e-14	8	16	15	8	16	28	9	11	12	10	9	11.1032	19.5175
ENSMUSG00000002833	Hdgfrp2	chr17	1	56219080	56240019	56218080	56219580	49	36	66	51	76	73	55	8.80618	5.6715	8.83982	7.97626	11.7181	14.4113	15.1203	7.23884	8.40804	13.7499	0.540894	0.276378	0.24948	0.402605	0.129613	0.403907	0.590715	0.204827	0.381566	0.757367	1	0.497942	5	10	13	3	1	6	5	6	6	6	3	6.93952	12.1984
ENSMUSG00000002835	Chaf1a	chr17	1	56179839	56207449	56178839	56180339	47	37	73	43	85	86	88	8.44674	5.82904	9.77737	6.72508	13.1058	16.9777	24.1924	7.13789	8.25123	18.092	0.938476	0.675369	0.246748	0.804143	0.0074956	0.0371285	0.587372	0.0107738	0.0446397	0.164396	1	0.0618614	1	1	1	1	0	1	3	1	2	0	1	1.3879	1.21984
ENSMUSG00000002844	Adprh	chr16	-1	38445488	38452738	38452238	38453738	64	52	71	96	84	65	87	11.5019	8.19216	9.5095	15.0141	12.9516	12.8319	23.9175	9.84705	12.2618	16.567	0.342865	0.00093601	0.325443	0.165028	0.325256	1	0.45943	0.569981	0.67498	1	1	0.886597	2	3	2	2	3	0	4	1	4	1	1	2.77581	3.65953
ENSMUSG00000002845	Tmem39a	chr16	1	38562972	38591497	38561972	38563472	194	249	160	144	211	169	145	34.8653	39.2279	21.4299	22.5212	32.5332	33.3631	39.8625	37.0466	21.9755	35.2529	-0.490948	0.25871	-0.765295	-0.161863	0.0980258	0.397319	0.0554198	0.615612	0.310471	0.755303	0.714175	0.926274	8	4	5	5	4	7	4	5	6	7	2	11.1032	4.87937
ENSMUSG00000002846	4930455C21Rik	chr16	-1	38498429	38522747	38522247	38523747	104	103	118	107	114	101	80	18.6907	16.2268	15.8045	16.7345	17.5772	19.9389	21.9931	17.4587	16.2695	19.8364	-0.218094	-0.139227	-0.094368	-0.177828	0.482097	0.626761	0.830077	0.600325	0.830378	0.968611	1	0.910139	1	2	0	0	0	0	2	2	0	2	0	1.3879	2.43968
ENSMUSG00000002847	Pla1a	chr16	-1	38396205	38433225	38432725	38434225	6	4	12	11	7	19	14	1.07831	0.630166	1.60724	1.72037	1.0793	3.75088	3.8488	0.854237	1.6638	2.89299	1.30312	0.293955	0.991562	0.703852	0.024607	0.537354	0.199558	0.106814	0.113493	0.882434	1	0.331331	22	20	21	16	27	17	18	17	13	24	13	30.5339	24.3968
ENSMUSG00000002870	Mcm2	chr6	-1	88833469	88848694	88848194	88849694	288	278	409	295	665	592	467	51.7587	43.7966	54.7801	46.1372	102.534	116.869	128.385	47.7777	50.4586	115.929	0.880874	0.771686	0.0944471	0.825413	0.00428768	0.00730126	0.813453	0.00464233	0.0282607	0.0478439	1	0.0317213	4	13	9	3	10	12	10	9	3	7	11	5.55161	15.8579
ENSMUSG00000002871	Tpra1	chr6	1	88852245	88862232	88851245	88852745	178	166	151	160	274	162	143	31.9898	26.1519	20.2244	25.0235	42.2469	31.9812	39.3127	29.0708	22.624	37.8469	-0.00570406	0.333878	-0.354606	0.154488	0.947723	0.270945	0.375162	0.598421	1	0.622104	1	0.908786	2	2	5	1	3	1	0	2	2	3	0	2.77581	2.43968
ENSMUSG00000002881	Nab1	chr1	-1	52514737	52557204	52556704	52558204	236	264	216	207	284	229	175	42.4134	41.591	28.9303	32.3742	43.7888	45.2079	48.11	42.0022	30.6523	45.7022	-0.284169	0.158484	-0.457992	-0.0788498	0.320257	0.609873	0.246109	0.816505	0.667721	0.951536	1	1	0	1	0	3	0	0	0	0	1	2	0	0	1.21984
ENSMUSG00000002885	Cd97	chr8	-1	86247150	86265225	86264725	86266225	199	113	186	224	223	197	216	35.7639	17.8022	24.9122	35.033	34.3834	38.8907	59.3814	26.783	29.9726	44.2185	0.352762	0.135958	0.201347	0.24198	0.264211	0.654225	0.616789	0.405359	0.604528	0.990556	1	0.751892	39	51	45	37	49	50	36	28	35	39	23	54.1282	62.212
ENSMUSG00000002897	Il17ra	chr6	1	120413265	120433744	120412265	120413765	222	165	190	163	172	111	100	39.8974	25.9944	25.448	25.4927	26.52	21.913	27.4914	32.9459	25.4703	25.3081	-0.754064	-0.427613	-0.341146	-0.599101	0.0119773	0.132801	0.394512	0.0564368	0.0647342	0.399947	1	0.213546	13	18	15	6	13	12	9	18	13	11	7	18.0427	21.9572
ENSMUSG00000002900	Lamb1-1	chr12	1	31950159	32014504	31949159	31950659	311	300	622	614	870	1028	696	55.8923	47.2625	83.3086	96.0279	134.142	202.942	191.34	51.5774	89.6682	176.141	1.37066	0.550681	0.804649	0.902559	1.07968e-05	0.0524879	0.0389406	0.00185112	0.000153824	0.210858	0.600236	0.0146758	0	4	0	4	3	5	3	8	2	1	3	0	4.87937
ENSMUSG00000002908	Kcnn1	chr8	-1	73365948	73380876	73380376	73381876	4	3	3	10	4	5	3	0.718871	0.472625	0.40181	1.56397	0.616743	0.987073	0.824742	0.595748	0.982891	0.809519	0.0402206	-0.664279	0.692035	-0.371566	1	0.269972	0.564862	0.644196	1	0.620706	1	0.948731	10	17	13	6	14	16	15	11	12	17	9	13.879	20.7373
ENSMUSG00000002910	Arrdc2	chr8	-1	73359054	73363433	73362933	73364433	29	32	57	78	66	46	34	5.21182	5.04133	7.63439	12.199	10.1763	9.08107	9.34708	5.12657	9.91668	9.5348	0.501339	-0.452756	0.939265	-0.0626678	0.192262	0.14547	0.0371615	0.873823	0.484063	0.424617	0.600236	1	2	0	1	1	0	4	2	3	1	0	2	2.77581	0
ENSMUSG00000002930	Gsbs	chr6	1	55967491	55982679	55966491	55967991	0	0	0	0	0	0	0	0	0	0	0	0	0	0	0	0	0	0	0	0	0	1	1	1	1	1	1	1	1	10	16	14	8	19	12	14	21	21	12	9	13.879	19.5175
ENSMUSG00000002944	Cd36	chr5	-1	17287834	17341514	17341014	17342514	95	255	76	84	54	48	38	17.0732	40.1731	10.1792	13.1374	8.32603	9.4759	10.4467	28.6232	11.6583	9.41622	-2.07709	-0.729849	-1.36402	-1.54981	7.19593e-11	0.0193853	0.000932655	3.53771e-06	2.61341e-09	0.102363	0.0621737	6.24365e-05	2	3	3	4	7	2	4	9	3	8	2	2.77581	3.65953
ENSMUSG00000002948	Map2k7	chr8	1	4238740	4251423	4237740	4239240	148	109	245	137	247	301	204	26.5982	17.172	32.8145	21.4264	38.0839	59.4218	56.0825	21.8851	27.1204	51.196	0.841941	0.475143	0.352411	0.647134	0.00794001	0.108066	0.382505	0.0284204	0.0467108	0.34501	1	0.129819	5	6	3	3	9	5	3	3	0	6	1	6.93952	7.31905
ENSMUSG00000002949	Timm44	chr8	-1	4259731	4275913	4275413	4276913	243	248	262	223	369	258	192	43.6714	39.0703	35.0914	34.8766	56.8946	50.933	52.7835	41.3709	34.984	53.537	-0.0222687	0.19794	-0.235092	0.0836382	0.91281	0.515397	0.550534	0.7599	1	0.867718	1	1	4	3	4	5	2	3	5	0	2	4	1	5.55161	3.65953
ENSMUSG00000002957	Ap2a2	chr7	1	148748136	148818908	148747136	148748636	532	536	851	626	549	377	335	95.6099	84.4423	113.98	97.9046	84.648	74.4253	92.0962	90.0261	105.942	83.7232	-0.501887	-0.763128	0.246577	-0.638466	0.0793788	0.00465867	0.524254	0.0359004	0.267384	0.0334328	1	0.154653	2	6	1	1	0	1	4	6	1	1	2	2.77581	7.31905
ENSMUSG00000002963	Pnkp	chr7	1	52112509	52118295	52111509	52113009	129	117	184	107	155	123	94	23.1836	18.4324	24.6443	16.7345	23.8988	24.282	25.8419	20.808	20.6894	24.6742	-0.144246	-0.17766	0.0187684	-0.160712	0.624539	0.52967	0.978411	0.622647	0.951678	0.873354	1	0.932338	11	11	4	5	5	4	5	4	7	5	5	15.2669	13.4183
ENSMUSG00000002968	Med25	chr7	-1	52134761	52147779	52147279	52148779	128	88	190	147	204	188	138	23.0039	13.8637	25.448	22.9904	31.4539	37.1139	37.9381	18.4338	24.2192	35.502	0.57124	0.124501	0.432219	0.330005	0.0784944	0.697451	0.285186	0.26272	0.265258	1	1	0.589998	9	6	5	7	12	6	10	2	14	9	8	12.4911	7.31905
ENSMUSG00000002980	Bcam	chr7	-1	20341480	20356365	20355865	20357365	121	87	150	174	591	640	464	21.7459	13.7061	20.0905	27.2131	91.1238	126.345	127.56	17.726	23.6518	115.01	2.31775	1.86349	0.439283	2.07171	2.88935e-12	7.55918e-10	0.28191	5.15913e-12	1.28069e-10	2.86975e-08	1	2.59838e-10	17	17	10	10	11	17	14	20	12	10	15	23.5944	20.7373
ENSMUSG00000002981	Clptm1	chr7	-1	20218598	20250370	20249870	20251370	1323	1377	1586	1333	1442	1169	806	237.767	216.935	212.424	208.477	222.336	230.778	221.581	227.351	210.45	224.898	-0.414647	-0.323525	-0.106002	-0.369843	0.139561	0.21822	0.782617	0.221447	0.402461	0.537466	1	0.527012	0	0	0	1	2	2	0	5	1	0	0	0	0
ENSMUSG00000002983	Relb	chr7	-1	20191566	20214787	20214287	20215787	493	481	494	450	386	249	172	88.6009	75.7775	66.1647	70.3787	59.5157	49.1562	47.2852	82.1892	68.2717	51.9857	-1.04736	-0.802607	-0.259489	-0.930886	0.000298774	0.00321043	0.502918	0.00245529	0.00296205	0.0245316	1	0.0186762	0	1	2	0	2	1	3	5	2	0	0	0	1.21984
ENSMUSG00000002984	Tomm40	chr7	-1	20286676	20300772	20300272	20301772	178	150	241	132	409	301	194	31.9898	23.6312	32.2787	20.6444	63.062	59.4218	53.3333	27.8105	26.4616	58.6057	0.696978	0.720757	-0.0378401	0.70853	0.0262796	0.0142989	0.93307	0.0165544	0.119367	0.0807185	1	0.0858534	3	8	6	6	8	7	4	4	8	3	3	4.16371	9.75874
ENSMUSG00000002985	Apoe	chr7	-1	20281622	20284401	20283901	20285401	2014	1757	3256	3066	2077	1557	1047	361.952	276.801	436.098	479.514	320.244	307.375	287.835	319.376	457.806	305.151	-0.449211	-0.999467	0.535213	-0.75064	0.109105	0.000165401	0.161458	0.012701	0.335622	0.00199274	1	0.0705884	13	21	19	12	14	18	18	11	14	29	9	18.0427	25.6167
ENSMUSG00000002992	Apoc2	chr7	-1	20256933	20266772	20266272	20267772	179	1492	54	61	112	75	63	32.1695	235.052	7.23258	9.54023	17.2688	14.8061	17.3196	133.611	8.3864	16.4648	-3.53447	0.565332	-4.11561	-2.61381	2.86258e-30	0.0893449	3.04029e-20	4.23707e-15	1.16036e-27	0.305416	6.94624e-17	3.26644e-13	33	43	37	27	47	50	30	12	28	38	18	45.8008	52.4532
ENSMUSG00000002996	Hbp1	chr12	-1	32611333	32635088	32634588	32636088	280	277	328	398	351	302	210	50.321	43.639	43.9312	62.2461	54.1192	59.6192	57.7319	46.98	53.0886	57.1568	-0.113566	-0.304555	0.175386	-0.21268	0.67717	0.258033	0.654207	0.496241	0.992571	0.602909	1	0.829645	1	7	2	2	2	3	1	4	2	0	2	1.3879	8.5389
ENSMUSG00000002997	Prkar2b	chr12	-1	32643341	32746161	32745661	32747161	24	28	32	42	58	36	25	4.31323	4.41116	4.28597	6.56868	8.94278	7.10692	6.87285	4.3622	5.42733	7.64085	0.423495	0.110189	0.299364	0.250292	0.297951	0.816894	0.546396	0.478745	0.638099	1	1	0.812962	8	7	2	6	3	3	5	3	4	5	3	11.1032	8.5389
ENSMUSG00000003031	Cdkn1b	chr6	1	134870419	134875531	134869419	134870919	310	251	455	395	353	304	223	55.7125	39.5429	60.9412	61.7769	54.4276	60.014	61.3058	47.6277	61.359	58.5825	-0.0842822	-0.488119	0.388994	-0.300641	0.744853	0.0732719	0.319928	0.333833	1	0.263368	1	0.675189	1	9	6	5	5	6	6	3	5	5	6	1.3879	10.9786
ENSMUSG00000003032	Klf4	chr4	-1	55540015	55545347	55544847	55546347	431	534	559	487	444	209	155	77.4584	84.1272	74.8706	76.1654	68.4585	41.2596	42.6117	80.7928	75.518	50.7766	-1.06591	-0.974426	-0.106044	-1.02261	0.000231055	0.000344204	0.786014	0.000861123	0.00235669	0.00374969	1	0.00770992	4	0	0	1	0	1	0	3	1	1	2	5.55161	0
ENSMUSG00000003033	Ap1m1	chr8	1	74763917	74781284	74762917	74764417	119	82	192	131	146	106	85	21.3864	12.9184	25.7158	20.488	22.5111	20.9259	23.3677	17.1524	23.1019	22.2683	0.00737022	-0.478352	0.47153	-0.25718	0.985624	0.0954099	0.247173	0.426593	1	0.316171	1	0.751892	5	7	6	11	9	11	14	4	8	12	9	6.93952	8.5389
ENSMUSG00000003037	Rab8a	chr8	1	74685099	74707803	74684099	74685599	935	1252	1180	985	939	663	434	168.036	197.242	158.045	154.051	144.78	130.886	119.313	182.639	156.048	131.66	-0.885529	-0.659989	-0.240459	-0.777451	0.00184319	0.0133349	0.530687	0.0101959	0.0140245	0.0765316	1	0.0591649	3	6	2	5	2	2	4	2	1	4	0	4.16371	7.31905
ENSMUSG00000003038	Hmgn2	chr4	-1	133520653	133524565	133524065	133525565	5	7	8	13	16	16	25	0.898589	1.10279	1.07149	2.03316	2.46697	3.15863	6.87285	1.00069	1.55233	4.16615	1.5615	0.944912	0.598069	1.22063	0.00370125	0.032656	0.405	0.00309715	0.0250322	0.149341	1	0.0227595	5	4	2	4	1	6	4	3	5	1	3	6.93952	4.87937
ENSMUSG00000003039	Fam32a	chr8	1	74743646	74746921	74742646	74744146	329	362	374	392	429	271	267	59.1272	57.0301	50.0923	61.3077	66.1457	53.4994	73.402	58.0786	55.7	64.349	-0.255996	-0.206336	-0.0652071	-0.231138	0.369089	0.436011	0.870222	0.458797	0.733566	0.794222	1	0.78788	21	19	18	17	23	18	36	26	8	16	21	29.146	23.177
ENSMUSG00000003051	Elf3	chr1	-1	137150158	137155015	137154515	137156015	865	569	1405	1015	1601	1188	1033	155.456	89.6412	188.181	158.743	246.851	234.529	283.986	122.549	173.462	255.122	0.691005	0.131434	0.545302	0.38413	0.0223563	0.659087	0.156039	0.1783	0.105593	0.990556	1	0.46594	22	17	13	12	19	20	5	8	10	14	10	30.5339	20.7373
ENSMUSG00000003053	Cyp2c29	chr19	1	39361601	39405189	39360601	39362101	0	1	0	0	0	0	0	0	0.157542	0	0	0	0	0	0.0787708	0	0	-26.7528	0	-26.5117	-25.5779	0.4	1	1	1	0.739013	1	1	1	5	7	7	4	6	9	4	1	7	6	3	6.93952	8.5389
ENSMUSG00000003062	Stard3nl	chr13	-1	19449546	19487664	19487164	19488664	251	211	245	241	277	187	142	45.1092	33.2413	32.8145	37.6917	42.7095	36.9165	39.0378	39.1752	35.2531	39.5546	-0.365017	-0.244757	-0.135083	-0.306513	0.210089	0.373596	0.737959	0.324444	0.515982	0.753492	1	0.667373	0	1	0	5	0	2	4	0	2	1	0	0	1.21984
ENSMUSG00000003068	Stk11	chr10	1	79578548	79593427	79577548	79579048	254	232	303	222	312	303	221	45.6483	36.5497	40.5828	34.7202	48.106	59.8166	60.756	41.099	37.6515	56.2262	0.0570953	0.149194	-0.106928	0.10313	0.88428	0.624106	0.786267	0.70707	1	0.96678	1	0.999555	2	2	1	3	0	3	1	2	1	1	1	2.77581	2.43968
ENSMUSG00000003070	Efna2	chr10	1	79642227	79652755	79641227	79642727	2	4	3	1	5	3	4	0.359436	0.630166	0.40181	0.156397	0.770929	0.592244	1.09966	0.494801	0.279104	0.820943	0.260719	1.04752	-0.80421	0.62668	0.663599	0.339693	0.772811	0.333721	0.978665	0.707362	1	0.67507	8	9	5	5	4	6	4	10	7	4	4	11.1032	10.9786
ENSMUSG00000003072	Atp5d	chr10	1	79601377	79608558	79600377	79601877	1582	1731	1985	1724	1908	1403	1090	284.314	272.705	265.864	269.629	294.187	276.973	299.656	278.509	267.746	290.272	-0.342861	-0.3017	-0.056162	-0.322445	0.218738	0.249137	0.88424	0.287112	0.531399	0.587819	1	0.614311	3	4	4	7	3	5	6	5	5	5	3	4.16371	4.87937
ENSMUSG00000003099	Ppp5c	chr7	-1	17589989	17613273	17612773	17614273	307	312	519	288	488	426	305	55.1734	49.153	69.5131	45.0424	75.2427	84.0986	83.8488	52.1632	57.2777	81.0634	0.236521	0.0683396	0.153964	0.149947	0.455099	0.832536	0.695677	0.593383	0.802459	1	1	0.904761	0	2	2	1	2	2	1	1	3	2	0	0	2.43968
ENSMUSG00000003119	Crkrs	chr11	1	98064373	98139818	98063373	98064873	405	471	495	416	535	485	336	72.7857	74.2021	66.2986	65.0612	82.4894	95.7461	92.3711	73.4939	65.6799	90.2022	-0.114375	0.0355389	-0.164991	-0.0411765	0.671347	0.930527	0.672967	0.916167	0.98703	1	1	1	1	3	0	3	1	1	0	3	4	0	1	1.3879	3.65953
ENSMUSG00000003123	Lipe	chr7	-1	26164546	26183729	26183229	26184729	50	78	122	77	59	48	34	8.98589	12.2882	16.3403	12.0426	9.09696	9.4759	9.34708	10.6371	14.1914	9.30665	-0.617378	-1.03591	0.402665	-0.844627	0.0631623	0.000815492	0.338982	0.011763	0.228435	0.00789481	1	0.0663439	8	10	7	2	8	2	6	10	10	6	9	11.1032	12.1984
ENSMUSG00000003131	Pafah1b2	chr9	-1	45774406	45792924	45792424	45793924	370	403	491	377	748	603	369	66.4956	63.4893	65.7629	58.9617	115.331	119.041	101.443	64.9924	62.3623	111.938	0.384644	0.424809	-0.0548771	0.404292	0.21072	0.139394	0.891196	0.161458	0.517269	0.412534	1	0.436694	1	3	0	0	2	1	3	2	3	1	3	1.3879	3.65953
ENSMUSG00000003134	Tbc1d8	chr1	-1	39428345	39535580	39535080	39536580	103	106	138	156	99	93	55	18.5109	16.6994	18.4833	24.398	15.2644	18.3596	15.1203	17.6052	21.4406	16.2481	-0.511671	-0.809113	0.282336	-0.67023	0.102529	0.00531936	0.488415	0.0359571	0.321216	0.0371145	1	0.154691	8	4	4	3	7	7	3	3	4	3	3	11.1032	4.87937
ENSMUSG00000003135	D1Bwg0212e	chr1	1	39592667	39602222	39591667	39593167	104	115	149	116	226	173	130	18.6907	18.1173	19.9566	18.1421	34.846	34.1527	35.7388	18.404	19.0493	34.9125	0.52121	0.452404	0.0536617	0.485987	0.109512	0.13564	0.905024	0.105896	0.336093	0.404521	1	0.32902	6	7	8	3	4	3	5	5	4	3	7	8.32742	8.5389
ENSMUSG00000003153	Slc2a3	chr6	-1	122677843	122692537	122692037	122693537	23	19	26	29	18	12	8	4.13351	2.99329	3.48235	4.53552	2.77534	2.36897	2.19931	3.5634	4.00894	2.44788	-0.897711	-1.09301	0.182068	-1.0051	0.0354766	0.00531166	0.754909	0.014357	0.1486	0.0370813	1	0.0777903	15	17	15	8	26	21	23	23	20	15	16	20.8186	20.7373
ENSMUSG00000003154	Foxj2	chr6	1	122769932	122795384	122768932	122770432	59	29	59	50	45	50	41	10.6034	4.56871	7.90226	7.81986	6.93836	9.87073	11.2715	7.58603	7.86106	9.36019	-0.0705346	-0.193118	0.107701	-0.129013	0.847555	0.552301	0.837486	0.748095	1	0.898954	1	1	1	1	1	0	3	4	0	4	2	5	6	1.3879	1.21984
ENSMUSG00000003161	Sri	chr5	1	8046078	8069379	8045078	8046578	1220	1121	892	1155	984	889	649	219.256	176.604	119.471	180.639	151.719	175.502	178.419	197.93	150.055	168.547	-0.624906	-0.244295	-0.396491	-0.446912	0.0273227	0.349917	0.302138	0.139327	0.123016	0.721599	1	0.39967	7	2	10	8	6	11	10	8	12	9	4	9.71532	2.43968
ENSMUSG00000003166	Dgcr2	chr16	-1	17835369	17894238	17893738	17895238	586	510	741	660	972	772	536	105.315	80.3462	99.247	103.222	149.869	152.404	147.354	92.8304	101.235	149.876	0.306054	0.148689	0.142473	0.225001	0.321535	0.6193	0.711392	0.426608	0.669163	0.961408	1	0.751892	57	70	72	46	68	57	52	48	58	61	63	79.1105	85.389
ENSMUSG00000003178	AC079443.1	chr6	-1	120951381	121031627	121031127	121032627	56	35	63	61	92	103	81	10.0642	5.51396	8.43801	9.54023	14.1851	20.3337	22.268	7.78908	8.98912	18.9289	0.900376	0.641937	0.243565	0.766481	0.00954331	0.0443396	0.589098	0.015211	0.0543984	0.187377	1	0.0811057	41	55	54	34	49	65	42	48	38	49	33	56.904	67.0913
ENSMUSG00000003184	Irf3	chr7	1	52253018	52258218	52252018	52253518	284	343	262	250	382	309	207	51.0399	54.0368	35.0914	39.0993	58.899	61.0011	56.9072	52.5383	37.0953	58.9358	-0.242886	0.253207	-0.51133	-0.0156681	0.38996	0.391492	0.190896	0.984435	0.739013	0.755303	1	1	3	2	7	7	2	4	2	3	4	4	1	4.16371	2.43968
ENSMUSG00000003190	Bcl2l12	chr7	-1	52246592	52254082	52253582	52255082	51	44	53	49	87	64	45	9.16561	6.93183	7.09864	7.66346	13.4142	12.6345	12.3711	8.04872	7.38105	12.8066	0.290821	0.384733	-0.10829	0.33643	0.430441	0.26099	0.838928	0.292325	0.770666	0.608311	1	0.621496	12	8	5	9	9	6	5	4	10	1	5	16.6548	9.75874
ENSMUSG00000003198	BC011426	chr17	1	56031516	56038355	56030516	56032016	11	9	12	11	24	10	4	1.9769	1.41787	1.60724	1.72037	3.70046	1.97415	1.09966	1.69739	1.6638	2.25809	0.138166	0.136741	-0.00940469	0.12385	0.911562	0.827339	1	0.862949	1	1	1	1	2	0	0	0	1	0	0	1	0	0	1	2.77581	0
ENSMUSG00000003199	Mpnd	chr17	1	56145134	56156213	56144134	56145634	298	365	357	286	316	261	172	53.5559	57.5027	47.8154	44.7296	48.7227	51.5252	47.2852	55.5293	46.2725	49.1777	-0.58502	-0.331624	-0.268328	-0.463915	0.0441831	0.223603	0.492186	0.131706	0.175651	0.547346	1	0.38386	30	16	19	17	24	22	26	19	21	23	17	41.6371	19.5175
ENSMUSG00000003200	Sh3gl1	chr17	-1	56156176	56176000	56175500	56177000	289	405	401	286	471	367	299	51.9385	63.8043	53.7086	44.7296	72.6215	72.4512	82.1993	57.8714	49.2191	75.7573	-0.034559	0.196001	-0.245595	0.0766148	0.880136	0.510236	0.529232	0.775484	1	0.867718	1	1	13	5	3	3	6	5	7	3	5	7	4	18.0427	6.09921
ENSMUSG00000003206	Ebi3	chr17	1	56092046	56096444	56091046	56092546	5	6	7	7	1	0	6	0.898589	0.94525	0.937556	1.09478	0.154186	0	1.64948	0.921919	1.01617	0.601223	-1.36232	-1.51549	0.134188	-1.42933	0.0973157	0.0438564	1	0.0655114	0.30856	0.185968	1	0.237958	16	16	17	12	14	18	21	13	10	15	11	22.2065	19.5175
ENSMUSG00000003208	Ccdc94	chr17	1	56098597	56107704	56097597	56099097	19	23	22	29	47	26	23	3.41464	3.62346	2.94661	4.53552	7.24673	5.13278	6.32302	3.51905	3.74106	6.23418	0.431596	0.347864	0.0694484	0.384638	0.323288	0.393153	0.898094	0.291787	0.671865	0.755303	1	0.62051	16	21	10	13	13	21	14	10	12	9	11	22.2065	25.6167
ENSMUSG00000003226	Ranbp2	chr10	1	57909600	57956903	57908600	57910100	829	856	889	914	1175	999	802	148.986	134.856	119.07	142.947	181.168	197.217	220.481	141.921	131.008	199.622	0.0900958	0.189643	-0.114978	0.139166	0.790392	0.515393	0.765923	0.614103	1	0.867718	1	0.924803	0	3	0	2	3	0	1	3	2	0	0	0	3.65953
ENSMUSG00000003227	Edar	chr10	-1	58063537	58138402	58137902	58139402	2	4	8	5	0	0	2	0.359436	0.630166	1.07149	0.781986	0	0	0.549828	0.494801	0.926739	0.183276	-2.31645	-3.23077	0.896032	-2.86092	0.0760906	0.00225899	0.427063	0.00980871	0.259056	0.0184688	1	0.0573552	58	53	44	40	64	54	50	36	38	54	33	80.4984	64.6516
ENSMUSG00000003228	Grk5	chr19	1	60965652	61168449	60964652	60966152	27	36	48	39	52	46	36	4.85238	5.6715	6.42896	6.09949	8.01766	9.08107	9.8969	5.26194	6.26422	8.99855	0.351224	0.0913689	0.24325	0.214207	0.36409	0.806216	0.603567	0.51618	0.725581	1	1	0.833717	2	7	0	0	4	2	2	0	0	1	1	2.77581	8.5389
ENSMUSG00000003233	Dvl3	chr16	1	20517137	20531589	20516137	20517637	49	53	82	69	99	94	64	8.80618	8.3497	10.9828	10.7914	15.2644	18.557	17.5945	8.57794	10.8871	17.1386	0.59352	0.230225	0.347772	0.398442	0.0885448	0.482105	0.426217	0.196186	0.291423	0.846864	1	0.484098	2	7	7	5	10	3	7	5	7	5	5	2.77581	8.5389
ENSMUSG00000003234	Abcf3	chr16	1	20548650	20561452	20547650	20549150	199	281	215	203	271	241	186	35.7639	44.2692	28.7964	31.7486	41.7844	47.5769	51.134	40.0165	30.2725	46.8318	-0.199277	0.207963	-0.422939	-0.00882586	0.479827	0.492119	0.285733	1	0.828399	0.859012	1	1	4	6	0	2	3	6	1	2	1	0	2	5.55161	7.31905
ENSMUSG00000003235	Eif2b5	chr16	1	20498890	20510028	20497890	20499390	259	271	287	296	506	390	252	46.5469	42.6938	38.4398	46.2936	78.018	76.9917	69.2783	44.6204	42.3667	74.7627	0.348547	0.408738	-0.0753869	0.377861	0.264941	0.161002	0.852214	0.193812	0.605758	0.440074	1	0.480126	4	8	2	3	2	6	4	4	3	4	4	5.55161	9.75874
ENSMUSG00000003269	Cyth2	chr7	-1	53062009	53069951	53069451	53070951	280	300	439	273	540	387	256	50.321	47.2625	58.7982	42.6964	83.2603	76.3994	70.378	48.7917	50.7473	76.6793	0.25586	0.172882	0.0686832	0.213181	0.419718	0.566267	0.866537	0.459711	0.759858	0.912792	1	0.788984	6	18	8	10	9	16	6	11	10	12	12	8.32742	21.9572
ENSMUSG00000003271	Sult2b1	chr7	-1	52985353	53014982	53014482	53015982	509	646	654	449	353	191	161	91.4764	101.772	87.5946	70.2223	54.4276	37.7062	44.2612	96.6241	78.9084	45.465	-1.49299	-1.21135	-0.296002	-1.35965	2.78988e-07	9.1076e-06	0.443802	1.18817e-05	5.52959e-06	0.000155921	1	0.000184441	7	11	3	11	7	14	6	13	8	12	9	9.71532	13.4183
ENSMUSG00000003273	Car11	chr7	1	52955213	52960052	52954213	52955713	1	1	0	0	2	0	1	0.179718	0.157542	0	0	0.308372	0	0.274914	0.16863	0	0.194429	-0.159107	27.5846	-27.5098	0.938717	1	0.285981	0.508448	0.665269	1	0.635817	1	0.96128	39	52	51	39	55	66	63	45	43	56	38	54.1282	63.4318
ENSMUSG00000003279	Dlgap1	chr17	1	70318413	71170753	70317413	70318913	6	0	1	6	15	11	8	1.07831	0	0.133937	0.938383	2.31279	2.17156	2.19931	0.539154	0.53616	2.22789	1.76239	1.72504	0.0279181	1.74069	0.00886095	0.00781398	1	0.00138603	0.0511226	0.0506006	1	0.0115229	15	19	24	19	29	29	20	23	17	20	21	20.8186	23.177
ENSMUSG00000003282	Plag1	chr4	-1	3828143	3865570	3865070	3866570	22	18	28	32	8	2	3	3.95379	2.83575	3.75023	5.00471	1.23349	0.394829	0.824742	3.39477	4.37747	0.817686	-2.37333	-2.76507	0.378678	-2.59208	4.32142e-06	9.09713e-09	0.464043	1.01043e-07	6.72482e-05	2.89404e-07	1	2.43707e-06	0	3	1	1	0	1	1	9	3	0	3	0	3.65953
ENSMUSG00000003283	Hck	chr2	1	152934204	152977177	152933204	152934704	117	62	45	74	15	25	22	21.027	9.76758	6.02715	11.5734	2.31279	4.93536	6.04811	15.3973	8.80027	4.43209	-2.21202	-1.45372	-0.774994	-1.86875	4.6882e-10	4.55803e-05	0.0675316	4.19252e-07	1.4802e-08	0.000641294	0.791504	8.82465e-06	12	10	10	7	10	16	10	8	9	11	6	16.6548	12.1984
ENSMUSG00000003299	Mrpl4	chr9	1	20807181	20813279	20806181	20807681	54	38	124	67	70	48	39	9.70476	5.98658	16.6081	10.4786	10.793	9.4759	10.7216	7.84567	13.5434	10.3302	0.0279215	-0.820766	0.834636	-0.462706	1	0.00718257	0.0525705	0.171604	1	0.0472917	0.701275	0.455029	3	3	3	2	8	7	0	8	3	3	1	4.16371	3.65953
ENSMUSG00000003308	Keap1	chr9	-1	21034511	21043261	21042761	21044261	330	267	656	424	517	434	293	59.3069	42.0636	87.8624	66.3124	79.7141	85.6779	80.5498	50.6853	77.0874	81.9806	0.313335	-0.337564	0.636769	-0.0493145	0.316821	0.206559	0.102527	0.894555	0.663924	0.518621	0.928539	1	1	9	0	3	4	3	0	2	2	4	1	1.3879	10.9786
ENSMUSG00000003309	Ap1m2	chr9	-1	21099905	21116755	21116255	21117755	436	457	530	455	556	453	333	78.357	71.9965	70.9864	71.1607	85.7273	89.4288	91.5464	75.1767	71.0736	88.9008	-0.158688	-0.0971514	-0.0765458	-0.128202	0.563796	0.697898	0.845075	0.687046	0.89402	1	1	0.98135	37	35	24	29	43	42	30	13	29	37	16	51.3524	42.6945
ENSMUSG00000003316	Glg1	chr8	-1	113681460	113783116	113782616	113784116	906	849	1092	915	1379	1205	825	162.824	133.753	146.259	143.103	212.622	237.885	226.804	148.289	144.681	225.77	0.21378	0.220926	-0.0219834	0.217343	0.491664	0.443929	0.9567	0.440218	0.840937	0.80456	1	0.765824	5	5	2	5	4	8	3	8	2	1	1	6.93952	6.09921
ENSMUSG00000003341	Atp8b3	chr10	-1	79982330	80001869	80001369	80002869	0	0	0	0	1	1	0	0	0	0	0	0.154186	0.197415	0	0	0	0.1172	27.0054	26.9979	0	26.9297	0.524532	0.523987	1	0.186083	0.852135	0.867718	1	0.46594	13	25	21	31	17	28	20	18	19	24	11	18.0427	30.4961
ENSMUSG00000003344	Btbd2	chr10	-1	80105362	80119239	80118739	80120239	102	73	116	101	137	98	97	18.3312	11.5005	15.5366	15.7961	21.1235	19.3466	26.6667	14.9159	15.6664	22.3789	0.205775	0.0879875	0.102787	0.146839	0.557481	0.795903	0.81238	0.615939	0.887422	1	1	0.926434	32	61	42	49	32	95	66	30	57	52	41	44.4129	74.4104
ENSMUSG00000003345	Csnk1g2	chr10	1	80085525	80103457	80084525	80086025	913	856	1276	1086	1404	1023	729	164.082	134.856	170.903	169.847	216.477	201.955	200.412	149.469	170.375	206.281	0.0756968	-0.141071	0.201937	-0.0369854	0.830095	0.577566	0.59896	0.922751	1	0.918087	1	1	2	5	3	0	6	8	4	6	2	4	2	2.77581	6.09921
ENSMUSG00000003346	Fam108a	chr10	-1	80046400	80053049	80052549	80054049	598	726	1143	708	997	588	412	107.471	114.375	153.09	110.729	153.723	116.08	113.265	110.923	131.909	127.689	-0.199314	-0.465697	0.252227	-0.339335	0.466489	0.0800002	0.513279	0.263487	0.812742	0.280793	1	0.59114	13	11	9	7	13	10	11	8	12	5	3	18.0427	13.4183
ENSMUSG00000003348	Mobkl2a	chr10	-1	80149889	80154234	80153734	80155234	59	37	52	48	58	32	26	10.6034	5.82904	6.96471	7.50706	8.94278	6.31727	7.14776	8.2162	7.23588	7.46927	-0.484139	-0.352184	-0.145003	-0.421512	0.160599	0.290632	0.759341	0.228164	0.43502	0.642485	1	0.537466	94	114	119	92	117	125	116	97	88	121	72	130.463	139.062
ENSMUSG00000003352	Cacnb3	chr15	1	98462651	98474961	98461651	98463151	172	83	342	274	310	239	137	30.9115	13.076	45.8063	42.8528	47.7976	47.1821	37.6632	21.9937	44.3296	44.2143	0.668678	-0.417236	1.0725	0.0227737	0.0369322	0.128067	0.00712434	0.921951	0.153418	0.390125	0.236837	1	21	29	26	19	24	34	32	33	27	20	15	29.146	35.3754
ENSMUSG00000003354	Ccdc65	chr15	1	98538625	98553757	98537625	98539125	0	0	0	0	1	0	0	0	0	0	0	0.154186	0	0	0	0	0.0513953	26.005	25.9975	0	25.929	1	1	1	0.428571	1	1	1	0.751892	32	33	37	23	23	24	25	14	22	30	16	44.4129	40.2548
ENSMUSG00000003355	Fkbp11	chr15	-1	98554801	98558629	98558129	98559629	31	29	26	47	58	45	36	5.57125	4.56871	3.48235	7.35067	8.94278	8.88366	9.8969	5.06998	5.41651	9.24111	0.47224	0.374536	0.0835531	0.420834	0.209102	0.310714	0.887103	0.209161	0.515362	0.670115	1	0.50518	1	3	8	3	8	3	7	6	4	4	2	1.3879	3.65953
ENSMUSG00000003360	Ddx23	chr15	-1	98475938	98493320	98492820	98494320	158	121	217	212	263	292	255	28.3954	19.0625	29.0643	33.1562	40.5509	57.6451	70.1031	23.729	31.1102	56.0997	0.851027	0.420953	0.414721	0.62049	0.00703375	0.15262	0.298416	0.0356915	0.0423609	0.439724	1	0.153885	3	6	9	6	13	7	9	5	5	6	0	4.16371	7.31905
ENSMUSG00000003363	Pld3	chr7	-1	28317019	28338237	28337737	28339237	166	119	209	110	336	280	188	29.8332	18.7474	27.9928	17.2037	51.8064	55.2761	51.6838	24.2903	22.5982	52.9221	0.752014	0.795284	-0.0573068	0.773872	0.0176461	0.00744574	0.893892	0.00919645	0.0878691	0.0486295	1	0.0546008	10	3	3	4	6	4	4	6	7	3	2	13.879	3.65953
ENSMUSG00000003378	Grik5	chr7	-1	25794895	25857311	25856811	25858311	9	6	15	25	20	34	27	1.61746	0.94525	2.00905	3.90993	3.08372	6.7121	7.42268	1.28136	2.95949	5.7395	1.7404	0.509555	1.21536	0.986427	0.000341463	0.196182	0.0362343	0.00822938	0.00332107	0.498983	0.600236	0.0501505	9	23	12	24	10	44	34	25	30	17	19	12.4911	28.0564
ENSMUSG00000003379	Cd79a	chr7	1	25682400	25687216	25681400	25682900	259	62	73	56	35	24	12	46.5469	9.76758	9.77737	8.75824	5.3965	4.73795	3.29897	28.1573	9.26781	4.47781	-2.92041	-1.43109	-1.50081	-2.3608	5.10435e-18	2.359e-05	0.000321174	3.87212e-11	4.93395e-16	0.000363052	0.0272694	1.71933e-09	65	86	70	79	87	86	86	84	90	72	60	90.2137	104.906
ENSMUSG00000003380	Rabac1	chr7	-1	25754780	25757705	25757205	25758705	319	357	443	295	537	383	315	57.33	56.2423	59.3339	46.1372	82.7978	75.6098	86.5979	56.7862	52.7355	81.6685	0.119985	0.205359	-0.100009	0.162227	0.721335	0.489944	0.800054	0.563828	1	0.856156	1	0.880632	1	3	5	2	3	8	2	7	6	2	1	1.3879	3.65953
ENSMUSG00000003382	Etv3	chr3	1	87329329	87344078	87328329	87329829	784	749	844	585	599	432	265	140.899	117.999	113.043	91.4923	92.3573	85.2831	72.8522	129.449	102.267	83.4975	-1.01922	-0.710785	-0.322642	-0.873647	0.00037216	0.00821817	0.401699	0.00411325	0.00357809	0.0527154	1	0.0287626	13	7	5	12	11	10	12	7	9	7	6	18.0427	8.5389
ENSMUSG00000003402	Prkcsh	chr9	1	21807479	21818663	21806479	21807979	192	155	339	187	217	190	215	34.5058	24.4189	45.4045	29.2463	33.4583	37.5088	59.1065	29.4624	37.3254	43.3579	0.161668	-0.231059	0.377853	-0.0462426	0.626232	0.407373	0.33866	0.911242	0.95373	0.760462	1	1	3	7	2	4	4	6	1	4	10	4	2	4.16371	8.5389
ENSMUSG00000003410	Elavl3	chr9	-1	21822261	21842146	21841646	21843146	0	0	0	0	0	0	0	0	0	0	0	0	0	0	0	0	0	0	0	0	0	1	1	1	1	1	1	1	1	13	24	10	17	20	26	19	25	16	14	15	18.0427	29.2762
ENSMUSG00000003411	Rab3b	chr4	1	108551668	108615929	108550668	108552168	17	15	30	38	9	11	3	3.0552	2.36312	4.0181	5.94309	1.38767	2.17156	0.824742	2.70916	4.9806	1.46132	-1.22989	-2.12504	0.882023	-1.76179	0.0116094	3.81674e-07	0.0839842	4.24723e-05	0.0634555	8.91471e-06	0.860803	0.000569288	3	10	6	5	11	11	5	11	8	8	6	4.16371	12.1984
ENSMUSG00000003418	St8sia6	chr2	-1	13572647	13715435	13714935	13716435	39	35	35	37	75	49	27	7.009	5.51396	4.68778	5.78669	11.5639	9.67331	7.42268	6.26148	5.23724	9.55331	0.247786	0.483352	-0.248598	0.357622	0.551817	0.184036	0.628165	0.304199	0.881588	0.477317	1	0.639655	12	28	12	16	23	16	13	15	17	24	19	16.6548	34.1556
ENSMUSG00000003420	Fcgrt	chr7	-1	52348363	52359152	52358652	52360152	546	727	531	572	397	217	173	98.126	114.533	71.1204	89.4592	61.2118	42.839	47.5601	106.329	80.2898	50.537	-1.48118	-1.07114	-0.42534	-1.29142	3.18573e-07	8.34965e-05	0.271061	3.0097e-05	6.20649e-06	0.00109579	1	0.000420455	21	31	29	24	21	37	29	17	26	31	24	29.146	37.8151
ENSMUSG00000003421	Nosip	chr7	1	52317799	52333573	52316799	52318299	179	162	202	164	298	215	128	32.1695	25.5217	27.0552	25.6491	45.9474	42.4441	35.189	28.8456	26.3522	41.1935	0.133906	0.232694	-0.113174	0.181424	0.699318	0.44486	0.780029	0.533099	1	0.805549	1	0.850765	6	8	3	4	4	3	6	3	2	5	3	8.32742	9.75874
ENSMUSG00000003423	Pih1d1	chr7	1	52409673	52415439	52408673	52410173	145	140	155	138	241	165	123	26.0591	22.0558	20.7602	21.5828	37.1588	32.5734	33.8144	24.0575	21.1715	34.5155	0.132007	0.291784	-0.174598	0.209476	0.711179	0.345171	0.670486	0.471103	1	0.716395	1	0.803404	2	7	3	3	10	3	5	2	3	1	3	2.77581	8.5389
ENSMUSG00000003429	Rps11	chr7	-1	52377757	52379760	52379260	52380760	430	302	593	577	607	700	573	77.2787	47.5776	79.4244	90.2412	93.5908	138.19	157.526	62.4281	84.8328	129.769	0.674655	0.186273	0.473244	0.410091	0.027516	0.525005	0.222547	0.153992	0.12361	0.868619	1	0.424542	3	4	5	5	4	2	4	3	2	5	3	4.16371	4.87937
ENSMUSG00000003435	Supt5h	chr7	-1	29099917	29123738	29123238	29124738	255	330	350	351	376	401	318	45.8281	51.9887	46.8778	54.8954	57.9739	79.1632	87.4227	48.9084	50.8866	74.8533	0.189293	0.132016	0.0414692	0.160924	0.555135	0.666632	0.917117	0.568976	0.885258	0.994763	1	0.885528	5	6	4	5	10	5	6	5	5	6	1	6.93952	7.31905
ENSMUSG00000003436	Dll3	chr7	-1	29076673	29087257	29086757	29088257	1	2	2	1	0	0	2	0.179718	0.315083	0.267873	0.156397	0	0	0.549828	0.247401	0.212135	0.183276	-1.3152	-1.11672	-0.215954	-1.20644	0.40329	0.402326	1	0.496922	0.739515	0.755303	1	0.829645	9	3	16	11	7	7	8	11	8	9	6	12.4911	3.65953
ENSMUSG00000003437	Paf1	chr7	1	29177970	29184407	29176970	29178470	104	103	165	142	126	109	115	18.6907	16.2268	22.0995	22.2084	19.4274	21.5182	31.6151	17.4587	22.154	24.1869	0.0586837	-0.30998	0.352579	-0.135655	0.877665	0.28294	0.386108	0.697785	1	0.635817	1	0.991392	1	4	1	1	2	6	2	5	4	2	0	1.3879	4.87937
ENSMUSG00000003438	Timm50	chr7	-1	29090535	29097091	29096591	29098091	206	218	295	168	288	323	217	37.0219	34.3441	39.5113	26.2747	44.4055	63.7649	59.6563	35.683	32.893	55.9423	0.24092	0.327985	-0.101777	0.284708	0.452409	0.265134	0.80258	0.325678	0.799069	0.614446	1	0.669087	3	1	1	1	3	0	1	1	1	1	1	4.16371	1.21984
ENSMUSG00000003444	Med29	chr7	-1	29171165	29177727	29177227	29178727	18	37	17	19	52	22	19	3.23492	5.82904	2.27692	2.97155	8.01766	4.34312	5.22337	4.53198	2.62423	5.86138	-0.0327942	0.78799	-0.83555	0.323784	0.868708	0.0542509	0.0915864	0.394047	1	0.21436	0.874525	0.751892	2	5	2	0	2	6	2	6	5	3	1	2.77581	6.09921
ENSMUSG00000003452	Bicd1	chr6	1	149357506	149511851	149356506	149358006	70	49	70	95	128	137	71	12.5803	7.71954	9.37556	14.8577	19.7358	27.0458	19.5189	10.1499	12.1166	22.1002	0.752021	0.46319	0.27475	0.597656	0.0263634	0.143506	0.521676	0.0515171	0.119661	0.421332	1	0.200236	12	27	16	13	18	17	19	20	22	13	9	16.6548	32.9357
ENSMUSG00000003458	Ncstn	chr1	-1	173996144	174012926	174012426	174013926	910	717	1090	872	1164	984	682	163.543	112.957	145.991	136.378	179.472	194.256	187.491	138.25	141.185	187.073	0.0572048	-0.0156339	0.0582332	0.0202834	0.878239	0.923838	0.880553	0.922889	1	1	1	1	4	5	2	1	3	3	3	3	1	2	0	5.55161	6.09921
ENSMUSG00000003464	Pex19	chr1	1	174056886	174066624	174055886	174057386	620	779	861	613	750	557	398	111.425	122.725	115.319	95.8715	115.639	109.96	109.416	117.075	105.595	111.672	-0.479508	-0.34111	-0.153025	-0.412066	0.0906855	0.199122	0.690761	0.174854	0.296724	0.504928	1	0.46044	8	7	7	6	11	9	7	3	4	3	7	11.1032	8.5389
ENSMUSG00000003469	Phyhip	chr14	1	70857324	70868631	70856324	70857824	0	0	0	0	0	1	0	0	0	0	0	0	0.197415	0	0	0	0.0658049	26.0097	26.0017	0	25.9358	1	1	1	0.428571	1	1	1	0.751892	2	3	0	2	4	10	5	3	2	0	3	2.77581	3.65953
ENSMUSG00000003476	Crhr2	chr6	-1	55040043	55082959	55082459	55083959	0	0	9	0	0	2	0	0	0	1.20543	0	0	0.394829	0	0	0.602715	0.13161	27.0101	-2.70432	29.4544	-1.78793	0.524532	0.0128352	0.0119761	0.150638	0.852135	0.0743432	0.324797	0.417909	14	18	12	12	14	14	20	20	11	13	6	19.4306	21.9572
ENSMUSG00000003477	Inmt	chr6	-1	55120620	55125037	55124537	55126037	1	2	2	0	0	2	0	0.179718	0.315083	0.267873	0	0	0.394829	0	0.247401	0.133937	0.13161	-1.32766	-0.541412	-0.80286	-0.961823	0.40329	0.657281	1	0.716004	0.739515	0.990556	1	1	21	11	12	9	14	19	17	12	11	16	7	29.146	13.4183
ENSMUSG00000003484	Cyp4f18	chr8	-1	74512381	74533525	74533025	74534525	76	51	67	39	33	25	30	13.6586	8.03462	8.97375	6.09949	5.08813	4.93536	8.24742	10.8466	7.53662	6.09031	-1.2336	-0.774426	-0.475701	-1.01224	0.000442318	0.0247958	0.265264	0.00442471	0.0041572	0.122502	1	0.030483	7	17	11	14	27	27	17	16	20	15	9	9.71532	20.7373
ENSMUSG00000003500	Impdh1	chr6	-1	29150442	29162271	29161771	29163271	65	72	138	69	176	188	120	11.6817	11.343	18.4833	10.7914	27.1367	37.1139	32.9897	11.5123	14.6373	32.4134	1.08507	0.705752	0.363986	0.881835	0.001048	0.0201352	0.393298	0.00373747	0.00869823	0.105183	1	0.0265769	7	10	4	8	22	15	10	11	15	10	9	9.71532	12.1984
ENSMUSG00000003505	Psg18	chr7	-1	18931193	18940293	18939793	18941293	11	1	0	0	3	0	0	1.9769	0.157542	0	0	0.462557	0	0	1.06722	0	0.154186	-2.7445	27.5752	-30.0811	-1.66861	0.00117351	0.285981	0.00126435	0.0436477	0.00956621	0.635817	0.0776908	0.1773	0	0	0	0	0	0	1	1	1	1	0	0	0
ENSMUSG00000003518	Dusp3	chr11	-1	101832457	101848327	101847827	101849327	252	180	292	435	268	266	171	45.2889	28.3575	39.1095	68.0328	41.3218	52.5123	47.0103	36.8232	53.5711	46.9481	-0.0244542	-0.598443	0.558346	-0.340702	0.907861	0.0289442	0.156286	0.275827	1	0.136708	1	0.59878	36	30	45	27	43	38	34	34	27	29	25	49.9645	36.5953
ENSMUSG00000003526	Prodh	chr16	-1	18060450	18090296	18089796	18091296	362	514	295	294	278	222	152	65.0579	80.9764	39.5113	45.9808	42.8637	43.826	41.7869	73.0171	42.746	42.8255	-1.19033	-0.410674	-0.795055	-0.852047	4.36536e-05	0.134244	0.0416274	0.00568042	0.000538852	0.401645	0.608863	0.0372159	14	15	13	11	19	11	16	23	13	14	7	19.4306	18.2976
ENSMUSG00000003527	Dgcr14	chr16	-1	17901858	17911434	17910934	17912434	30	37	63	39	56	62	31	5.39154	5.82904	8.43801	6.09949	8.63441	12.2397	8.52233	5.61029	7.26875	9.79881	0.398721	0.00360921	0.3794	0.182953	0.292273	1	0.432235	0.571601	0.63268	1	1	0.88799	12	18	7	11	15	11	15	10	13	15	11	16.6548	21.9572
ENSMUSG00000003528	Slc25a1	chr16	-1	17925304	17928312	17927812	17929312	294	279	616	371	542	493	308	52.8371	43.9541	82.505	58.0233	83.5687	97.3254	84.6735	48.3956	70.2642	88.5225	0.478446	-0.0955081	0.559792	0.162306	0.121436	0.700072	0.151509	0.562345	0.36352	1	1	0.879779	1	2	1	0	0	1	2	1	0	1	0	1.3879	2.43968
ENSMUSG00000003531	Dgcr6	chr16	1	18052953	18071725	18051953	18053453	276	306	323	312	211	165	106	49.6021	48.2077	43.2615	48.7959	32.5332	32.5734	29.1409	48.9049	46.0287	31.4158	-1.03764	-0.962086	-0.090542	-1.00127	0.000438726	0.000534695	0.821628	0.00131835	0.00412615	0.00546259	1	0.0110516	5	2	5	6	11	6	6	10	5	5	4	6.93952	2.43968
ENSMUSG00000003534	Ddr1	chr17	-1	35818512	35841566	35841066	35842566	205	140	214	221	426	444	439	36.8422	22.0558	28.6624	34.5638	65.6832	87.6521	120.687	29.449	31.6131	91.3408	1.25126	1.10304	0.133017	1.17613	7.0894e-05	0.000167779	0.740356	6.55018e-05	0.000825629	0.00201367	1	0.000833515	2	4	4	1	4	9	1	3	1	0	3	2.77581	4.87937
ENSMUSG00000003541	Ier3	chr17	1	35958629	35959855	35957629	35959129	24	13	58	33	176	97	162	4.31323	2.04804	7.76832	5.16111	27.1367	19.1492	44.5361	3.18063	6.46472	30.274	2.87594	1.77654	1.08425	2.21754	9.22111e-14	5.66879e-08	0.0263126	7.14919e-12	5.00529e-12	1.55194e-06	0.503264	3.52993e-10	1	14	3	7	6	7	3	6	6	6	3	1.3879	17.0778
ENSMUSG00000003545	Fosb	chr7	-1	19888070	19895394	19894894	19896394	6	13	11	10	30	17	15	1.07831	2.04804	1.4733	1.56397	4.62557	3.35605	4.12371	1.56317	1.51864	4.03511	0.945603	1.00686	-0.0776122	0.973938	0.0522304	0.0274111	0.903658	0.02475	0.19797	0.131717	1	0.117472	3	1	3	1	4	4	2	3	1	3	0	4.16371	1.21984
ENSMUSG00000003546	Klc4	chr17	-1	46767574	46782971	46782471	46783971	514	751	787	594	471	347	239	92.375	118.314	105.408	92.8999	72.6215	68.5029	65.7044	105.344	99.154	68.9429	-1.03273	-0.943162	-0.104355	-0.989036	0.00032951	0.000486723	0.787604	0.00121764	0.00321477	0.00501942	1	0.0102932	0	3	2	1	2	3	3	2	2	5	0	0	3.65953
ENSMUSG00000003549	Ercc1	chr7	1	19930449	19941873	19929449	19930949	53	51	39	51	80	56	53	9.52505	8.03462	5.22353	7.97626	12.3349	11.0552	14.5704	8.77983	6.59989	12.6535	0.128372	0.527798	-0.414509	0.317981	0.757758	0.121558	0.356463	0.320255	1	0.375032	1	0.66206	5	7	4	2	8	9	3	3	6	8	1	6.93952	8.5389
ENSMUSG00000003555	Cyp17a1	chr19	-1	46741655	46747464	46746964	46748464	3	5	0	0	0	0	0	0.539154	0.787708	0	0	0	0	0	0.663431	0	0	-29.754	0	-29.5133	-28.59	0.000948698	1	0.00671183	0.0154259	0.00800359	1	0.227334	0.0818069	13	19	24	26	23	21	19	17	17	26	12	18.0427	23.177
ENSMUSG00000003559	As3mt	chr19	1	46781933	46815585	46780933	46782433	169	189	86	115	95	76	83	30.3723	29.7754	11.5186	17.9857	14.6477	15.0035	22.8179	30.0738	14.7521	17.4897	-1.20357	-0.178849	-1.04123	-0.774456	9.5756e-05	0.529797	0.0106272	0.0159037	0.00107965	0.873474	0.306287	0.0839474	6	4	4	2	8	12	3	4	4	6	3	8.32742	4.87937
ENSMUSG00000003573	Homer3	chr8	1	72806726	72818260	72805726	72807226	14	19	29	26	123	75	48	2.51605	2.99329	3.88416	4.06633	18.9649	14.8061	13.1959	2.75467	3.97524	15.6556	2.11191	1.57886	0.518081	1.8096	8.66991e-08	7.83949e-06	0.342231	9.29453e-08	1.88651e-06	0.000135784	1	2.26128e-06	29	24	20	28	25	52	22	27	36	27	14	40.2492	29.2762
ENSMUSG00000003575	Crtc1	chr8	-1	72906254	72963478	72962978	72964478	36	37	51	46	81	72	51	6.46984	5.82904	6.83077	7.19427	12.4891	14.2138	14.0206	6.14944	7.01252	13.5745	0.742009	0.531687	0.194936	0.631375	0.0399496	0.112622	0.698145	0.0491792	0.163498	0.355849	1	0.19297	5	10	4	8	7	5	6	6	6	3	6	6.93952	12.1984
ENSMUSG00000003581	Rnf215	chr11	1	4035205	4041175	4034205	4035705	43	26	68	35	62	45	48	7.72787	4.09608	9.10769	5.4739	9.55952	8.88366	13.1959	5.91197	7.2908	10.5463	0.456117	0.0790738	0.361628	0.256678	0.211823	0.82994	0.437026	0.427109	0.519129	1	1	0.751892	11	19	20	20	27	24	19	21	13	13	12	15.2669	23.177
ENSMUSG00000003585	Sec14l2	chr11	-1	3997042	4023418	4022918	4024418	218	475	141	177	118	60	51	39.1785	74.8323	18.8851	27.6823	18.1939	11.8449	14.0206	57.0054	23.2837	14.6865	-2.39268	-1.05671	-1.3512	-1.87455	5.02888e-15	0.000270362	0.000722129	9.04731e-09	3.24067e-13	0.00305519	0.0522215	2.67502e-07	2	10	5	3	2	5	2	7	2	6	2	2.77581	12.1984
ENSMUSG00000003604	Aven	chr2	1	112333121	112474730	112332121	112333621	62	36	51	39	78	68	37	11.1425	5.6715	6.83077	6.09949	12.0265	13.4242	10.1718	8.407	6.46513	11.8742	0.148325	0.464076	-0.329085	0.298418	0.720816	0.174873	0.477129	0.360682	1	0.460442	1	0.712407	6	2	3	3	4	2	7	4	2	2	1	8.32742	2.43968
ENSMUSG00000003617	Cp	chr3	1	19857054	19909145	19856054	19857554	131	90	140	155	135	155	128	23.543	14.1787	18.7511	24.2416	20.8151	30.5993	35.189	18.8609	21.4963	28.8678	0.228633	-0.00334778	0.216488	0.109586	0.495933	0.97709	0.592083	0.695719	0.846292	1	1	0.989296	8	8	4	6	12	5	10	10	3	8	6	11.1032	9.75874
ENSMUSG00000003623	Crot	chr5	-1	8966033	8997324	8996824	8998324	386	400	300	383	397	218	183	69.3711	63.0166	40.181	59.9001	61.2118	43.0364	50.3093	66.1939	50.0406	51.5191	-0.752361	-0.358276	-0.409542	-0.569153	0.00935157	0.184243	0.294377	0.0628084	0.0534996	0.477607	1	0.230842	11	4	4	3	2	2	3	3	5	4	1	15.2669	4.87937
ENSMUSG00000003644	Rps6ka1	chr4	-1	133403200	133443709	133443209	133444709	836	634	867	714	803	576	524	150.244	99.8814	116.123	111.668	123.811	113.711	144.055	125.063	113.895	127.192	-0.353081	-0.262845	-0.104967	-0.308381	0.21096	0.3191	0.785308	0.312746	0.517585	0.678479	1	0.653036	2	2	1	2	3	5	5	2	2	0	4	2.77581	2.43968
ENSMUSG00000003657	Calb2	chr8	-1	112666439	112692106	112691606	112693106	13	16	25	30	3	2	2	2.33633	2.52067	3.34842	4.69191	0.462557	0.394829	0.549828	2.4285	4.02017	0.469072	-2.795	-3.52203	0.711659	-3.21412	1.26884e-05	1.09958e-10	0.174717	1.67284e-08	0.000177454	4.92597e-09	1	4.75048e-07	7	13	10	5	4	13	13	12	21	10	10	9.71532	15.8579
ENSMUSG00000003660	Snrnp200	chr2	1	127034122	127066187	127033122	127034622	844	933	845	817	1054	1023	716	151.682	146.986	113.176	127.776	162.512	201.955	196.838	149.334	120.476	187.102	-0.0826169	0.214893	-0.312828	0.0587159	0.746903	0.457522	0.415729	0.819942	1	0.820696	1	1	2	5	7	8	9	4	6	7	2	8	2	2.77581	6.09921
ENSMUSG00000003662	Ciao1	chr2	-1	127065501	127073496	127072996	127074496	147	129	145	126	118	129	91	26.4185	20.3229	19.4208	19.706	18.1939	25.4665	25.0172	23.3707	19.5634	22.8925	-0.426496	-0.20285	-0.238998	-0.316917	0.165592	0.469785	0.560782	0.328598	0.440698	0.832274	1	0.669561	3	6	0	1	2	3	3	5	3	2	0	4.16371	7.31905
ENSMUSG00000003665	Has1	chr17	-1	17980287	17992152	17991652	17993152	1	0	1	0	2	0	1	0.179718	0	0.133937	0	0.308372	0	0.274914	0.0898589	0.0669683	0.194429	0.842282	1.03998	-0.2123	0.944049	1	1	1	0.665269	1	1	1	0.96128	25	32	26	25	28	39	32	25	28	26	23	34.6976	39.035
ENSMUSG00000003680	Taf6l	chr19	-1	8848984	8860753	8860253	8861753	29	40	42	23	74	69	34	5.21182	6.30166	5.62534	3.59713	11.4098	13.6216	9.34708	5.75674	4.61124	11.4595	0.588296	0.888954	-0.316664	0.731713	0.112803	0.0110281	0.509511	0.0308323	0.343721	0.0667024	1	0.137422	2	0	2	2	2	0	1	1	2	1	0	2.77581	0
ENSMUSG00000003721	Insig2	chr1	-1	123200934	123229157	123228657	123230157	545	367	335	364	261	177	99	97.9462	57.8178	44.8688	56.9286	40.2425	34.9424	27.2165	77.882	50.8987	34.1338	-1.54398	-0.975434	-0.582893	-1.28899	1.36009e-07	0.000408622	0.134418	3.60252e-05	2.84375e-06	0.00434411	1	0.000492324	5	6	4	5	11	5	8	5	7	2	4	6.93952	7.31905
ENSMUSG00000003731	Kpna6	chr4	-1	129321224	129350011	129349511	129351011	558	612	557	511	724	640	452	100.283	96.4155	74.6027	79.9189	111.631	126.345	124.261	98.349	77.2608	120.746	-0.109317	0.224594	-0.349097	0.0482935	0.679678	0.441769	0.365564	0.848752	0.995261	0.802269	1	1	1	2	4	4	2	1	1	2	1	3	2	1.3879	2.43968
ENSMUSG00000003746	Man1a	chr10	-1	53624594	53795602	53795102	53796602	1077	1455	934	991	900	650	417	193.556	229.223	125.097	154.99	138.767	128.319	114.639	211.39	140.043	127.242	-1.14655	-0.547164	-0.614859	-0.877929	5.66703e-05	0.040037	0.109629	0.00377402	0.000677886	0.173813	0.958968	0.026801	2	1	1	1	1	1	4	5	1	1	0	2.77581	1.21984
ENSMUSG00000003752	Itpkc	chr7	-1	27992191	28013647	28013147	28014647	279	259	335	257	290	203	164	50.1413	40.8033	44.8688	40.1941	44.7139	40.0752	45.0859	45.4723	42.5314	43.2916	-0.460121	-0.395255	-0.079559	-0.428021	0.114265	0.14835	0.843683	0.165807	0.346993	0.43057	1	0.443445	9	8	5	4	10	9	9	4	6	5	5	12.4911	9.75874
ENSMUSG00000003762	Adck4	chr7	1	28018042	28047271	28017042	28018542	90	100	134	71	131	110	74	16.1746	15.7542	17.9475	11.1042	20.1983	21.7156	20.3436	15.9644	14.5259	20.7525	-0.0236328	0.0821804	-0.120827	0.0286937	0.908855	0.813571	0.77282	0.913934	1	1	1	1	14	20	12	10	13	13	4	11	13	16	10	19.4306	24.3968
ENSMUSG00000003778	Brd8	chr18	-1	34758269	34784255	34783755	34785255	156	135	170	156	180	182	145	28.036	21.2681	22.7692	24.398	27.7534	35.9295	39.8625	24.6521	23.5836	34.5151	0.0898192	0.121436	-0.0470024	0.106968	0.79576	0.698282	0.915522	0.69747	1	1	1	0.991	1	3	1	0	2	3	2	4	3	3	1	1.3879	3.65953
ENSMUSG00000003779	Kif20a	chr18	1	34784649	34792919	34783649	34785149	196	160	139	164	348	303	283	35.2247	25.2067	18.6172	25.6491	53.6567	59.8166	77.8007	30.2157	22.1332	63.758	0.68761	1.1075	-0.435324	0.884231	0.0280995	0.000198412	0.275073	0.00280085	0.1246	0.00233559	1	0.0209622	1	3	1	0	2	3	2	4	3	3	3	1.3879	3.65953
ENSMUSG00000003808	Farsa	chr8	1	87380888	87393156	87379888	87381388	171	179	229	173	408	295	211	30.7318	28.1999	30.6715	27.0567	62.9078	58.2373	58.0069	29.4659	28.8641	59.7173	0.622969	0.629407	-0.0212365	0.625832	0.0474687	0.0320294	0.968833	0.0340926	0.184959	0.147133	1	0.148624	3	4	1	1	5	0	0	3	2	3	3	4.16371	4.87937
ENSMUSG00000003809	Gcdh	chr8	-1	87410292	87417820	87417320	87418820	114	97	95	103	126	86	77	20.4878	15.2815	12.724	16.1089	19.4274	16.9777	21.1684	17.8847	14.4164	19.1911	-0.283978	-0.000933577	-0.298088	-0.147978	0.357892	0.967012	0.476272	0.662814	0.717554	1	1	0.96128	2	1	2	0	2	2	0	3	3	1	0	2.77581	1.21984
ENSMUSG00000003810	Mast2	chr4	-1	115979367	116136788	116136288	116137788	1002	1280	1006	973	1299	934	796	180.077	201.653	134.74	152.174	200.287	184.385	218.832	190.865	143.457	201.168	-0.339428	0.071148	-0.425963	-0.148493	0.224871	0.825915	0.267463	0.633905	0.541794	1	1	0.942656	3	2	3	2	2	3	2	1	2	4	0	4.16371	2.43968
ENSMUSG00000003812	Dnase2a	chr8	1	87432459	87446814	87431459	87432959	44	34	44	31	81	57	29	7.90759	5.35641	5.89321	4.84831	12.4891	11.2526	7.97251	6.632	5.37076	10.5714	0.319065	0.576446	-0.270684	0.440094	0.395153	0.100814	0.553594	0.190338	0.739013	0.32971	1	0.473575	23	28	20	21	31	25	27	24	23	20	21	31.9218	34.1556
ENSMUSG00000003813	Rad23a	chr8	-1	87357918	87364564	87364064	87365564	210	194	270	142	254	180	163	37.7408	30.5631	36.1629	22.2084	39.1632	35.5346	44.811	34.1519	29.1856	39.8363	-0.170468	0.0136221	-0.198574	-0.0801663	0.548754	0.991572	0.618847	0.817856	0.879676	1	1	1	4	1	1	6	2	3	2	0	2	2	0	5.55161	1.21984
ENSMUSG00000003814	Calr	chr8	-1	87365749	87370833	87370333	87371833	5159	5694	5669	4738	5076	4591	3390	927.164	897.042	759.287	741.01	782.647	906.33	931.959	912.103	750.148	873.645	-0.469148	-0.203085	-0.280967	-0.342196	0.0932509	0.429068	0.460759	0.256208	0.30032	0.785104	1	0.583518	3	2	1	1	6	3	1	1	0	3	3	4.16371	2.43968
ENSMUSG00000003824	Syce2	chr8	1	87396010	87412120	87395010	87396510	20	19	29	14	76	58	34	3.59436	2.99329	3.88416	2.18956	11.7181	11.45	9.34708	3.29382	3.03686	10.8384	1.34038	1.40741	-0.0824773	1.37269	0.00059166	0.000153288	0.943549	7.51547e-05	0.00534301	0.0018575	1	0.000940631	8	8	7	4	7	9	6	5	7	9	6	11.1032	9.75874
ENSMUSG00000003847	Nfat5	chr8	1	109817370	109903417	109816370	109817870	340	311	475	420	461	415	277	61.1041	48.9954	63.6199	65.6868	71.0797	81.9271	76.1512	55.0498	64.6534	76.386	0.0815595	-0.179266	0.245887	-0.0551106	0.814776	0.495532	0.528945	0.878325	1	0.862564	1	1	7	2	9	4	17	9	10	10	7	9	7	9.71532	2.43968
ENSMUSG00000003848	Nob1	chr8	-1	109936389	109948941	109948441	109949941	101	87	160	124	289	233	138	18.1515	13.7061	21.4299	19.3932	44.5597	45.9976	37.9381	15.9288	20.4116	42.8318	1.04678	0.652341	0.380017	0.83383	0.00125528	0.0301144	0.353736	0.00541068	0.0101147	0.140337	1	0.0358884	14	10	7	10	19	9	9	11	12	9	9	19.4306	12.1984
ENSMUSG00000003849	Nqo1	chr8	-1	109912125	109927106	109926606	109928106	164	107	272	216	183	163	84	29.4737	16.857	36.4308	33.7818	28.216	32.1786	23.0928	23.1653	35.1063	27.8291	-0.0941906	-0.749124	0.641185	-0.46152	0.721672	0.00749726	0.108549	0.142451	1	0.0488897	0.953201	0.405814	1	1	4	3	4	3	1	5	2	4	5	1.3879	1.21984
ENSMUSG00000003863	Ppfia3	chr7	-1	52594496	52622389	52621889	52623389	304	141	380	289	119	52	39	54.6342	22.2134	50.8959	45.1988	18.3481	10.2656	10.7216	38.4238	48.0474	13.1118	-1.86313	-2.2639	0.38857	-2.08316	1.25928e-09	4.34263e-15	0.323726	2.44188e-10	3.71896e-08	3.84292e-13	1	9.47058e-09	2	2	1	1	4	0	2	4	3	3	4	2.77581	2.43968
ENSMUSG00000003865	Gys1	chr7	1	52690214	52711989	52689214	52690714	102	91	127	122	220	194	118	18.3312	14.3363	17.01	19.0805	33.9209	38.2984	32.4399	16.3338	18.0452	34.8864	0.708954	0.537176	0.157011	0.619151	0.0297641	0.0776139	0.720456	0.0403662	0.130387	0.274268	1	0.166773	3	6	4	2	8	10	6	10	2	4	4	4.16371	7.31905
ENSMUSG00000003868	Ruvbl2	chr7	-1	52677222	52693466	52692966	52694466	265	303	310	253	540	443	372	47.6252	47.7351	41.5204	39.5685	83.2603	87.4547	102.268	47.6802	40.5444	90.9943	0.522448	0.741696	-0.234425	0.628584	0.0902994	0.0103401	0.551615	0.0314142	0.295919	0.0636306	1	0.13934	29	33	42	30	44	32	26	24	22	28	23	40.2492	40.2548
ENSMUSG00000003872	Lin7b	chr7	-1	52623261	52625953	52625453	52626953	0	6	5	0	0	0	1	0	0.94525	0.669683	0	0	0	0.274914	0.472625	0.334842	0.091638	-3.32779	-2.85489	-0.493789	-3.09258	0.0220878	0.0448077	0.794753	0.0237963	0.104659	0.187377	1	0.113871	8	5	6	3	7	6	2	3	5	5	6	11.1032	6.09921
ENSMUSG00000003873	Bax	chr7	-1	52717072	52722185	52721685	52723185	103	119	192	151	298	302	172	18.5109	18.7474	25.7158	23.616	45.9474	59.6192	47.2852	18.6292	24.6659	50.9506	1.0442	0.6238	0.405276	0.817008	0.00113156	0.0351011	0.316482	0.00610271	0.00929664	0.157529	1	0.0394218	14	28	11	19	24	26	30	19	22	20	14	19.4306	34.1556
ENSMUSG00000003882	Il7r	chr15	-1	9435914	9459613	9459113	9460613	32	22	34	49	15	15	18	5.75097	3.46592	4.55385	7.66346	2.31279	2.96122	4.94845	4.60844	6.10865	3.40749	-0.8707	-1.30957	0.422544	-1.10148	0.0366018	0.000509951	0.372919	0.00560802	0.152449	0.00523319	1	0.036828	8	4	9	5	9	13	17	2	8	12	8	11.1032	4.87937
ENSMUSG00000003923	Tfam	chr10	-1	70688212	70701028	70700528	70702028	157	136	200	168	187	147	90	28.2157	21.4257	26.7873	26.2747	28.8327	29.0199	24.7423	24.8207	26.531	27.5317	-0.229791	-0.359788	0.115604	-0.297839	0.436793	0.196548	0.781398	0.344062	0.778632	0.499761	1	0.688618	7	6	4	2	5	5	7	8	9	6	4	9.71532	7.31905
ENSMUSG00000003929	Zfp81	chr17	-1	33466287	33495823	33495323	33496823	43	28	38	34	42	38	19	7.72787	4.41116	5.08959	5.3175	6.4758	7.50175	5.22337	6.06952	5.20355	6.40031	-0.274617	-0.101924	-0.185737	-0.192238	0.459856	0.721761	0.720065	0.59296	0.807365	1	1	0.904428	10	11	9	7	8	11	13	8	10	10	4	13.879	13.4183
ENSMUSG00000003934	Efnb3	chr11	-1	69367594	69373707	69373207	69374707	9	7	11	13	2	4	3	1.61746	1.10279	1.4733	2.03316	0.308372	0.789658	0.824742	1.36013	1.75323	0.640924	-1.5593	-1.95192	0.377512	-1.7719	0.0281431	0.00154961	0.621685	0.00353374	0.124655	0.0134656	1	0.0253729	36	39	32	30	22	40	41	34	38	38	49	49.9645	47.5738
ENSMUSG00000003948	Mmd	chr11	1	90048998	90139903	90047998	90049498	158	141	164	128	168	144	100	28.3954	22.2134	21.9656	20.0188	25.9032	28.4277	27.4914	25.3044	20.9922	27.2741	-0.280395	-0.045192	-0.25	-0.16685	0.345998	0.847224	0.539153	0.607096	0.702848	1	1	0.917636	53	48	71	47	77	54	53	54	52	84	52	73.5589	58.5524
ENSMUSG00000003949	Hlf	chr11	-1	90197849	90252231	90251731	90253231	11	1	38	24	8	10	5	1.9769	0.157542	5.08959	3.75353	1.23349	1.97415	1.37457	1.06722	4.42156	1.5274	0.208028	-1.96745	2.16318	-1.28085	0.761688	5.5904e-06	0.000190046	0.0055931	1	0.000100715	0.0183701	0.0367603	14	11	8	16	15	14	8	11	9	14	6	19.4306	13.4183
ENSMUSG00000003955	Fam162a	chr16	-1	36043930	36071610	36071110	36072610	202	84	565	288	496	478	313	36.303	13.2335	75.6742	45.0424	76.4762	94.3642	86.0481	24.7683	60.3583	85.6295	1.45019	0.069057	1.36829	0.598667	5.26122e-06	0.83297	0.000589158	0.0394316	8.01849e-05	1	0.0444269	0.163869	1	5	2	0	4	3	1	0	1	1	1	1.3879	6.09921
ENSMUSG00000003970	Rpl8	chr15	1	76734515	76736742	76733515	76735015	2732	2788	4778	2822	6441	4588	2961	490.989	439.226	639.949	441.353	993.111	905.738	814.02	465.108	540.651	904.29	0.565421	0.317816	0.233639	0.436227	0.0597191	0.26046	0.540009	0.12571	0.218148	0.607225	1	0.371825	10	23	18	15	18	13	18	20	13	19	5	13.879	28.0564
ENSMUSG00000003974	Grm3	chr5	-1	9485236	9725352	9724852	9726352	0	0	0	0	0	0	0	0	0	0	0	0	0	0	0	0	0	0	0	0	0	1	1	1	1	1	1	1	1	7	22	6	6	3	15	14	11	7	4	9	9.71532	26.8365
ENSMUSG00000003992	Ssbp2	chr13	1	91599888	91843034	91598888	91600388	131	118	84	192	124	124	93	23.543	18.5899	11.2507	30.0283	19.119	24.4794	25.567	21.0665	20.6395	23.0552	-0.267439	-0.24233	-0.0412203	-0.254287	0.377171	0.391056	0.923864	0.432834	0.739013	0.755303	1	0.756466	16	21	10	14	17	13	24	21	9	16	9	22.2065	25.6167
ENSMUSG00000004018	Fancl	chr11	1	26286135	26371876	26285135	26286635	48	21	34	22	34	43	13	8.62646	3.30837	4.55385	3.44074	5.24232	8.48883	3.57388	5.96742	3.99729	5.76834	-0.369498	0.123906	-0.5056	-0.142296	0.297275	0.817194	0.313324	0.693349	0.637121	1	1	0.987265	7	4	0	3	8	2	2	2	5	5	5	9.71532	4.87937
ENSMUSG00000004031	Fam5b	chr1	-1	160175397	160286393	160285893	160287393	16	10	27	15	4	1	1	2.87549	1.57542	3.61629	2.34596	0.616743	0.197415	0.274914	2.22545	2.98112	0.363024	-2.86283	-3.35325	0.476507	-3.13945	6.89609e-06	1.33772e-08	0.405616	7.71624e-08	0.000102795	4.1251e-07	1	1.92385e-06	4	2	2	3	2	4	6	10	5	3	4	5.55161	2.43968
ENSMUSG00000004032	Gstm5	chr3	1	107698818	107701602	107697818	107699318	85	83	124	101	328	371	253	15.276	13.076	16.6081	15.7961	50.5729	73.2408	69.5532	14.176	16.2021	64.4557	1.78281	1.56304	0.204519	1.66837	6.52968e-08	3.15956e-07	0.635557	3.28723e-08	1.45096e-06	7.49822e-06	1	8.80753e-07	6	9	7	4	5	10	7	7	8	8	6	8.32742	10.9786
ENSMUSG00000004035	Gstm7	chr3	-1	107729252	107734735	107734235	107735735	18	44	26	25	123	112	60	3.23492	6.93183	3.48235	3.90993	18.9649	22.1104	16.4948	5.08338	3.69614	19.19	1.4728	1.96769	-0.511678	1.7022	5.09307e-05	2.98613e-08	0.279307	2.61117e-07	0.000616574	8.65599e-07	1	5.7464e-06	17	19	9	14	13	30	9	10	15	12	8	23.5944	23.177
ENSMUSG00000004038	Gstm3	chr3	-1	107745251	107772201	107771701	107773201	41	101	55	54	17	9	15	7.36843	15.9117	7.36652	8.44545	2.62116	1.77673	4.12371	11.6401	7.90598	2.84053	-2.53441	-1.93801	-0.614935	-2.25761	1.83044e-11	2.62901e-07	0.152107	5.68354e-09	7.19918e-10	6.36534e-06	1	1.73981e-07	5	10	3	5	11	8	3	5	5	6	1	6.93952	12.1984
ENSMUSG00000004040	Stat3	chr11	-1	100746412	100800854	100800354	100801854	1096	1076	1384	1190	1469	1419	1029	196.971	169.515	185.368	186.113	226.499	280.131	282.887	183.243	185.74	263.172	0.122915	0.079148	0.0288034	0.100944	0.704669	0.801413	0.941414	0.708188	1	1	1	1	0	2	0	1	1	8	4	2	1	1	1	0	2.43968
ENSMUSG00000004043	Stat5a	chr11	1	100720665	100746483	100719665	100721165	40	34	42	38	58	65	37	7.18871	5.35641	5.62534	5.94309	8.94278	12.8319	10.1718	6.27256	5.78422	10.6488	0.375073	0.458885	-0.0986171	0.417287	0.308967	0.20617	0.865791	0.210502	0.654661	0.518043	1	0.507541	6	11	4	7	9	6	7	4	10	6	5	8.32742	13.4183
ENSMUSG00000004044	Ptrf	chr11	-1	100818047	100832201	100831701	100833201	265	213	535	558	325	285	255	47.6252	33.5564	71.6561	87.2696	50.1104	56.2632	70.1031	40.5908	79.4629	58.8255	0.147489	-0.855942	0.987968	-0.439993	0.651845	0.00166667	0.0117822	0.152767	0.978128	0.0142763	0.324797	0.422277	16	19	19	16	31	20	20	21	20	21	17	22.2065	23.177
ENSMUSG00000004054	Map3k11	chr19	1	5689770	5702862	5688770	5690270	558	743	977	595	735	652	392	100.283	117.053	130.856	93.0563	113.327	128.714	107.766	108.668	111.956	116.602	-0.315289	-0.368399	0.0387996	-0.342349	0.261823	0.165635	0.922452	0.260535	0.60038	0.447511	1	0.586494	1	2	1	0	1	3	2	1	0	4	0	1.3879	2.43968
ENSMUSG00000004056	Akt2	chr7	1	28376571	28425845	28375571	28377071	161	132	142	137	220	151	127	28.9346	20.7955	19.019	21.4264	33.9209	29.8096	34.9141	24.865	20.2227	32.8815	0.0224492	0.286346	-0.278771	0.149139	0.979884	0.35059	0.494378	0.602668	1	0.722333	1	0.912544	2	2	2	1	4	2	1	1	2	3	1	2.77581	2.43968
ENSMUSG00000004069	Dnaja3	chr16	1	4639989	4707695	4638989	4640489	135	97	139	134	181	126	153	24.2619	15.2815	18.6172	20.9572	27.9076	24.8742	42.0618	19.7717	19.7872	31.6146	0.292623	0.247262	0.0299249	0.272	0.366862	0.416256	0.94291	0.357824	0.729938	0.772283	1	0.708195	6	12	10	6	5	10	5	5	3	7	3	8.32742	14.6381
ENSMUSG00000004070	Hmox2	chr16	1	4726361	4766742	4725361	4726861	169	184	221	155	220	187	107	30.3723	28.9877	29.6	24.2416	33.9209	36.9165	29.4158	29.68	26.9208	33.4177	-0.226237	-0.10781	-0.132967	-0.16896	0.437536	0.682493	0.7403	0.59957	0.779551	1	1	0.909889	4	7	4	5	7	9	2	6	5	2	3	5.55161	8.5389
ENSMUSG00000004071	5730403B10Rik	chr16	-1	4750348	4790292	4789792	4791292	188	263	215	145	249	232	170	33.787	41.4334	28.7964	22.6776	38.3923	45.8002	46.7354	37.6102	25.737	43.6426	-0.210916	0.33077	-0.556986	0.0363814	0.462214	0.264755	0.159546	0.883034	0.807365	0.613935	1	1	3	9	7	3	10	7	8	4	5	6	6	4.16371	10.9786
ENSMUSG00000004085	B230120H23Rik	chr2	1	72123694	72280667	72122694	72124194	253	153	285	287	325	294	184	45.4686	24.1039	38.1719	44.886	50.1104	58.0399	50.5842	34.7862	41.529	52.9115	0.245003	-0.0653537	0.295774	0.0807414	0.444968	0.788502	0.452712	0.765372	0.78957	1	1	1	35	25	36	23	46	46	29	31	24	32	25	48.5766	30.4961
ENSMUSG00000004096	Cwc15	chr9	1	14305130	14314816	14304130	14305630	240	280	282	229	285	202	115	43.1323	44.1116	37.7701	35.8149	43.943	39.8777	31.6151	43.622	36.7925	38.4786	-0.577936	-0.344942	-0.2475	-0.467418	0.0474972	0.204638	0.529068	0.129587	0.185041	0.515326	1	0.379312	17	16	10	10	15	9	14	7	15	10	11	23.5944	19.5175
ENSMUSG00000004098	Col5a3	chr9	-1	20574494	20619511	20619011	20620511	10	7	8	17	24	39	33	1.79718	1.10279	1.07149	2.65875	3.70046	7.69917	9.07216	1.44998	1.86512	6.82393	1.81061	1.43819	0.357454	1.61315	0.000104988	0.000482634	0.558002	2.91394e-05	0.00117009	0.00498339	1	0.000408895	7	11	15	13	12	9	7	7	3	10	7	9.71532	13.4183
ENSMUSG00000004099	Dnmt1	chr9	-1	20711650	20757317	20756817	20758317	398	352	478	402	733	588	559	71.5277	55.4546	64.0217	62.8717	113.018	116.08	153.677	63.4912	63.4467	127.592	0.614322	0.582493	0.016846	0.598743	0.0447329	0.0411656	0.970622	0.038587	0.177631	0.177431	1	0.161518	6	14	8	5	14	5	6	7	4	5	7	8.32742	17.0778
ENSMUSG00000004100	Ppan	chr9	1	20692619	20696622	20691619	20693119	123	119	172	91	304	230	169	22.1053	18.7474	23.0371	14.2321	46.8725	45.4054	46.4605	20.4264	18.6346	46.2461	0.786766	0.87948	-0.107343	0.832879	0.0142167	0.00330464	0.807586	0.00529983	0.0738822	0.0251597	1	0.0353866	5	3	0	4	2	7	1	3	5	3	2	6.93952	3.65953
ENSMUSG00000004105	Angptl2	chr2	1	33071589	33103237	33070589	33072089	86	38	105	150	79	91	89	15.4557	5.98658	14.0633	23.4596	12.1807	17.9647	24.4673	10.7212	18.7615	18.2043	0.394661	-0.475965	0.855261	-0.103692	0.237566	0.107718	0.03989	0.79082	0.561031	0.344337	0.600236	1	7	18	19	8	16	12	15	11	8	14	4	9.71532	21.9572
ENSMUSG00000004110	Cacna1e	chr1	-1	156239649	156573049	156572549	156574049	31	22	36	63	16	9	8	5.57125	3.46592	4.82172	9.85302	2.46697	1.77673	2.19931	4.51858	7.33737	2.14767	-1.42943	-2.15007	0.707634	-1.84362	0.00105382	2.27988e-08	0.128583	6.1937e-06	0.008735	6.733e-07	1	0.000103018	31	36	28	32	49	57	43	28	37	55	27	43.025	43.9143
ENSMUSG00000004113	Cacna1b	chr2	-1	24459407	24618672	24618172	24619672	13	3	15	17	20	15	10	2.33633	0.472625	2.00905	2.65875	3.08372	2.96122	2.74914	1.40448	2.3339	2.93136	0.750382	-0.0633135	0.802788	0.271264	0.167588	0.853922	0.191303	0.487493	0.444801	1	1	0.821322	2	1	1	0	2	1	2	3	3	5	0	2.77581	1.21984
ENSMUSG00000004127	Rg9mtd2	chr3	1	137806502	137822785	137805502	137807002	29	25	17	7	35	34	33	5.21182	3.93854	2.27692	1.09478	5.3965	6.7121	9.07216	4.57518	1.68585	7.06025	0.209697	1.58209	-1.39068	0.76406	0.605192	0.000209946	0.00903846	0.0339751	0.931566	0.0024507	0.276344	0.148214	2	1	2	1	0	1	1	2	3	2	0	2.77581	1.21984
ENSMUSG00000004151	Etv1	chr12	1	39506897	39594790	39505897	39507397	6	15	21	25	4	5	2	1.07831	2.36312	2.81267	3.90993	0.616743	0.987073	0.549828	1.72072	3.3613	0.717881	-1.68593	-2.61435	0.911778	-2.24072	0.00559674	3.19306e-07	0.106621	1.66732e-05	0.0350068	7.57058e-06	0.946837	0.000250019	4	4	1	1	2	3	4	3	1	1	3	5.55161	4.87937
ENSMUSG00000004187	Kifc2	chr15	1	76491071	76498626	76490071	76491571	27	24	18	18	19	12	9	4.85238	3.781	2.41086	2.81515	2.92953	2.36897	2.47423	4.31669	2.613	2.59091	-1.10288	-0.403743	-0.712935	-0.789016	0.00811045	0.306473	0.155872	0.0476611	0.0475576	0.663818	1	0.188307	1	3	1	1	3	3	2	5	3	3	3	1.3879	3.65953
ENSMUSG00000004207	Psap	chr10	1	59740375	59765342	59739375	59740875	6111	5306	5845	5221	4846	4362	3162	1098.26	835.916	782.86	816.55	747.184	861.122	869.278	967.086	799.705	825.862	-0.616149	-0.374488	-0.256616	-0.500334	0.028106	0.152702	0.50052	0.0955696	0.1246	0.439807	1	0.307575	4	6	6	7	4	11	7	5	6	10	7	5.55161	7.31905
ENSMUSG00000004221	Ikbkg	chrX	1	71638629	71699193	71637629	71639129	228	200	206	258	243	265	207	40.9757	31.5083	27.5909	40.3505	37.4672	52.3149	56.9072	36.242	33.9707	48.8964	0.0348986	0.105485	-0.0863977	0.0708681	0.944314	0.74031	0.830308	0.793359	1	1	1	1	1	1	0	0	0	0	0	1	0	0	0	1.3879	1.21984
ENSMUSG00000004231	Pax2	chr19	1	44831884	44910517	44830884	44832384	0	0	0	0	0	1	0	0	0	0	0	0	0.197415	0	0	0	0.0658049	26.0097	26.0017	0	25.9358	1	1	1	0.428571	1	1	1	0.751892	7	3	5	7	3	7	9	9	10	11	6	9.71532	3.65953
ENSMUSG00000004233	Wars2	chr3	1	98944991	99043109	98943991	98945491	24	17	17	27	41	23	35	4.31323	2.67821	2.27692	4.22272	6.32162	4.54054	9.62199	3.49572	3.24982	6.82805	0.563319	0.645474	-0.0969079	0.609938	0.171741	0.095622	0.89052	0.0838635	0.451248	0.316749	1	0.279197	6	9	7	3	6	5	7	9	4	7	3	8.32742	10.9786
ENSMUSG00000004263	Atn1	chr6	-1	124689207	124706542	124706042	124707542	85	79	148	87	158	214	119	15.276	12.4458	19.8226	13.6066	24.3614	42.2467	32.7148	13.8609	16.7146	33.1076	0.85681	0.546574	0.295251	0.692927	0.00891796	0.0722196	0.492211	0.0213421	0.0513933	0.260667	1	0.104698	24	23	17	16	14	26	26	16	24	20	11	33.3097	28.0564
ENSMUSG00000004264	Phb2	chr6	1	124662354	124666968	124661354	124662854	577	491	781	615	1059	844	690	103.697	77.3529	104.605	96.1843	163.283	166.618	189.691	90.5251	100.394	173.197	0.549608	0.363044	0.171881	0.453319	0.0712062	0.202549	0.657371	0.11459	0.247415	0.511553	1	0.347519	6	7	3	5	3	5	3	8	2	5	0	8.32742	8.5389
ENSMUSG00000004266	Ptpn6	chr6	-1	124670735	124683584	124683084	124684584	254	133	117	132	131	116	88	45.6483	20.953	15.6706	20.6444	20.1983	22.9001	24.1924	33.3007	18.1575	22.4303	-0.925659	-0.111757	-0.828602	-0.57256	0.00217583	0.674728	0.0394839	0.0715385	0.0161211	1	0.600236	0.253547	5	14	6	4	5	13	3	11	9	3	2	6.93952	17.0778
ENSMUSG00000004267	Eno2	chr6	-1	124710071	124719691	124719191	124720691	7	6	8	20	8	2	9	1.25803	0.94525	1.07149	3.12794	1.23349	0.394829	2.47423	1.10164	2.09972	1.36751	-0.172363	-1.09527	0.908251	-0.716184	0.877265	0.0326481	0.178658	0.179331	1	0.149341	1	0.46594	50	69	74	56	68	75	58	58	69	86	48	69.3952	84.1691
ENSMUSG00000004268	Emg1	chr6	-1	124654399	124662196	124661696	124663196	222	269	322	226	390	333	200	39.8974	42.3787	43.1276	35.3458	60.1325	65.7391	54.9828	41.138	39.2367	60.2848	0.143416	0.197451	-0.0687547	0.169776	0.667178	0.512264	0.864171	0.552671	0.982798	0.867718	1	0.869684	3	5	1	0	1	3	2	5	3	1	1	4.16371	6.09921
ENSMUSG00000004270	Lpcat3	chr6	1	124613045	124654436	124612045	124613545	1461	2012	1826	1658	2177	1566	1091	262.568	316.974	244.568	259.306	335.663	309.151	299.931	289.771	251.937	314.915	-0.297477	-0.0928788	-0.219805	-0.198873	0.28386	0.703519	0.565458	0.516904	0.62443	1	1	0.834458	0	2	1	1	3	4	2	2	2	1	2	0	2.43968
ENSMUSG00000004285	Atp6v1f	chr6	1	29417718	29420512	29416718	29418218	203	214	281	218	347	339	217	36.4827	33.7139	37.6362	34.0946	53.5025	66.9235	59.6563	35.0983	35.8654	60.0275	0.371511	0.318257	0.0383123	0.344559	0.24066	0.28281	0.929224	0.23658	0.566424	0.635817	1	0.551756	2	9	5	3	9	10	3	6	3	5	2	2.77581	10.9786
ENSMUSG00000004296	Il12b	chr11	1	44213565	44227535	44212565	44214065	4	0	9	0	3	0	0	0.718871	0	1.20543	0	0.462557	0	0	0.359436	0.602715	0.154186	-1.16487	-2.13119	0.951489	-1.75672	0.236683	0.0226897	0.432582	0.0463215	0.559526	0.114396	1	0.184085	17	16	16	23	25	28	28	16	25	30	16	23.5944	19.5175
ENSMUSG00000004317	Clcn5	chrX	-1	6730936	6896484	6895984	6897484	489	862	382	365	795	545	357	87.882	135.801	51.1638	57.085	122.578	107.591	98.1443	111.841	54.1244	109.438	-0.463476	0.605459	-1.08432	-0.0254212	0.102337	0.035251	0.00548847	0.953719	0.320851	0.157886	0.200198	1	0	6	3	1	3	0	2	2	1	1	2	0	7.31905
ENSMUSG00000004319	Clcn3	chr8	-1	63389186	63462097	63461597	63463097	1204	1134	1110	1115	1621	1407	1065	216.38	178.652	148.67	174.383	249.935	277.762	292.783	197.516	161.526	273.494	0.0749922	0.341798	-0.282102	0.202395	0.829848	0.229361	0.461797	0.470638	1	0.556936	1	0.803059	1	4	0	1	1	4	1	0	1	2	3	1.3879	4.87937
ENSMUSG00000004328	Hif3a	chr7	-1	17616856	17647776	17647276	17648776	3	3	58	88	26	24	20	0.539154	0.472625	7.76832	13.763	4.00883	4.73795	5.49828	0.505889	10.7656	4.74835	2.81676	-1.60281	4.40367	-0.689962	3.64505e-06	2.27279e-06	8.39639e-13	0.0718188	5.75063e-05	4.44511e-05	5.70319e-10	0.254111	31	39	26	20	17	37	18	17	25	20	19	43.025	47.5738
ENSMUSG00000004341	Gpx6	chr13	1	21404086	21411493	21403086	21404586	0	0	0	0	47	28	4	0	0	0	0	7.24673	5.52761	1.09966	0	0	4.62467	32.2343	32.2312	0	32.1461	9.58895e-12	1.42202e-12	1	1.6476e-18	3.95065e-10	8.67431e-11	1	1.93493e-16	3	8	1	4	2	5	4	3	7	8	7	4.16371	9.75874
ENSMUSG00000004344	Gpx5	chr13	-1	21378298	21384600	21384100	21385600	0	1	0	1	131	73	34	0	0.157542	0	0.156397	20.1983	14.4113	9.34708	0.0787708	0.0781986	14.6522	7.08106	7.28085	-0.212413	7.17673	4.48779e-21	1.96542e-24	1	1.60869e-33	6.48999e-19	6.95704e-22	1	8.60202e-31	8	4	6	10	10	8	11	5	5	10	10	11.1032	4.87937
ENSMUSG00000004347	Pde1c	chr6	-1	56022200	56312305	56311805	56313305	9	11	11	14	9	5	3	1.61746	1.73296	1.4733	2.18956	1.38767	0.987073	0.824742	1.67521	1.83143	1.0665	-0.992837	-1.11675	0.11041	-1.06475	0.0554806	0.0336895	1	0.0393066	0.206324	0.152921	1	0.163631	5	8	2	3	9	2	3	6	7	3	2	6.93952	9.75874
ENSMUSG00000004356	Utp20	chr10	-1	88209353	88289395	88288895	88290395	231	223	228	251	416	356	246	41.5148	35.1318	30.5376	39.2557	64.1413	70.2796	67.6288	38.3233	34.8966	67.3499	0.419107	0.535386	-0.131605	0.47611	0.181574	0.067569	0.740505	0.104561	0.465284	0.24969	1	0.326072	11	12	15	15	10	6	7	7	14	9	9	15.2669	14.6381
ENSMUSG00000004359	Spic	chr10	-1	88137517	88147760	88147260	88148760	11	2	1	2	1	2	1	1.9769	0.315083	0.133937	0.312794	0.154186	0.394829	0.274914	1.14599	0.223365	0.274643	-2.43065	-0.128205	-2.3141	-1.64527	0.00827498	1	0.0275495	0.0631071	0.0483419	1	0.510976	0.231365	5	10	3	7	11	7	2	2	5	3	4	6.93952	12.1984
ENSMUSG00000004360	AC153912.1	chr10	1	28931501	28945307	28930501	28932001	1	1	3	1	0	0	1	0.179718	0.157542	0.40181	0.156397	0	0	0.274914	0.16863	0.279104	0.091638	-1.73544	-2.5364	0.784339	-2.21083	0.573413	0.0914807	0.702584	0.267257	0.896263	0.308501	1	0.593685	5	6	2	5	4	3	2	3	5	6	3	6.93952	7.31905
ENSMUSG00000004364	Cul3	chr1	-1	80263393	80337017	80336517	80338017	347	289	318	331	390	297	241	62.3621	45.5295	42.5919	51.7675	60.1325	58.6321	66.2543	53.9458	47.1797	61.673	-0.190763	-0.0288736	-0.177096	-0.111748	0.496967	0.890633	0.652247	0.732179	0.846762	1	1	1	6	9	6	9	1	8	6	5	4	7	5	8.32742	10.9786
ENSMUSG00000004366	Sst	chr16	-1	23889670	23890930	23890430	23891930	164	229	201	164	58	39	29	29.4737	36.077	26.9213	25.6491	8.94278	7.69917	7.97251	32.7754	26.2852	8.20482	-2.40822	-2.08955	-0.333434	-2.25891	4.86473e-14	6.4765e-12	0.40301	3.04313e-11	2.76748e-12	3.61705e-10	1	1.36571e-09	6	11	8	12	14	9	13	12	11	12	7	8.32742	13.4183
ENSMUSG00000004371	Il11	chr7	-1	4724657	4729633	4729133	4730633	0	0	4	0	21	20	24	0	0	0.535747	0	3.2379	3.94829	6.59794	0	0.267873	4.59471	32.0721	3.52018	28.2907	4.44074	3.87826e-11	5.95224e-08	0.137776	3.04735e-13	1.45258e-09	1.62247e-06	1	1.90983e-11	23	26	26	22	16	39	24	22	25	27	18	31.9218	31.7159
ENSMUSG00000004383	Large	chr8	-1	75338498	75877439	75876939	75878439	73	59	86	121	160	125	104	13.1194	9.29495	11.5186	18.9241	24.6697	24.6768	28.5911	11.2072	15.2213	25.9792	0.828319	0.363007	0.450239	0.575025	0.0130853	0.250488	0.284777	0.0587762	0.0692918	0.589997	1	0.220341	2	2	0	1	0	2	2	3	2	1	1	2.77581	2.43968
ENSMUSG00000004393	Ddx56	chr11	-1	6158922	6167775	6167275	6168775	174	188	231	144	304	280	188	31.2709	29.6178	30.9394	22.5212	46.8725	55.2761	51.6838	30.4444	26.7303	51.2775	0.348217	0.509358	-0.175924	0.427137	0.276755	0.0849763	0.661355	0.14625	0.62113	0.294244	1	0.412121	0	2	2	0	2	1	5	0	1	3	2	0	2.43968
ENSMUSG00000004394	Tmed4	chr11	-1	6170372	6174873	6174373	6175873	589	970	664	630	671	503	351	105.854	152.815	88.9339	98.5302	103.459	99.2995	96.4948	129.335	93.7321	99.751	-0.805604	-0.324325	-0.49669	-0.584932	0.00476665	0.221191	0.197566	0.0534376	0.0307878	0.543239	1	0.205225	13	23	9	19	18	16	22	19	15	15	11	18.0427	28.0564
ENSMUSG00000004415	Emid2	chr5	-1	137217629	137359079	137358579	137360079	0	0	2	1	0	0	1	0	0	0.267873	0.156397	0	0	0.274914	0	0.212135	0.091638	26.016	-2.12248	27.8807	-1.20961	1	0.31689	0.262672	0.646845	1	0.674865	1	0.948731	11	11	10	2	12	10	9	1	3	9	6	15.2669	13.4183
ENSMUSG00000004446	Bid	chr6	-1	120842872	120866871	120866371	120867871	184	107	146	118	164	128	76	33.0681	16.857	19.5547	18.4549	25.2865	25.2691	20.8935	24.9625	19.0048	23.8163	-0.417538	-0.086964	-0.344288	-0.261983	0.165497	0.728232	0.395113	0.408965	0.440647	1	1	0.751892	10	6	1	9	5	7	5	5	1	3	7	13.879	7.31905
ENSMUSG00000004451	Ralb	chr1	-1	121366882	121401371	121400871	121402371	499	574	678	598	736	531	401	89.6792	90.4289	90.809	93.5255	113.481	104.827	110.241	90.054	92.1673	109.516	-0.122718	-0.167845	0.0300497	-0.145672	0.648772	0.51802	0.941264	0.644626	0.975643	0.867718	1	0.948731	13	12	14	12	19	17	14	13	23	15	10	18.0427	14.6381
ENSMUSG00000004455	Ppp1cc	chr5	1	122608287	122625282	122607287	122608787	17	24	42	41	47	43	18	3.0552	3.781	5.62534	6.41228	7.24673	8.48883	4.94845	3.4181	6.01881	6.89467	0.620786	-0.192823	0.799059	0.142561	0.147855	0.543345	0.108183	0.680958	0.419673	0.88931	0.951977	0.975904	6	15	10	7	22	25	15	3	15	14	10	8.32742	18.2976
ENSMUSG00000004460	Dnajb11	chr16	1	22857918	22872461	22856918	22858418	370	474	531	325	386	345	291	66.4956	74.6747	71.1204	50.8291	59.5157	68.108	80	70.5852	60.9747	69.2079	-0.449607	-0.252044	-0.212322	-0.353303	0.117416	0.347054	0.582847	0.252043	0.353679	0.719175	1	0.576584	3	1	0	3	4	3	4	8	4	2	3	4.16371	1.21984
ENSMUSG00000004462	Tbccd1	chr16	-1	22813288	22857611	22857111	22858611	102	108	94	110	121	91	58	18.3312	17.0145	12.59	17.2037	18.6565	17.9647	15.945	17.6729	14.8969	17.5221	-0.403978	-0.16685	-0.251873	-0.291384	0.185895	0.548763	0.548872	0.37138	0.473681	0.894524	1	0.725553	3	1	0	4	3	3	4	6	6	1	3	4.16371	1.21984
ENSMUSG00000004473	Clec11a	chr7	-1	51559642	51562256	51561756	51563256	8	3	17	10	18	17	4	1.43774	0.472625	2.27692	1.56397	2.77534	3.35605	1.09966	0.955184	1.92045	2.41035	1.05888	-0.0366181	1.08373	0.380062	0.105962	0.836358	0.119957	0.418283	0.32934	1	1	0.751892	37	54	51	36	42	58	55	29	47	49	31	51.3524	65.8715
ENSMUSG00000004500	Zfp324	chr7	1	13551187	13559585	13550187	13551687	73	92	65	64	87	99	63	13.1194	14.4938	8.70588	10.0094	13.4142	19.544	17.3196	13.8066	9.35765	16.7593	-0.141093	0.416725	-0.573712	0.114767	0.635464	0.195603	0.180498	0.694358	0.963064	0.497763	1	0.988031	34	39	38	31	45	32	30	29	29	52	22	47.1887	47.5738
ENSMUSG00000004508	Gab2	chr7	1	104230261	104453546	104229261	104230761	113	134	155	150	115	105	61	20.3081	21.1106	20.7602	23.4596	17.7314	20.7285	16.7698	20.7093	22.1099	18.4099	-0.574475	-0.676139	0.0865756	-0.627879	0.061536	0.0193785	0.843817	0.048022	0.223476	0.102363	1	0.189435	1	2	3	2	2	5	0	4	2	3	2	1.3879	2.43968
ENSMUSG00000004530	Coro1c	chr5	-1	114292448	114358715	114358215	114359715	1516	1657	2663	1782	1884	1540	1061	272.452	261.046	356.673	278.7	290.486	304.018	291.684	266.749	317.687	295.396	-0.25577	-0.530181	0.26007	-0.399604	0.354346	0.0449788	0.495841	0.18511	0.713461	0.18779	1	0.46594	2	4	0	0	1	3	0	2	1	0	2	2.77581	4.87937
ENSMUSG00000004535	Tax1bp1	chr6	1	52663723	52716774	52662723	52664223	2368	2288	2675	2386	2166	1342	969	425.572	360.455	358.281	373.164	333.966	264.93	266.392	393.014	365.722	288.43	-0.834115	-0.754669	-0.0943809	-0.795112	0.00314897	0.00442857	0.805234	0.0083492	0.0218618	0.0319733	1	0.0506718	8	6	3	4	3	3	9	3	8	3	1	11.1032	7.31905
ENSMUSG00000004540	Psg17	chr7	-1	19399286	19406956	19406456	19407956	0	1	0	0	0	0	0	0	0.157542	0	0	0	0	0	0.0787708	0	0	-26.7528	0	-26.5117	-25.5779	0.4	1	1	1	0.739013	1	1	1	7	7	5	6	3	7	8	4	8	5	3	9.71532	8.5389
ENSMUSG00000004542	Psg19	chr7	-1	19375143	19383859	19383359	19384859	0	0	0	0	0	0	0	0	0	0	0	0	0	0	0	0	0	0	0	0	0	1	1	1	1	1	1	1	1	1	4	0	1	1	1	2	2	0	2	0	1.3879	4.87937
ENSMUSG00000004552	Ctse	chr1	1	133534883	133572080	133533883	133535383	16	11	23	14	538	734	534	2.87549	1.73296	3.08054	2.18956	82.952	144.902	146.804	2.30422	2.63505	124.886	5.37465	5.11956	0.239803	5.23914	7.62603e-38	7.95223e-41	0.728088	4.39987e-49	6.8449e-35	1.33237e-37	1	6.9111e-46	7	6	4	9	12	15	6	8	3	8	3	9.71532	7.31905
ENSMUSG00000004558	Ndrg2	chr14	-1	52524958	52533071	52532571	52534071	55	50	126	77	85	86	55	9.88448	7.87708	16.876	12.0426	13.1058	16.9777	15.1203	8.88078	14.4593	15.0679	0.369307	-0.374652	0.728999	-0.0534585	0.300528	0.207917	0.0866873	0.915378	0.641705	0.520806	0.869512	1	5	5	4	3	2	2	1	3	4	2	0	6.93952	6.09921
ENSMUSG00000004561	Mett11d1	chr14	1	52504517	52511535	52503517	52505017	43	63	41	43	75	49	46	7.72787	9.92512	5.4914	6.72508	11.5639	9.67331	12.646	8.82649	6.10824	11.2944	-0.0677223	0.472026	-0.555792	0.181252	0.795624	0.176594	0.211176	0.566615	1	0.463442	1	0.882838	1	8	3	1	2	5	6	4	7	4	1	1.3879	9.75874
ENSMUSG00000004562	E130112L23Rik	chr14	1	52604534	52625922	52603534	52605034	42	35	57	71	108	95	116	7.54815	5.51396	7.63439	11.1042	16.6521	18.7544	31.89	6.53105	9.36929	22.4322	1.37321	0.827264	0.529875	1.07487	8.56382e-05	0.00957098	0.23214	0.000594026	0.000976525	0.0599396	1	0.00568943	13	17	12	11	25	17	14	15	14	12	11	18.0427	20.7373
ENSMUSG00000004565	Pnpla6	chr8	1	3515384	3544266	3514384	3515884	181	187	377	247	310	244	203	32.5289	29.4603	50.4941	38.6301	47.7976	48.1692	55.8075	30.9946	44.5621	50.5914	0.305416	-0.246528	0.537209	0.00260337	0.339748	0.358583	0.173657	0.972643	0.695176	0.732026	1	1	9	19	12	12	12	11	15	5	12	9	9	12.4911	23.177
ENSMUSG00000004567	Mcoln1	chr8	1	3500508	3515229	3499508	3501008	160	103	168	152	186	91	78	28.7549	16.2268	22.5014	23.7724	28.6786	17.9647	21.4433	22.4908	23.1369	22.6955	-0.337113	-0.430276	0.0794112	-0.386661	0.260623	0.128094	0.850953	0.222844	0.598553	0.390125	1	0.529566	4	2	3	2	0	1	2	0	1	2	4	5.55161	2.43968
ENSMUSG00000004568	Arhgef18	chr8	1	3393006	3456601	3392006	3393506	145	93	143	155	165	111	117	26.0591	14.6514	19.1529	24.2416	25.4407	21.913	32.1649	20.3552	21.6972	26.5062	0.00983997	-0.130638	0.125419	-0.0611012	1	0.643129	0.765057	0.867769	1	0.985075	1	1	15	14	13	10	14	26	13	3	14	11	4	20.8186	17.0778
ENSMUSG00000004591	Pkn2	chr3	-1	142456266	142516848	142516348	142517848	584	386	551	551	489	344	239	104.955	60.8111	73.7991	86.1748	75.3969	67.9106	65.7044	82.8831	79.987	69.6706	-0.611669	-0.609659	-0.016783	-0.611148	0.0329803	0.0240277	0.971009	0.0446343	0.140366	0.119527	1	0.180114	7	3	0	5	4	7	8	7	8	2	3	9.71532	3.65953
ENSMUSG00000004609	Cd33	chr7	-1	50783405	50788541	50788041	50789541	6	7	19	16	23	13	12	1.07831	1.10279	2.5448	2.50235	3.54627	2.56639	3.29897	1.09055	2.52358	3.13721	1.13308	-0.0949956	1.21293	0.368413	0.0415753	0.862486	0.0473001	0.365047	0.168473	1	0.656041	0.718195	7	13	6	8	14	8	11	6	10	10	12	9.71532	15.8579
ENSMUSG00000004610	Etfb	chr7	1	50699478	50713170	50698478	50699978	623	717	709	612	580	434	321	111.964	112.957	94.9611	95.7151	89.4278	85.6779	88.2474	112.461	95.3381	87.7844	-0.762926	-0.536762	-0.241177	-0.65428	0.00759635	0.0453125	0.531905	0.0314601	0.0449733	0.188854	1	0.139519	8	10	8	6	8	15	8	8	14	10	4	11.1032	12.1984
ENSMUSG00000004612	Nkg7	chr7	1	50692443	50693616	50691443	50692943	21	25	13	5	10	3	1	3.77408	3.93854	1.74118	0.781986	1.54186	0.592244	0.274914	3.85631	1.26158	0.803005	-2.49153	-0.926735	-1.57934	-1.89767	4.95662e-07	0.0972853	0.00474826	7.85414e-05	9.34506e-06	0.320478	0.18342	0.000981951	2	7	4	2	2	7	10	7	5	4	0	2.77581	8.5389
ENSMUSG00000004613	Lim2	chr7	1	50685471	50691361	50684471	50685971	0	0	0	0	2	2	1	0	0	0	0	0.308372	0.394829	0.274914	0	0	0.326038	28.3301	28.3222	0	28.2555	0.174752	0.173559	1	0.0164041	0.453471	0.457892	1	0.0853714	17	11	11	16	19	16	13	10	20	13	11	23.5944	13.4183
ENSMUSG00000004626	Stxbp2	chr8	1	3631150	3642794	3630150	3631650	800	796	729	750	841	700	521	143.774	125.403	97.6398	117.298	129.67	138.19	143.23	134.589	107.469	137.03	-0.371568	-0.0655409	-0.321393	-0.226455	0.187499	0.783173	0.40428	0.461391	0.475067	1	1	0.791298	15	14	22	13	22	20	14	14	20	15	9	20.8186	17.0778
ENSMUSG00000004630	Pcp2	chr8	-1	3623371	3625545	3625045	3626545	0	0	0	1	0	0	0	0	0	0	0.156397	0	0	0	0	0.0781986	0	0	-26.5471	26.2993	-25.5747	1	0.4	1	1	1	0.755303	1	1	18	11	12	14	17	16	15	15	15	19	7	24.9823	13.4183
ENSMUSG00000004631	Sgce	chr6	-1	4624350	4697204	4696704	4698204	25	7	26	38	13	11	11	4.49295	1.10279	3.48235	5.94309	2.00442	2.17156	3.02405	2.79787	4.71272	2.40001	-0.585334	-1.41021	0.812489	-1.06035	0.241805	0.000452651	0.108225	0.014949	0.567205	0.00473606	0.952014	0.0800379	126	142	115	103	156	141	142	137	150	151	101	174.876	173.218
ENSMUSG00000004633	Chn2	chr6	1	53989548	54251804	53988548	53990048	243	276	154	222	193	146	106	43.6714	43.4815	20.6262	34.7202	29.7579	28.8225	29.1409	43.5765	27.6732	29.2404	-0.978913	-0.323005	-0.671541	-0.687402	0.00091274	0.246249	0.0906002	0.0273528	0.00775227	0.583537	0.869512	0.126236	4	4	4	4	3	10	0	0	5	8	5	5.55161	4.87937
ENSMUSG00000004637	Wwox	chr8	1	116963595	117875726	116962595	116964095	15	4	18	8	22	18	24	2.69577	0.630166	2.41086	1.25118	3.39209	3.55346	6.59794	1.66297	1.83102	4.5145	1.05826	0.798497	0.243338	0.929388	0.0276536	0.0743933	0.734137	0.0144923	0.12361	0.266864	1	0.0783271	2	2	2	3	0	2	3	3	1	1	6	2.77581	2.43968
ENSMUSG00000004642	Slbp	chr5	-1	33977601	33995223	33994723	33996223	124	79	121	97	137	96	83	22.285	12.4458	16.2063	15.1705	21.1235	18.9518	22.8179	17.3654	15.6884	20.9644	-0.0936105	-0.00426039	-0.103758	-0.0486393	0.751782	0.969567	0.811994	0.9067	1	1	1	1	1	2	1	1	1	2	2	1	2	0	0	1.3879	2.43968
ENSMUSG00000004651	Tyr	chr7	-1	94577327	94641899	94641399	94642899	0	0	0	0	0	0	0	0	0	0	0	0	0	0	0	0	0	0	0	0	0	1	1	1	1	1	1	1	1	5	3	1	8	2	5	1	5	2	2	3	6.93952	3.65953
ENSMUSG00000004654	Ghrhr	chr6	1	55326337	55338524	55325337	55326837	0	0	0	1	0	0	0	0	0	0	0.156397	0	0	0	0	0.0781986	0	0	-26.5471	26.2993	-25.5747	1	0.4	1	1	1	0.755303	1	1	16	16	15	7	18	16	11	11	8	26	10	22.2065	19.5175
ENSMUSG00000004655	Aqp1	chr6	1	55286426	55298549	55285426	55286926	723	1274	1910	1288	994	526	308	129.936	200.708	255.819	201.44	153.261	103.84	84.6735	165.322	228.629	113.925	-0.960423	-1.41482	0.440078	-1.20674	0.000743505	1.28387e-07	0.250807	7.85733e-05	0.00650139	3.28912e-06	1	0.000981951	16	18	18	13	18	23	12	10	18	22	7	22.2065	21.9572
ENSMUSG00000004661	Arid3b	chr9	-1	57638269	57684600	57684100	57685600	41	36	54	31	48	37	36	7.36843	5.6715	7.23258	4.84831	7.40092	7.30434	9.8969	6.51997	6.04045	8.20072	-0.071079	-0.00891158	-0.0785118	-0.0360133	0.830639	1	0.871526	0.975363	1	1	1	1	8	12	9	2	11	8	8	7	23	14	8	11.1032	14.6381
ENSMUSG00000004665	Cnn2	chr10	1	79451329	79458807	79450329	79451829	426	209	273	273	289	242	171	76.5598	32.9262	36.5647	42.6964	44.5597	47.7743	47.0103	54.743	39.6306	46.4481	-0.583275	-0.186683	-0.41114	-0.397941	0.0454474	0.48921	0.292499	0.196745	0.178466	0.85571	1	0.48519	12	15	20	20	19	19	21	16	17	14	13	16.6548	18.2976
ENSMUSG00000004667	Polr2e	chr10	-1	79498694	79502540	79502040	79503540	258	294	339	272	555	353	252	46.3672	46.3172	45.4045	42.54	85.5731	69.6873	69.2783	46.3422	43.9723	74.8463	0.292534	0.353267	-0.0755334	0.322028	0.351941	0.224218	0.853226	0.266645	0.710041	0.548366	1	0.593685	6	9	3	5	8	8	6	4	4	6	3	8.32742	10.9786
ENSMUSG00000004668	Abca13	chr11	1	9091945	9584262	9090945	9092445	4	3	1	3	15	24	17	0.718871	0.472625	0.133937	0.469191	2.31279	4.73795	4.67354	0.595748	0.301564	3.90809	2.28919	3.28862	-1.01484	2.73738	0.000140136	8.91466e-07	0.583487	8.64016e-08	0.00151545	1.91e-05	1	2.13096e-06	16	17	16	6	5	23	11	8	7	6	11	22.2065	20.7373
ENSMUSG00000004677	Myo9b	chr8	1	73796613	73884611	73795613	73797113	144	101	160	189	147	193	158	25.8794	15.9117	21.4299	29.5591	22.6653	38.101	43.4364	20.8955	25.4945	34.7342	0.343947	0.0166494	0.311577	0.172551	0.288013	0.970903	0.436391	0.541899	0.626474	1	1	0.860112	1	8	6	4	6	7	4	6	4	7	1	1.3879	9.75874
ENSMUSG00000004698	Hdac9	chr12	-1	34737166	35213739	35213239	35214739	44	22	14	12	6	10	9	7.90759	3.46592	1.87511	1.87677	0.925115	1.97415	2.47423	5.68675	1.87594	1.79116	-2.10446	-0.575056	-1.5454	-1.50635	2.10255e-06	0.282121	0.00291215	0.000875917	3.50407e-05	0.635817	0.135034	0.00781731	3	7	3	1	7	5	7	7	5	2	8	4.16371	8.5389
ENSMUSG00000004707	Ly9	chr1	-1	173518755	173537541	173537041	173538541	44	34	8	25	2	7	5	7.90759	5.35641	1.07149	3.90993	0.308372	1.3819	1.37457	6.632	2.49071	1.02161	-3.19402	-1.77524	-1.43289	-2.63135	1.65194e-11	0.000812074	0.00410837	7.78715e-08	6.54836e-10	0.00786778	0.168437	1.93961e-06	15	22	13	15	31	19	13	16	19	20	10	20.8186	26.8365
ENSMUSG00000004709	Cd244	chr1	1	173489324	173515449	173488324	173489824	17	18	15	11	16	29	14	3.0552	2.83575	2.00905	1.72037	2.46697	5.72502	3.8488	2.94548	1.86471	4.0136	0.0256637	0.655354	-0.646469	0.320052	1	0.148943	0.249894	0.41854	1	0.431794	1	0.751892	12	26	24	17	25	23	25	22	22	23	14	16.6548	31.7159
ENSMUSG00000004730	Emr1	chr17	1	57498114	57628671	57497114	57498614	50	40	49	122	20	28	26	8.98589	6.30166	6.5629	19.0805	3.08372	5.52761	7.14776	7.64378	12.8217	5.25303	-0.975325	-1.73208	0.73928	-1.39831	0.00829072	2.28241e-07	0.085813	0.000116827	0.0484145	5.60718e-06	0.866674	0.00137975	19	29	28	21	31	44	34	22	30	23	14	26.3702	35.3754
ENSMUSG00000004748	1700020C11Rik	chr11	-1	3991483	3995448	3994948	3996448	19	32	28	10	45	16	19	3.41464	5.04133	3.75023	1.56397	6.93836	3.15863	5.22337	4.22799	2.6571	5.10679	-0.127503	0.517039	-0.661819	0.164884	0.717096	0.217608	0.208233	0.66679	1	0.536222	1	0.962496	3	4	0	1	2	3	1	5	3	0	4	4.16371	4.87937
ENSMUSG00000004768	Rab23	chr1	1	33776727	33799409	33775727	33777227	41	25	34	38	73	70	50	7.36843	3.93854	4.55385	5.94309	11.2556	13.819	13.7457	5.65349	5.24847	12.9401	0.823506	0.884387	-0.0747773	0.855348	0.0224791	0.0106178	0.926	0.00973277	0.105993	0.0647846	1	0.0570039	23	29	33	23	30	22	17	12	21	23	11	31.9218	35.3754
ENSMUSG00000004771	Rab11a	chr9	-1	64564577	64585547	64585047	64586547	544	478	672	693	684	531	394	97.7665	75.3049	90.0054	108.383	105.463	104.827	108.316	86.5357	99.1943	106.202	-0.0909062	-0.315711	0.209565	-0.207947	0.725183	0.23467	0.587444	0.501482	1	0.565466	1	0.83233	6	1	6	6	4	6	7	7	9	1	3	8.32742	1.21984
ENSMUSG00000004788	Eif2b2	chr12	1	86560431	86567578	86559431	86560931	211	235	285	209	418	333	191	37.9205	37.0223	38.1719	32.687	64.4497	65.7391	52.5086	37.4714	35.4295	60.8991	0.301932	0.363525	-0.0762143	0.331725	0.344672	0.216631	0.856572	0.256726	0.701004	0.53469	1	0.584529	3	4	2	5	6	5	2	2	0	5	2	4.16371	4.87937
ENSMUSG00000004789	Dlst	chr12	1	86451783	86475033	86450783	86452283	1387	1960	1302	1300	1010	894	655	249.269	308.782	174.386	203.316	155.728	176.489	180.069	279.025	188.851	170.762	-1.13349	-0.563343	-0.585667	-0.876176	6.63851e-05	0.0342127	0.126671	0.00381497	0.000779987	0.154452	1	0.0270158	3	4	2	3	3	1	4	4	0	1	1	4.16371	4.87937
ENSMUSG00000004791	Pgf	chr12	-1	86507589	86518246	86517746	86519246	4	5	7	4	16	10	14	0.718871	0.787708	0.937556	0.625589	2.46697	1.97415	3.8488	0.75329	0.781573	2.76331	1.42724	1.3379	0.0714276	1.38582	0.0202761	0.0228081	1	0.00427084	0.0978479	0.114872	1	0.0296997	4	1	4	8	7	6	8	4	2	9	4	5.55161	1.21984
ENSMUSG00000004798	Ulk2	chr11	-1	61589151	61668575	61668075	61669575	148	132	152	186	236	172	132	26.5982	20.7955	20.3584	29.0899	36.3879	33.9553	36.2886	23.6969	24.7241	35.5439	0.198822	0.1162	0.0674306	0.156221	0.548903	0.726613	0.878218	0.586599	0.879676	1	1	0.897396	10	3	9	3	13	7	5	4	6	8	9	13.879	3.65953
ENSMUSG00000004814	Ccl24	chr5	-1	136046457	136048919	136048419	136049919	2	3	19	4	22	37	32	0.359436	0.472625	2.5448	0.625589	3.39209	7.30434	8.79725	0.41603	1.58519	6.49789	3.4976	1.50434	1.97187	2.15199	7.86564e-09	0.000439256	0.0220453	1.4064e-07	2.03165e-07	0.00461513	0.449731	3.26669e-06	30	43	29	25	42	53	36	21	33	28	23	41.6371	52.4532
ENSMUSG00000004815	Dgkq	chr5	-1	109075712	109098691	109098191	109099691	424	450	449	426	295	209	145	76.2004	70.8937	60.1376	66.6252	45.4848	41.2596	39.8625	73.547	63.3814	42.2023	-1.19681	-0.997804	-0.213959	-1.10134	3.88105e-05	0.000273054	0.582554	0.000369756	0.000485991	0.00308135	1	0.00375918	18	18	11	8	20	14	16	16	11	23	8	24.9823	21.9572
ENSMUSG00000004821	Tmed11	chr5	-1	109206254	109224382	109223882	109225382	0	0	0	0	0	0	0	0	0	0	0	0	0	0	0	0	0	0	0	0	0	1	1	1	1	1	1	1	1	1	0	3	1	2	0	0	2	1	1	0	1.3879	0
ENSMUSG00000004837	Grap	chr11	1	61466767	61486286	61465767	61467267	43	18	9	21	26	19	24	7.72787	2.83575	1.20543	3.28434	4.00883	3.75088	6.59794	5.28181	2.24489	4.78588	-0.522764	0.673457	-1.20888	-0.0260245	0.187367	0.112251	0.0179747	1	0.475067	0.354944	0.412172	1	26	36	29	26	56	39	26	29	41	36	24	36.0855	43.9143
ENSMUSG00000004842	Pou1f1	chr16	1	65520847	65535250	65519847	65521347	1	2	1	1	0	1	1	0.179718	0.315083	0.133937	0.156397	0	0.197415	0.274914	0.247401	0.145167	0.157443	-1.32144	-0.538427	-0.799214	-0.954935	0.40329	0.657281	1	0.716004	0.739515	0.990556	1	1	12	12	10	11	16	13	8	12	11	11	2	16.6548	14.6381
ENSMUSG00000004843	Chmp2b	chr16	-1	65539378	65562971	65562471	65563971	806	885	844	871	910	498	337	144.853	139.424	113.043	136.222	140.309	98.3125	92.646	142.138	124.632	110.423	-0.756185	-0.577379	-0.193956	-0.670271	0.00780724	0.0305305	0.613664	0.0266841	0.0460807	0.141907	1	0.123572	0	2	1	0	3	1	1	2	0	0	0	0	2.43968
ENSMUSG00000004846	Plod3	chr5	1	137462889	137472518	137461889	137463389	96	101	162	125	218	248	215	17.2529	15.9117	21.6977	19.5496	33.6125	48.9588	59.1065	16.5823	20.6237	47.2259	1.0958	0.757573	0.322519	0.917356	0.000672148	0.0107725	0.43501	0.00210433	0.00596273	0.0654583	1	0.0163886	10	13	7	9	12	11	11	11	14	7	11	13.879	15.8579
ENSMUSG00000004849	Ap1s1	chr5	-1	137510863	137522005	137521505	137523005	453	453	579	431	614	577	406	81.4122	71.3663	77.5493	67.4072	94.6701	113.908	111.615	76.3893	72.4782	106.731	0.0827579	0.131839	-0.0638068	0.107303	0.810659	0.663746	0.872387	0.694714	1	0.992579	1	0.988425	11	16	13	10	13	22	14	14	21	20	10	15.2669	19.5175
ENSMUSG00000004864	Mapk13	chr17	1	28906252	28915643	28905252	28906752	901	890	1678	1040	824	570	431	161.926	140.212	224.746	162.653	127.049	112.526	118.488	151.069	193.699	119.354	-0.732508	-1.12302	0.376424	-0.941277	0.0101127	2.72155e-05	0.326524	0.00194636	0.0569465	0.000412783	1	0.0153198	32	32	19	18	37	38	25	23	43	38	18	44.4129	39.035
ENSMUSG00000004865	Srpk1	chr17	-1	28724593	28759466	28758966	28760466	291	277	245	271	463	374	327	52.2979	43.639	32.8145	42.3836	71.388	73.8331	89.8969	47.9685	37.5991	78.3727	0.311291	0.642715	-0.346936	0.4684	0.319587	0.0273996	0.380399	0.108025	0.666656	0.131717	1	0.334138	4	7	6	8	10	8	6	7	3	5	5	5.55161	8.5389
ENSMUSG00000004872	Pax3	chr1	-1	78097842	78193691	78193191	78194691	0	0	0	0	0	0	0	0	0	0	0	0	0	0	0	0	0	0	0	0	0	1	1	1	1	1	1	1	1	4	5	0	5	3	1	2	1	0	2	2	5.55161	6.09921
ENSMUSG00000004880	Lbr	chr1	-1	183746674	183772483	183771983	183773483	573	467	815	626	683	602	467	102.978	73.5719	109.158	97.9046	105.309	118.844	128.385	88.2751	103.531	117.512	0.0279372	-0.2432	0.256513	-0.113942	0.955682	0.356551	0.507118	0.723599	1	0.72882	1	1	0	0	2	1	1	1	4	2	0	1	0	0	0
ENSMUSG00000004885	Crabp2	chr3	1	87752615	87757294	87751615	87753115	0	0	0	0	0	0	0	0	0	0	0	0	0	0	0	0	0	0	0	0	0	1	1	1	1	1	1	1	1	7	4	7	2	3	6	4	7	4	4	2	9.71532	4.87937
ENSMUSG00000004891	Nes	chr3	1	87775015	87784369	87774015	87775515	11	10	29	30	52	53	40	1.9769	1.57542	3.88416	4.69191	8.01766	10.463	10.9966	1.77616	4.28804	9.82573	2.06449	0.768756	1.28029	1.26078	3.07874e-06	0.0319131	0.0190647	0.000279458	4.92834e-05	0.146679	0.425142	0.00294727	1	2	1	0	2	0	1	0	2	2	0	1.3879	2.43968
ENSMUSG00000004892	Bcan	chr3	-1	87791457	87804152	87803652	87805152	0	0	2	0	0	0	0	0	0	0.267873	0	0	0	0	0	0.133937	0	0	-27.5434	27.2938	-26.5699	1	0.161994	0.508448	0.515023	1	0.440074	1	0.83233	3	11	6	3	1	4	5	3	5	4	4	4.16371	13.4183
ENSMUSG00000004894	Hapln2	chr3	-1	87825983	87831362	87830862	87832362	0	0	0	0	0	0	1	0	0	0	0	0	0	0.274914	0	0	0.091638	26.016	26.0072	0	25.945	1	1	1	0.428571	1	1	1	0.751892	10	11	12	4	17	19	11	12	6	12	5	13.879	13.4183
ENSMUSG00000004895	Prcc	chr3	-1	87662839	87689503	87689003	87690503	221	217	354	196	332	320	194	39.7176	34.1865	47.4136	30.6538	51.1897	63.1727	53.3333	36.9521	39.0337	55.8986	0.201264	0.0860278	0.100993	0.142256	0.534092	0.790819	0.803326	0.615073	0.863037	1	1	0.92563	4	9	6	6	13	6	7	6	4	10	2	5.55161	10.9786
ENSMUSG00000004896	BC023814	chr3	-1	87727713	87734066	87733566	87735066	19	29	25	31	49	40	36	3.41464	4.56871	3.34842	4.84831	7.5551	7.89658	9.8969	3.99167	4.09836	8.44953	0.647131	0.624101	0.00645583	0.636563	0.100091	0.102478	1	0.0623882	0.315462	0.333741	1	0.230194	2	2	2	1	3	2	2	3	3	3	0	2.77581	2.43968
ENSMUSG00000004897	Hdgf	chr3	1	87710466	87719629	87709466	87710966	570	499	794	651	1114	904	517	102.439	78.6133	106.346	101.815	171.763	178.463	142.131	90.5262	104.08	164.119	0.475587	0.240342	0.220608	0.352691	0.117887	0.406542	0.569807	0.21807	0.354734	0.759413	1	0.521104	1	3	2	0	2	1	2	3	2	3	2	1.3879	3.65953
ENSMUSG00000004902	Slc25a18	chr6	1	120723596	120744354	120722596	120724096	0	0	0	0	0	0	0	0	0	0	0	0	0	0	0	0	0	0	0	0	0	1	1	1	1	1	1	1	1	3	13	6	6	10	3	8	10	12	6	8	4.16371	15.8579
ENSMUSG00000004929	Thop1	chr10	1	80532862	80544964	80531862	80533362	176	224	287	191	742	499	342	31.6303	35.2893	38.4398	29.8719	114.406	98.5099	94.0206	33.4598	34.1558	102.312	1.20431	1.16227	0.0272525	1.18261	0.000124232	7.29312e-05	0.95303	5.79194e-05	0.00135985	0.000977079	1	0.000748011	3	12	4	4	3	4	3	5	2	4	4	4.16371	14.6381
ENSMUSG00000004931	Apba3	chr10	1	80730932	80735978	80729932	80731432	187	293	280	176	309	126	125	33.6072	46.1597	37.5023	27.5259	47.6434	24.8742	34.3643	39.8835	32.5141	35.6273	-0.576827	-0.280525	-0.310821	-0.437213	0.0489686	0.307597	0.432231	0.159225	0.18919	0.665037	1	0.432504	5	6	1	4	11	9	7	10	5	5	2	6.93952	7.31905
ENSMUSG00000004933	Matk	chr10	1	80715680	80726110	80714680	80716180	13	4	12	11	21	15	13	2.33633	0.630166	1.60724	1.72037	3.2379	2.96122	3.57388	1.48325	1.6638	3.25767	0.794565	0.547786	0.234177	0.662732	0.131254	0.249417	0.805312	0.114015	0.385045	0.588144	1	0.346232	29	38	34	26	13	41	29	35	32	35	20	40.2492	46.354
ENSMUSG00000004934	Pias4	chr10	-1	80616011	80630668	80630168	80631668	113	100	211	114	164	142	94	20.3081	15.7542	28.2606	17.8293	25.2865	28.0329	25.8419	18.0311	23.045	26.3871	0.162562	-0.236474	0.384726	-0.0520603	0.641503	0.399383	0.344323	0.883582	0.968304	0.755303	1	1	2	4	1	1	6	1	1	0	0	1	1	2.77581	4.87937
ENSMUSG00000004936	Map2k1	chr9	-1	64033577	64101438	64100938	64102438	470	479	573	553	598	417	282	84.4674	75.4624	76.7457	86.4876	92.2031	82.3219	77.5258	79.9649	81.6167	84.0169	-0.321204	-0.368984	0.032733	-0.345893	0.255578	0.167759	0.936515	0.25732	0.590149	0.451619	1	0.585003	10	5	10	7	9	5	11	11	7	7	5	13.879	6.09921
ENSMUSG00000004937	Sgta	chr10	-1	80506820	80522923	80522423	80523923	645	719	839	608	762	648	436	115.918	113.272	112.373	95.0895	117.49	127.925	119.863	114.595	103.731	121.759	-0.31722	-0.192573	-0.139267	-0.256236	0.259418	0.458235	0.717818	0.405117	0.596332	0.821248	1	0.751892	4	11	8	7	9	10	4	7	7	8	7	5.55161	13.4183
ENSMUSG00000004939	Itgb1bp3	chr10	-1	80660915	80664782	80664282	80665782	1	5	1	1	1	1	0	0.179718	0.787708	0.133937	0.156397	0.154186	0.197415	0	0.483713	0.145167	0.1172	-2.33597	-0.54802	-1.80425	-1.65601	0.0760906	0.657281	0.320984	0.226475	0.259056	0.990556	1	0.53479	12	16	19	16	23	16	17	10	13	17	8	16.6548	19.5175
ENSMUSG00000004945	5730437N04Rik	chr17	-1	5411305	5440238	5439738	5441238	63	49	53	46	65	46	36	11.3222	7.71954	7.09864	7.19427	10.0221	9.08107	9.8969	9.52088	7.14646	9.66668	-0.352969	0.0204155	-0.3878	-0.176122	0.285865	1	0.390026	0.613935	0.62443	1	1	0.92473	4	4	2	1	2	4	3	6	3	3	3	5.55161	4.87937
ENSMUSG00000004947	Dtx2	chr5	1	136470670	136508742	136469670	136471170	41	45	64	53	80	72	41	7.36843	7.08937	8.57194	8.28905	12.3349	14.2138	11.2715	7.2289	8.4305	12.6067	0.406876	0.166461	0.225457	0.27805	0.265068	0.640551	0.641022	0.376536	0.605995	0.982361	1	0.732454	4	10	4	6	9	13	8	8	8	8	6	5.55161	12.1984
ENSMUSG00000004948	Zp3	chr5	1	136455969	136464494	136454969	136456469	0	0	0	0	0	0	0	0	0	0	0	0	0	0	0	0	0	0	0	0	0	1	1	1	1	1	1	1	1	52	31	39	48	41	60	33	33	36	41	29	72.171	37.8151
ENSMUSG00000004951	Hspb1	chr5	1	136363789	136365433	136362789	136364289	12	14	12	14	27	15	16	2.15661	2.20558	1.60724	2.18956	4.16302	2.96122	4.39862	2.1811	1.8984	3.84095	0.411802	0.609274	-0.212478	0.510093	0.45147	0.16827	0.763501	0.226715	0.798139	0.452635	1	0.535079	5	5	9	6	5	6	6	7	4	13	6	6.93952	6.09921
ENSMUSG00000004952	Rasa4	chr5	1	136559786	136587730	136558786	136560286	90	41	92	127	86	62	55	16.1746	6.45921	12.3222	19.8624	13.26	12.2397	15.1203	11.3169	16.0923	13.54	-0.0894713	-0.658478	0.554999	-0.403362	0.7824	0.029035	0.18102	0.225194	1	0.137009	1	0.533279	2	2	1	2	5	8	2	5	4	2	1	2.77581	2.43968
ENSMUSG00000004961	Syt5	chr7	-1	4491370	4498169	4497669	4499169	10	5	14	16	8	9	11	1.79718	0.787708	1.87511	2.50235	1.23349	1.77673	3.02405	1.29244	2.18873	2.01142	0.193358	-0.618882	0.796524	-0.273186	0.796752	0.225626	0.209399	0.657459	1	0.551052	1	0.958861	46	51	47	32	43	39	43	34	34	51	28	63.8436	62.212
ENSMUSG00000004980	Hnrnpa2b1	chr6	-1	51410433	51419893	51419393	51420893	557	433	571	636	848	766	669	100.103	68.2155	76.4778	99.4686	130.75	151.22	183.917	84.1592	87.9732	155.296	0.49988	0.400871	0.0835605	0.449787	0.101008	0.160061	0.828927	0.117884	0.317674	0.440074	1	0.355026	1	5	1	2	1	3	6	1	1	0	0	1.3879	6.09921
ENSMUSG00000004988	Fxyd4	chr6	-1	117883577	117887353	117886853	117888353	0	0	0	0	0	0	0	0	0	0	0	0	0	0	0	0	0	0	0	0	0	1	1	1	1	1	1	1	1	10	10	6	6	22	11	12	9	7	3	6	13.879	12.1984
ENSMUSG00000004994	Ccdc130	chr8	-1	86781694	86794259	86793759	86795259	28	32	23	30	29	22	25	5.0321	5.04133	3.08054	4.69191	4.47139	4.34312	6.87285	5.03672	3.88623	5.22912	-0.379789	-0.00696568	-0.389262	-0.196799	0.358075	1	0.414825	0.637474	0.717791	1	1	0.946029	3	11	4	6	6	6	10	5	2	7	1	4.16371	13.4183
ENSMUSG00000004996	Mri1	chr8	-1	86773805	86781225	86780725	86782225	62	54	109	73	184	155	117	11.1425	8.50725	14.5991	11.417	28.3702	30.5993	32.1649	9.82488	13.008	30.3781	1.23946	0.793501	0.431017	0.997499	0.0002524	0.00963787	0.317911	0.00118883	0.0025466	0.0603135	1	0.010104	8	9	5	2	4	9	13	5	12	5	2	11.1032	10.9786
ENSMUSG00000005034	Prkacb	chr3	-1	146392543	146475924	146475424	146476924	133	140	265	167	144	148	95	23.9025	22.0558	35.4932	26.1183	22.2028	29.2174	26.1168	22.9791	30.8058	25.8456	-0.234687	-0.685782	0.436272	-0.478573	0.433044	0.0156563	0.280513	0.131141	0.77386	0.0869172	1	0.382694	0	2	2	2	7	3	3	5	1	5	4	0	2.43968
ENSMUSG00000005043	Sgsh	chr11	-1	119204739	119216850	119216350	119217850	105	99	128	97	124	97	75	18.8704	15.5966	17.1439	15.1705	19.119	19.1492	20.6186	17.2335	16.1572	19.6289	-0.205034	-0.143508	-0.0765231	-0.174085	0.502222	0.611717	0.867462	0.606677	0.852135	0.953288	1	0.917058	6	9	3	7	8	14	5	5	8	4	3	8.32742	10.9786
ENSMUSG00000005045	Chd5	chr4	1	151712760	151764303	151711760	151713260	7	6	10	6	2	3	7	1.25803	0.94525	1.33937	0.938383	0.308372	0.592244	1.9244	1.10164	1.13887	0.941671	-0.822796	-0.925707	0.0836247	-0.862144	0.211037	0.171813	1	0.237733	0.517585	0.457892	1	0.553689	1	12	5	4	6	4	6	5	6	1	5	1.3879	14.6381
ENSMUSG00000005054	Cstb	chr10	1	77888415	77890364	77887415	77888915	259	208	221	275	364	365	226	46.5469	32.7687	29.6	43.0092	56.1236	72.0563	62.1306	39.6578	36.3046	63.4368	0.29499	0.393378	-0.113711	0.343379	0.350688	0.178864	0.777028	0.236614	0.708373	0.467375	1	0.551784	1	4	5	0	2	3	1	2	3	3	5	1.3879	4.87937
ENSMUSG00000005057	Sh2b2	chr5	-1	136694017	136720724	136720224	136721724	11	6	17	10	12	12	7	1.9769	0.94525	2.27692	1.56397	1.85023	2.36897	1.9244	1.46107	1.92045	2.04787	0.127932	-0.341192	0.45453	-0.133682	0.902256	0.505183	0.489037	0.7903	1	0.867718	1	1	8	16	12	14	8	10	12	14	21	8	8	11.1032	19.5175
ENSMUSG00000005069	Pex5	chr6	-1	124346834	124365085	124364585	124366085	191	264	272	258	271	232	135	34.3261	41.591	36.4308	40.3505	41.7844	45.8002	37.1134	37.9585	38.3906	41.566	-0.285156	-0.297855	-0.00254704	-0.292565	0.321179	0.272872	1	0.347716	0.668599	0.624858	1	0.694216	1	1	3	3	0	3	2	1	1	0	0	1.3879	1.21984
ENSMUSG00000005078	Jkamp	chr12	1	73186576	73202448	73185576	73187076	126	103	96	103	214	175	116	22.6445	16.2268	12.8579	16.1089	32.9958	34.5476	31.89	19.4356	14.4834	33.1444	0.390608	0.784063	-0.408127	0.574877	0.23351	0.010667	0.31889	0.0563552	0.556843	0.0650289	1	0.213269	2	3	1	6	3	3	2	3	3	3	3	2.77581	3.65953
ENSMUSG00000005087	Cd44	chr2	-1	102651298	102741822	102741322	102742822	390	276	365	340	1277	1062	844	70.09	43.4815	48.8869	53.175	196.895	209.654	232.027	56.7857	51.031	212.859	1.53285	1.64069	-0.122695	1.58606	9.4548e-07	2.41787e-08	0.756507	6.23643e-08	1.69606e-05	7.1238e-07	1	1.57048e-06	28	18	25	14	25	38	28	22	22	15	14	38.8613	21.9572
ENSMUSG00000005089	Slc1a2	chr2	1	102498816	102630941	102497816	102499316	17	0	2	4	5	12	3	3.0552	0	0.267873	0.625589	0.770929	2.36897	0.824742	1.5276	0.446731	1.32155	-0.490533	1.19102	-1.69058	0.153536	0.464727	0.144753	0.0296395	0.794953	0.810458	0.423655	0.529034	1	11	14	13	14	8	15	14	15	13	13	5	15.2669	17.0778
ENSMUSG00000005102	Eif2ak4	chr2	1	118214353	118300970	118213353	118214853	66	44	70	86	111	106	93	11.8614	6.93183	9.37556	13.4502	17.1146	20.9259	25.567	9.3966	11.4129	21.2025	0.791841	0.470974	0.305865	0.62294	0.0205755	0.136067	0.481034	0.0434458	0.0989105	0.405068	1	0.176823	2	9	4	2	9	3	4	7	6	8	4	2.77581	10.9786
ENSMUSG00000005103	Wdr1	chr5	-1	38918192	38952941	38952441	38953941	2295	2257	2629	2413	2407	1846	1247	412.453	355.571	352.119	377.386	371.125	364.427	342.818	384.012	364.753	359.457	-0.488525	-0.436656	-0.0669236	-0.4629	0.0817689	0.0971856	0.86134	0.123789	0.27331	0.32045	1	0.36774	2	0	2	0	2	1	0	2	3	1	1	2.77581	0
ENSMUSG00000005107	Slc2a9	chr5	-1	38740512	38894382	38893882	38895382	210	242	417	343	228	102	74	37.7408	38.1251	55.8516	53.6442	35.1544	20.1363	20.3436	37.9329	54.7479	25.2114	-0.972485	-1.51441	0.528037	-1.27329	0.00106891	5.52589e-08	0.17758	5.02078e-05	0.00885428	1.51447e-06	1	0.000660987	14	9	6	6	5	8	5	10	9	3	4	19.4306	10.9786
ENSMUSG00000005124	Wisp1	chr15	1	66722882	66754763	66721882	66723382	15	8	31	34	79	83	53	2.69577	1.26033	4.15204	5.3175	12.1807	16.3854	14.5704	1.97805	4.73477	14.3788	2.49594	1.18592	1.29662	1.68182	1.86875e-09	0.000617203	0.0140851	6.49631e-07	5.25231e-08	0.00618482	0.360108	1.31878e-05	23	21	17	20	19	26	26	16	21	6	13	31.9218	25.6167
ENSMUSG00000005125	Ndrg1	chr15	-1	66760880	66801203	66800703	66802203	371	447	1480	598	1214	754	490	66.6753	70.4211	198.226	93.5255	187.182	148.851	134.708	68.5482	145.876	156.913	0.792822	-0.323871	1.10341	0.127783	0.00954649	0.219436	0.00461478	0.643873	0.0544041	0.539615	0.180371	0.948731	10	10	6	8	11	11	9	5	5	11	3	13.879	12.1984
ENSMUSG00000005131	4930550C14Rik	chr9	1	53213391	53240908	53212391	53213891	0	0	0	0	0	0	1	0	0	0	0	0	0	0.274914	0	0	0.091638	26.016	26.0072	0	25.945	1	1	1	0.428571	1	1	1	0.751892	7	11	7	14	12	9	13	11	8	8	8	9.71532	13.4183
ENSMUSG00000005142	Man2b1	chr8	1	87607223	87621493	87606223	87607723	407	302	717	432	568	488	307	73.1452	47.5776	96.0326	67.5636	87.5775	96.3383	84.3986	60.3614	81.7981	89.4382	0.194002	-0.298488	0.47862	-0.0737977	0.545177	0.261047	0.217093	0.826857	0.876183	0.608311	1	1	5	10	4	1	6	5	1	6	2	2	1	6.93952	12.1984
ENSMUSG00000005148	Klf5	chr14	1	99697910	99712624	99696910	99698410	760	619	1652	1311	1600	1133	980	136.586	97.5182	221.263	205.037	246.697	223.671	269.416	117.052	213.15	246.595	0.693716	-0.211262	0.890359	0.171073	0.0221342	0.415513	0.0210826	0.539363	0.1048	0.77139	0.446344	0.857874	7	9	2	5	3	6	7	3	6	1	3	9.71532	10.9786
ENSMUSG00000005150	Wdr83	chr8	-1	87598934	87605205	87604705	87606205	85	72	83	93	100	122	74	15.276	11.343	11.1167	14.5449	15.4186	24.0846	20.3436	13.3095	12.8308	19.9489	0.190677	0.216283	-0.0407701	0.204283	0.585373	0.498043	0.932918	0.498658	0.909021	0.865797	1	0.831714	7	10	3	4	14	10	8	7	7	12	4	9.71532	12.1984
ENSMUSG00000005161	Prdx2	chr8	1	87493486	87498733	87492486	87493986	430	520	517	434	868	652	555	77.2787	81.9216	69.2452	67.8764	133.833	128.714	152.577	79.6002	68.5608	138.375	0.385634	0.591649	-0.221141	0.485277	0.209657	0.0382625	0.569088	0.0923589	0.515982	0.168527	1	0.299853	6	3	2	2	4	4	3	4	2	3	4	8.32742	3.65953
ENSMUSG00000005198	Polr2a	chr11	-1	69547499	69572139	69571639	69573139	466	359	606	619	848	836	562	83.7485	56.5574	81.1656	96.8098	130.75	165.039	154.502	70.153	88.9877	150.097	0.716697	0.335767	0.365784	0.513436	0.0189675	0.242633	0.345256	0.0748962	0.0927415	0.57723	1	0.262671	3	2	2	2	0	0	1	4	1	2	4	4.16371	2.43968
ENSMUSG00000005202	Shbg	chr11	-1	69428306	69431407	69430907	69432407	0	0	0	0	0	0	0	0	0	0	0	0	0	0	0	0	0	0	0	0	0	1	1	1	1	1	1	1	1	34	38	34	42	46	49	49	29	43	33	20	47.1887	46.354
ENSMUSG00000005204	Senp3	chr11	-1	69486617	69495586	69495086	69496586	131	124	190	139	275	230	172	23.543	19.5352	25.448	21.7392	42.4011	45.4054	47.2852	21.5391	23.5936	45.0306	0.669825	0.506435	0.148504	0.585598	0.035323	0.0907888	0.716282	0.0487756	0.148154	0.308501	1	0.191715	2	4	8	6	7	8	6	4	8	7	2	2.77581	4.87937
ENSMUSG00000005220	Corin	chr5	-1	72691265	72895447	72894947	72896447	0	0	0	0	0	0	0	0	0	0	0	0	0	0	0	0	0	0	0	0	0	1	1	1	1	1	1	1	1	7	15	14	9	9	12	13	8	10	11	7	9.71532	18.2976
ENSMUSG00000005225	Plekha8	chr6	1	54545105	54595833	54544105	54545605	258	167	278	289	218	158	93	46.3672	26.3094	37.2344	45.1988	33.6125	31.1915	25.567	36.3383	41.2166	30.1237	-0.625251	-0.855703	0.216242	-0.747251	0.0345243	0.00208362	0.582795	0.0160216	0.145459	0.0173626	1	0.0843402	4	3	1	3	2	2	0	4	3	2	2	5.55161	3.65953
ENSMUSG00000005232	G6pc2	chr2	1	69049130	69065898	69048130	69049630	0	0	0	0	0	0	0	0	0	0	0	0	0	0	0	0	0	0	0	0	0	1	1	1	1	1	1	1	1	5	7	5	4	5	4	6	6	5	5	6	6.93952	8.5389
ENSMUSG00000005233	Spc25	chr2	-1	69031952	69044251	69043751	69045251	72	52	43	47	83	54	58	12.9397	8.19216	5.75928	7.35067	12.7974	10.6604	15.945	10.5659	6.55497	13.1343	-0.0682965	0.582191	-0.66537	0.226919	0.841666	0.0924096	0.131871	0.477863	1	0.310819	1	0.811737	11	7	3	2	3	1	8	3	4	4	5	15.2669	8.5389
ENSMUSG00000005237	Dnahc2	chr11	-1	69234311	69362612	69362112	69363612	6	19	6	12	15	11	9	1.07831	2.99329	0.80362	1.87677	2.31279	2.17156	2.47423	2.0358	1.34019	2.31952	-0.269002	0.408122	-0.693347	0.0408065	0.529668	0.486816	0.305807	0.931813	0.857487	0.852789	1	1	55	59	49	45	67	58	39	46	54	55	38	76.3347	71.9707
ENSMUSG00000005251	Ripk4	chr16	-1	97963540	97985344	97984844	97986344	198	206	283	215	417	349	264	35.5841	32.4536	37.9041	33.6254	64.2955	68.8977	72.5773	34.0189	35.7647	68.5902	0.610417	0.51455	0.0809226	0.56167	0.050776	0.0769849	0.843859	0.0553273	0.19438	0.272719	1	0.210329	2	3	1	1	9	2	5	2	1	4	7	2.77581	3.65953
ENSMUSG00000005262	Ufd1l	chr16	1	18812419	18835348	18811419	18812919	91	112	158	126	148	183	107	16.3543	17.6447	21.162	19.706	22.8195	36.1269	29.4158	16.9995	20.434	29.4541	0.374756	0.0982558	0.260922	0.22929	0.25704	0.762674	0.53198	0.443069	0.592709	1	1	0.769485	0	2	0	1	1	3	2	3	2	5	0	0	2.43968
ENSMUSG00000005267	Zfp287	chr11	-1	62513858	62545407	62544907	62546407	24	21	9	18	21	19	10	4.31323	3.30837	1.20543	2.81515	3.2379	3.75088	2.74914	3.8108	2.01029	3.24597	-0.599934	0.326169	-0.938202	-0.201005	0.167379	0.518627	0.0833573	0.623835	0.444528	0.867718	0.860803	0.933185	6	7	6	5	7	7	5	2	7	9	2	8.32742	8.5389
ENSMUSG00000005268	Prlr	chr15	1	10106993	10339908	10105993	10107493	1013	1095	660	965	274	99	123	182.054	172.508	88.3982	150.923	42.2469	19.544	33.8144	177.281	119.661	31.8685	-2.86559	-2.30164	-0.579745	-2.61189	6.38668e-22	1.09045e-16	0.132082	1.47632e-15	1.04227e-19	1.21801e-14	1	1.21252e-13	17	23	24	19	29	19	23	20	25	13	25	23.5944	28.0564
ENSMUSG00000005299	Letm1	chr5	-1	34082322	34125466	34124966	34126466	504	416	605	518	567	408	374	90.5778	65.5373	81.0317	81.0137	87.4234	80.5451	102.818	78.0576	81.0227	90.2621	-0.174634	-0.265857	0.0763183	-0.220731	0.528711	0.318416	0.844816	0.476384	0.856507	0.677368	1	0.809773	12	9	9	10	14	13	10	9	7	11	9	16.6548	10.9786
ENSMUSG00000005312	Ubqln1	chr13	-1	58277524	58316997	58316497	58317997	1026	974	1244	1144	1620	1303	933	184.391	153.446	166.617	178.918	249.781	257.231	256.495	168.918	172.768	254.502	0.198869	0.14134	0.0424715	0.169753	0.524288	0.633324	0.911988	0.542354	0.852135	0.975792	1	0.86067	1	2	1	1	2	6	1	3	5	5	0	1.3879	2.43968
ENSMUSG00000005320	Fgfr4	chr13	1	55254001	55270094	55253001	55254501	29	6	55	22	110	119	70	5.21182	0.94525	7.36652	3.44074	16.9604	23.4923	19.244	3.07853	5.40363	19.8989	2.372	1.4307	0.928773	1.81829	8.31429e-10	1.90839e-05	0.0572114	2.68348e-08	2.53586e-08	0.000301836	0.727012	7.35456e-07	6	4	0	0	2	10	3	2	2	7	3	8.32742	4.87937
ENSMUSG00000005338	Cadm3	chr1	-1	175264385	175297826	175297326	175298826	18	10	27	31	11	8	7	3.23492	1.57542	3.61629	4.84831	1.69604	1.57932	1.9244	2.40517	4.2323	1.73325	-0.841632	-1.70435	0.849401	-1.3468	0.111992	5.47346e-05	0.105726	0.00217043	0.341966	0.000752511	0.944581	0.0168148	2	3	2	2	4	3	5	2	7	3	5	2.77581	3.65953
ENSMUSG00000005339	Fcer1a	chr1	-1	175151415	175157345	175156845	175158345	0	1	0	0	1	2	3	0	0.157542	0	0	0.154186	0.394829	0.824742	0.0787708	0	0.457919	1.85695	28.6	-26.5117	2.96402	0.27058	0.0953743	1	0.0547212	0.611695	0.316095	1	0.20853	4	6	2	3	8	2	6	2	6	5	1	5.55161	7.31905
ENSMUSG00000005354	Txn2	chr15	-1	77745477	77759436	77758936	77760436	446	528	642	430	543	422	316	80.1542	83.182	85.9873	67.2508	83.7229	83.309	86.8728	81.6681	76.6191	84.6349	-0.357374	-0.282046	-0.0898999	-0.320152	0.208384	0.288938	0.817229	0.296964	0.514291	0.640182	1	0.628541	3	7	7	3	3	6	3	3	5	5	3	4.16371	8.5389
ENSMUSG00000005355	Casp14	chr10	-1	78174742	78180984	78180484	78181984	2	1	0	2	0	0	0	0.359436	0.157542	0	0.312794	0	0	0	0.258489	0.156397	0	-28.3352	-27.5484	-0.791917	-27.9006	0.0667275	0.161994	1	0.0818538	0.235765	0.440074	1	0.274067	16	20	35	11	24	30	20	19	22	23	7	22.2065	24.3968
ENSMUSG00000005357	Slc1a6	chr10	1	78243247	78277510	78242247	78243747	0	0	0	0	2	0	0	0	0	0	0	0.308372	0	0	0	0	0.102791	27.0008	26.9938	0	26.923	0.524532	0.523987	1	0.186083	0.852135	0.867718	1	0.46594	2	11	12	7	17	16	9	9	7	11	5	2.77581	13.4183
ENSMUSG00000005360	Slc1a3	chr15	-1	8584124	8660764	8660264	8661764	14	31	10	18	3	5	8	2.51605	4.88379	1.33937	2.81515	0.462557	0.987073	2.19931	3.69992	2.07726	1.21631	-2.21129	-1.32789	-0.902642	-1.81198	1.00854e-05	0.0121257	0.0902087	0.000289325	0.000144672	0.0713517	0.869512	0.00303985	7	20	13	12	26	21	17	7	11	9	12	9.71532	24.3968
ENSMUSG00000005362	Crbn	chr6	-1	106728243	106750068	106749568	106751068	180	179	172	202	185	116	83	32.3492	28.1999	23.0371	31.5922	28.5244	22.9001	22.8179	30.2746	27.3147	24.7474	-0.676198	-0.541998	-0.149048	-0.6122	0.0237359	0.0539086	0.713036	0.0495403	0.110344	0.213447	1	0.194144	17	15	17	9	22	6	13	17	7	12	8	23.5944	18.2976
ENSMUSG00000005364	Il5ra	chr6	-1	106660378	106699031	106698531	106700031	5	3	7	8	5	7	3	0.898589	0.472625	0.937556	1.25118	0.770929	1.3819	0.824742	0.685607	1.09437	0.992524	0.167272	-0.545644	0.699226	-0.249568	0.845224	0.321302	0.481771	0.671807	1	0.68172	1	0.967224	5	10	4	11	9	9	8	4	6	3	2	6.93952	12.1984
ENSMUSG00000005370	Msh6	chr17	1	88374424	88390403	88373424	88374924	110	118	135	160	245	233	181	19.769	18.5899	18.0814	25.0235	37.7755	45.9976	49.7594	19.1794	21.5525	44.5109	0.806658	0.629087	0.161815	0.715	0.0116611	0.0352352	0.698471	0.016464	0.0636134	0.157886	1	0.0855079	17	19	15	12	13	20	21	16	13	13	4	23.5944	23.177
ENSMUSG00000005371	Fbxo11	chr17	-1	88390199	88464631	88464131	88465631	196	110	157	151	252	188	150	35.2247	17.3296	21.0281	23.616	38.8548	37.1139	41.2371	26.2771	22.322	39.0686	0.21656	0.391183	-0.189021	0.301955	0.513801	0.193315	0.643405	0.301758	0.852135	0.493437	1	0.635583	2	2	0	1	1	2	0	2	2	1	0	2.77581	2.43968
ENSMUSG00000005373	Mlxipl	chr5	1	135582761	135614254	135581761	135583261	105	82	72	111	117	79	73	18.8704	12.9184	9.64344	17.3601	18.0397	15.5958	20.0687	15.8944	13.5018	17.9014	-0.209139	0.00291502	-0.227029	-0.105943	0.504353	1	0.593622	0.756287	0.852135	1	1	1	9	8	6	10	14	11	16	12	6	6	4	12.4911	9.75874
ENSMUSG00000005374	Tbl2	chr5	1	135625527	135639743	135624527	135626027	144	189	215	125	196	172	120	25.8794	29.7754	28.7964	19.5496	30.2204	33.9553	32.9897	27.8274	24.173	32.3885	-0.198587	-0.0100097	-0.203602	-0.106677	0.49109	0.949074	0.610949	0.748955	0.840283	1	1	1	1	1	0	2	1	4	0	2	2	2	1	1.3879	1.21984
ENSMUSG00000005378	Wbscr22	chr5	-1	135528827	135540829	135540329	135541829	168	180	124	157	193	160	144	30.1926	28.3575	16.6081	24.5544	29.7579	31.5863	39.5876	29.275	20.5812	33.6439	-0.208086	0.292888	-0.516862	0.0229906	0.470137	0.330317	0.197912	0.918232	0.816294	0.694166	1	1	3	3	1	1	2	2	2	1	1	1	1	4.16371	3.65953
ENSMUSG00000005397	Nid1	chr13	1	13529958	13604521	13528958	13530458	120	95	205	256	330	386	285	21.5661	14.9665	27.457	40.0377	50.8813	76.202	78.3505	18.2663	33.7473	68.4779	1.5168	0.601321	0.899983	0.986071	2.62646e-06	0.0388686	0.0253022	0.000836834	4.26409e-05	0.170241	0.488995	0.0075381	0	0	0	0	0	0	0	0	0	0	0	0	0
ENSMUSG00000005410	Mcm5	chr8	1	77633468	77651587	77632468	77633968	391	384	421	356	596	529	478	70.2697	60.496	56.3873	55.6774	91.8947	104.432	131.409	65.3828	56.0324	109.245	0.338601	0.536305	-0.212837	0.434861	0.272366	0.0618139	0.587184	0.131815	0.614516	0.237764	1	0.384	0	2	0	0	2	0	0	2	0	0	2	0	2.43968
ENSMUSG00000005413	Hmox1	chr8	1	77617521	77624488	77616521	77618021	7	6	7	17	33	27	20	1.25803	0.94525	0.937556	2.65875	5.08813	5.33019	5.49828	1.10164	1.79815	5.30554	1.8802	1.18315	0.684535	1.47469	0.000227971	0.00933359	0.303692	0.000292781	0.00232995	0.0587016	1	0.00307102	7	7	6	6	13	4	5	6	12	10	8	9.71532	8.5389
ENSMUSG00000005417	Mprip	chr11	1	59474807	59594356	59473807	59475307	258	172	345	328	473	472	365	46.3672	27.0972	46.2081	51.2983	72.9299	93.1797	100.344	36.7322	48.7532	88.8177	0.900017	0.441674	0.44345	0.652557	0.00384898	0.126878	0.260771	0.0251035	0.025816	0.38768	1	0.118903	20	23	15	21	28	28	31	12	24	23	16	27.7581	28.0564
ENSMUSG00000005442	Cic	chr7	1	26055865	26079161	26054865	26056365	130	65	216	197	229	265	263	23.3633	10.2402	28.9303	30.8102	35.3086	52.3149	72.3024	16.8018	29.8703	53.3086	1.29904	0.399394	0.88493	0.780332	6.00133e-05	0.175246	0.0287345	0.00823241	0.000712786	0.461084	0.524823	0.0501569	45	76	75	62	54	83	77	45	69	72	54	62.4557	92.708
ENSMUSG00000005447	Pafah1b3	chr7	-1	26080068	26083005	26082505	26084005	199	154	356	272	370	257	233	35.7639	24.2614	47.6814	42.54	57.0488	50.7355	64.055	30.0126	45.1107	57.2798	0.553612	-0.0792957	0.618318	0.201961	0.0776684	0.754061	0.118645	0.481209	0.263209	1	0.995584	0.816317	11	11	9	4	5	6	5	5	5	4	3	15.2669	13.4183
ENSMUSG00000005465	Il27ra	chr8	-1	86554193	86566488	86565988	86567488	34	16	6	10	5	6	7	6.11041	2.52067	0.80362	1.56397	0.770929	1.18449	1.9244	4.31554	1.1838	1.29327	-2.18395	-0.359299	-1.83855	-1.51075	6.3944e-06	0.54695	0.00143862	0.00180427	9.59427e-05	0.893522	0.0842784	0.0143678	23	32	32	29	38	25	44	28	31	39	31	31.9218	39.035
ENSMUSG00000005469	Prkaca	chr8	1	86496887	86520334	86495887	86497387	322	274	529	371	337	292	209	57.8692	43.1664	70.8525	58.0233	51.9606	57.6451	57.457	50.5178	64.4379	55.6876	-0.245621	-0.637054	0.37698	-0.454912	0.386069	0.0192541	0.334007	0.139684	0.739013	0.101851	1	0.400517	20	17	26	10	16	18	11	13	14	22	16	27.7581	20.7373
ENSMUSG00000005470	Asf1b	chr8	1	86479406	86494096	86478406	86479906	108	90	103	75	110	98	72	19.4095	14.1787	13.7955	11.7298	16.9604	19.3466	19.7938	16.7941	12.7626	18.7003	-0.232308	0.12186	-0.36917	-0.0636	0.448426	0.726385	0.375347	0.873984	0.793987	1	1	1	1	2	3	2	1	4	5	2	3	0	0	1.3879	2.43968
ENSMUSG00000005474	Myl10	chr5	1	137169016	137176964	137168016	137169516	0	0	0	0	0	0	0	0	0	0	0	0	0	0	0	0	0	0	0	0	0	1	1	1	1	1	1	1	1	32	35	34	34	44	39	31	26	26	36	18	44.4129	42.6945
ENSMUSG00000005481	Ddx39	chr8	1	86239076	86247247	86238076	86239576	396	323	329	282	577	388	339	71.1683	50.8859	44.0652	44.104	88.9652	76.5969	93.1959	61.0271	44.0846	86.2526	0.118645	0.549599	-0.445775	0.318778	0.720023	0.0577506	0.253926	0.26851	1	0.225476	1	0.593685	2	3	4	1	7	7	4	3	3	1	1	2.77581	3.65953
ENSMUSG00000005483	Dnajb1	chr8	1	86132172	86135801	86131172	86132672	264	350	399	295	508	306	249	47.4455	55.1396	53.4407	46.1372	78.3264	60.4089	68.4536	51.2925	49.7889	69.0629	0.0176358	0.0545432	-0.0517516	0.0355543	0.990161	0.885191	0.895867	0.88505	1	1	1	1	1	6	3	1	1	3	2	4	3	2	1	1.3879	7.31905
ENSMUSG00000005493	Msh4	chr3	-1	153520111	153569102	153568602	153570102	0	0	0	1	2	2	5	0	0	0	0.156397	0.308372	0.394829	1.37457	0	0.0781986	0.69259	29.2023	2.64464	26.2993	3.56249	0.0176563	0.0710603	1	0.00431794	0.0878691	0.258076	1	0.0298538	83	124	115	97	101	125	132	90	88	113	78	115.196	151.26
ENSMUSG00000005501	Usp40	chr1	-1	89841696	89905126	89904626	89906126	146	194	99	139	137	142	89	26.2388	30.5631	13.2597	21.7392	21.1235	28.0329	24.4673	28.4009	17.4995	24.5412	-0.631573	0.0788444	-0.726222	-0.317875	0.0360813	0.826137	0.0708897	0.321407	0.15068	1	0.800807	0.66384	6	9	4	3	6	6	11	7	7	4	5	8.32742	10.9786
ENSMUSG00000005503	Evx1	chr6	1	52263492	52268372	52262492	52263992	0	0	0	0	5	6	1	0	0	0	0	0.770929	1.18449	0.274914	0	0	0.743444	29.5831	29.5763	0	29.5047	0.00621909	0.00361117	1	0.000172345	0.0382896	0.0269226	1	0.00194582	5	3	3	1	5	2	3	3	1	4	8	6.93952	3.65953
ENSMUSG00000005505	Kbtbd4	chr2	1	90744897	90751783	90743897	90745397	82	73	101	73	106	91	67	14.7369	11.5005	13.5276	11.417	16.3437	17.9647	18.4192	13.1187	12.4723	17.5759	0.0312362	0.0667859	-0.0505939	0.049718	0.964006	0.873116	0.915025	0.860766	1	1	1	1	2	2	2	2	1	0	4	3	2	1	0	2.77581	2.43968
ENSMUSG00000005506	Cugbp1	chr2	1	90780539	90859654	90779539	90781039	884	859	1137	1039	1282	1055	716	158.871	135.328	152.286	162.497	197.666	208.272	196.838	147.099	157.391	200.926	0.0560203	-0.0649504	0.105929	-0.00588169	0.88143	0.782318	0.783469	0.993	1	1	1	1	5	3	3	4	9	10	6	3	8	5	8	6.93952	3.65953
ENSMUSG00000005510	Ndufs3	chr2	-1	90734791	90744984	90744484	90745984	121	110	123	111	157	111	74	21.7459	17.3296	16.4742	17.3601	24.2072	21.913	20.3436	19.5377	16.9171	22.1546	-0.199427	-0.0199137	-0.19397	-0.113327	0.493489	0.914031	0.643808	0.736803	0.843355	1	1	1	4	2	2	3	1	1	0	1	1	2	1	5.55161	2.43968
ENSMUSG00000005514	Por	chr5	1	136145903	136211196	136144903	136146403	154	196	1159	427	884	668	481	27.6766	30.8782	155.233	66.7816	136.3	131.873	132.234	29.2774	111.007	133.469	1.77639	-0.172313	1.93522	0.493321	2.90877e-08	0.505787	1.43399e-06	0.0868009	6.79398e-07	0.867718	0.000281555	0.286735	13	16	9	15	12	23	20	8	20	9	13	18.0427	19.5175
ENSMUSG00000005533	Igf1r	chr7	1	75097143	75378553	75096143	75097643	180	127	291	263	223	158	116	32.3492	20.0078	38.9756	41.1325	34.3834	31.1915	31.89	26.1785	40.054	32.4883	-0.0553789	-0.715555	0.645768	-0.424854	0.822364	0.0100194	0.104863	0.176751	1	0.0621199	0.942228	0.463428	0	1	1	0	0	1	4	3	5	3	2	0	1.21984
ENSMUSG00000005534	Insr	chr8	-1	3150922	3279617	3279117	3280617	251	230	435	378	348	230	188	45.1092	36.2346	58.2624	59.1181	53.6567	45.4054	51.6838	40.6719	58.6903	50.2486	-0.0817722	-0.639954	0.543351	-0.388777	0.75597	0.0195221	0.16433	0.207141	1	0.102836	1	0.502318	14	13	11	10	10	14	5	9	11	10	1	19.4306	15.8579
ENSMUSG00000005540	Fcer2a	chr8	-1	3682303	3694175	3693675	3695175	51	0	0	0	0	0	0	9.16561	0	0	0	0	0	0	4.58281	0	0	-32.3934	0	-32.1462	-31.2714	4.79757e-16	1	1.28783e-10	2.57339e-10	3.56724e-14	1	5.88467e-08	9.93461e-09	40	45	60	45	47	72	55	36	65	55	32	55.5161	54.8929
ENSMUSG00000005547	Cyp2a5	chr7	1	27620358	27628282	27619358	27620858	0	0	0	0	0	0	1	0	0	0	0	0	0	0.274914	0	0	0.091638	26.016	26.0072	0	25.945	1	1	1	0.428571	1	1	1	0.751892	1	2	1	4	2	7	3	0	1	1	0	1.3879	2.43968
ENSMUSG00000005553	Atp4a	chr7	1	31497249	31510552	31496249	31497749	1	0	0	0	6	12	8	0.179718	0	0	0	0.925115	2.36897	2.19931	0.0898589	0	1.83113	3.98237	30.7225	-26.5078	5.08864	0.000269425	7.31529e-06	1	1.02882e-07	0.00269983	0.000128028	1	2.47429e-06	19	23	18	14	38	28	19	20	26	23	20	26.3702	28.0564
ENSMUSG00000005566	Trim28	chr7	1	13609501	13616384	13608501	13610001	466	330	934	552	1151	1091	777	83.7485	51.9887	125.097	86.3312	177.468	215.379	213.608	67.8686	105.714	202.152	1.20009	0.502777	0.683436	0.809341	9.84642e-05	0.0762664	0.0779333	0.00511494	0.00110622	0.270992	0.830854	0.0342614	8	2	1	3	5	3	7	3	2	4	1	11.1032	2.43968
ENSMUSG00000005575	Ube2m	chr7	-1	13620587	13623622	13623122	13624622	658	712	921	679	925	888	629	118.254	112.17	123.356	106.194	142.622	175.304	172.921	115.212	114.775	163.616	0.0997736	0.0843562	0.000712026	0.092164	0.764214	0.788297	1	0.73247	1	1	1	1	1	2	0	1	1	0	0	2	1	1	2	1.3879	2.43968
ENSMUSG00000005580	Adcy9	chr16	-1	4287529	4420498	4419998	4421498	201	237	189	203	209	146	131	36.1233	37.3374	25.314	31.7486	32.2248	28.8225	36.0137	36.7303	28.5313	32.3537	-0.593025	-0.233486	-0.375185	-0.423432	0.0456306	0.392958	0.346507	0.173578	0.179074	0.755303	1	0.458907	11	7	17	7	12	10	9	2	7	10	8	15.2669	8.5389
ENSMUSG00000005583	Mef2c	chr13	1	83643194	83802927	83642194	83643694	47	27	17	15	12	5	6	8.44674	4.25362	2.27692	2.34596	1.85023	0.987073	1.64948	6.35018	2.31144	1.4956	-2.42651	-1.0269	-1.41283	-1.87657	1.48322e-08	0.0360282	0.00391279	1.93621e-05	3.65096e-07	0.160636	0.16375	0.000285234	22	17	26	17	24	24	20	19	24	11	14	30.5339	20.7373
ENSMUSG00000005609	Ctr9	chr7	1	118172465	118199891	118171465	118172965	393	404	457	387	684	556	409	70.6291	63.6468	61.209	60.5257	105.463	109.763	112.44	67.138	60.8674	109.222	0.302974	0.423146	-0.135149	0.36194	0.33054	0.140932	0.729448	0.209336	0.682534	0.415862	1	0.505479	2	4	2	0	5	2	1	4	1	1	3	2.77581	4.87937
ENSMUSG00000005610	Eif4g2	chr7	-1	118215447	118226508	118226008	118227508	3849	3659	4589	4100	6708	5731	3892	691.734	576.445	614.635	641.228	1034.28	1131.38	1069.97	634.089	627.932	1078.54	0.373115	0.361559	-0.00343636	0.367315	0.215817	0.199207	0.993254	0.195718	0.526543	0.505092	1	0.483229	0	4	0	1	3	1	3	2	3	3	2	0	4.87937
ENSMUSG00000005611	Mrvi1	chr7	-1	118011780	118125975	118125475	118126975	166	135	198	287	81	76	66	29.8332	21.2681	26.5195	44.886	12.4891	15.0035	18.1443	25.5506	35.7027	15.2123	-1.14379	-1.65129	0.491107	-1.41835	0.00024861	1.24512e-08	0.21728	1.24917e-05	0.00251432	3.86804e-07	1	0.000192958	4	12	7	9	7	7	10	10	7	10	8	5.55161	14.6381
ENSMUSG00000005615	Pcyt1a	chr16	1	32431007	32475156	32430007	32431507	632	1107	679	611	584	418	267	113.582	174.399	90.943	95.5587	90.0445	82.5193	73.402	143.99	93.2508	81.9886	-1.24454	-0.597809	-0.66193	-0.957349	1.41996e-05	0.0262612	0.0861569	0.00170017	0.000196294	0.127855	0.868902	0.0137088	4	4	2	6	6	5	4	11	7	4	6	5.55161	4.87937
ENSMUSG00000005621	Zfp592	chr7	1	88138570	88190050	88137570	88139070	186	132	226	157	218	199	142	33.4275	20.7955	30.2697	24.5544	33.6125	39.2855	39.0378	27.1115	27.412	37.3119	0.0857416	0.0158494	0.0554602	0.0507689	0.810668	0.991017	0.891293	0.844984	1	1	1	1	0	5	0	0	1	3	1	2	2	0	1	0	6.09921
ENSMUSG00000005625	Psmd4	chr3	-1	94836616	94846536	94846036	94847536	698	860	992	761	1165	1004	662	125.443	135.486	132.865	119.018	179.626	198.204	181.993	130.464	125.942	186.608	0.104048	0.14492	-0.0556755	0.12428	0.754019	0.625529	0.885902	0.651226	1	0.968363	1	0.952988	2	1	4	6	10	3	4	3	6	4	2	2.77581	1.21984
ENSMUSG00000005628	Tmod4	chr3	1	94928398	94933131	94927398	94928898	1	0	1	1	2	0	0	0.179718	0	0.133937	0.156397	0.308372	0	0	0.0898589	0.145167	0.102791	0.250715	-0.552125	0.789654	-0.235054	1	0.657281	1	1	1	0.990556	1	1	8	17	11	6	13	14	16	9	13	10	9	11.1032	20.7373
ENSMUSG00000005629	Scnm1	chr3	-1	94933458	94938420	94937920	94939420	103	140	97	93	128	95	72	18.5109	22.0558	12.9919	14.5449	19.7358	18.7544	19.7938	20.2834	13.7684	19.428	-0.478185	0.0827833	-0.576456	-0.223208	0.114383	0.834936	0.158471	0.48903	0.347267	1	1	0.823141	0	1	3	0	0	1	3	1	0	2	1	0	1.21984
ENSMUSG00000005640	Insrr	chr3	1	87600984	87620023	87599984	87601484	21	17	3	13	1	6	2	3.77408	2.67821	0.40181	2.03316	0.154186	1.18449	0.549828	3.22614	1.21749	0.6295	-2.80842	-1.37618	-1.44474	-2.23894	7.12312e-07	0.0377295	0.014432	6.68952e-05	1.29912e-05	0.166412	0.360561	0.000848667	15	25	12	15	23	18	17	14	11	12	6	20.8186	30.4961
ENSMUSG00000005649	Cabp5	chr7	1	13983481	13994236	13982481	13983981	0	0	0	0	0	0	0	0	0	0	0	0	0	0	0	0	0	0	0	0	0	1	1	1	1	1	1	1	1	8	7	7	11	11	14	4	5	8	9	6	11.1032	8.5389
ENSMUSG00000005656	Snx6	chr12	-1	55847344	55896649	55896149	55897649	283	361	327	294	377	285	210	50.8602	56.8725	43.7973	45.9808	58.1281	56.2632	57.7319	53.8663	44.889	57.3744	-0.32193	-0.0625728	-0.274594	-0.19797	0.260508	0.798344	0.482907	0.529128	0.5984	1	1	0.846369	2	2	2	3	3	4	1	1	1	1	0	2.77581	2.43968
ENSMUSG00000005667	Mthfd2	chr6	-1	83255685	83267600	83267100	83268600	92	133	99	90	133	122	81	16.534	20.953	13.2597	14.0757	20.5067	24.0846	22.268	18.7435	13.6677	22.2864	-0.17406	0.28603	-0.475805	0.0393372	0.558664	0.371935	0.24531	0.878775	0.888825	0.751307	1	1	14	14	9	17	12	19	15	11	15	11	7	19.4306	17.0778
ENSMUSG00000005672	Kit	chr5	1	75970941	76052747	75969941	75971441	265	171	349	440	305	272	169	47.6252	26.9396	46.7439	68.8148	47.0267	53.6968	46.4605	37.2824	57.7793	49.0613	0.032258	-0.644267	0.661432	-0.34667	0.944868	0.0185951	0.0919039	0.26439	1	0.0993267	0.876866	0.592849	6	9	5	6	9	9	4	6	11	5	6	8.32742	10.9786
ENSMUSG00000005674	Tomm40l	chr1	-1	173147933	173152645	173152145	173153645	89	106	86	62	131	96	78	15.9949	16.6994	11.5186	9.69662	20.1983	18.9518	21.4433	16.3471	10.6076	20.1978	-0.103471	0.503552	-0.622559	0.171533	0.729756	0.114293	0.13649	0.579152	1	0.359546	1	0.896051	7	9	4	7	11	9	6	8	10	7	3	9.71532	10.9786
ENSMUSG00000005677	Nr1i3	chr1	1	173144101	173150832	173143101	173144601	4	36	4	14	27	23	20	0.718871	5.6715	0.535747	2.18956	4.16302	4.54054	5.49828	3.19518	1.36265	4.73394	0.0544504	1.41658	-1.37985	0.601754	0.94595	0.0026472	0.0172628	0.126552	1	0.0209146	0.401756	0.373563	10	11	10	9	14	8	4	5	8	8	3	13.879	13.4183
ENSMUSG00000005681	Apoa2	chr1	1	173155185	173156510	173154185	173155685	4	2	2	0	2	0	1	0.718871	0.315083	0.267873	0	0.308372	0	0.274914	0.516977	0.133937	0.194429	-1.74186	0.0411514	-1.79789	-1.06115	0.187506	1	0.320984	0.396356	0.475067	1	1	0.751892	20	34	21	14	30	29	34	17	34	30	18	27.7581	41.4746
ENSMUSG00000005682	Pan2	chr10	1	127740391	127758403	127739391	127740891	105	84	164	127	126	117	92	18.8704	13.2335	21.9656	19.8624	19.4274	23.0975	25.2921	16.0519	20.914	22.6057	0.105579	-0.318778	0.409323	-0.122227	0.783578	0.262927	0.321641	0.72255	1	0.611219	1	1	1	0	1	1	2	1	1	0	1	2	1	1.3879	0
ENSMUSG00000005683	Cs	chr10	1	127774790	127799534	127773790	127775290	3014	3922	3400	2967	2108	1589	1245	541.67	617.878	455.385	464.03	325.024	313.692	342.268	579.774	459.707	326.994	-1.24262	-0.91029	-0.347422	-1.08596	1.13162e-05	0.000598637	0.362523	0.000341415	0.000160859	0.00601557	1	0.00351225	4	2	4	1	5	4	1	4	0	1	2	5.55161	2.43968
ENSMUSG00000005686	Ampd3	chr7	1	117911737	117955919	117910737	117912237	192	83	239	168	189	111	112	34.5058	13.076	32.0109	26.2747	29.1411	21.913	30.7904	23.7909	29.1428	27.2815	-0.140933	-0.519629	0.364998	-0.34284	0.624621	0.0668521	0.363691	0.282101	0.951739	0.247733	1	0.606689	4	15	8	2	12	20	8	6	4	12	2	5.55161	18.2976
ENSMUSG00000005687	Bcas2	chr3	1	102975578	102983089	102974578	102976078	229	247	310	235	468	353	219	41.1554	38.9128	41.5204	36.7533	72.159	69.6873	60.2062	40.0341	39.1368	67.3508	0.353806	0.365822	-0.0266811	0.359169	0.258276	0.212442	0.947929	0.216682	0.594532	0.527943	1	0.518434	8	4	3	7	7	8	3	4	5	6	5	11.1032	4.87937
ENSMUSG00000005696	Sh2d1a	chrX	1	39855630	39876874	39854630	39856130	5	0	0	0	2	0	0	0.898589	0	0	0	0.308372	0	0	0.449295	0	0.102791	-2.06663	26.9938	-28.8234	-0.978382	0.135225	0.523987	0.0733191	0.716004	0.392614	0.867718	0.800807	1	11	10	6	15	8	9	4	6	11	15	6	15.2669	12.1984
ENSMUSG00000005698	Ctcf	chr8	1	108160468	108206822	108159468	108160968	207	198	274	312	385	373	253	37.2016	31.1932	36.6986	48.7959	59.3615	73.6356	69.5532	34.1974	42.7473	67.5168	0.584775	0.244026	0.325258	0.40377	0.0602824	0.408156	0.411346	0.166174	0.219759	0.761612	1	0.444003	2	3	0	3	1	3	1	2	2	1	2	2.77581	3.65953
ENSMUSG00000005699	Pard6a	chr8	1	108225054	108227393	108224054	108225554	10	6	19	12	22	18	14	1.79718	0.94525	2.5448	1.87677	3.39209	3.55346	3.8488	1.37121	2.21078	3.59812	1.01896	0.26324	0.740727	0.58019	0.0518493	0.609271	0.224328	0.145592	0.197376	0.95095	1	0.412121	3	4	3	4	4	2	4	3	1	5	3	4.16371	4.87937
ENSMUSG00000005705	Agrp	chr8	-1	108090600	108092198	108091698	108093198	0	1	4	0	0	0	0	0	0.157542	0.535747	0	0	0	0	0.0787708	0.267873	0	-26.7528	-28.5412	1.77905	-27.8898	0.4	0.0275363	0.395603	0.0818538	0.739013	0.131717	1	0.274067	10	10	14	11	11	18	19	12	10	23	5	13.879	12.1984
ENSMUSG00000005716	Pvalb	chr15	-1	78021544	78036830	78036330	78037830	0	0	0	0	0	0	0	0	0	0	0	0	0	0	0	0	0	0	0	0	0	1	1	1	1	1	1	1	1	12	23	17	13	20	21	17	20	20	24	8	16.6548	28.0564
ENSMUSG00000005718	Tcfap4	chr16	-1	4544664	4559854	4559354	4560854	69	78	167	100	150	120	70	12.4005	12.2882	22.3674	15.6397	23.1279	23.6897	19.244	12.3444	19.0036	22.0205	0.438658	-0.208718	0.632835	0.0745267	0.205083	0.458751	0.127667	0.795522	0.508166	0.821762	1	1	1	6	4	2	4	8	1	6	2	2	6	1.3879	7.31905
ENSMUSG00000005732	Ranbp1	chr16	-1	18239877	18248825	18248325	18249825	415	473	661	446	988	926	684	74.5829	74.5172	88.5321	69.7531	152.336	182.806	188.041	74.55	79.1426	174.394	0.815847	0.710132	0.0910871	0.762088	0.00757476	0.0125709	0.817563	0.00848911	0.0449195	0.0735068	1	0.0512364	2	0	1	1	2	5	0	1	1	4	0	2.77581	0
ENSMUSG00000005763	Cd247	chr1	1	167718820	167799253	167717820	167719320	33	18	14	17	7	4	5	5.93069	2.83575	1.87511	2.65875	1.0793	0.789658	1.37457	4.38322	2.26693	1.08118	-2.40248	-1.49857	-0.917139	-2.00664	6.10092e-07	0.00393736	0.0878973	4.59304e-05	1.12659e-05	0.0290357	0.869512	0.000610253	41	60	49	39	56	51	50	44	51	55	41	56.904	73.1905
ENSMUSG00000005774	Rfx5	chr3	1	94757997	94765483	94756997	94758497	130	93	73	78	107	96	71	23.3633	14.6514	9.77737	12.199	16.4979	18.9518	19.5189	19.0073	10.9882	18.3229	-0.430159	0.319958	-0.764896	-0.0994891	0.166004	0.326951	0.0655821	0.771775	0.441577	0.690324	0.776724	1	1	4	3	5	3	3	2	3	1	2	2	1.3879	4.87937
ENSMUSG00000005779	Psmb4	chr3	-1	94688015	94690883	94690383	94691883	966	885	1086	732	1101	801	557	173.607	139.424	145.455	114.483	169.759	158.129	153.127	156.516	129.969	160.338	-0.351945	-0.119375	-0.246832	-0.240369	0.209903	0.635741	0.520678	0.432711	0.515982	0.977798	1	0.756381	10	22	8	12	17	12	15	15	15	8	13	13.879	26.8365
ENSMUSG00000005800	Mmp8	chr9	1	7558456	7568486	7557456	7558956	0	1	5	1	6	2	6	0	0.157542	0.669683	0.156397	0.925115	0.394829	1.64948	0.0787708	0.41304	0.989809	3.07682	0.693739	2.36451	1.38765	0.0112546	0.52789	0.147148	0.0670633	0.061839	0.871276	1	0.241501	16	18	31	19	32	22	20	25	20	24	19	22.2065	21.9572
ENSMUSG00000005802	Slc30a4	chr2	-1	122506969	122528399	122527899	122529399	755	503	801	763	847	485	285	135.687	79.2434	107.283	119.331	130.595	95.7461	78.3505	107.465	113.307	101.564	-0.43468	-0.560971	0.111765	-0.500298	0.124596	0.035836	0.771531	0.0982915	0.370617	0.160055	1	0.313665	6	5	5	5	5	1	7	1	1	7	4	8.32742	6.09921
ENSMUSG00000005803	Sqrdl	chr2	1	122590973	122635305	122589973	122591473	676	520	940	964	773	486	320	121.489	81.9216	125.9	150.767	119.186	95.9435	87.9725	101.705	138.334	101.034	-0.377968	-0.859415	0.466515	-0.639659	0.180866	0.00133718	0.226172	0.0345615	0.464209	0.0118959	1	0.150147	6	8	9	6	18	8	9	8	13	8	6	8.32742	9.75874
ENSMUSG00000005804	Pldn	chr2	1	122564239	122575211	122563239	122564739	165	170	187	184	207	175	99	29.6534	26.7821	25.0462	28.7771	31.9165	34.5476	27.2165	28.2178	26.9116	31.2268	-0.246424	-0.194821	-0.0664307	-0.222089	0.397122	0.467962	0.876727	0.479862	0.739013	0.830214	1	0.814582	1	3	4	5	2	3	3	1	0	0	0	1.3879	3.65953
ENSMUSG00000005813	Metap1	chr3	-1	138123099	138152365	138151865	138153365	241	234	311	234	388	327	221	43.312	36.8647	41.6543	36.5969	59.8241	64.5546	60.756	40.0884	39.1256	61.7116	0.228532	0.234775	-0.0209521	0.231539	0.474722	0.431204	0.965173	0.420802	0.822411	0.78786	1	0.751892	0	1	2	0	4	0	2	3	3	3	2	0	1.21984
ENSMUSG00000005823	Gpr108	chr17	-1	57374341	57387082	57386582	57388082	318	337	298	322	339	257	193	57.1503	53.0915	39.9131	50.3599	52.269	50.7355	53.0584	55.1209	45.1365	52.021	-0.483225	-0.207381	-0.29124	-0.351741	0.0937392	0.436307	0.457545	0.252986	0.301723	0.794585	1	0.578373	0	2	0	0	3	3	2	3	2	2	2	0	2.43968
ENSMUSG00000005824	Tnfsf14	chr17	-1	57328915	57333600	57333100	57334600	3	4	9	2	2	1	3	0.539154	0.630166	1.20543	0.312794	0.308372	0.197415	0.824742	0.58466	0.759112	0.443509	-0.954894	-1.40229	0.428362	-1.20101	0.424576	0.0621777	0.838079	0.137063	0.765447	0.238646	1	0.394441	48	66	72	56	56	66	57	34	57	68	40	66.6194	80.5096
ENSMUSG00000005836	Gata6	chr18	1	11052508	11085633	11051508	11053008	164	146	331	169	353	307	172	29.4737	23.0011	44.333	26.4311	54.4276	60.6063	47.2852	26.2374	35.3821	54.1064	0.660152	0.183401	0.462891	0.400559	0.0376388	0.548411	0.244507	0.171321	0.155694	0.89429	1	0.454552	6	6	5	7	7	8	8	5	9	4	1	8.32742	7.31905
ENSMUSG00000005846	Rsl1d1	chr16	-1	11193063	11203424	11202924	11204424	308	333	397	302	727	608	432	55.3531	52.4614	53.1728	47.2319	112.093	120.028	118.763	53.9072	50.2024	116.961	0.714626	0.796888	-0.0971056	0.755286	0.0199475	0.00570542	0.802487	0.00946231	0.096482	0.0393709	1	0.0557708	0	3	0	1	2	2	1	4	1	1	0	0	3.65953
ENSMUSG00000005864	Cnga2	chrX	1	69237188	69255557	69236188	69237688	0	0	0	1	0	0	0	0	0	0	0.156397	0	0	0	0	0.0781986	0	0	-26.5471	26.2993	-25.5747	1	0.4	1	1	1	0.755303	1	1	5	9	6	5	6	5	2	5	4	6	4	6.93952	10.9786
ENSMUSG00000005871	Apc	chr18	1	34380638	34479735	34379638	34381138	1057	929	1481	1406	1555	1277	936	189.962	146.356	198.36	219.894	239.759	252.098	257.32	168.159	209.127	249.726	0.18297	-0.161616	0.329486	0.000275308	0.559079	0.526988	0.389653	0.976427	0.889009	0.870932	1	1	35	29	28	34	41	32	33	26	22	45	14	48.5766	35.3754
ENSMUSG00000005873	Reep5	chr18	-1	34504543	34532991	34532491	34533991	212	179	185	224	345	314	269	38.1002	28.1999	24.7783	35.033	53.1941	61.9882	73.9519	33.1501	29.9056	63.0447	0.536131	0.658476	-0.137898	0.596915	0.0873534	0.0246861	0.734981	0.042102	0.288257	0.122056	1	0.17278	4	3	3	2	2	6	3	5	2	4	1	5.55161	3.65953
ENSMUSG00000005881	Ergic3	chr2	1	155833781	155844015	155832781	155834281	731	821	753	674	857	638	437	131.374	129.342	100.854	105.412	132.137	125.951	120.137	130.358	103.133	126.075	-0.450468	-0.125468	-0.340036	-0.297151	0.111274	0.622207	0.377172	0.330569	0.340376	0.964556	1	0.671343	2	7	2	2	6	3	2	4	3	4	2	2.77581	8.5389
ENSMUSG00000005882	Uqcc	chr2	-1	155672630	155756046	155755546	155757046	138	141	156	154	138	141	128	24.8011	22.2134	20.8941	24.0852	21.2776	27.8355	35.189	23.5072	22.4896	28.1007	-0.155671	-0.110394	-0.0613563	-0.130745	0.602879	0.699253	0.882633	0.707361	0.929543	1	1	0.999789	8	15	11	8	21	12	16	8	10	12	9	11.1032	18.2976
ENSMUSG00000005883	Spo11	chr2	1	172803201	172819077	172802201	172803701	3	0	2	7	1	1	4	0.539154	0	0.267873	1.09478	0.154186	0.197415	1.09966	0.269577	0.681327	0.483752	0.283053	-1.11637	1.38583	-0.605033	1	0.234754	0.185704	0.517377	1	0.565466	1	0.834475	9	10	13	7	10	7	9	7	11	5	8	12.4911	12.1984
ENSMUSG00000005886	Ncoa2	chr1	-1	13129186	13364164	13363664	13365164	324	220	411	371	347	317	230	58.2286	34.6592	55.048	58.0233	53.5025	62.5804	63.2302	46.4439	56.5357	59.771	-0.00767936	-0.34141	0.318955	-0.184297	0.954785	0.206785	0.415173	0.557011	1	0.518621	1	0.873996	2	2	0	0	2	2	3	3	2	0	2	2.77581	2.43968
ENSMUSG00000005891	Prl4a1	chr13	1	28108081	28115417	28107081	28108581	0	0	0	0	0	1	0	0	0	0	0	0	0.197415	0	0	0	0.0658049	26.0097	26.0017	0	25.9358	1	1	1	0.428571	1	1	1	0.751892	1	4	4	1	3	1	2	1	2	1	4	1.3879	4.87937
ENSMUSG00000005892	Trh	chr6	-1	92192055	92194644	92194144	92195644	0	0	1	0	0	0	0	0	0	0.133937	0	0	0	0	0	0.0669683	0	0	-26.5446	26.2955	-25.5725	1	0.4	1	1	1	0.755303	1	1	5	11	7	8	13	8	13	6	8	7	2	6.93952	13.4183
ENSMUSG00000005893	Nr2c2	chr6	1	92041384	92123051	92040384	92041884	557	459	497	687	501	385	292	100.103	72.3116	66.5665	107.445	77.2471	76.0046	80.2749	86.2072	87.0057	77.8422	-0.528971	-0.567416	0.0226435	-0.548483	0.0643922	0.0352526	0.953763	0.071449	0.232015	0.157886	1	0.253266	3	2	0	0	1	2	2	2	3	2	0	4.16371	2.43968
ENSMUSG00000005897	Nr2c1	chr10	1	93610768	93659956	93609768	93611268	80	69	88	83	111	72	72	14.3774	10.8704	11.7864	12.981	17.1146	14.2138	19.7938	12.6239	12.3837	17.0408	0.0433098	0.0396502	-0.0115462	0.0424984	0.926003	0.944286	1	0.870265	1	1	1	1	7	6	3	8	10	3	4	7	2	4	5	9.71532	7.31905
ENSMUSG00000005899	Smpd4	chr16	1	17619450	17644920	17618450	17619950	117	102	178	120	183	154	125	21.027	16.0692	23.8407	18.7677	28.216	30.4018	34.3643	18.5481	21.3042	30.994	0.349515	0.109196	0.225419	0.224504	0.290438	0.731202	0.581646	0.442735	0.630009	1	1	0.76901	3	5	2	4	3	5	1	2	2	1	1	4.16371	6.09921
ENSMUSG00000005907	Pex1	chr5	1	3596066	3637232	3595066	3596566	42	51	55	54	45	43	31	7.54815	8.03462	7.36652	8.44545	6.93836	8.48883	8.52233	7.79139	7.90598	7.98317	-0.382304	-0.410248	0.0119141	-0.39561	0.273735	0.215196	1	0.256852	0.616444	0.532679	1	0.58471	4	5	6	2	7	2	4	5	3	5	1	5.55161	6.09921
ENSMUSG00000005917	Otx1	chr11	-1	21894778	21901713	21901213	21902713	0	0	0	0	0	0	0	0	0	0	0	0	0	0	0	0	0	0	0	0	0	1	1	1	1	1	1	1	1	4	4	4	1	5	3	3	3	1	0	2	5.55161	4.87937
ENSMUSG00000005936	Kctd20	chr17	1	29088895	29106494	29087895	29089395	263	199	223	264	277	271	166	47.2658	31.3508	29.8679	41.2889	42.7095	53.4994	45.6357	39.3083	35.5784	47.2815	-0.110978	-0.0018018	-0.124308	-0.0574463	0.68517	0.971469	0.755894	0.876814	1	1	1	1	18	22	14	16	13	13	16	11	12	15	9	24.9823	26.8365
ENSMUSG00000005947	Itgae	chr11	1	72904085	72960948	72903085	72904585	153	132	76	80	49	28	34	27.4968	20.7955	10.1792	12.5118	7.5551	5.52761	9.34708	24.1462	11.3455	7.4766	-2.08827	-1.02702	-1.0769	-1.64692	1.67837e-10	0.00128491	0.0090104	1.54222e-06	5.64668e-09	0.011496	0.275821	2.93408e-05	17	27	27	14	29	32	19	21	18	21	18	23.5944	32.9357
ENSMUSG00000005949	Ctns	chr11	-1	72997098	73012544	73012044	73013544	75	80	103	69	52	56	32	13.4788	12.6033	13.7955	10.7914	8.01766	11.0552	8.79725	13.0411	12.2934	9.29004	-0.891539	-0.833263	-0.0735018	-0.862402	0.00651341	0.00774858	0.880577	0.0102937	0.0397134	0.0503067	1	0.0596361	1	1	3	0	3	4	2	6	3	1	2	1.3879	1.21984
ENSMUSG00000005950	P2rx5	chr11	1	72973923	72986187	72972923	72974423	2	1	1	0	0	0	0	0.359436	0.157542	0.133937	0	0	0	0	0.258489	0.0669683	0	-28.3352	-26.5446	-1.79753	-27.577	0.0667275	0.4	0.637362	0.147765	0.235765	0.755303	1	0.412121	15	20	16	14	24	24	23	12	29	23	16	20.8186	24.3968
ENSMUSG00000005951	Shpk	chr11	1	73012962	73038013	73011962	73013462	95	140	219	166	103	83	59	17.0732	22.0558	29.3321	25.9619	15.8811	16.3854	16.2199	19.5645	27.647	16.1622	-0.69802	-1.19602	0.482602	-0.970505	0.0256083	3.46133e-05	0.232018	0.00246066	0.117059	0.000507232	1	0.0187058	1	1	3	0	3	5	2	6	3	1	2	1.3879	1.21984
ENSMUSG00000005952	Trpv1	chr11	1	73047794	73074744	73046794	73048294	0	0	4	0	0	0	1	0	0	0.535747	0	0	0	0.274914	0	0.267873	0.091638	26.016	-2.534	28.2907	-1.6201	1	0.0914807	0.137776	0.411408	1	0.308501	1	0.751892	18	16	26	9	18	11	18	9	13	23	11	24.9823	19.5175
ENSMUSG00000005958	Ephb3	chr16	1	21204853	21223376	21203853	21205353	136	119	223	155	841	718	693	24.4416	18.7474	29.8679	24.2416	129.67	141.744	190.515	21.5945	27.0547	153.976	2.44049	2.07623	0.34948	2.2465	1.63226e-13	7.38544e-12	0.386727	6.90687e-14	8.56409e-12	4.06151e-10	1	4.69145e-12	5	8	2	3	4	13	4	4	1	4	5	6.93952	9.75874
ENSMUSG00000005968	Tuft1	chr3	-1	94416679	94462794	94462294	94463794	185	243	244	173	203	168	106	33.2478	38.2826	32.6805	27.0567	31.2997	33.1656	29.1409	35.7652	29.8686	31.2021	-0.609771	-0.358103	-0.266501	-0.489618	0.0392445	0.195321	0.503854	0.114474	0.161159	0.497144	1	0.347333	0	0	0	0	0	0	0	1	0	2	1	0	0
ENSMUSG00000005973	Rcn1	chr2	-1	105226448	105239476	105238976	105240476	59	67	68	77	132	111	67	10.6034	10.5553	9.10769	12.0426	20.3525	21.913	18.4192	10.5793	10.5751	20.2283	0.535821	0.530728	-0.00986892	0.531472	0.113988	0.0989121	1	0.0896968	0.346401	0.324779	1	0.294213	7	7	6	5	15	5	10	10	2	12	5	9.71532	8.5389
ENSMUSG00000005980	Dnase1	chr16	1	4036942	4040024	4035942	4037442	4	733	3	3	94	36	90	0.718871	115.478	0.40181	0.469191	14.4935	7.10692	24.7423	58.0984	0.435501	15.4476	-2.48335	4.70753	-7.20945	-1.48056	6.91455e-16	9.85947e-20	2.90173e-33	5.21038e-06	4.99358e-14	1.69718e-17	1.82316e-29	8.8299e-05	4	4	4	3	8	13	1	7	4	4	3	5.55161	4.87937
ENSMUSG00000005981	Trap1	chr16	-1	4039971	4077827	4077327	4078827	474	499	387	375	569	445	352	85.1863	78.6133	51.8335	58.6489	87.7317	87.8495	96.7697	81.8998	55.2412	90.7836	-0.252822	0.299366	-0.567468	-0.00235033	0.366541	0.302805	0.144457	0.984605	0.729555	0.658246	1	1	4	1	3	4	3	2	3	1	1	5	3	5.55161	1.21984
ENSMUSG00000005982	Nat15	chr16	1	3872375	3904770	3871375	3872875	196	197	249	247	244	218	168	35.2247	31.0357	33.3502	38.6301	37.6213	43.0364	46.1856	33.1302	35.9902	42.2811	-0.0495583	-0.188005	0.123008	-0.120281	0.837272	0.488723	0.758045	0.716029	1	0.855154	1	1	4	1	1	1	2	5	2	2	3	3	2	5.55161	1.21984
ENSMUSG00000005983	1700037C18Rik	chr16	-1	3895181	3908689	3908189	3909689	16	18	19	25	21	26	11	2.87549	2.83575	2.5448	3.90993	3.2379	5.13278	3.02405	2.85562	3.22736	3.79825	0.0196148	-0.157034	0.16249	-0.0770505	1	0.65213	0.825075	0.865077	1	0.990556	1	1	4	6	1	4	3	4	4	3	2	2	4	5.55161	7.31905
ENSMUSG00000005986	Ankrd13d	chr19	-1	4270182	4283137	4282637	4284137	2	3	7	2	23	2	13	0.359436	0.472625	0.937556	0.312794	3.54627	0.394829	3.57388	0.41603	0.625175	2.505	2.1776	1.53381	0.626669	1.80305	0.00124977	0.00618323	0.618828	0.000514151	0.0100865	0.0418973	1	0.00501616	7	10	14	7	6	4	7	5	11	6	2	9.71532	12.1984
ENSMUSG00000005994	Tyrp1	chr4	1	80480027	80497623	80479027	80480527	0	0	0	0	0	0	0	0	0	0	0	0	0	0	0	0	0	0	0	0	0	1	1	1	1	1	1	1	1	7	3	6	7	10	5	5	5	7	2	3	9.71532	3.65953
ENSMUSG00000006005	Tpr	chr1	1	152239968	152297062	152238968	152240468	622	539	600	666	853	655	485	111.785	84.9149	80.362	104.161	131.52	129.307	133.333	98.3497	92.2612	131.387	0.0327991	0.0980165	-0.0806008	0.0649847	0.944514	0.75426	0.835755	0.804689	1	1	1	1	2	5	1	4	7	7	6	3	3	2	7	2.77581	6.09921
ENSMUSG00000006007	Pdc	chr1	1	152166547	152181035	152165547	152167047	0	0	0	0	0	0	0	0	0	0	0	0	0	0	0	0	0	0	0	0	0	1	1	1	1	1	1	1	1	2	7	3	1	3	4	5	2	4	3	4	2.77581	8.5389
ENSMUSG00000006010	BC003331	chr1	-1	152208435	152240210	152239710	152241210	158	172	191	181	209	163	92	28.3954	27.0972	25.5819	28.3079	32.2248	32.1786	25.2921	27.7463	26.9449	29.8985	-0.285816	-0.257216	-0.0433138	-0.273305	0.324324	0.356868	0.917077	0.382541	0.673518	0.72929	1	0.738972	0	1	0	1	2	2	0	1	2	1	2	0	1.21984
ENSMUSG00000006014	Prg4	chr1	-1	152297001	152313295	152312795	152314295	7	0	0	0	0	0	3	1.25803	0	0	0	0	0	0.824742	0.629013	0	0.274914	-1.93693	27.6036	-29.3061	-0.839911	0.147248	0.161439	0.0216294	0.779086	0.418576	0.440074	0.446344	1	5	3	8	5	6	10	3	2	4	0	3	6.93952	3.65953
ENSMUSG00000006019	Dhx34	chr7	-1	16782496	16807386	16806886	16808386	66	39	52	53	77	61	60	11.8614	6.14412	6.96471	8.28905	11.8723	12.0423	16.4948	9.00275	7.62688	13.4698	0.206661	0.392133	-0.200235	0.300719	0.570274	0.248183	0.677162	0.326505	0.896263	0.586932	1	0.669561	4	13	5	11	13	3	7	6	6	10	6	5.55161	15.8579
ENSMUSG00000006021	Kptn	chr7	1	16705244	16712865	16704244	16705744	42	36	47	53	57	32	31	7.54815	5.6715	6.29502	8.28905	8.78859	6.31727	8.52233	6.60982	7.29204	7.87606	-0.127056	-0.293417	0.152021	-0.215039	0.729871	0.384247	0.765788	0.532672	1	0.755303	1	0.850295	8	8	4	5	9	9	3	5	5	10	5	11.1032	9.75874
ENSMUSG00000006024	Napa	chr7	1	16683807	16703324	16682807	16684307	548	559	697	637	735	595	455	98.4854	88.0658	93.3538	99.625	113.327	117.462	125.086	93.2756	96.4894	118.625	-0.052364	-0.12106	0.0535635	-0.0871368	0.826928	0.631996	0.891929	0.792695	1	0.974184	1	1	4	3	5	3	2	3	3	6	6	2	0	5.55161	3.65953
ENSMUSG00000006050	Sra1	chr18	-1	36826928	36829935	36829435	36830935	250	322	347	204	288	184	124	44.9295	50.7284	46.476	31.905	44.4055	36.3243	34.0893	47.8289	39.1905	38.273	-0.726718	-0.453427	-0.287482	-0.597329	0.0129936	0.0992204	0.464295	0.0530444	0.0690244	0.325494	1	0.20409	2	0	3	1	1	0	1	2	1	0	3	2.77581	0
ENSMUSG00000006056	Calcoco2	chr11	-1	95960640	95973278	95972778	95974278	0	0	0	0	0	0	0	0	0	0	0	0	0	0	0	0	0	0	0	0	0	1	1	1	1	1	1	1	1	15	27	22	26	26	18	17	23	21	20	18	20.8186	32.9357
ENSMUSG00000006057	Atp5g1	chr11	-1	95930166	95936984	95936484	95937984	29	27	27	34	31	31	31	5.21182	4.25362	3.61629	5.3175	4.77976	6.11985	8.52233	4.73272	4.4669	6.47398	0.0257801	0.0926065	-0.0832332	0.0654418	0.957482	0.830076	0.915518	0.843665	1	1	1	1	9	17	11	17	20	10	17	7	7	17	12	12.4911	20.7373
ENSMUSG00000006058	Snf8	chr11	1	95896199	95908744	95895199	95896699	144	128	173	117	158	146	97	25.8794	20.1653	23.171	18.2985	24.3614	28.8225	26.6667	23.0223	20.7348	26.6168	-0.180184	-0.0679937	-0.126895	-0.124587	0.53981	0.797628	0.766459	0.70122	0.869834	1	1	0.994361	6	10	7	9	6	13	8	2	4	4	2	8.32742	12.1984
ENSMUSG00000006095	Tbcb	chr7	-1	31009150	31017291	31016791	31018291	197	246	446	324	378	293	255	35.4044	38.7552	59.7357	50.6727	58.2822	57.8425	70.1031	37.0798	55.2042	62.0759	0.327465	-0.258017	0.570387	0.0046863	0.30079	0.33851	0.146956	0.962596	0.642211	0.706247	1	1	5	6	2	0	3	11	4	2	3	3	2	6.93952	7.31905
ENSMUSG00000006127	Inpp5k	chr11	1	75444490	75462373	75443490	75444990	208	151	228	231	226	176	112	37.3813	23.7888	30.5376	36.1277	34.846	34.745	30.7904	30.585	33.3326	33.4604	-0.238336	-0.403892	0.151022	-0.324789	0.406101	0.146904	0.703812	0.299403	0.743615	0.427927	1	0.631947	0	1	0	0	2	1	4	4	3	2	3	0	1.21984
ENSMUSG00000006134	Crkl	chr16	1	17452080	17486348	17451080	17452580	182	161	278	216	278	203	137	32.7087	25.3642	37.2344	33.7818	42.8637	40.0752	37.6632	29.0364	35.5081	40.2007	0.0872753	-0.237608	0.310438	-0.0857558	0.807849	0.380364	0.43821	0.804532	1	0.755303	1	1	1	1	3	4	1	2	3	3	3	3	1	1.3879	1.21984
ENSMUSG00000006143	2310043J07Rik	chr5	1	136530362	136540194	136529362	136530862	0	3	1	0	2	3	3	0	0.472625	0.133937	0	0.308372	0.592244	0.824742	0.236312	0.0669683	0.575119	0.680351	2.46683	-1.80482	1.3705	0.563227	0.107329	0.637362	0.165141	0.893344	0.343267	1	0.442601	5	8	4	10	14	9	8	3	4	8	6	6.93952	9.75874
ENSMUSG00000006154	Eps8l1	chr7	1	4416344	4430844	4415344	4416844	17	4	9	6	27	28	22	3.0552	0.630166	1.20543	0.938383	4.16302	5.52761	6.04811	1.84269	1.07191	5.24624	1.16206	1.83518	-0.686709	1.47859	0.0116915	9.54916e-05	0.359635	0.000239883	0.0636532	0.00123135	1	0.00257219	1	11	3	5	6	4	5	6	6	4	4	1.3879	13.4183
ENSMUSG00000006169	Clint1	chr11	1	45665553	45724127	45664553	45666053	1358	1339	1491	1284	1435	923	859	244.057	210.948	199.7	200.814	221.257	182.214	236.151	227.503	200.257	213.207	-0.488288	-0.328097	-0.17514	-0.410312	0.0832476	0.212208	0.646674	0.174598	0.277367	0.527703	1	0.459956	0	1	2	0	2	1	0	1	3	1	1	0	1.21984
ENSMUSG00000006179	Prss16	chr13	-1	22094045	22101611	22101111	22102611	5	11	3	4	12	7	17	0.898589	1.73296	0.40181	0.625589	1.85023	1.3819	4.67354	1.31577	0.513699	2.63522	0.465436	1.85699	-1.41162	1.04381	0.363018	0.0033983	0.0730176	0.0300983	0.723964	0.0257402	0.800807	0.135135	25	29	26	23	38	30	41	31	29	25	25	34.6976	35.3754
ENSMUSG00000006191	Cdkal1	chr13	-1	29283615	29947543	29947043	29948543	77	56	76	57	81	63	71	13.8383	8.82233	10.1792	8.91464	12.4891	12.4371	19.5189	11.3303	9.54691	14.815	-0.00613788	0.18954	-0.211539	0.0938958	0.958184	0.582501	0.640088	0.746009	1	0.922673	1	1	6	5	3	4	6	6	8	7	4	2	5	8.32742	6.09921
ENSMUSG00000006200	Rhox6	chrX	1	35180224	35183034	35179224	35180724	0	1	0	0	0	0	0	0	0.157542	0	0	0	0	0	0.0787708	0	0	-26.7528	0	-26.5117	-25.5779	0.4	1	1	1	0.739013	1	1	1	3	3	3	6	3	5	4	5	3	9	4	4.16371	3.65953
ENSMUSG00000006204	5430419D17Rik	chr7	1	138317916	138394459	138316916	138318416	0	0	0	0	0	0	0	0	0	0	0	0	0	0	0	0	0	0	0	0	0	1	1	1	1	1	1	1	1	12	12	19	19	17	16	8	19	8	14	5	16.6548	14.6381
ENSMUSG00000006205	Htra1	chr7	1	138079625	138129174	138078625	138080125	68	46	112	74	517	570	477	12.2208	7.24691	15.0009	11.5734	79.7141	112.526	131.134	9.73386	13.2871	107.791	3.08908	2.58165	0.492914	2.81175	1.19593e-18	3.92971e-16	0.24467	1.04571e-19	1.26819e-16	4.11506e-14	1	1.45197e-17	2	10	2	2	10	6	5	6	4	10	5	2.77581	12.1984
ENSMUSG00000006215	Zbtb17	chr4	1	141000569	141023845	140999569	141001069	81	80	90	76	142	107	108	14.5571	12.6033	12.0543	11.8862	21.8944	21.1234	29.6907	13.5802	11.9702	24.2362	0.431207	0.587557	-0.172105	0.509907	0.193501	0.0609701	0.699906	0.0948188	0.486161	0.235304	1	0.305825	3	1	3	0	1	3	0	3	0	1	2	4.16371	1.21984
ENSMUSG00000006216	Clcnkb	chr4	-1	140960268	140971929	140971429	140972929	0	0	0	0	0	0	0	0	0	0	0	0	0	0	0	0	0	0	0	0	0	1	1	1	1	1	1	1	1	5	16	21	10	21	22	23	17	17	21	13	6.93952	19.5175
ENSMUSG00000006218	Fam131c	chr4	1	140924135	140940090	140923135	140924635	0	2	2	1	17	8	3	0	0.315083	0.267873	0.156397	2.62116	1.57932	0.824742	0.157542	0.212135	1.67507	3.02671	2.64624	0.367136	2.7996	0.000955389	0.001815	1	4.33354e-05	0.00804383	0.0153843	1	0.000579003	5	2	4	4	8	3	5	3	3	1	2	6.93952	2.43968
ENSMUSG00000006219	Fblim1	chr4	-1	141131977	141162011	141161511	141163011	160	169	306	250	235	256	184	28.7549	26.6245	40.9846	39.0993	36.2337	50.5381	50.5842	27.6897	40.042	45.7853	0.316788	-0.23621	0.537683	0.0136135	0.323617	0.38449	0.175548	0.934239	0.672328	0.755303	1	1	58	54	54	56	84	72	63	49	36	62	40	80.4984	65.8715
ENSMUSG00000006221	Hspb7	chr4	1	140976694	140981226	140975694	140977194	6	12	9	11	0	7	11	1.07831	1.8905	1.20543	1.72037	0	1.3819	3.02405	1.4844	1.4629	1.46865	-0.686929	-0.643599	-0.0654864	-0.642539	0.332584	0.336894	1	0.342255	0.685685	0.704112	1	0.686477	19	37	28	23	28	34	26	12	15	21	12	26.3702	45.1342
ENSMUSG00000006235	Epor	chr9	-1	21763343	21768020	21767520	21769020	5	3	1	6	5	6	3	0.898589	0.472625	0.133937	0.938383	0.770929	1.18449	0.824742	0.685607	0.53616	0.92672	0.0675513	0.449786	-0.394048	0.254653	1	0.683679	0.826243	0.622968	1	1	1	0.9324	10	16	6	10	15	10	7	12	11	7	8	13.879	19.5175
ENSMUSG00000006241	Ccdc159	chr9	1	21731915	21740316	21730915	21732415	2	1	0	3	0	6	2	0.359436	0.157542	0	0.469191	0	1.18449	0.549828	0.258489	0.234596	0.578105	0.688073	0.879178	-0.205231	0.791216	0.563227	0.40663	1	0.322761	0.893344	0.759413	1	0.664887	8	8	7	5	17	5	5	11	2	3	9	11.1032	9.75874
ENSMUSG00000006262	Mobkl1a	chr5	1	89149880	89191083	89148880	89150380	648	660	778	657	993	734	458	116.457	103.977	104.203	102.753	153.107	144.902	125.911	110.217	103.478	141.306	-0.0346416	0.0345693	-0.084013	-0.000765108	0.875181	0.933153	0.828411	0.980166	1	1	1	1	8	6	7	4	10	2	3	4	8	8	5	11.1032	7.31905
ENSMUSG00000006269	Atp6v1b1	chr6	1	83693011	83708803	83692011	83693511	0	0	0	0	0	0	0	0	0	0	0	0	0	0	0	0	0	0	0	0	0	1	1	1	1	1	1	1	1	10	7	7	5	12	9	7	7	13	8	7	13.879	8.5389
ENSMUSG00000006270	Vax1	chr19	-1	59240677	59244519	59244019	59245519	0	0	0	0	0	0	0	0	0	0	0	0	0	0	0	0	0	0	0	0	0	1	1	1	1	1	1	1	1	4	10	1	5	6	10	8	4	3	2	7	5.55161	12.1984
ENSMUSG00000006273	Atp6v1b2	chr8	1	71612545	71637610	71611545	71613045	975	953	1189	924	1478	1277	644	175.225	150.137	159.251	144.511	227.887	252.098	177.045	162.681	151.881	219.01	0.0381175	0.11021	-0.0866734	0.0734528	0.929875	0.718712	0.822339	0.781243	1	1	1	1	20	17	16	24	28	16	20	13	16	19	15	27.7581	20.7373
ENSMUSG00000006276	Eps15l1	chr8	-1	74864898	74924898	74924398	74925898	137	153	205	166	250	181	141	24.6213	24.1039	27.457	25.9619	38.5465	35.732	38.7629	24.3626	26.7095	37.6805	0.226517	0.0769715	0.134463	0.149152	0.491455	0.821105	0.739466	0.602259	0.84085	1	1	0.91219	13	16	11	13	15	20	20	12	12	12	12	18.0427	19.5175
ENSMUSG00000006281	Tep1	chr14	-1	51443737	51490235	51489735	51491235	907	679	820	776	580	349	335	163.004	106.971	109.828	121.364	89.4278	68.8977	92.0962	134.987	115.596	83.4739	-1.06648	-0.884784	-0.196682	-0.978327	0.00019841	0.00103412	0.608887	0.0013585	0.00206137	0.00967234	1	0.0113428	6	6	8	10	9	15	2	3	2	5	3	8.32742	7.31905
ENSMUSG00000006288	Ttc5	chr14	-1	51385101	51405176	51404676	51406176	83	64	105	68	114	93	72	14.9166	10.0827	14.0633	10.635	17.5772	18.3596	19.7938	12.4996	12.3492	18.5768	0.190916	0.157706	0.0184377	0.174983	0.577367	0.64138	0.982481	0.558037	0.900975	0.983176	1	0.87506	4	6	1	4	10	3	5	2	10	7	5	5.55161	7.31905
ENSMUSG00000006289	Osgep	chr14	-1	51535361	51544533	51544033	51545533	36	49	44	54	68	46	37	6.46984	7.71954	5.89321	8.44545	10.4846	9.08107	10.1718	7.09469	7.16933	9.91251	0.0712319	0.0651191	-0.00926816	0.0663477	0.88133	0.911294	1	0.830073	1	1	1	1	4	1	1	1	2	5	2	0	4	3	0	5.55161	1.21984
ENSMUSG00000006299	Aamp	chr1	-1	74326421	74331254	74330754	74332254	379	523	664	446	652	630	397	68.1131	82.3943	88.9339	69.7531	100.529	124.371	109.141	75.2537	79.3435	111.347	0.142865	0.0611777	0.0669806	0.101313	0.66109	0.855055	0.866337	0.711487	0.978128	1	1	1	2	11	5	6	5	6	7	9	6	13	2	2.77581	13.4183
ENSMUSG00000006301	Tmbim1	chr1	-1	74334821	74352196	74351696	74353196	683	748	906	792	740	698	567	122.747	117.841	121.347	123.867	114.098	137.795	155.876	120.294	122.607	135.923	-0.23311	-0.27627	0.0279857	-0.254555	0.400782	0.295617	0.942297	0.406399	0.739515	0.647445	1	0.751892	1	1	0	1	8	3	3	1	3	6	0	1.3879	1.21984
ENSMUSG00000006304	Arpc2	chr1	1	74283071	74314783	74282071	74283571	1855	1990	3138	1803	2189	1392	799	333.377	313.508	420.293	281.984	337.513	274.801	219.656	323.442	351.139	277.323	-0.614581	-0.760409	0.131983	-0.689702	0.029067	0.0041233	0.730083	0.0219035	0.127846	0.0301266	1	0.10692	9	9	4	8	12	10	3	6	5	1	4	12.4911	10.9786
ENSMUSG00000006307	Wbp7	chr7	-1	31353877	31373745	31373245	31374745	196	107	200	191	265	310	191	35.2247	16.857	26.7873	29.8719	40.8592	61.1985	52.5086	26.0408	28.3296	51.5221	0.624166	0.43975	0.169935	0.529132	0.0473017	0.13707	0.678232	0.0722085	0.184365	0.407241	1	0.255131	1	2	1	1	0	2	2	2	0	2	2	1.3879	2.43968
ENSMUSG00000006310	Zbtb32	chr7	-1	31374700	31383928	31383428	31384928	3	4	2	2	3	0	1	0.539154	0.630166	0.267873	0.312794	0.462557	0	0.274914	0.58466	0.290334	0.245824	-1.55692	-0.550038	-1.02152	-1.11445	0.147248	0.729884	0.432582	0.331468	0.418576	1	1	0.672189	63	84	94	83	101	89	78	73	82	101	70	87.4379	102.467
ENSMUSG00000006311	Etv2	chr7	-1	31418635	31421308	31420808	31422308	0	0	0	0	0	0	0	0	0	0	0	0	0	0	0	0	0	0	0	0	0	1	1	1	1	1	1	1	1	8	8	5	9	15	11	12	6	16	9	4	11.1032	9.75874
ENSMUSG00000006313	Upk1a	chr7	-1	31388111	31397753	31397253	31398753	28	7	28	19	5	4	7	5.0321	1.10279	3.75023	2.97155	0.770929	0.789658	1.9244	3.06745	3.36089	1.16166	-1.83453	-2.07461	0.225494	-1.95177	0.000508444	1.92402e-05	0.717918	0.000114109	0.00471173	0.0003036	1	0.00135337	49	84	53	58	72	110	73	62	70	71	47	68.0073	102.467
ENSMUSG00000006315	Tmem147	chr7	-1	31512727	31514508	31514008	31515508	298	291	419	254	557	396	269	53.5559	45.8446	56.1195	39.7249	85.8815	78.1762	73.9519	49.7003	47.9222	79.3365	0.284899	0.303561	-0.0328591	0.293875	0.363791	0.300003	0.938644	0.307806	0.725159	0.654372	1	0.64497	2	2	0	1	1	3	1	1	2	0	1	2.77581	2.43968
ENSMUSG00000006333	Rps9	chr7	1	3655595	3658503	3654595	3656095	1712	1715	2698	1815	3222	2423	1828	307.677	270.184	361.361	283.861	496.787	478.336	502.543	288.93	322.611	492.555	0.373644	0.185794	0.173537	0.276612	0.216637	0.52081	0.649764	0.327648	0.527817	0.867718	1	0.669561	1	2	1	1	1	5	2	0	0	1	0	1.3879	2.43968
ENSMUSG00000006335	Tfpt	chr7	-1	3571926	3581531	3581031	3582531	27	24	54	39	35	31	29	4.85238	3.781	7.23258	6.09949	5.3965	6.11985	7.97251	4.31669	6.66603	6.49629	0.178941	-0.487249	0.649782	-0.194047	0.662988	0.161109	0.170394	0.640763	0.978665	0.440074	1	0.948731	4	8	5	6	8	6	9	3	2	8	7	5.55161	9.75874
ENSMUSG00000006342	Susd2	chr10	-1	75099373	75106725	75106225	75107725	123	117	242	206	136	49	66	22.1053	18.4324	32.4127	32.2178	20.9693	9.67331	18.1443	20.2688	32.3152	16.2623	-0.698992	-1.39868	0.685113	-1.09388	0.0233927	1.12111e-06	0.0897272	0.000636188	0.109378	2.36969e-05	0.869512	0.00598379	0	6	4	3	3	4	2	1	5	3	1	0	7.31905
ENSMUSG00000006344	Ggt5	chr10	1	75052126	75079945	75051126	75052626	43	44	54	54	31	34	34	7.72787	6.93183	7.23258	8.44545	4.77976	6.7121	9.34708	7.32985	7.83901	6.94631	-0.514361	-0.63088	0.0990725	-0.567521	0.142188	0.0646019	0.863677	0.115464	0.40833	0.245736	1	0.34967	34	51	49	32	31	55	43	34	31	42	36	47.1887	62.212
ENSMUSG00000006345	Ggt1	chr10	1	75024349	75048945	75023349	75024849	1872	2241	1870	2361	984	446	414	336.432	353.051	250.462	369.254	151.719	88.0469	113.814	344.741	309.858	117.86	-1.94819	-1.79365	-0.170351	-1.87348	1.13103e-11	2.51391e-11	0.655912	2.12289e-09	4.59209e-10	1.27378e-09	1	6.91095e-08	24	29	22	32	20	38	28	19	29	20	18	33.3097	35.3754
ENSMUSG00000006356	Crip2	chr12	1	114378742	114383715	114377742	114379242	114	137	186	202	184	166	149	20.4878	21.5832	24.9122	31.5922	28.3702	32.7708	40.9622	21.0355	28.2522	34.0344	0.274673	-0.15485	0.413354	0.0440634	0.402845	0.571774	0.303859	0.857533	0.739515	0.912792	1	1	3	4	3	6	1	4	0	2	4	3	1	4.16371	4.87937
ENSMUSG00000006360	Crip1	chr12	1	114390263	114392088	114389263	114390763	7944	12311	10457	8219	3806	1938	1285	1427.68	1939.49	1400.58	1285.43	586.831	382.589	353.265	1683.59	1343	440.895	-2.35035	-2.01624	-0.34891	-2.19317	2.70488e-16	4.8987e-14	0.359375	3.76551e-12	2.11115e-14	3.65324e-12	1	1.96746e-10	4	4	1	2	4	0	0	1	1	4	1	5.55161	4.87937
ENSMUSG00000006362	Cbfa2t3	chr8	-1	125152639	125223009	125222509	125224009	30	24	26	42	53	33	36	5.39154	3.781	3.48235	6.56868	8.17185	6.51468	9.8969	4.58627	5.02552	8.19448	0.446828	0.298727	0.133815	0.370531	0.272265	0.434622	0.797834	0.27504	0.614508	0.792653	1	0.597559	15	28	26	16	21	26	18	17	18	19	6	20.8186	34.1556
ENSMUSG00000006369	Fbln1	chr15	1	85036486	85115609	85035486	85036986	235	531	281	333	661	450	403	42.2337	83.6546	37.6362	52.0803	101.917	88.8366	110.79	62.9441	44.8582	100.515	0.220736	0.753113	-0.548633	0.463067	0.48549	0.00919963	0.160145	0.109707	0.833854	0.0580918	1	0.337391	25	26	24	24	32	29	24	24	24	37	13	34.6976	31.7159
ENSMUSG00000006373	Pgrmc1	chrX	1	34138201	34146074	34137201	34138701	484	465	1165	713	449	343	202	86.9834	73.2568	156.036	111.511	69.2294	67.7132	55.5326	80.1201	133.774	64.1584	-0.70785	-1.4816	0.759894	-1.14736	0.0140595	4.38114e-08	0.0496097	0.000189437	0.0732319	1.21934e-06	0.675401	0.00211315	1	1	3	2	2	0	4	2	3	1	0	1.3879	1.21984
ENSMUSG00000006378	Gcat	chr15	1	78861346	78867891	78860346	78861846	219	288	180	176	204	175	133	39.3582	45.372	24.1086	27.5259	31.4539	34.5476	36.5636	42.3651	25.8172	34.1883	-0.729213	-0.014092	-0.730731	-0.413796	0.0138409	0.932323	0.0656727	0.185416	0.0724383	1	0.776895	0.46594	1	5	1	1	3	0	2	0	0	0	0	1.3879	6.09921
ENSMUSG00000006386	Tek	chr4	1	94405980	94541667	94404980	94406480	21	40	28	40	13	31	34	3.77408	6.30166	3.75023	6.25589	2.00442	6.11985	9.34708	5.03787	5.00306	5.82378	-0.314887	-0.274977	-0.0609705	-0.280174	0.442262	0.510281	0.961278	0.505459	0.785674	0.867718	1	0.83233	12	11	11	15	24	9	22	19	22	21	15	16.6548	13.4183
ENSMUSG00000006389	Mpl	chr4	-1	118115020	118130118	118129618	118131118	0	2	0	0	2	0	0	0	0.315083	0	0	0.308372	0	0	0.157542	0	0.102791	-0.753292	26.9938	-27.5136	0.342402	0.657676	0.523987	0.508448	1	0.978128	0.867718	1	1	32	38	30	27	31	35	38	30	31	32	16	44.4129	46.354
ENSMUSG00000006390	Elovl1	chr4	1	118100698	118105558	118099698	118101198	1331	1241	1689	1350	806	630	489	239.204	195.509	226.219	211.136	124.274	124.371	134.433	217.357	218.678	127.693	-1.15925	-1.19794	0.0239649	-1.1787	4.80682e-05	7.74198e-06	0.951411	0.000114683	0.000587287	0.000134404	1	0.00135889	3	10	2	0	6	9	3	7	4	4	2	4.16371	12.1984
ENSMUSG00000006392	Med8	chr4	1	118081942	118087716	118080942	118082442	176	170	165	167	208	190	124	31.6303	26.7821	22.0995	26.1183	32.0706	37.5088	34.0893	29.2062	24.1089	34.5563	-0.151989	0.103699	-0.270823	-0.0293793	0.58878	0.757247	0.506063	0.941495	0.912674	1	1	1	13	22	12	18	24	12	17	14	16	21	10	18.0427	26.8365
ENSMUSG00000006395	Hyi	chr4	1	118032595	118035349	118031595	118033095	34	34	113	86	74	52	23	6.11041	5.35641	15.1348	13.4502	11.4098	10.2656	6.32302	5.73341	14.2925	9.33278	0.340386	-1.00309	1.33037	-0.497215	0.410677	0.000998325	0.00256777	0.138753	0.748233	0.00939697	0.122454	0.398076	0	3	1	1	2	0	1	1	2	0	3	0	3.65953
ENSMUSG00000006398	Cdc20	chr4	-1	118105506	118109957	118109457	118110957	208	159	187	138	297	216	171	37.3813	25.0491	25.0462	21.5828	45.7932	42.6415	47.0103	31.2152	23.3145	45.1483	0.156594	0.530519	-0.388462	0.332586	0.635744	0.0752199	0.33083	0.258045	0.963313	0.268515	1	0.58572	3	4	1	3	3	4	6	5	7	2	3	4.16371	4.87937
ENSMUSG00000006403	Adamts4	chr1	1	173180552	173190768	173179552	173181052	11	9	24	22	74	74	73	1.9769	1.41787	3.21448	3.44074	11.4098	14.6087	20.0687	1.69739	3.32761	15.3624	2.77136	1.76474	0.990555	2.17138	1.47941e-10	8.64097e-07	0.0851518	4.17366e-10	5.03803e-09	1.85611e-05	0.864311	1.53352e-08	17	45	20	22	28	42	20	24	25	16	18	23.5944	54.8929
ENSMUSG00000006411	Pvrl4	chr1	1	173300230	173318729	173299230	173300730	7	7	12	17	127	120	59	1.25803	1.10279	1.60724	2.65875	19.5816	23.6897	16.2199	1.18041	2.133	19.8304	3.68345	2.82657	0.843506	3.17322	3.04657e-16	2.11995e-13	0.194165	3.56086e-18	2.32725e-14	1.44386e-11	1	3.9774e-16	2	3	1	2	4	8	2	4	4	4	1	2.77581	3.65953
ENSMUSG00000006412	Pfdn2	chr1	1	173275801	173289385	173274801	173276301	73	60	89	38	139	105	86	13.1194	9.4525	11.9204	5.94309	21.4318	20.7285	23.6426	11.286	8.93173	21.9343	0.574595	0.852338	-0.293002	0.709974	0.0865263	0.00700446	0.489957	0.0226526	0.285902	0.0463986	1	0.109968	31	33	36	34	43	39	30	33	19	35	23	43.025	40.2548
ENSMUSG00000006418	Rnf114	chr2	1	167318145	167341673	167317145	167318645	703	704	849	638	746	600	414	126.342	110.909	113.712	99.7814	115.023	118.449	113.814	118.625	106.747	115.762	-0.43094	-0.30489	-0.140658	-0.369321	0.127639	0.249917	0.715584	0.224604	0.377169	0.588983	1	0.532537	3	3	2	3	3	6	3	0	4	5	3	4.16371	3.65953
ENSMUSG00000006423	C330007P06Rik	chrX	-1	34363732	34414106	34413606	34415106	48	32	63	64	44	43	35	8.62646	5.04133	8.43801	10.0094	6.78418	8.48883	9.62199	6.83389	9.22371	8.29833	-0.10629	-0.584805	0.463436	-0.365393	0.736466	0.0687427	0.30645	0.301474	1	0.252321	1	0.635146	0	5	0	4	1	3	2	0	2	0	2	0	6.09921
ENSMUSG00000006435	Neurl1a	chr19	1	47253485	47333924	47252485	47253985	18	15	15	16	41	47	36	3.23492	2.36312	2.00905	2.50235	6.32162	9.27849	9.8969	2.79902	2.2557	8.499	1.19635	1.47976	-0.298886	1.33923	0.00348593	0.000205669	0.667521	0.000226176	0.0238261	0.00240417	1	0.00244379	5	5	6	3	7	8	5	1	5	3	2	6.93952	6.09921
ENSMUSG00000006442	Srm	chr4	1	147965612	147969102	147964612	147966112	33	39	80	46	111	91	86	5.93069	6.14412	10.7149	7.19427	17.1146	17.9647	23.6426	6.03741	8.9546	19.574	1.27931	0.683528	0.579185	0.948632	0.000325086	0.0313332	0.200676	0.0027237	0.00317654	0.144808	1	0.0204518	2	3	0	0	0	3	1	1	1	1	0	2.77581	3.65953
ENSMUSG00000006445	Epha2	chr4	1	140857155	140885299	140856155	140857655	334	283	458	246	610	485	474	60.0258	44.5843	61.343	38.4737	94.0533	95.7461	130.309	52.305	49.9083	106.703	0.638565	0.6584	-0.0340393	0.649245	0.0376889	0.0220976	0.936646	0.0256498	0.155866	0.112307	1	0.120537	7	10	10	16	18	13	14	9	12	6	9	9.71532	12.1984
ENSMUSG00000006456	Rbm14	chr19	-1	4800925	4811603	4811103	4812603	399	433	637	528	796	630	521	71.7074	68.2155	85.3176	82.5777	122.732	124.371	143.23	69.9615	83.9477	130.111	0.490374	0.209634	0.265719	0.343056	0.109943	0.471731	0.494645	0.231303	0.337126	0.834251	1	0.54242	3	6	7	7	12	6	4	0	8	9	2	4.16371	7.31905
ENSMUSG00000006457	Actn3	chr19	-1	4861223	4877909	4877409	4878909	0	0	0	0	0	0	2	0	0	0	0	0	0	0.549828	0	0	0.183276	27.0226	27.013	0	26.9544	0.524532	0.523987	1	0.186083	0.852135	0.867718	1	0.46594	4	2	3	6	4	4	4	7	4	2	4	5.55161	2.43968
ENSMUSG00000006462	A530013C23Rik	chr2	1	167516677	167554672	167515677	167517177	1	0	1	2	2	3	2	0.179718	0	0.133937	0.312794	0.308372	0.592244	0.549828	0.0898589	0.223365	0.483481	2.07191	0.681251	1.37645	1.17727	0.171394	0.759107	0.637362	0.247691	0.450894	1	1	0.568348	10	7	12	9	12	15	10	5	11	11	7	13.879	8.5389
ENSMUSG00000006463	Zdhhc24	chr19	1	4878685	4885390	4877685	4879185	52	45	68	56	57	51	27	9.34533	7.08937	9.10769	8.75824	8.78859	10.0681	7.42268	8.21735	8.93297	8.7598	-0.281676	-0.436435	0.140713	-0.364814	0.381218	0.177853	0.757799	0.282229	0.739013	0.46568	1	0.606808	3	5	2	5	2	3	4	6	4	3	4	4.16371	6.09921
ENSMUSG00000006464	Bbs1	chr19	-1	4886898	4906616	4906116	4907616	5	1	4	13	2	11	7	0.898589	0.157542	0.535747	2.03316	0.308372	2.17156	1.9244	0.528065	1.28445	1.46811	1.0318	-0.290024	1.30832	0.207251	0.149675	0.666047	0.0979693	0.612765	0.423845	0.994217	0.904278	0.923483	9	14	14	8	23	11	22	13	16	14	13	12.4911	17.0778
ENSMUSG00000006469	Slc34a3	chr2	-1	25084418	25089884	25089384	25090884	1	4	0	0	3	0	0	0.179718	0.630166	0	0	0.462557	0	0	0.404942	0	0.154186	-1.49552	27.5752	-28.8371	-0.406088	0.135225	0.285981	0.0733191	1	0.392614	0.635817	0.800807	1	1	4	1	1	2	4	1	0	2	1	1	1.3879	4.87937
ENSMUSG00000006471	Ndor1	chr2	-1	25100339	25111542	25111042	25112542	85	98	136	118	128	131	103	15.276	15.4391	18.2154	18.4549	19.7358	25.8613	28.3161	15.3575	18.3351	24.6377	0.264601	-0.00475108	0.253401	0.124125	0.438194	0.973568	0.542521	0.665959	0.780257	1	1	0.961669	0	1	2	0	4	2	3	0	0	0	1	0	1.21984
ENSMUSG00000006476	Nelf	chr2	1	24909875	24918401	24908875	24910375	116	152	148	158	209	212	146	20.8473	23.9463	19.8226	24.7108	32.2248	41.8519	40.1374	22.3968	22.2667	38.0714	0.344104	0.354772	-0.0265272	0.349643	0.287658	0.242538	0.959844	0.23997	0.625924	0.577223	1	0.557032	5	10	12	12	9	8	16	4	13	12	6	6.93952	12.1984
ENSMUSG00000006488	Prl7a1	chr13	-1	27725249	27734343	27733843	27735343	0	0	0	0	0	0	0	0	0	0	0	0	0	0	0	0	0	0	0	0	0	1	1	1	1	1	1	1	1	5	0	0	3	4	3	5	4	4	1	3	6.93952	0
ENSMUSG00000006490	Prl8a9	chr13	-1	27649878	27656473	27655973	27657473	0	0	0	0	0	0	0	0	0	0	0	0	0	0	0	0	0	0	0	0	0	1	1	1	1	1	1	1	1	0	2	4	2	3	1	1	2	1	0	1	0	2.43968
ENSMUSG00000006494	Pdk1	chr2	1	71711281	71741915	71710281	71711781	247	228	663	487	785	590	412	44.3903	35.9195	88.8	76.1654	121.036	116.475	113.265	40.1549	82.4827	116.925	1.15388	0.0824472	1.05694	0.519473	0.000210055	0.79634	0.00706782	0.0721569	0.00216179	1	0.235269	0.254984	3	1	3	2	7	3	5	3	8	4	4	4.16371	1.21984
ENSMUSG00000006498	Ptbp1	chr10	1	79317350	79327177	79316350	79317850	374	245	649	350	608	564	484	67.2145	38.5977	86.9249	54.739	93.745	111.342	133.058	52.9061	70.8319	112.715	0.7188	0.231793	0.473186	0.454997	0.0191189	0.424627	0.22357	0.114717	0.0934093	0.779813	1	0.347861	3	3	0	2	0	2	1	1	4	1	1	4.16371	3.65953
ENSMUSG00000006517	Mvd	chr8	-1	124957504	124967290	124966790	124968290	387	322	510	358	595	486	294	69.5508	50.7284	68.3077	55.9902	91.7406	95.9435	80.8247	60.1396	62.1489	89.5029	0.194056	0.104834	0.0749543	0.148307	0.546147	0.739929	0.848617	0.597879	0.877272	1	1	0.908567	0	3	2	1	4	3	2	5	4	2	1	0	3.65953
ENSMUSG00000006519	Cyba	chr8	-1	124948679	124956808	124956308	124957808	216	153	269	235	285	244	317	38.8191	24.1039	36.029	36.7533	43.943	48.1692	87.1477	31.4615	36.3911	59.7533	0.53766	0.279247	0.243019	0.404504	0.0852588	0.344098	0.544216	0.164687	0.282607	0.714877	1	0.442601	9	8	16	7	12	8	8	5	15	13	8	12.4911	9.75874
ENSMUSG00000006522	Itih3	chr14	-1	31721762	31736731	31736231	31737731	6	6	10	1	6	8	7	1.07831	0.94525	1.33937	0.156397	0.925115	1.57932	1.9244	1.01178	0.747882	1.47628	0.0830389	0.413903	-0.350679	0.256045	1	0.42585	0.725724	0.612765	1	0.780767	1	0.923483	5	9	4	2	2	6	11	4	8	7	5	6.93952	10.9786
ENSMUSG00000006526	Tmem110	chr14	1	31638788	31687896	31637788	31639288	42	36	54	25	75	63	35	7.54815	5.6715	7.23258	3.90993	11.5639	12.4371	9.62199	6.60982	5.57125	11.2077	0.387837	0.579012	-0.206056	0.480692	0.296711	0.10028	0.647371	0.143042	0.637121	0.328368	1	0.40703	2	3	1	2	2	1	1	3	1	6	2	2.77581	3.65953
ENSMUSG00000006527	Sfmbt1	chr14	1	31528035	31635899	31527035	31528535	46	43	94	54	55	60	39	8.26702	6.77429	12.59	8.44545	8.48022	11.8449	10.7216	7.52066	10.5177	10.3489	0.0604254	-0.465204	0.510077	-0.227991	0.913661	0.135999	0.250895	0.542721	1	0.405068	1	0.861108	8	11	6	9	13	3	10	8	2	6	6	11.1032	13.4183
ENSMUSG00000006529	Itih1	chr14	-1	31742366	31756475	31755975	31757475	0	0	0	0	0	0	0	0	0	0	0	0	0	0	0	0	0	0	0	0	0	1	1	1	1	1	1	1	1	20	23	20	16	35	28	32	22	16	24	14	27.7581	28.0564
ENSMUSG00000006538	Ihh	chr1	-1	74991891	74998246	74997746	74999246	139	235	265	186	539	312	179	24.9808	37.0223	35.4932	29.0899	83.1062	61.5933	49.2096	31.0015	32.2915	64.6364	0.640772	0.59152	0.0344108	0.614122	0.0415231	0.04308	0.943118	0.0368398	0.16837	0.183568	1	0.155947	17	35	30	31	30	24	28	20	30	22	15	23.5944	42.6945
ENSMUSG00000006542	Prkag3	chr1	-1	74787214	74795436	74794936	74796436	0	0	0	0	0	0	0	0	0	0	0	0	0	0	0	0	0	0	0	0	0	1	1	1	1	1	1	1	1	30	60	38	28	28	49	47	31	33	47	28	41.6371	73.1905
ENSMUSG00000006546	Cryba2	chr1	-1	74936508	74939717	74939217	74940717	0	0	2	1	1	0	0	0	0	0.267873	0.156397	0.154186	0	0	0	0.212135	0.0513953	26.005	-2.1322	27.8807	-1.22562	1	0.31689	0.262672	0.646845	1	0.674865	1	0.948731	3	5	5	10	7	8	6	6	2	7	6	4.16371	6.09921
ENSMUSG00000006567	Atp7b	chr8	-1	23103257	23170777	23170277	23171777	22	38	37	36	90	77	54	3.95379	5.98658	4.95566	5.6303	13.8767	15.2009	14.8454	4.97019	5.29298	14.641	1.12786	1.05178	0.0595389	1.08754	0.00199655	0.00224426	0.92412	0.000915697	0.0149917	0.0183722	1	0.00810919	2	3	0	1	2	5	1	2	3	1	0	2.77581	3.65953
ENSMUSG00000006570	Defb2	chr8	1	22950398	22953954	22949398	22950898	0	0	0	0	0	0	0	0	0	0	0	0	0	0	0	0	0	0	0	0	0	1	1	1	1	1	1	1	1	4	3	6	2	5	2	4	4	4	6	4	5.55161	3.65953
ENSMUSG00000006574	Slc4a1	chr11	-1	102210138	102227517	102227017	102228517	2	1	84	22	98	48	19	0.359436	0.157542	11.2507	3.44074	15.1102	9.4759	5.22337	0.258489	7.34571	9.93649	4.95834	0.0383645	4.90777	0.946206	6.04841e-15	1	1.08279e-11	0.00490377	3.8679e-13	1	5.91581e-09	0.0330797	12	13	21	9	25	18	20	11	8	20	9	16.6548	15.8579
ENSMUSG00000006575	Rundc3a	chr11	1	102254717	102263869	102253717	102255217	11	11	20	8	18	25	11	1.9769	1.73296	2.67873	1.25118	2.77534	4.93536	3.02405	1.85493	1.96496	3.57825	0.553212	0.41257	0.123714	0.479472	0.274979	0.38196	0.917825	0.258791	0.618401	0.755303	1	0.58572	2	7	2	4	1	1	2	2	4	0	2	2.77581	8.5389
ENSMUSG00000006576	Slc4a3	chr1	1	75542841	75558747	75541841	75543341	14	10	27	28	19	24	24	2.51605	1.57542	3.61629	4.37912	2.92953	4.73795	6.59794	2.04573	3.9977	4.75514	0.785683	-0.220653	0.989516	0.192784	0.083019	0.564166	0.0696453	0.55762	0.276679	0.911325	0.800807	0.874724	9	16	17	7	13	17	14	8	10	11	9	12.4911	19.5175
ENSMUSG00000006585	Cdt1	chr8	1	125091915	125097028	125090915	125092415	50	33	48	70	89	68	90	8.98589	5.19887	6.42896	10.9478	13.7225	13.4242	24.7423	7.09238	8.68838	17.2963	0.893224	0.565066	0.312644	0.722286	0.0102384	0.0790618	0.501115	0.0213881	0.0576285	0.277899	1	0.104863	0	1	1	0	2	1	0	3	1	1	1	0	1.21984
ENSMUSG00000006586	Runx1t1	chr4	1	13670583	13820796	13669583	13671083	22	2	32	18	12	10	7	3.95379	0.315083	4.28597	2.81515	1.85023	1.97415	1.9244	2.13444	3.55056	1.91626	-0.453611	-1.3239	0.858838	-0.963133	0.354671	0.00221008	0.108445	0.036043	0.713886	0.0181337	0.953124	0.154691	3	4	0	4	1	7	2	4	4	7	2	4.16371	4.87937
ENSMUSG00000006587	Snai3	chr8	-1	124978108	124984633	124984133	124985633	5	5	6	5	53	52	22	0.898589	0.787708	0.80362	0.781986	8.17185	10.2656	6.04811	0.843149	0.792803	8.16184	2.8991	2.96144	-0.076257	2.92736	1.25825e-08	4.9136e-10	1	4.37927e-12	3.14337e-07	1.93556e-08	1	2.23417e-10	1	6	2	1	6	2	2	2	1	3	0	1.3879	7.31905
ENSMUSG00000006589	Aprt	chr8	-1	125098537	125100771	125100271	125101771	594	900	868	581	1298	1055	702	106.752	141.787	116.257	90.8667	200.133	208.272	192.99	124.27	103.562	200.465	0.263516	0.528231	-0.279361	0.389882	0.394214	0.062806	0.467923	0.17392	0.739013	0.240763	1	0.45914	19	23	10	18	13	27	9	21	17	19	7	26.3702	28.0564
ENSMUSG00000006599	Gtf2h1	chr7	1	54051473	54079170	54050473	54051973	227	251	220	170	296	220	139	40.796	39.5429	29.4661	26.5875	45.639	43.4312	38.213	40.1694	28.0268	42.4278	-0.318573	0.182343	-0.515591	-0.0896052	0.268449	0.555042	0.193242	0.789617	0.610944	0.901527	1	1	5	2	2	4	2	1	2	4	1	1	1	6.93952	2.43968
ENSMUSG00000006611	Hfe	chr13	-1	23793903	23802723	23802223	23803723	47	38	28	70	44	39	24	8.44674	5.98658	3.75023	10.9478	6.78418	7.69917	6.59794	7.21666	7.34901	7.02709	-0.414587	-0.444148	0.0162324	-0.432347	0.230481	0.175541	1	0.224937	0.551595	0.461571	1	0.53296	25	26	22	20	28	28	16	17	26	24	17	34.6976	31.7159
ENSMUSG00000006638	Abhd1	chr5	1	31252439	31257464	31251439	31252939	17	18	27	21	18	10	13	3.0552	2.83575	3.61629	3.28434	2.77534	1.97415	3.57388	2.94548	3.45031	2.77446	-0.506551	-0.761143	0.238092	-0.639902	0.246119	0.0698103	0.72315	0.125326	0.574483	0.254862	1	0.370815	5	2	6	5	8	4	6	4	6	6	6	6.93952	2.43968
ENSMUSG00000006641	Slc5a6	chr5	-1	31338409	31351297	31350797	31352297	99	217	165	160	96	49	32	17.7921	34.1865	22.0995	25.0235	14.8018	9.67331	8.79725	25.9893	23.5615	11.0908	-1.64881	-1.47057	-0.192629	-1.5679	1.19286e-07	6.76319e-07	0.636416	1.82454e-06	2.51925e-06	1.48707e-05	1	3.41179e-05	1	1	3	0	2	3	2	0	0	2	0	1.3879	1.21984
ENSMUSG00000006642	Tcf23	chr5	1	31271035	31279387	31270035	31271535	9	18	19	19	55	44	20	1.61746	2.83575	2.5448	2.97155	8.48022	8.68624	5.49828	2.2266	2.75817	7.55491	1.35556	1.069	0.271428	1.19367	0.00161299	0.00749392	0.667521	0.00102012	0.0124743	0.0488897	1	0.0088712	26	34	32	26	42	52	27	22	32	41	15	36.0855	41.4746
ENSMUSG00000006649	Nphs1	chr7	1	31243334	31272242	31242334	31243834	2	0	0	0	0	0	3	0.359436	0	0	0	0	0	0.824742	0.179718	0	0.274914	-0.134947	27.6036	-27.506	0.971439	1	0.161439	0.508448	0.665269	1	0.440074	1	0.96128	4	14	4	4	5	7	6	4	9	10	2	5.55161	17.0778
ENSMUSG00000006651	Aplp1	chr7	-1	31220001	31230580	31230080	31231580	835	1122	1130	726	573	307	224	150.064	176.762	151.348	113.544	88.3485	60.6063	61.5807	163.413	132.446	70.1785	-1.62638	-1.33091	-0.309564	-1.48705	1.59091e-08	8.17776e-07	0.419758	1.59296e-06	3.89317e-07	1.76567e-05	1	3.02146e-05	1	3	5	1	6	10	5	6	3	5	3	1.3879	3.65953
ENSMUSG00000006673	Qrich1	chr9	1	108419445	108462491	108418445	108419945	589	528	583	545	706	558	386	105.854	83.182	78.0851	85.2365	108.855	110.157	106.117	94.5179	81.6608	108.376	-0.189546	-0.00744863	-0.197097	-0.101386	0.493192	0.949051	0.609389	0.753675	0.843019	1	1	1	1	2	1	1	2	3	4	3	3	0	0	1.3879	2.43968
ENSMUSG00000006675	P4htm	chr9	-1	108481157	108499931	108499431	108500931	7	4	12	6	11	8	5	1.25803	0.630166	1.60724	0.938383	1.69604	1.57932	1.37457	0.944096	1.27281	1.54998	0.377808	-0.132208	0.495488	0.0872951	0.761688	0.891129	0.545641	0.909743	1	1	1	1	18	25	16	22	27	26	19	15	23	20	12	24.9823	30.4961
ENSMUSG00000006676	Usp19	chr9	1	108393079	108404287	108392079	108393579	333	275	449	319	500	460	365	59.8461	43.3239	60.1376	49.8907	77.0929	90.8107	100.344	51.585	55.0141	89.4157	0.406005	0.27079	0.120622	0.337144	0.188841	0.351232	0.763815	0.24239	0.477845	0.723302	1	0.559902	19	21	17	14	20	21	8	6	13	7	5	26.3702	25.6167
ENSMUSG00000006678	Pola1	chrX	-1	90550106	90877494	90876994	90878494	72	45	50	59	67	62	58	12.9397	7.08937	6.69683	9.22743	10.3304	12.2397	15.945	10.0145	7.96213	12.8384	-0.0247271	0.260319	-0.300141	0.11618	0.952808	0.429425	0.510584	0.693194	1	0.785582	1	0.987265	3	4	1	3	4	0	1	4	3	1	0	4.16371	4.87937
ENSMUSG00000006699	Cdc42	chr4	-1	136875611	136913635	136913135	136914635	2530	2423	2550	2171	1757	1425	959	454.686	381.723	341.538	339.538	270.904	281.316	263.643	418.205	340.538	271.954	-1.0132	-0.743078	-0.284976	-0.884471	0.000342531	0.00507648	0.455134	0.00339989	0.00332759	0.0358175	1	0.0247239	7	8	5	4	10	6	8	4	4	5	4	9.71532	9.75874
ENSMUSG00000006705	Pknox1	chr17	1	31701746	31742991	31700746	31702246	94	101	98	117	142	107	75	16.8935	15.9117	13.1258	18.2985	21.8944	21.1234	20.6186	16.4026	15.7121	21.2121	-0.0259322	0.0279634	-0.0689967	-0.000249447	0.910809	0.984858	0.889944	0.989556	1	1	1	1	1	4	3	3	6	3	5	1	1	4	0	1.3879	4.87937
ENSMUSG00000006711	D130043K22Rik	chr13	1	24937004	24993139	24936004	24937504	12	22	12	14	12	7	6	2.15661	3.46592	1.60724	2.18956	1.85023	1.3819	1.64948	2.81126	1.8984	1.62721	-1.20086	-0.609737	-0.606803	-0.928763	0.00948434	0.226757	0.282669	0.0423194	0.0541236	0.553287	1	0.173503	8	4	3	6	9	12	9	5	4	9	5	11.1032	4.87937
ENSMUSG00000006715	Gmnn	chr13	-1	24843714	24853792	24853292	24854792	101	100	104	75	120	98	78	18.1515	15.7542	13.9294	11.7298	18.5023	19.3466	21.4433	16.9528	12.8296	19.7641	-0.177836	0.194251	-0.387407	-0.00125118	0.550941	0.553361	0.351406	0.988817	0.880413	0.899377	1	1	9	6	6	9	13	5	8	7	5	7	4	12.4911	7.31905
ENSMUSG00000006717	Acot13	chr13	-1	24909817	24923386	24922886	24924386	139	189	120	124	199	103	81	24.9808	29.7754	16.0724	19.3932	30.683	20.3337	22.268	27.3781	17.7328	24.4282	-0.567885	0.0639443	-0.646681	-0.286754	0.0561822	0.867038	0.110082	0.370115	0.208348	1	0.961284	0.723926	3	2	1	1	1	2	1	3	1	4	1	4.16371	2.43968
ENSMUSG00000006720	Zfp184	chr13	1	22036963	22052648	22035963	22037463	3	7	5	6	35	49	12	0.539154	1.10279	0.669683	0.938383	5.3965	9.67331	3.29897	0.820972	0.804033	6.12293	2.48857	2.55371	-0.0794142	2.51522	2.21556e-06	4.34934e-07	1	5.07209e-09	3.68264e-05	1.00744e-05	1	1.56407e-07	1	3	3	1	2	0	5	5	3	3	1	1.3879	3.65953
ENSMUSG00000006724	Cyp27b1	chr10	1	126485306	126490061	126484306	126485806	0	0	0	0	2	1	1	0	0	0	0	0.308372	0.197415	0.274914	0	0	0.260233	28.0078	28	0	27.9331	0.162293	0.161439	1	0.0364199	0.43502	0.440074	1	0.154691	10	21	17	9	14	20	13	14	11	23	11	13.879	25.6167
ENSMUSG00000006728	Cdk4	chr10	1	126500590	126504976	126499590	126501090	605	600	640	486	1475	1220	856	108.729	94.525	85.7194	76.009	227.424	240.846	235.326	101.627	80.8642	234.532	0.810434	1.11341	-0.317661	0.954233	0.00768164	0.000103961	0.410198	0.000982213	0.0454034	0.00132492	1	0.00858608	3	9	3	4	5	3	7	4	6	3	2	4.16371	10.9786
ENSMUSG00000006731	B4galnt1	chr10	1	126602281	126609386	126601281	126602781	233	197	414	322	269	169	150	41.8743	31.0357	55.4498	50.3599	41.476	33.3631	41.2371	36.455	52.9048	38.692	-0.295515	-0.870791	0.560698	-0.612641	0.312339	0.00160485	0.153995	0.0477615	0.659521	0.0138554	1	0.188634	3	2	5	4	7	4	3	2	4	8	2	4.16371	2.43968
ENSMUSG00000006732	Mettl1	chr10	1	126478470	126483421	126477470	126478970	75	103	161	82	162	115	86	13.4788	16.2268	21.5638	12.8246	24.9781	22.7027	23.6426	14.8528	17.1942	23.7745	0.26444	0.0370207	0.212246	0.144768	0.437751	0.931638	0.619581	0.628939	0.779826	1	1	0.938179	8	8	12	19	18	12	11	11	17	13	9	11.1032	9.75874
ENSMUSG00000006736	Tspan31	chr10	-1	126504336	126507320	126506820	126508320	316	371	239	237	310	212	150	56.7908	58.4479	32.0109	37.0661	47.7976	41.8519	41.2371	57.6194	34.5385	43.6289	-0.803636	-0.0721536	-0.746576	-0.483484	0.00582862	0.770079	0.0571623	0.115539	0.0362946	1	0.727012	0.349803	5	7	3	1	1	7	4	7	3	6	1	6.93952	8.5389
ENSMUSG00000006740	Kif5b	chr18	-1	6202233	6241498	6240998	6242498	1533	1496	1790	1600	2570	1809	1258	275.507	235.682	239.747	250.235	396.258	357.123	345.842	255.595	244.991	366.407	0.128533	0.166045	-0.0524894	0.147069	0.68928	0.568982	0.892024	0.594308	1	0.912792	1	0.905052	0	4	1	1	1	1	1	1	3	1	1	0	4.87937
ENSMUSG00000006763	Saal1	chr7	-1	53941478	53966050	53965550	53967050	75	50	59	71	80	100	55	13.4788	7.87708	7.90226	11.1042	12.3349	19.7415	15.1203	10.678	9.50323	15.7322	0.184253	0.312029	-0.142083	0.247805	0.605268	0.350894	0.746968	0.425568	0.931626	0.7229	1	0.751892	7	4	4	6	5	7	5	6	6	5	4	9.71532	4.87937
ENSMUSG00000006764	Tph2	chr10	-1	114515697	114622078	114621578	114623078	0	0	0	0	0	0	0	0	0	0	0	0	0	0	0	0	0	0	0	0	0	1	1	1	1	1	1	1	1	9	10	10	6	11	9	7	6	4	7	3	12.4911	12.1984
ENSMUSG00000006777	Krt23	chr11	-1	99339288	99354451	99353951	99355451	32	39	62	96	806	892	818	5.75097	6.14412	8.30407	15.0141	124.274	176.094	224.88	5.94755	11.6591	175.082	4.45959	3.49561	0.948089	3.89189	5.46743e-32	5.22129e-26	0.0316167	1.04593e-33	2.74815e-29	2.15117e-23	0.554494	5.84143e-31	11	21	15	9	9	22	10	11	15	13	4	15.2669	25.6167
ENSMUSG00000006782	Cnp	chr11	1	100436218	100453043	100435218	100436718	274	252	212	204	262	245	217	49.2427	39.7005	28.3946	31.905	40.3967	48.3666	59.6563	44.4716	30.1498	49.4732	-0.245881	0.288308	-0.549691	-0.00123271	0.392234	0.33028	0.164035	0.981317	0.739013	0.694147	1	1	2	3	3	0	1	4	0	1	0	1	1	2.77581	3.65953
ENSMUSG00000006784	Ttc25	chr11	1	100406921	100433882	100405921	100407421	2	3	4	6	0	4	4	0.359436	0.472625	0.535747	0.938383	0	0.789658	1.09966	0.41603	0.737065	0.629771	-0.0397497	-0.846157	0.789062	-0.508725	1	0.384579	0.47388	0.713911	1	0.755303	1	1	27	27	30	29	21	36	23	22	36	30	13	37.4734	32.9357
ENSMUSG00000006800	Sulf2	chr2	-1	165898589	165981163	165980663	165982163	261	558	660	527	1233	1113	896	46.9064	87.9082	88.3982	82.4213	190.111	219.722	246.323	67.4073	85.4097	218.719	1.24259	0.930719	0.296375	1.07796	5.65113e-05	0.00110317	0.444796	0.000202621	0.000676558	0.0102005	1	0.00223639	26	14	14	11	23	14	12	8	6	10	11	36.0855	17.0778
ENSMUSG00000006818	Sod2	chr17	1	13200848	13208219	13199848	13201348	299	376	407	279	443	317	258	53.7356	59.2356	54.5122	43.6348	68.3043	62.5804	70.9278	56.4856	49.0735	67.2709	-0.160647	0.030278	-0.205727	-0.0680551	0.565529	0.94882	0.599925	0.843413	0.89554	1	1	1	4	4	2	0	4	4	0	2	1	4	0	5.55161	4.87937
ENSMUSG00000006850	Tmco6	chr18	1	36894724	36902045	36893724	36895224	54	22	49	61	52	56	48	9.70476	3.46592	6.5629	9.54023	8.01766	11.0552	13.1959	6.58534	8.05156	10.7563	0.344351	-0.0136245	0.343879	0.156317	0.329228	0.972352	0.448804	0.601964	0.680576	1	1	0.911963	4	3	1	0	1	2	1	4	3	0	3	5.55161	3.65953
ENSMUSG00000006906	Stambp	chr6	-1	83493207	83522449	83521949	83523449	171	161	159	153	174	130	69	30.7318	25.3642	21.2959	23.9288	26.8283	25.6639	18.9691	28.048	22.6123	23.8204	-0.614107	-0.326831	-0.301504	-0.479409	0.0395811	0.239363	0.456935	0.126237	0.162276	0.571723	1	0.373025	6	9	8	5	7	6	8	6	5	7	6	8.32742	10.9786
ENSMUSG00000006920	Ezh1	chr11	-1	101052429	101087777	101087277	101088777	209	199	267	277	233	182	140	37.561	31.3508	35.7611	43.322	35.9253	35.9295	38.488	34.4559	39.5415	36.7809	-0.299044	-0.519246	0.204922	-0.41381	0.30277	0.0618571	0.60625	0.182841	0.645298	0.2378	1	0.46594	6	5	4	8	6	9	9	8	5	8	13	8.32742	6.09921
ENSMUSG00000006930	Hap1	chr11	-1	100208641	100217442	100216942	100218442	17	13	29	18	31	48	21	3.0552	2.04804	3.88416	2.81515	4.77976	9.4759	5.77319	2.55162	3.34966	6.67628	1.00259	0.556009	0.431269	0.756642	0.0192356	0.153272	0.446255	0.0343758	0.0938335	0.440074	1	0.149599	4	4	3	3	5	9	10	7	4	4	4	5.55161	4.87937
ENSMUSG00000006931	1110036O03Rik	chr11	-1	100269770	100276133	100275633	100277133	21	14	23	27	53	52	36	3.77408	2.20558	3.08054	4.22272	8.17185	10.2656	9.8969	2.98983	3.65163	9.44477	1.28112	0.955669	0.311599	1.10586	0.00161814	0.0107248	0.58141	0.00169157	0.0125091	0.0652154	1	0.0136521	2	9	3	2	2	6	7	2	3	3	3	2.77581	10.9786
ENSMUSG00000006932	Ctnnb1	chr9	1	120838334	120869625	120837334	120838834	1185	894	1326	1199	1877	1849	1135	212.966	140.842	177.6	187.52	289.407	365.02	312.027	176.904	182.56	322.151	0.48734	0.399286	0.0731781	0.442597	0.10646	0.158374	0.849348	0.121924	0.330429	0.440074	1	0.36376	43	58	40	42	49	51	59	49	59	45	45	59.6798	70.7509
ENSMUSG00000006941	Eif1b	chr9	1	120401759	120404445	120400759	120402259	68	59	79	67	88	57	50	12.2208	9.29495	10.581	10.4786	13.5684	11.2526	13.7457	10.7579	10.5298	12.8556	-0.126847	-0.129853	-0.0117973	-0.128475	0.690228	0.648701	1	0.720961	1	0.989842	1	1	0	5	1	2	0	1	1	0	1	2	1	0	6.09921
ENSMUSG00000006948	Klk4	chr7	1	51136530	51141174	51135530	51137030	0	0	0	0	0	0	0	0	0	0	0	0	0	0	0	0	0	0	0	0	0	1	1	1	1	1	1	1	1	24	29	28	23	27	28	17	20	24	23	22	33.3097	35.3754
ENSMUSG00000006958	Chrd	chr16	1	20733200	20742457	20732200	20733700	5	4	7	13	21	19	10	0.898589	0.630166	0.937556	2.03316	3.2379	3.75088	2.74914	0.764378	1.48536	3.24597	1.72192	0.761284	0.948478	1.13842	0.00378925	0.142376	0.223551	0.0105841	0.025463	0.419268	1	0.0610572	15	19	12	11	10	19	22	11	25	14	8	20.8186	23.177
ENSMUSG00000006998	Psmd2	chr16	1	20651777	20663485	20650777	20652277	594	510	640	483	997	729	634	106.752	80.3462	85.7194	75.5398	153.723	143.915	174.295	93.5493	80.6296	157.311	0.363639	0.540301	-0.191278	0.449589	0.234968	0.0578088	0.61982	0.118	0.559312	0.225668	1	0.355285	3	5	3	0	3	3	2	2	2	4	1	4.16371	6.09921
ENSMUSG00000007021	Syngr3	chr17	-1	24822037	24826900	24826400	24827900	1	0	4	3	0	0	0	0.179718	0	0.535747	0.469191	0	0	0	0.0898589	0.502469	0	-26.7501	-29.3524	2.59573	-28.5654	0.4	0.00210012	0.0892026	0.0154259	0.739013	0.0174307	0.869512	0.0818069	7	1	1	2	1	2	2	1	3	2	2	9.71532	1.21984
ENSMUSG00000007029	Vars	chr17	1	35138078	35153267	35137078	35138578	278	174	259	243	467	362	411	49.9616	27.4122	34.6896	38.0045	72.0048	71.4641	112.99	38.6869	36.347	85.4862	0.772263	0.807402	-0.0501292	0.79094	0.0126876	0.00539901	0.907132	0.00689826	0.0676565	0.0375763	1	0.0435815	1	0	2	1	0	0	2	2	1	0	0	1.3879	0
ENSMUSG00000007030	D17H6S56E-3	chr17	1	35153524	35163686	35152524	35154024	1	0	0	2	6	6	5	0.179718	0	0	0.312794	0.925115	1.18449	1.37457	0.0898589	0.156397	1.16139	3.35447	2.54736	0.793308	2.87284	0.00465906	0.0141258	1	0.000462724	0.0302171	0.0799031	1	0.00459834	49	67	66	46	60	82	60	47	65	93	53	68.0073	81.7294
ENSMUSG00000007033	Hspa1l	chr17	1	35109648	35116229	35108648	35110148	0	1	0	1	2	0	0	0	0.157542	0	0.156397	0.308372	0	0	0.0787708	0.0781986	0.102791	0.248038	0.446654	-0.212413	0.34552	1	1	1	1	1	1	1	1	2	5	5	4	5	3	6	7	5	5	6	2.77581	6.09921
ENSMUSG00000007034	Slc44a4	chr17	1	35051420	35067299	35050420	35051920	1974	1420	2657	1986	935	651	634	354.763	223.709	355.87	310.605	144.164	128.517	174.295	289.236	333.237	148.992	-1.33101	-1.58639	0.240906	-1.46415	2.99801e-06	3.2227e-09	0.528413	1.97594e-06	4.81136e-05	1.11254e-07	1	3.67032e-05	16	18	14	10	14	25	13	8	11	12	10	22.2065	21.9572
ENSMUSG00000007035	Msh5	chr17	-1	35165552	35183671	35183171	35184671	3	4	3	5	6	9	6	0.539154	0.630166	0.40181	0.781986	0.925115	1.77673	1.64948	0.58466	0.591898	1.45044	0.85453	0.857119	-0.0182424	0.859503	0.220737	0.239036	1	0.111928	0.534843	0.57116	1	0.341484	2	3	2	2	1	1	5	3	1	4	1	2.77581	3.65953
ENSMUSG00000007036	Bat5	chr17	1	35226239	35239698	35225239	35226739	192	295	334	257	268	259	195	34.5058	46.4748	44.7348	40.1941	41.3218	51.1304	53.6082	40.4903	42.4645	48.6868	-0.16798	-0.231579	0.0480935	-0.199724	0.551038	0.389752	0.906951	0.527708	0.880512	0.755303	1	0.845306	2	5	0	1	3	3	2	2	2	2	1	2.77581	6.09921
ENSMUSG00000007038	Neu1	chr17	1	35068304	35072866	35067304	35068804	1174	477	1853	1423	712	400	312	210.989	75.1473	248.185	222.553	109.78	78.9658	85.7732	143.068	235.369	91.5064	-0.969533	-1.77658	0.793171	-1.42959	0.000699892	4.42946e-11	0.0394626	3.55303e-06	0.00617182	2.10836e-09	0.600236	6.26128e-05	5	10	3	7	11	10	7	4	7	6	6	6.93952	12.1984
ENSMUSG00000007039	Ddah2	chr17	1	35196030	35199036	35195030	35196530	19	19	13	20	104	88	59	3.41464	2.99329	1.74118	3.12794	16.0353	17.3725	16.2199	3.20396	2.43456	16.5426	1.97458	2.37046	-0.40964	2.16322	4.49336e-07	4.58425e-10	0.479335	5.24973e-10	8.50996e-06	1.81435e-08	1	1.90316e-08	15	16	12	10	15	14	11	10	8	12	10	20.8186	19.5175
ENSMUSG00000007041	Clic1	chr17	1	35187377	35195665	35186377	35187877	839	1241	1046	871	1452	1235	963	150.783	195.509	140.098	136.222	223.878	243.807	264.742	173.146	138.16	244.142	0.0672944	0.398581	-0.346429	0.223668	0.850015	0.160201	0.366878	0.426996	1	0.440074	1	0.751892	10	19	16	13	16	13	16	12	8	4	8	13.879	23.177
ENSMUSG00000007044	Ly6g6c	chr17	1	35204270	35206993	35203270	35204770	0	0	5	1	1	0	1	0	0	0.669683	0.156397	0.154186	0	0.274914	0	0.41304	0.143033	27.0116	-2.1231	28.8762	-1.20898	0.524532	0.0749418	0.0395606	0.496922	0.852135	0.267827	0.600236	0.829645	17	13	12	8	23	15	17	13	16	16	14	23.5944	15.8579
ENSMUSG00000007050	Lsm2	chr17	1	35119104	35122834	35118104	35119604	48	60	80	50	97	70	56	8.62646	9.4525	10.7149	7.81986	14.956	13.819	15.3952	9.03948	9.26739	14.7234	0.294056	0.238997	0.0392463	0.265883	0.433705	0.471334	0.954205	0.407793	0.774721	0.833812	1	0.751892	1	1	5	2	2	3	3	3	5	1	2	1.3879	1.21984
ENSMUSG00000007080	Pole	chr5	1	110715325	110766493	110714325	110715825	149	103	175	151	230	270	226	26.778	16.2268	23.4389	23.616	35.4627	53.3019	62.1306	21.5024	23.5274	50.2984	0.842019	0.662174	0.164774	0.750554	0.00787392	0.0251051	0.694748	0.0113395	0.0464104	0.123544	1	0.0643017	0	0	0	1	0	0	1	0	1	0	0	0	0
ENSMUSG00000007097	Atp1a2	chr1	-1	174201840	174228195	174227695	174229195	64	42	92	86	49	58	46	11.5019	6.61675	12.3222	13.4502	7.5551	11.45	12.646	9.05935	12.8862	10.5504	-0.171101	-0.730074	0.543416	-0.476049	0.611258	0.0192791	0.201934	0.164694	0.937402	0.10196	1	0.442601	27	29	15	23	24	33	27	26	32	39	24	37.4734	35.3754
ENSMUSG00000007107	Atp1a4	chr1	-1	174153644	174188545	174188045	174189545	0	0	0	1	1	1	0	0	0	0	0.156397	0.154186	0.197415	0	0	0.0781986	0.1172	27.0054	0.450759	26.2993	1.3549	0.524532	1	1	0.585318	0.852135	1	1	0.896051	42	39	47	29	52	46	42	29	30	54	21	58.2919	47.5738
ENSMUSG00000007122	Casq1	chr1	-1	174140469	174149972	174149472	174150972	1	0	1	0	22	11	5	0.179718	0	0.133937	0	3.39209	2.17156	1.37457	0.0898589	0.0669683	2.31274	4.47013	4.67059	-0.2123	4.5634	7.49561e-06	3.66137e-06	1	5.62519e-09	0.000110422	6.88238e-05	1	1.72405e-07	94	119	102	85	96	114	102	86	109	123	62	130.463	145.161
ENSMUSG00000007207	Stx1a	chr5	1	135499352	135526970	135498352	135499852	21	5	17	19	62	57	52	3.77408	0.787708	2.27692	2.97155	9.55952	11.2526	14.2955	2.28089	2.62423	11.7026	2.01697	1.72865	0.275974	1.86572	1.13488e-06	5.82846e-06	0.592761	1.91825e-07	1.99872e-05	0.000104257	1	4.32759e-06	15	22	31	24	35	19	16	10	14	20	23	20.8186	26.8365
ENSMUSG00000007209	Ceacam9	chr7	1	17307278	17311459	17306278	17307778	0	0	0	0	0	0	1	0	0	0	0	0	0	0.274914	0	0	0.091638	26.016	26.0072	0	25.945	1	1	1	0.428571	1	1	1	0.751892	3	4	6	4	5	7	0	8	6	1	6	4.16371	4.87937
ENSMUSG00000007216	Zfp775	chr6	1	48563179	48573226	48562179	48563679	35	11	25	27	36	29	27	6.29013	1.73296	3.34842	4.22272	5.55069	5.72502	7.42268	4.01154	3.78557	6.2328	0.288204	0.290824	-0.0153756	0.293511	0.489047	0.49238	1	0.408787	0.83791	0.859012	1	0.751892	18	25	43	24	32	28	24	32	33	35	17	24.9823	30.4961
ENSMUSG00000007279	Scube2	chr7	-1	116942163	117009193	117008693	117010193	2	2	1	6	3	3	7	0.359436	0.315083	0.133937	0.938383	0.462557	0.592244	1.9244	0.337259	0.53616	0.993066	0.988293	0.369515	0.603026	0.640274	0.253248	0.683679	0.583487	0.277874	0.586493	1	1	0.601511	13	10	4	6	9	15	12	12	15	4	7	18.0427	12.1984
ENSMUSG00000007338	Mrpl49	chr19	-1	6054682	6057758	6057258	6058758	49	46	75	37	88	59	38	8.80618	7.24691	10.0452	5.78669	13.5684	11.6475	10.4467	8.02654	7.91597	11.8875	0.190961	0.165271	0.0111855	0.175622	0.623649	0.625764	1	0.587722	0.950595	0.968571	1	0.89873	1	3	1	1	2	4	4	0	1	1	2	1.3879	3.65953
ENSMUSG00000007379	Dennd2c	chr3	1	102931479	102973654	102930479	102931979	8	5	9	6	6	16	13	1.43774	0.787708	1.20543	0.938383	0.925115	3.15863	3.57388	1.11273	1.07191	2.55254	0.733124	0.720422	-0.0055684	0.740187	0.186888	0.149695	1	0.0922496	0.475067	0.433425	1	0.299576	7	11	7	9	10	4	4	4	5	10	3	9.71532	13.4183
ENSMUSG00000007411	Mark3	chr12	1	112812738	112894429	112811738	112813238	412	410	420	396	548	408	345	74.0438	64.5921	56.2534	61.9333	84.4938	80.5451	94.8453	69.3179	59.0933	86.6281	-0.0756979	0.133616	-0.224528	0.0255385	0.771213	0.660383	0.566487	0.910576	1	0.990556	1	1	7	6	5	6	11	6	10	6	8	1	8	9.71532	7.31905
ENSMUSG00000007415	Gatad1	chr5	-1	3632932	3647934	3647434	3648934	404	399	442	374	630	459	350	72.606	62.8591	59.2	58.4925	97.1371	90.6133	96.2199	67.7326	58.8463	94.6568	0.0889204	0.267555	-0.193534	0.175569	0.795101	0.362223	0.618681	0.535003	1	0.737715	1	0.852991	1	0	0	0	2	2	1	3	4	5	1	1.3879	0
ENSMUSG00000007440	Pcdha11	chr18	1	37089939	37347311	37088939	37090439	5	2	1	19	0	0	1	0.898589	0.315083	0.133937	2.97155	0	0	0.274914	0.606836	1.55274	0.091638	-3.53949	-4.87784	1.32837	-4.38437	0.0107057	5.53568e-06	0.108095	0.000217448	0.0594333	9.98728e-05	0.95154	0.00236678	29	36	26	23	30	40	23	33	24	34	27	40.2492	43.9143
ENSMUSG00000007457	2310003L06Rik	chr5	1	88398484	88401895	88397484	88398984	0	0	0	0	1	0	0	0	0	0	0	0.154186	0	0	0	0	0.0513953	26.005	25.9975	0	25.929	1	1	1	0.428571	1	1	1	0.751892	5	6	6	4	6	4	7	2	10	3	2	6.93952	7.31905
ENSMUSG00000007458	M6pr	chr6	1	122258738	122267698	122257738	122259238	617	606	699	636	877	759	550	110.886	95.4702	93.6217	99.4686	135.221	149.838	151.203	103.178	96.5452	145.42	0.0981385	0.171225	-0.0881741	0.134309	0.769124	0.560609	0.820972	0.627136	1	0.907442	1	0.936828	29	35	37	20	44	35	33	19	27	38	14	40.2492	42.6945
ENSMUSG00000007476	Lrrc8a	chr2	1	30093235	30137668	30092235	30093735	333	334	722	470	760	653	470	59.8461	52.6189	96.7023	73.5067	117.181	128.912	129.21	56.2325	85.1045	125.101	0.75543	0.127679	0.613345	0.407097	0.0137361	0.673316	0.115154	0.156753	0.0719801	1	0.984365	0.429387	1	1	2	2	3	4	4	6	1	3	2	1.3879	1.21984
ENSMUSG00000007480	Mc5r	chr18	1	68497250	68499377	68496250	68497750	0	0	1	0	2	1	0	0	0	0.133937	0	0.308372	0.197415	0	0	0.0669683	0.168595	27.5862	1.03459	26.2955	1.93623	0.286798	1	1	0.329372	0.62443	1	1	0.669561	5	11	5	4	8	7	6	6	16	9	3	6.93952	13.4183
ENSMUSG00000007564	Ppp2r1a	chr17	1	21082275	21102880	21081275	21082775	443	301	657	490	697	590	389	79.615	47.42	87.9964	76.6346	107.468	116.475	106.942	63.5175	82.3155	110.295	0.428611	-0.000394703	0.414731	0.197745	0.164509	0.971743	0.285292	0.482773	0.438574	1	1	0.817468	5	4	3	3	5	5	7	8	5	1	1	6.93952	4.87937
ENSMUSG00000007570	Fance	chr17	1	28450475	28463513	28449475	28450975	18	10	36	42	37	43	14	3.23492	1.57542	4.82172	6.56868	5.70488	8.48883	3.8488	2.40517	5.6952	6.01417	0.985683	-0.303516	1.27753	0.182009	0.020789	0.358586	0.0107622	0.580692	0.0997652	0.732026	0.307467	0.896051	8	3	5	5	6	10	4	4	7	8	2	11.1032	3.65953
ENSMUSG00000007589	Tinf2	chr14	-1	56296032	56300629	56300129	56301629	61	93	88	81	106	92	96	10.9628	14.6514	11.7864	12.6682	16.3437	18.1621	26.3917	12.8071	12.2273	20.2992	0.222038	0.295508	-0.0905456	0.261546	0.517862	0.348333	0.845958	0.388294	0.852135	0.719999	1	0.747614	6	6	6	7	11	1	6	10	5	4	8	8.32742	7.31905
ENSMUSG00000007591	Tssk4	chr14	1	56269051	56271285	56268051	56269551	1	0	3	4	3	2	2	0.179718	0	0.40181	0.625589	0.462557	0.394829	0.549828	0.0898589	0.513699	0.469072	2.06764	-0.545048	2.59887	0.176659	0.171394	0.454077	0.0892026	0.811295	0.450894	0.816708	0.869512	1	15	30	29	19	33	30	25	21	20	28	22	20.8186	36.5953
ENSMUSG00000007594	Hapln4	chr8	1	72607428	72614596	72606428	72607928	1	6	5	1	7	4	6	0.179718	0.94525	0.669683	0.156397	1.0793	0.789658	1.64948	0.562484	0.41304	1.17281	0.541274	0.970771	-0.449395	0.756556	0.708034	0.246101	0.618828	0.195781	1	0.583327	1	0.483242	12	15	14	8	15	14	10	14	10	15	10	16.6548	18.2976
ENSMUSG00000007603	Dus3l	chr17	1	56904201	56909263	56903201	56904701	95	78	95	103	187	168	115	17.0732	12.2882	12.724	16.1089	28.8327	33.1656	31.6151	14.6807	14.4164	31.2045	0.703858	0.699793	-0.0107827	0.701728	0.0303904	0.0232819	0.984776	0.0206575	0.132478	0.116536	1	0.102097	2	7	7	3	7	6	5	1	2	4	5	2.77581	8.5389
ENSMUSG00000007610	Gtpbp3	chr8	1	74012002	74023482	74011002	74012502	51	69	119	85	104	105	88	9.16561	10.8704	15.9385	13.2938	16.0353	20.7285	24.1924	10.018	14.6161	20.3188	0.589602	0.0351538	0.537887	0.28526	0.086202	0.936327	0.200888	0.344944	0.285079	1	1	0.689943	7	16	10	7	12	11	13	7	8	9	6	9.71532	19.5175
ENSMUSG00000007613	Tgfbr1	chr4	1	47366094	47427803	47365094	47366594	353	249	314	338	452	407	229	63.4404	39.2279	42.0561	52.8622	69.692	80.3477	62.9553	51.3341	47.4592	70.9983	0.0993849	0.170223	-0.085707	0.133959	0.772458	0.574169	0.830785	0.635686	1	0.91445	1	0.944283	0	2	3	3	4	8	2	4	6	2	4	0	2.43968
ENSMUSG00000007617	Homer1	chr13	1	94073712	94174084	94072712	94074212	134	141	162	136	252	181	115	24.0822	22.2134	21.6977	21.27	38.8548	35.732	31.6151	23.1478	21.4839	35.4007	0.220784	0.308522	-0.10244	0.262992	0.514228	0.31191	0.810009	0.371463	0.852135	0.672062	1	0.72566	2	0	1	0	3	4	0	1	1	3	1	2.77581	0
ENSMUSG00000007646	Rad51c	chr11	-1	87190147	87218456	87217956	87219456	13	13	12	12	11	17	12	2.33633	2.04804	1.60724	1.87677	1.69604	3.35605	3.29897	2.19219	1.742	2.78369	-0.0976419	0.213554	-0.327937	0.0613548	0.921818	0.681121	0.60546	0.878426	1	1	1	1	76	91	82	73	89	127	107	83	115	110	72	105.481	111.006
ENSMUSG00000007653	Gabrb2	chr11	1	42233259	42442530	42232259	42233759	0	0	0	0	0	0	0	0	0	0	0	0	0	0	0	0	0	0	0	0	0	1	1	1	1	1	1	1	1	24	36	34	29	22	48	34	18	33	38	19	33.3097	43.9143
ENSMUSG00000007655	Cav1	chr6	1	17256335	17291452	17255335	17256835	212	182	212	283	86	84	73	38.1002	28.6726	28.3946	44.2604	13.26	16.5828	20.0687	33.3864	36.3275	16.6372	-1.40548	-1.55051	0.128602	-1.47747	4.95083e-06	8.58226e-08	0.745934	5.10676e-06	7.61937e-05	2.27344e-06	1	8.67183e-05	3	7	7	2	6	2	5	8	6	2	1	4.16371	8.5389
ENSMUSG00000007656	Arpp19	chr9	1	74885539	74908120	74884539	74886039	223	210	301	187	360	336	199	40.0771	33.0837	40.3149	29.2463	55.5069	66.3313	54.7079	36.5804	34.7806	58.8487	0.29449	0.330992	-0.0508628	0.312527	0.355736	0.262738	0.904	0.282939	0.714318	0.610897	1	0.607659	8	8	7	4	4	5	8	9	6	7	5	11.1032	9.75874
ENSMUSG00000007659	Bcl2l1	chr2	-1	152593052	152657464	152656964	152658464	371	404	520	427	645	591	431	66.6753	63.6468	69.6471	66.7816	99.4498	116.672	118.488	65.1611	68.2143	111.537	0.369247	0.28534	0.0688876	0.326735	0.231243	0.323024	0.861521	0.254832	0.55264	0.684161	1	0.581692	16	12	27	13	27	18	21	19	9	17	9	22.2065	14.6381
ENSMUSG00000007670	Khsrp	chr17	-1	57160481	57170897	57170397	57171897	303	189	420	374	596	560	431	54.4545	29.7754	56.2534	58.4925	91.8947	110.552	118.488	42.1149	57.373	106.978	0.977614	0.47524	0.487709	0.7044	0.0015956	0.0978203	0.211298	0.0154677	0.0123691	0.321698	1	0.0819942	1	3	0	0	2	3	2	2	2	0	1	1.3879	3.65953
ENSMUSG00000007682	Dio2	chr12	-1	91962994	91976878	91976378	91977878	0	2	11	6	156	87	106	0	0.315083	1.4733	0.938383	24.053	17.1751	29.1409	0.157542	1.20584	23.4563	6.71826	3.83469	2.86586	4.5961	3.84143e-26	5.2018e-20	0.00450597	6.26665e-30	9.3731e-24	9.27175e-18	0.177498	2.31608e-27	24	54	45	31	37	43	48	34	34	37	28	33.3097	65.8715
ENSMUSG00000007721	Ccdc124	chr8	-1	73392127	73397389	73396889	73398389	242	320	330	290	446	422	301	43.4917	50.4133	44.1991	45.3552	68.7669	83.309	82.7491	46.9525	44.7771	78.275	0.316412	0.382974	-0.0819672	0.349544	0.309879	0.188568	0.836237	0.226725	0.656042	0.484619	1	0.535079	37	60	43	33	45	46	48	35	39	47	27	51.3524	73.1905
ENSMUSG00000007739	Cct4	chr11	1	22890593	22903336	22889593	22891093	510	481	587	604	868	720	545	91.6561	75.7775	78.6208	94.4639	133.833	142.138	149.828	83.7168	86.5423	141.933	0.367938	0.297415	0.0551956	0.332213	0.230694	0.30238	0.887576	0.246286	0.551595	0.657503	1	0.566612	1	2	0	0	0	0	3	1	3	3	2	1.3879	2.43968
ENSMUSG00000007777	0610009B22Rik	chr11	-1	51498888	51502376	51501876	51503376	64	65	58	53	105	75	69	11.5019	10.2402	7.76832	8.28905	16.1895	14.8061	18.9691	10.8711	8.02869	16.6549	0.21393	0.630121	-0.431723	0.410708	0.552702	0.0574739	0.321938	0.190197	0.882722	0.2245	1	0.473318	4	8	0	1	4	3	5	4	3	1	3	5.55161	9.75874
ENSMUSG00000007783	Cpt1c	chr7	-1	52214743	52230104	52229604	52231104	14	4	6	14	9	12	15	2.51605	0.630166	0.80362	2.18956	1.38767	2.36897	4.12371	1.57311	1.49659	2.62679	0.310592	0.335511	-0.0386814	0.336154	0.578203	0.512156	1	0.427084	0.901619	0.867718	1	0.751892	10	15	12	10	12	27	8	9	6	18	4	13.879	18.2976
ENSMUSG00000007805	Twist2	chr1	1	93698038	93744605	93697038	93698538	2	3	9	6	6	1	4	0.359436	0.472625	1.20543	0.938383	0.925115	0.197415	1.09966	0.41603	1.07191	0.740729	0.395248	-0.988544	1.36745	-0.488354	0.637918	0.102814	0.174285	0.528658	0.964978	0.334229	1	0.845844	6	9	4	7	7	16	10	9	12	8	12	8.32742	10.9786
ENSMUSG00000007812	Zfp655	chr5	1	145992623	146008174	145991623	145993123	195	119	152	184	193	149	91	35.045	18.7474	20.3584	28.7771	29.7579	29.4148	25.0172	26.8962	24.5677	28.0633	-0.292703	-0.210184	-0.0968058	-0.253197	0.321471	0.440581	0.81356	0.423659	0.669085	0.800686	1	0.751892	2	1	1	0	1	1	1	2	1	1	1	2.77581	1.21984
ENSMUSG00000007815	Rhoa	chr9	1	108208754	108239742	108207754	108209254	540	570	634	545	729	527	310	97.0476	89.7987	84.9158	85.2365	112.401	104.037	85.2233	93.4232	85.0761	100.554	-0.287589	-0.171166	-0.131201	-0.231108	0.303674	0.507317	0.735722	0.453105	0.646664	0.867718	1	0.779961	2	4	1	2	0	3	2	2	0	1	1	2.77581	4.87937
ENSMUSG00000007817	Zmiz1	chr14	1	26278778	26484193	26277778	26279278	228	182	281	329	288	217	201	40.9757	28.6726	37.6362	51.4547	44.4055	42.839	55.2577	34.8241	44.5454	47.5007	0.0635768	-0.323084	0.371143	-0.142696	0.864065	0.236362	0.346975	0.658083	1	0.567198	1	0.959447	10	20	7	9	16	15	22	14	13	8	10	13.879	24.3968
ENSMUSG00000007827	Ankrd26	chr6	-1	118452582	118512274	118511774	118513274	35	19	32	35	46	66	47	6.29013	2.99329	4.28597	5.4739	7.09255	13.0294	12.921	4.64171	4.87994	11.0143	0.863139	0.736591	0.111913	0.801846	0.0224328	0.0349136	0.876189	0.0155103	0.105875	0.156855	1	0.0821852	16	17	24	15	30	14	19	16	17	27	14	22.2065	20.7373
ENSMUSG00000007833	Aldh16a1	chr7	-1	52396054	52409954	52409454	52410954	447	484	723	497	504	345	246	80.3339	76.2501	96.8362	77.7294	77.7096	68.108	67.6288	78.292	87.2828	71.1488	-0.535464	-0.714854	0.165009	-0.628589	0.0614824	0.0080634	0.672806	0.0388538	0.223356	0.051855	1	0.162367	5	5	5	4	6	9	8	2	3	4	1	6.93952	6.09921
ENSMUSG00000007836	Hnrnpa0	chr13	-1	58228757	58229674	58229174	58230674	294	293	577	403	1340	864	568	52.8371	46.1597	77.2814	63.0281	206.609	170.566	156.151	49.4984	70.1547	177.775	1.45556	0.923858	0.517261	1.16436	3.19119e-06	0.00127383	0.183685	6.37686e-05	5.10185e-05	0.0114311	1	0.00081642	0	2	2	0	1	1	1	0	3	2	0	0	2.43968
ENSMUSG00000007837	Prrg2	chr7	-1	52308983	52318047	52317547	52319047	78	99	132	76	86	85	76	14.018	15.5966	17.6796	11.8862	13.26	16.7802	20.8935	14.8073	14.7829	16.9779	-0.232634	-0.250117	0.00100752	-0.238151	0.469355	0.406355	1	0.475047	0.815396	0.759413	1	0.807979	5	8	1	6	6	2	5	4	1	4	3	6.93952	9.75874
ENSMUSG00000007850	Hnrnph1	chr11	1	50190492	50200030	50189492	50190992	221	165	222	245	333	394	305	39.7176	25.9944	29.7339	38.3173	51.3439	77.7813	83.8488	32.856	34.0256	70.9913	0.725117	0.636843	0.0729013	0.681057	0.0195702	0.0289721	0.855603	0.0200936	0.0951592	0.136789	1	0.0998204	3	7	7	6	7	6	10	6	3	8	4	4.16371	8.5389
ENSMUSG00000007867	1700019E19Rik	chr12	1	87423513	87503408	87422513	87424013	52	63	54	46	55	44	45	9.34533	9.92512	7.23258	7.19427	8.48022	8.68624	12.3711	9.63522	7.21342	9.84586	-0.396527	0.00873719	-0.422126	-0.201582	0.235652	1	0.349292	0.585489	0.559526	1	1	0.896134	20	19	26	21	27	18	24	19	16	33	20	27.7581	23.177
ENSMUSG00000007872	Id3	chr4	1	135699412	135701307	135698412	135699912	557	561	510	409	1217	1105	668	100.103	88.3808	68.3077	63.9664	187.644	218.143	183.643	94.2418	66.1371	196.477	0.662997	1.14974	-0.501539	0.886298	0.0289709	6.58363e-05	0.196272	0.00222462	0.12749	0.000891006	1	0.0171447	7	9	7	9	12	10	9	9	6	6	5	9.71532	10.9786
ENSMUSG00000007877	Tcap	chr11	1	98245125	98246267	98244125	98245625	1	0	3	0	0	0	1	0.179718	0	0.40181	0	0	0	0.274914	0.0898589	0.200905	0.091638	-0.734049	-2.12004	1.36938	-1.62348	1	0.31689	0.637362	0.411408	1	0.674865	1	0.751892	33	66	58	37	50	64	59	59	43	60	34	45.8008	80.5096
ENSMUSG00000007880	Arid1a	chr4	-1	133234925	133312684	133312184	133313684	466	325	608	448	743	647	483	83.7485	51.201	81.4335	70.0659	114.56	127.727	132.783	67.4748	75.7497	125.024	0.51736	0.296888	0.206088	0.402917	0.0910426	0.303245	0.596108	0.161668	0.297579	0.658871	1	0.436892	4	1	1	2	4	2	2	0	2	4	0	5.55161	1.21984
ENSMUSG00000007888	Crlf1	chr8	1	73017057	73027980	73016057	73017557	5	3	1	1	5	10	11	0.898589	0.472625	0.133937	0.156397	0.770929	1.97415	3.02405	0.685607	0.145167	1.92304	1.001	3.19285	-2.20957	1.78255	0.0940218	0.000373724	0.138973	0.00197862	0.302246	0.00403628	1	0.0155347	3	5	3	2	4	4	5	1	1	3	0	4.16371	6.09921
ENSMUSG00000007891	Ctsd	chr7	-1	149557053	149573943	149573443	149574943	2104	1738	2435	2099	3843	3357	2431	378.126	273.807	326.136	328.278	592.536	662.721	668.316	325.967	327.207	641.191	0.592002	0.549373	0.0277946	0.570542	0.0489358	0.0506353	0.942748	0.0462041	0.189121	0.205275	1	0.183938	5	17	11	10	11	8	11	11	4	12	8	6.93952	20.7373
ENSMUSG00000007892	Rplp1	chr9	-1	61761091	61762345	61761845	61763345	2414	2194	6328	2689	4792	4384	2211	433.839	345.646	847.551	420.552	738.858	865.466	607.835	389.743	634.052	737.386	0.532722	-0.21619	0.735798	0.110031	0.0761925	0.401416	0.0546989	0.684617	0.259292	0.755303	0.70824	0.979438	1	2	1	0	1	0	0	3	2	2	2	1.3879	2.43968
ENSMUSG00000007907	4931407G18Rik	chr5	1	88408476	88410568	88407476	88408976	0	0	0	0	0	0	0	0	0	0	0	0	0	0	0	0	0	0	0	0	0	1	1	1	1	1	1	1	1	6	9	9	9	12	7	10	5	8	14	3	8.32742	10.9786
ENSMUSG00000007908	Hmgcll1	chr9	1	75862662	75984157	75861662	75863162	5	3	1	3	17	11	12	0.898589	0.472625	0.133937	0.469191	2.62116	2.17156	3.29897	0.685607	0.301564	2.69723	1.58925	2.78161	-1.20601	2.09902	0.0122303	0.000107495	0.432582	6.54809e-05	0.0657199	0.00136511	1	0.000833515	9	12	12	8	16	13	17	7	13	15	5	12.4911	14.6381
ENSMUSG00000007944	Ttc9b	chr7	1	28438934	28441227	28437934	28439434	0	0	0	0	0	0	0	0	0	0	0	0	0	0	0	0	0	0	0	0	0	1	1	1	1	1	1	1	1	12	22	11	13	26	16	16	12	7	17	14	16.6548	26.8365
ENSMUSG00000007946	Phox2a	chr7	1	108967004	108971236	108966004	108967504	0	0	1	0	7	1	1	0	0	0.133937	0	1.0793	0.197415	0.274914	0	0.0669683	0.51721	29.1587	2.60827	26.2955	3.50437	0.030562	0.107329	1	0.00839517	0.132478	0.343267	1	0.0507669	31	47	32	28	36	44	45	49	40	36	24	43.025	57.3326
ENSMUSG00000007950	Abhd8	chr8	-1	73980638	73987554	73987054	73988554	34	23	46	41	84	66	52	6.11041	3.62346	6.16109	6.41228	12.9516	13.0294	14.2955	4.86693	6.28668	13.4255	1.09086	0.673756	0.402839	0.864055	0.00346399	0.0442919	0.390557	0.00830296	0.0237018	0.187367	1	0.0504277	2	2	2	1	6	5	1	0	0	5	5	2.77581	2.43968
ENSMUSG00000007987	Rabl5	chr5	1	137384064	137389113	137383064	137384564	102	139	159	89	89	73	43	18.3312	21.8983	21.2959	13.9193	13.7225	14.4113	11.8213	20.1148	17.6076	13.3184	-1.00398	-0.825104	-0.193543	-0.91849	0.0012761	0.00548848	0.63814	0.00446228	0.0102627	0.0381145	1	0.0306913	18	23	27	17	24	22	11	9	12	10	8	24.9823	28.0564
ENSMUSG00000007989	Fzd3	chr14	-1	65819863	65881300	65880800	65882300	16	9	78	43	84	74	28	2.87549	1.41787	10.4471	6.72508	12.9516	14.6087	7.69759	2.14668	8.58607	11.7526	2.11461	0.0446906	2.05765	0.713974	5.60641e-07	0.949219	3.17185e-05	0.0285238	1.04062e-05	1	0.00400577	0.130142	0	8	2	3	1	5	1	0	2	1	0	0	9.75874
ENSMUSG00000008028	1700008O03Rik	chr7	-1	51615413	51641190	51640690	51642190	1	0	0	2	2	2	1	0.179718	0	0	0.312794	0.308372	0.394829	0.274914	0.0898589	0.156397	0.326038	1.57999	0.77379	0.793308	1.09527	0.426064	0.717885	1	0.317108	0.765447	1	1	0.657992	31	31	25	11	31	24	23	31	24	21	17	43.025	37.8151
ENSMUSG00000008035	Mid1ip1	chrX	1	10292139	10296816	10291139	10292639	84	74	281	101	303	217	187	15.0963	11.6581	37.6362	15.7961	46.7183	42.839	51.4089	13.3772	26.7162	46.9887	1.42449	0.371056	1.03947	0.800877	1.55389e-05	0.20935	0.0110913	0.00714702	0.000213285	0.523208	0.314259	0.0449047	0	2	2	2	1	0	2	1	1	1	0	0	2.43968
ENSMUSG00000008036	Ap2s1	chr7	1	17323759	17334643	17322759	17324259	588	660	778	504	685	608	450	105.674	103.977	104.203	78.8242	105.617	120.028	123.711	104.826	91.5134	116.452	-0.256305	-0.0818905	-0.1889	-0.171422	0.358615	0.739271	0.625932	0.583203	0.718489	1	1	0.896051	15	16	7	12	22	13	13	9	16	15	3	20.8186	19.5175
ENSMUSG00000008090	Fgfrl1	chr5	1	109123287	109135943	109122287	109123787	93	60	137	96	498	558	376	16.7138	9.4525	18.3493	15.0141	76.7845	110.157	103.368	13.0831	16.6817	96.7698	2.51414	2.10369	0.396163	2.29342	1.1515e-13	1.03827e-11	0.349021	4.60088e-14	6.21018e-12	5.6358e-10	1	3.20303e-12	4	6	7	5	4	10	5	5	5	4	3	5.55161	7.31905
ENSMUSG00000008129	4930432K21Rik	chr8	1	86671924	86696489	86670924	86672424	1	2	1	1	9	1	2	0.179718	0.315083	0.133937	0.156397	1.38767	0.197415	0.549828	0.247401	0.145167	0.711638	1.23521	2.02122	-0.799214	1.59114	0.210093	0.106977	1	0.0596858	0.515982	0.343267	1	0.222659	12	27	24	14	19	30	20	19	17	17	19	16.6548	32.9357
ENSMUSG00000008136	Fhl2	chr1	-1	43179919	43220714	43220214	43221714	110	172	235	135	379	336	189	19.769	27.0972	31.4751	21.1136	58.4364	66.3313	51.9587	23.4331	26.2944	58.9088	0.904723	0.736197	0.153512	0.816868	0.00421425	0.0126986	0.702056	0.00574756	0.0278937	0.0740108	1	0.0375676	14	10	8	9	14	15	6	12	13	10	6	19.4306	12.1984
ENSMUSG00000008140	2310044H10Rik	chr7	-1	51745307	51751899	51751399	51752899	500	517	644	463	729	493	379	89.8589	81.449	86.2552	72.4119	112.401	97.3254	104.192	85.654	79.3335	104.64	-0.106772	-0.0211563	-0.100159	-0.0647052	0.687556	0.911602	0.798978	0.851095	1	1	1	1	7	9	8	16	3	8	7	5	10	9	7	9.71532	10.9786
ENSMUSG00000008153	Clstn3	chr6	-1	124380777	124414812	124414312	124415812	7	4	8	3	13	7	7	1.25803	0.630166	1.07149	0.469191	2.00442	1.3819	1.9244	0.944096	0.770342	1.77024	0.551607	0.751517	-0.215088	0.653426	0.473343	0.25074	0.856899	0.229194	0.820362	0.590369	1	0.539486	32	39	35	34	45	33	39	25	27	40	30	44.4129	47.5738
ENSMUSG00000008167	Fbxw9	chr8	1	87583954	87591023	87582954	87584454	55	56	113	54	156	183	100	9.88448	8.82233	15.1348	8.44545	24.053	36.1269	27.4914	9.35341	11.7901	29.2238	1.24268	0.868044	0.359397	1.04149	0.000262028	0.00519544	0.417604	0.000671443	0.00263411	0.0364522	1	0.00627546	18	22	13	9	19	15	19	16	11	15	17	24.9823	26.8365
ENSMUSG00000008193	Spib	chr7	-1	51781365	51787441	51786941	51788441	51	4	7	12	5	1	10	9.16561	0.630166	0.937556	1.87677	0.770929	0.197415	2.74914	4.89789	1.40716	1.23916	-2.45837	-0.763378	-1.70775	-1.81115	8.52135e-07	0.180037	0.00256559	0.000289325	1.5396e-05	0.469707	0.122454	0.00303985	2	11	5	6	11	17	8	3	4	13	9	2.77581	13.4183
ENSMUSG00000008200	Fnbp4	chr2	1	90585527	90621178	90584527	90586027	90	64	85	128	122	129	86	16.1746	10.0827	11.3846	20.0188	18.8107	25.4665	23.6426	13.1286	15.7017	22.6399	0.406922	0.11806	0.273915	0.254461	0.223971	0.726873	0.510357	0.399537	0.540529	1	1	0.751892	14	8	15	6	13	9	12	9	6	9	5	19.4306	9.75874
ENSMUSG00000008206	Lass4	chr8	1	4493453	4524064	4492453	4493953	18	25	35	36	59	44	38	3.23492	3.93854	4.68778	5.6303	9.09696	8.68624	10.4467	3.58673	5.15904	9.40998	0.971099	0.448653	0.506193	0.680566	0.0150171	0.218134	0.323592	0.0461027	0.0770223	0.537307	1	0.183938	2	10	4	2	5	9	5	9	4	4	7	2.77581	12.1984
ENSMUSG00000008226	Scrn3	chr2	1	73150658	73175875	73149658	73151158	28	48	49	36	66	77	40	5.0321	7.562	6.5629	5.6303	10.1763	15.2009	10.9966	6.29705	6.0966	12.1246	0.513389	0.56524	-0.0685218	0.538695	0.164839	0.0981786	0.90398	0.102911	0.439221	0.322632	1	0.32241	0	2	0	1	0	0	0	1	1	0	0	0	2.43968
ENSMUSG00000008301	Phax	chr18	1	56722097	56747366	56721097	56722597	81	89	125	110	155	124	86	14.5571	14.0212	16.7421	17.2037	23.8988	24.4794	23.6426	14.2892	16.9729	24.0069	0.347954	0.0836423	0.249165	0.207972	0.30661	0.822943	0.559499	0.488895	0.650767	1	1	0.823022	14	20	26	19	18	23	20	7	13	26	11	19.4306	24.3968
ENSMUSG00000008305	Tle1	chr4	-1	71778839	71861927	71861427	71862927	192	315	376	241	649	601	359	34.5058	49.6256	50.3602	37.6917	100.067	118.646	98.6941	42.0657	44.0259	105.802	0.898325	0.837792	0.0455707	0.867387	0.00369455	0.00374328	0.910501	0.00301616	0.0250004	0.0277674	1	0.0223473	1	1	2	1	0	3	0	1	2	2	1	1.3879	1.21984
ENSMUSG00000008307	1700109H08Rik	chr5	1	3571566	3584356	3570566	3572066	0	3	0	5	1	1	1	0	0.472625	0	0.781986	0.154186	0.197415	0.274914	0.236312	0.390993	0.208838	-0.743378	-1.28525	0.527588	-1.05673	0.696151	0.295281	0.743754	0.396356	1	0.646993	1	0.751892	7	11	10	4	20	10	9	11	11	12	10	9.71532	13.4183
ENSMUSG00000008318	Relt	chr7	-1	107994362	108011960	108011460	108012960	6	6	6	8	11	21	18	1.07831	0.94525	0.80362	1.25118	1.69604	4.14571	4.94845	1.01178	1.0274	3.59673	1.36213	1.33192	0.0127102	1.35692	0.0130593	0.010568	1	0.00187413	0.0692126	0.0645273	1	0.0148302	10	26	20	23	14	30	21	14	23	28	13	13.879	31.7159
ENSMUSG00000008333	Snrpb2	chr2	1	142888775	142898589	142887775	142889275	84	89	82	61	146	90	67	15.0963	14.0212	10.9828	9.54023	22.5111	17.7673	18.4192	14.5588	10.2615	19.5659	0.0371152	0.518054	-0.495664	0.258584	0.951416	0.109832	0.241679	0.404586	1	0.349094	1	0.751892	8	10	9	5	11	9	7	8	9	13	7	11.1032	12.1984
ENSMUSG00000008348	Ubc	chr5	-1	125866335	125870572	125870072	125871572	536	543	433	660	505	403	390	96.3288	85.5451	57.9946	103.222	77.8638	79.5581	107.216	90.9369	80.6083	88.2128	-0.447368	-0.280933	-0.182819	-0.365921	0.117103	0.291583	0.635882	0.230707	0.353173	0.643095	1	0.541427	1	4	1	1	1	3	3	3	0	0	0	1.3879	4.87937
ENSMUSG00000008373	Prpf31	chr7	1	3581587	3594088	3580587	3582087	136	131	171	179	264	257	176	24.4416	20.6379	22.9032	27.9951	40.7051	50.7355	48.3849	22.5398	25.4491	46.6085	0.650527	0.454922	0.180273	0.548991	0.0411488	0.129344	0.652461	0.0647301	0.16696	0.393164	1	0.23587	5	11	5	3	2	1	5	2	3	6	5	6.93952	13.4183
ENSMUSG00000008384	Sertad1	chr7	1	28271929	28275335	28270929	28272429	90	98	201	94	161	128	75	16.1746	15.4391	26.9213	14.7013	24.8239	25.2691	20.6186	15.8068	20.8113	23.5705	0.182326	-0.248495	0.416623	-0.0520886	0.606003	0.378943	0.308797	0.889282	0.932473	0.755303	1	1	11	8	3	5	6	5	4	2	6	6	3	15.2669	9.75874
ENSMUSG00000008393	Carhsp1	chr16	-1	8660790	8672248	8671748	8673248	49	66	44	25	95	65	35	8.80618	10.3977	5.89321	3.90993	14.6477	12.8319	9.62199	9.60196	4.90157	12.3672	-0.0286733	0.923719	-0.967538	0.374325	0.881009	0.00823315	0.0297887	0.264567	1	0.0527981	0.530062	0.593034	1	3	2	0	2	1	1	2	1	3	2	1.3879	3.65953
ENSMUSG00000008398	Elk3	chr10	-1	92710159	92773880	92773380	92774880	88	84	90	66	332	278	223	15.8152	13.2335	12.0543	10.3222	51.1897	54.8813	61.3058	14.5243	11.1883	55.7923	1.54523	1.88956	-0.359567	1.70953	2.52622e-06	1.68864e-09	0.39316	2.01447e-08	4.11782e-05	6.05405e-08	1	5.66304e-07	8	10	4	4	4	9	7	12	4	3	3	11.1032	12.1984
ENSMUSG00000008429	Herpud2	chr9	-1	24912577	24956075	24955575	24957075	111	93	161	127	121	113	82	19.9487	14.6514	21.5638	19.8624	18.6565	22.3078	22.5429	17.3	20.7131	21.1691	-0.0977748	-0.396265	0.283527	-0.254917	0.72605	0.166211	0.486689	0.42985	1	0.448777	1	0.752978	4	0	3	2	3	3	1	4	1	2	4	5.55161	0
ENSMUSG00000008435	Rdh13	chr7	-1	4376372	4397251	4396751	4398251	75	121	110	129	177	160	128	13.4788	19.0625	14.733	20.1752	27.2909	31.5863	35.189	16.2707	17.4541	31.3554	0.51003	0.427748	0.065841	0.468305	0.118254	0.162482	0.882917	0.121038	0.355668	0.44122	1	0.361918	12	12	12	15	16	14	17	12	11	5	8	16.6548	14.6381
ENSMUSG00000008438	Adam21	chr12	-1	82659571	82669461	82668961	82670461	0	0	0	1	0	0	0	0	0	0	0.156397	0	0	0	0	0.0781986	0	0	-26.5471	26.2993	-25.5747	1	0.4	1	1	1	0.755303	1	1	5	4	0	3	4	1	4	4	1	1	1	6.93952	4.87937
ENSMUSG00000008450	Nutf2	chr8	1	108384553	108403219	108383553	108385053	0	0	0	0	0	0	0	0	0	0	0	0	0	0	0	0	0	0	0	0	0	1	1	1	1	1	1	1	1	10	6	14	10	11	9	6	9	6	11	7	13.879	7.31905
ENSMUSG00000008461	Fut1	chr7	1	52872976	52876429	52871976	52873476	11	12	7	10	7	13	5	1.9769	1.8905	0.937556	1.56397	1.0793	2.56639	1.37457	1.9337	1.25076	1.67342	-0.618663	0.0127683	-0.646099	-0.324616	0.271452	1	0.338856	0.495354	0.613115	1	1	0.829645	10	11	8	7	14	9	5	5	5	8	7	13.879	13.4183
ENSMUSG00000008475	Arpc5	chr1	1	154613672	154622727	154612672	154614172	1414	1240	1530	1293	1502	1319	730	254.121	195.352	204.923	202.222	231.587	260.39	200.687	224.736	203.572	230.888	-0.345479	-0.235871	-0.124352	-0.291872	0.215865	0.363917	0.746301	0.336271	0.526557	0.740204	1	0.678917	0	2	2	0	1	4	2	0	0	1	0	0	2.43968
ENSMUSG00000008482	Rnf151	chr17	-1	24853141	24854957	24854457	24855957	0	0	0	0	0	0	2	0	0	0	0	0	0	0.549828	0	0	0.183276	27.0226	27.013	0	26.9544	0.524532	0.523987	1	0.186083	0.852135	0.867718	1	0.46594	20	13	28	20	31	17	15	16	19	18	11	27.7581	15.8579
ENSMUSG00000008489	Elavl2	chr4	-1	90917454	91066675	91066175	91067675	5	0	4	3	8	10	5	0.898589	0	0.535747	0.469191	1.23349	1.97415	1.37457	0.449295	0.502469	1.5274	1.4668	1.17377	0.280144	1.30635	0.0508317	0.131323	1	0.0332091	0.194504	0.396481	1	0.145453	11	16	18	9	12	10	13	12	8	14	17	15.2669	19.5175
ENSMUSG00000008496	Pou2f2	chr7	-1	25877472	25917507	25917007	25918507	8	2	2	9	2	3	3	1.43774	0.315083	0.267873	1.40757	0.308372	0.592244	0.824742	0.876413	0.837724	0.575119	-1.04643	-1.00173	-0.0559539	-1.0191	0.265808	0.189602	1	0.184574	0.606762	0.486344	1	0.46594	9	11	4	6	16	12	7	7	8	6	6	12.4911	13.4183
ENSMUSG00000008540	Mgst1	chr6	1	138088837	138105276	138087837	138089337	1145	2159	1845	1627	1476	1083	678	205.777	340.132	247.113	254.458	227.578	213.8	186.392	272.955	250.786	209.257	-0.822089	-0.6752	-0.16214	-0.750757	0.00365827	0.0109827	0.671742	0.0128285	0.0247949	0.0665103	1	0.0711871	4	13	5	12	16	6	15	13	8	8	4	5.55161	15.8579
ENSMUSG00000008575	Nfib	chr4	-1	81936077	82351654	82351154	82352654	407	372	497	493	786	674	485	73.1452	58.6055	66.5665	77.1038	121.19	133.057	133.333	65.8753	71.8352	129.194	0.580508	0.429656	0.13565	0.502953	0.0579146	0.133218	0.730491	0.0820164	0.212949	0.400896	1	0.274466	14	24	28	13	21	19	21	20	19	23	14	19.4306	29.2762
ENSMUSG00000008590	Htr3b	chr9	-1	48743113	48773095	48772595	48774095	4	2	1	8	0	0	1	0.718871	0.315083	0.133937	1.25118	0	0	0.274914	0.516977	0.692557	0.091638	-3.31819	-3.71661	0.386514	-3.53959	0.0220878	0.00239787	0.647671	0.00368203	0.104659	0.0192166	1	0.0262367	4	7	12	11	11	8	9	8	9	16	4	5.55161	8.5389
ENSMUSG00000008601	Rab25	chr3	-1	88345951	88352222	88351722	88353222	573	583	547	508	760	606	427	102.978	91.8467	73.2633	79.4498	117.181	119.633	117.388	97.4125	76.3565	118.068	-0.119619	0.212203	-0.346923	0.0369286	0.656385	0.466589	0.368381	0.879942	0.978128	0.82854	1	1	11	13	11	6	10	19	11	6	13	12	8	15.2669	15.8579
ENSMUSG00000008604	Ubqln4	chr3	1	88357638	88373647	88356638	88358138	237	193	226	233	375	286	266	42.5931	30.4055	30.2697	36.4405	57.8197	56.4606	73.1271	36.4993	33.3551	62.4691	0.38954	0.486165	-0.111889	0.437819	0.211778	0.0966464	0.784451	0.134589	0.519107	0.319049	1	0.390002	1	5	3	1	2	1	2	6	2	2	0	1.3879	6.09921
ENSMUSG00000008658	A2bp1	chr16	1	6809315	7411603	6808315	6809815	0	0	1	1	3	5	0	0	0	0.133937	0.156397	0.462557	0.987073	0	0	0.145167	0.48321	28.9991	1.44629	27.2974	2.34866	0.053857	0.353329	0.508448	0.0523981	0.201689	0.724947	1	0.202471	6	6	9	6	11	3	4	8	1	11	11	8.32742	7.31905
ENSMUSG00000008668	Rps18	chr17	-1	34088948	34092608	34092108	34093608	59	80	163	63	102	114	46	10.6034	12.6033	21.8317	9.85302	15.727	22.5053	12.646	11.6033	15.8423	16.9594	0.139214	-0.334612	0.459234	-0.121648	0.722193	0.245117	0.27669	0.711876	1	0.581653	1	1	0	1	1	1	0	3	1	2	0	1	0	0	1.21984
ENSMUSG00000008682	Rpl10	chrX	1	71516151	71518474	71515151	71516651	53	52	30	50	77	49	40	9.52505	8.19216	4.0181	7.81986	11.8723	9.67331	10.9966	8.8586	5.91898	10.8474	-0.0950032	0.485141	-0.594061	0.168323	0.7397	0.162007	0.188111	0.608474	1	0.440074	1	0.918946	1	1	1	1	1	0	2	2	2	1	2	1.3879	1.21984
ENSMUSG00000008683	Rps15a	chr7	-1	125249342	125259700	125259200	125260700	124	124	216	94	230	155	89	22.285	19.5352	28.9303	14.7013	35.4627	30.5993	24.4673	20.9101	21.8158	30.1764	0.146599	0.043923	0.0889607	0.0922134	0.674866	0.923581	0.833832	0.750316	0.990465	1	1	1	3	5	0	4	5	2	3	3	1	2	1	4.16371	6.09921
ENSMUSG00000008686	Zfp422-rs1	chr17	-1	33378464	33392088	33391588	33393088	14	8	6	9	10	11	9	2.51605	1.26033	0.80362	1.40757	1.54186	2.17156	2.47423	1.88819	1.1056	2.06255	-0.275519	0.465116	-0.754423	0.0666141	0.644158	0.444204	0.303692	0.850837	0.971319	0.80471	1	1	0	0	0	0	0	0	0	0	0	0	0	0	0
ENSMUSG00000008690	Ncaph2	chr15	1	89186150	89203257	89185150	89186650	366	366	422	330	525	421	248	65.7767	57.6602	56.5213	51.6111	80.9476	83.1115	68.1787	61.7185	54.0662	77.4126	-0.0651462	0.10054	-0.180289	0.0149673	0.791189	0.749693	0.647467	0.936827	1	1	1	1	6	2	13	5	5	6	2	5	4	9	5	8.32742	2.43968
ENSMUSG00000008730	Hipk1	chr3	-1	103543738	103595486	103594986	103596486	735	520	913	888	886	728	510	132.093	81.9216	122.284	138.881	136.609	143.718	140.206	107.007	130.582	140.178	0.0188328	-0.313811	0.317682	-0.157306	0.985162	0.235015	0.409204	0.615815	1	0.565466	1	0.926317	15	11	29	19	23	13	19	13	11	23	13	20.8186	13.4183
ENSMUSG00000008734	Gprc5b	chr7	-1	126117168	126138675	126138175	126139675	26	16	26	30	67	79	53	4.67266	2.52067	3.48235	4.69191	10.3304	15.5958	14.5704	3.59667	4.08713	13.4989	1.52916	1.30149	0.213654	1.41007	6.55852e-05	0.000216943	0.710234	2.80541e-05	0.000771309	0.00252183	1	0.000394546	11	3	3	6	6	12	6	7	7	9	6	15.2669	3.65953
ENSMUSG00000008763	Man1a2	chr3	-1	100366131	100489426	100488926	100490426	395	377	415	396	581	469	309	70.9886	59.3932	55.5837	61.9333	89.582	92.5874	84.9484	65.1909	58.7585	89.0393	0.0586695	0.18497	-0.141348	0.12029	0.879649	0.534728	0.716743	0.665587	1	0.879099	1	0.961469	1	4	1	2	0	0	1	2	1	0	2	1.3879	4.87937
ENSMUSG00000008789	Ceacam5	chr7	1	18298601	18346475	18297601	18299101	0	0	0	0	0	0	0	0	0	0	0	0	0	0	0	0	0	0	0	0	0	1	1	1	1	1	1	1	1	1	3	0	0	3	0	1	2	0	2	2	1.3879	3.65953
ENSMUSG00000008813	Tppp2	chr14	1	52538100	52540374	52537100	52538600	0	0	0	0	0	0	0	0	0	0	0	0	0	0	0	0	0	0	0	0	0	1	1	1	1	1	1	1	1	11	10	8	10	15	12	10	11	6	13	9	15.2669	12.1984
ENSMUSG00000008822	Acyp1	chr12	-1	86613348	86629388	86628888	86630388	33	26	11	20	37	20	25	5.93069	4.09608	1.4733	3.12794	5.70488	3.94829	6.87285	5.01339	2.30062	5.50867	-0.255655	0.858877	-1.12808	0.211293	0.498504	0.0428278	0.0293032	0.576911	0.848176	0.182897	0.528398	0.893672	13	12	14	9	7	14	8	5	11	8	6	18.0427	14.6381
ENSMUSG00000008843	Cldn13	chr5	-1	135390119	135391396	135390896	135392396	0	0	0	0	0	0	0	0	0	0	0	0	0	0	0	0	0	0	0	0	0	1	1	1	1	1	1	1	1	13	22	23	18	21	27	19	10	17	16	14	18.0427	26.8365
ENSMUSG00000008845	Cd163	chr6	1	124254674	124280545	124253674	124255174	7	3	15	68	8	8	10	1.25803	0.472625	2.00905	10.635	1.23349	1.57932	2.74914	0.865325	6.32203	1.85398	0.666463	-2.22226	2.8745	-1.42261	0.314091	7.37775e-08	8.10711e-07	0.00166031	0.662115	1.98096e-06	0.000165649	0.0134647	10	10	11	5	7	11	11	8	12	5	5	13.879	12.1984
ENSMUSG00000008855	Hdac5	chr11	-1	102055746	102091480	102090980	102092480	91	76	110	116	91	114	66	16.3543	11.9732	14.733	18.1421	14.0309	22.5053	18.1443	14.1637	16.4376	18.2268	-0.027744	-0.27279	0.229895	-0.155827	0.914255	0.350379	0.584373	0.646746	1	0.722077	1	0.948731	3	5	2	2	1	0	3	3	1	1	2	4.16371	6.09921
ENSMUSG00000008859	Rala	chr13	-1	17972409	18036073	18035573	18037073	388	321	423	385	416	381	230	69.7305	50.5709	56.6552	60.2129	64.1413	75.215	63.2302	60.1507	58.4341	67.5288	-0.214956	-0.208605	-0.021166	-0.212064	0.443602	0.432518	0.96066	0.493762	0.78761	0.789687	1	0.828608	1	2	3	3	1	3	0	1	1	1	4	1.3879	2.43968
ENSMUSG00000008874	Clec3a	chr8	1	116941986	116949746	116940986	116942486	0	0	0	0	0	0	0	0	0	0	0	0	0	0	0	0	0	0	0	0	0	1	1	1	1	1	1	1	1	26	18	13	22	26	34	16	21	13	23	10	36.0855	21.9572
ENSMUSG00000008892	Vdac3	chr8	-1	23687565	23704230	23703730	23705230	72	63	73	97	72	105	75	12.9397	9.92512	9.77737	15.1705	11.1014	20.7285	20.6186	11.4324	12.4739	17.4828	0.204313	0.0580466	0.13022	0.131622	0.551375	0.871561	0.765959	0.653299	0.880994	1	1	0.955445	1	2	0	2	1	2	1	4	1	4	0	1.3879	2.43968
ENSMUSG00000008932	Slc1a7	chr4	1	107640784	107686137	107639784	107641284	0	0	0	2	1	0	4	0	0	0	0.312794	0.154186	0	1.09966	0	0.156397	0.417947	28.3526	0.793744	27.3011	1.7132	0.174752	0.503298	0.508448	0.157611	0.453471	0.867718	1	0.429387	7	12	13	5	17	19	10	11	7	16	7	9.71532	14.6381
ENSMUSG00000008958	Vps72	chr3	1	94914944	94926973	94913944	94915444	101	120	118	94	154	147	106	18.1515	18.905	15.8045	14.7013	23.7446	29.0199	29.1409	18.5282	15.2529	27.3018	0.14525	0.412205	-0.282557	0.274265	0.675077	0.178003	0.490115	0.353529	0.990577	0.465948	1	0.702363	9	13	4	14	9	11	9	16	13	15	5	12.4911	15.8579
ENSMUSG00000008976	Gabpa	chr16	1	84835170	84864024	84834170	84835670	322	317	349	295	361	313	241	57.8692	49.9407	46.7439	46.1372	55.6611	61.7908	66.2543	53.9049	46.4405	61.2354	-0.214747	-0.0244534	-0.205357	-0.122142	0.447978	0.906034	0.602423	0.707457	0.793416	1	1	0.999789	5	6	5	4	6	8	2	10	4	2	1	6.93952	7.31905
ENSMUSG00000008999	Bmp7	chr2	-1	172693513	172765822	172765322	172766822	69	51	120	71	319	352	224	12.4005	8.03462	16.0724	11.1042	49.1853	69.4899	61.5807	10.2176	13.5883	60.0853	2.175	1.70785	0.452611	1.92102	1.41788e-10	3.02678e-08	0.29151	2.93171e-10	4.84818e-09	8.75362e-07	1	1.11467e-08	5	16	11	9	11	21	11	10	9	12	5	6.93952	19.5175
ENSMUSG00000009013	Dynll1	chr5	-1	115747119	115751008	115750508	115752008	141	162	239	206	476	390	332	25.3402	25.5217	32.0109	32.2178	73.3924	76.9917	91.2715	25.431	32.1143	80.5519	1.25299	0.903176	0.334424	1.06695	7.63978e-05	0.00197953	0.39945	0.000294982	0.000883584	0.0166276	1	0.00309024	5	8	5	4	8	7	7	0	0	6	6	6.93952	9.75874
ENSMUSG00000009030	Pdcl	chr2	-1	37205594	37214852	37214352	37215852	219	249	212	226	221	213	134	39.3582	39.2279	28.3946	35.3458	34.0751	42.0493	36.8385	39.293	31.8702	37.6543	-0.4689	-0.174442	-0.309889	-0.328856	0.109414	0.524657	0.437544	0.291292	0.335872	0.868279	1	0.619667	22	13	19	11	16	19	13	15	15	11	10	30.5339	15.8579
ENSMUSG00000009035	Tmem184b	chr15	-1	79191114	79233733	79233233	79234733	85	69	118	106	152	158	128	15.276	10.8704	15.8045	16.5781	23.4362	31.1915	35.189	13.0732	16.1913	29.9389	0.802057	0.456102	0.330623	0.619021	0.0144829	0.132996	0.425095	0.039996	0.0749709	0.400436	1	0.165653	3	4	2	6	5	5	5	3	0	3	2	4.16371	4.87937
ENSMUSG00000009047	AC125199.4	chr16	1	88778141	88778773	88777141	88778641	0	0	0	0	0	0	0	0	0	0	0	0	0	0	0	0	0	0	0	0	0	1	1	1	1	1	1	1	1	2	1	5	3	5	17	5	1	3	3	4	2.77581	1.21984
ENSMUSG00000009070	Rtdr1	chr10	-1	74420222	74495310	74494810	74496310	0	0	0	0	0	0	0	0	0	0	0	0	0	0	0	0	0	0	0	0	0	1	1	1	1	1	1	1	1	35	29	48	26	57	38	42	25	43	42	26	48.5766	35.3754
ENSMUSG00000009073	Nf2	chr11	-1	4665848	4749539	4749039	4750539	364	355	442	447	582	484	401	65.4173	55.9273	59.2	69.9095	89.7361	95.5487	110.241	60.6723	64.5548	98.5084	0.301044	0.19092	0.0947375	0.245047	0.334932	0.519511	0.808481	0.390122	0.688493	0.867718	1	0.750042	0	6	1	2	4	4	1	4	5	2	0	0	7.31905
ENSMUSG00000009075	Cabp7	chr11	-1	4636895	4646781	4646281	4647781	0	1	0	2	0	1	0	0	0.157542	0	0.312794	0	0.197415	0	0.0787708	0.156397	0.0658049	-0.743013	-1.54672	0.789424	-1.22616	1	0.572765	1	0.646845	1	0.912792	1	0.948731	2	4	1	1	4	0	0	1	1	0	0	2.77581	4.87937
ENSMUSG00000009076	Zmat5	chr11	1	4604681	4637672	4603681	4605181	76	64	97	50	90	60	33	13.6586	10.0827	12.9919	7.81986	13.8767	11.8449	9.07216	11.8706	10.4059	11.5979	-0.394052	-0.254427	-0.153109	-0.328921	0.214327	0.402534	0.73374	0.317207	0.524179	0.755582	1	0.65814	3	3	1	2	1	1	0	3	3	2	1	4.16371	3.65953
ENSMUSG00000009079	Ewsr1	chr11	-1	4969692	4999269	4998769	5000269	99	116	145	130	157	141	126	17.7921	18.2748	19.4208	20.3316	24.2072	27.8355	34.6392	18.0334	19.8762	28.8939	0.262185	0.110402	0.135808	0.185295	0.429896	0.7352	0.745617	0.527322	0.770349	1	1	0.845306	4	3	0	3	0	1	2	2	3	3	0	5.55161	3.65953
ENSMUSG00000009090	Ap1b1	chr11	1	4886827	4942732	4885827	4887327	764	774	889	762	675	604	394	137.304	121.937	119.07	119.175	104.075	119.238	108.316	129.621	119.122	110.543	-0.627857	-0.527913	-0.114866	-0.578783	0.0274791	0.0486231	0.76594	0.0561146	0.12361	0.199054	1	0.212759	2	10	9	5	7	4	3	7	9	8	5	2.77581	12.1984
ENSMUSG00000009092	Derl3	chr10	1	75356170	75358685	75355170	75356670	72	120	71	52	29	17	23	12.9397	18.905	9.5095	8.13265	4.47139	3.35605	6.32302	15.9223	8.82108	4.71682	-2.21293	-1.35564	-0.874803	-1.83806	2.14424e-10	9.84571e-05	0.0370317	4.10352e-07	7.07205e-09	0.00126375	0.600236	8.65182e-06	13	18	19	11	24	13	26	20	23	25	10	18.0427	21.9572
ENSMUSG00000009093	Gstt4	chr10	-1	75277713	75285288	75284788	75286288	0	0	0	0	0	0	0	0	0	0	0	0	0	0	0	0	0	0	0	0	0	1	1	1	1	1	1	1	1	17	16	15	17	24	15	16	15	20	22	4	23.5944	19.5175
ENSMUSG00000009097	Tbx1	chr16	-1	18581806	18588113	18587613	18589113	0	0	0	2	10	25	16	0	0	0	0.312794	1.54186	4.93536	4.39862	0	0.156397	3.62528	31.7216	4.16247	27.3011	5.08116	2.78758e-09	8.72758e-08	0.508448	2.44092e-12	7.62322e-08	2.30643e-06	1	1.31925e-10	37	35	32	30	24	45	36	24	36	25	25	51.3524	42.6945
ENSMUSG00000009108	Gnat2	chr3	1	107895707	107904350	107894707	107896207	4	7	5	9	0	3	4	0.718871	1.10279	0.669683	1.40757	0	0.592244	1.09966	0.910831	1.03863	0.563967	-1.37209	-1.52623	0.136542	-1.44467	0.0973157	0.0438564	1	0.0655114	0.30856	0.185968	1	0.237958	24	42	33	33	31	32	36	29	23	26	27	33.3097	51.2334
ENSMUSG00000009112	Bcl2l13	chr6	1	120786248	120842860	120785248	120786748	359	388	443	418	501	461	316	64.5187	61.1261	59.3339	65.374	77.2471	91.0081	86.8728	62.8224	62.354	85.0427	0.032334	0.0284212	-0.0113436	0.0303757	0.951352	0.95099	0.981467	0.897631	1	1	1	1	2	2	3	1	2	1	1	1	0	3	1	2.77581	2.43968
ENSMUSG00000009114	2610028H24Rik	chr10	1	75911826	75923855	75910826	75912326	0	0	0	0	0	0	0	0	0	0	0	0	0	0	0	0	0	0	0	0	0	1	1	1	1	1	1	1	1	8	21	26	24	21	18	20	23	16	32	14	11.1032	25.6167
ENSMUSG00000009115	1700027D21Rik	chr10	1	76025017	76032946	76024017	76025517	0	0	0	0	0	0	0	0	0	0	0	0	0	0	0	0	0	0	0	0	0	1	1	1	1	1	1	1	1	27	36	29	31	57	35	27	25	23	40	36	37.4734	43.9143
ENSMUSG00000009116	AC158618.2	chr10	1	75905117	75906613	75904117	75905617	4	1	1	0	3	0	2	0.718871	0.157542	0.133937	0	0.462557	0	0.549828	0.438207	0.0669683	0.337462	-0.738217	1.77899	-2.5313	0.0942268	0.550445	0.424462	0.242112	1	0.879676	0.779565	1	1	3	11	6	6	13	11	10	9	8	8	7	4.16371	13.4183
ENSMUSG00000009145	Dqx1	chr6	1	83007838	83017204	83006838	83008338	302	329	287	358	253	245	141	54.2748	51.8312	38.4398	55.9902	39.009	48.3666	38.7629	53.053	47.215	42.0462	-0.737792	-0.576117	-0.177244	-0.659627	0.0113041	0.036605	0.651255	0.0321647	0.0620566	0.16268	1	0.142043	41	50	35	35	50	50	31	36	28	35	30	56.904	60.9921
ENSMUSG00000009185	Ccl8	chr11	1	81928687	81930301	81927687	81929187	11	4	23	33	8	3	8	1.9769	0.630166	3.08054	5.16111	1.23349	0.592244	2.19931	1.30353	4.12082	1.34168	-0.378095	-2.09657	1.70472	-1.49476	0.552962	4.49111e-06	0.0022649	0.00182628	0.882857	8.27577e-05	0.11205	0.0145293	3	9	2	2	3	5	3	2	2	3	2	4.16371	10.9786
ENSMUSG00000009206	1700109F18Rik	chr2	-1	74551183	74554041	74553541	74555041	0	0	0	0	0	0	0	0	0	0	0	0	0	0	0	0	0	0	0	0	0	1	1	1	1	1	1	1	1	25	26	22	18	29	28	24	14	29	36	17	34.6976	31.7159
ENSMUSG00000009207	Lnp	chr2	-1	74358348	74417492	74416992	74418492	109	37	93	86	106	96	67	19.5892	5.82904	12.4561	13.4502	16.3437	18.9518	18.4192	12.7091	12.9531	17.9049	0.163775	0.0467103	0.103849	0.104497	0.630256	0.928901	0.810166	0.712887	0.958182	1	1	1	2	4	4	5	3	5	2	1	3	2	4	2.77581	4.87937
ENSMUSG00000009210	2310007L24Rik	chr11	1	106226788	106238428	106225788	106227288	4	1	0	1	2	1	0	0.718871	0.157542	0	0.156397	0.308372	0.197415	0	0.438207	0.0781986	0.168595	-1.48362	1.03204	-2.52753	-0.656952	0.135225	1	0.242112	0.751925	0.392614	1	1	1	57	72	61	42	54	92	60	65	62	70	39	79.1105	87.8286
ENSMUSG00000009214	Tmem8c	chr2	-1	26917156	26927699	26927199	26928699	0	0	0	0	0	0	0	0	0	0	0	0	0	0	0	0	0	0	0	0	0	1	1	1	1	1	1	1	1	15	26	23	18	29	35	26	10	10	23	15	20.8186	31.7159
ENSMUSG00000009216	Fam163b	chr2	-1	26965900	26997997	26997497	26998997	0	0	0	0	0	0	0	0	0	0	0	0	0	0	0	0	0	0	0	0	0	1	1	1	1	1	1	1	1	1	5	7	5	5	5	4	3	2	6	2	1.3879	6.09921
ENSMUSG00000009246	Trpm5	chr7	-1	150255058	150280547	150280047	150281547	97	129	67	47	19	20	17	17.4326	20.3229	8.97375	7.35067	2.92953	3.94829	4.67354	18.8777	8.16221	3.85045	-2.74252	-1.54455	-1.21523	-2.25382	7.05788e-15	1.8875e-05	0.00395183	1.12847e-09	4.502e-13	0.00029872	0.164329	3.90104e-08	10	9	4	6	10	9	8	7	3	5	5	13.879	10.9786
ENSMUSG00000009248	Ascl2	chr7	-1	150152734	150155169	150154669	150156169	31	39	103	24	231	238	77	5.57125	6.14412	13.7955	3.75353	35.6169	46.9847	21.1684	5.85769	8.7745	34.59	2.16348	1.53436	0.61357	1.80805	1.3678e-09	1.35886e-06	0.17303	7.56528e-09	3.9977e-08	2.8154e-05	1	2.26886e-07	7	10	8	5	5	10	6	4	7	4	4	9.71532	12.1984
ENSMUSG00000009281	Rarres2	chr6	-1	48519697	48522669	48522169	48523669	154	140	125	248	52	49	45	27.6766	22.0558	16.7421	38.7865	8.01766	9.67331	12.3711	24.8662	27.7643	10.0207	-1.72136	-1.88925	0.150727	-1.80464	7.73428e-08	3.3904e-10	0.710249	7.96023e-08	1.69911e-06	1.3721e-08	1	1.9788e-06	18	18	19	15	20	21	19	13	18	20	11	24.9823	21.9572
ENSMUSG00000009291	Pttg1ip	chr10	1	77044498	77061476	77043498	77044998	1482	1472	1966	1526	1270	832	495	266.342	231.901	263.319	238.662	195.816	164.249	136.082	249.122	250.991	165.382	-0.978587	-1.01508	0.0219899	-0.997451	0.000558145	0.000138916	0.95487	0.00100991	0.00507589	0.00170637	1	0.00879451	4	7	5	3	6	2	3	2	4	3	2	5.55161	8.5389
ENSMUSG00000009292	Trpm2	chr10	-1	77370467	77433308	77432808	77434308	42	26	39	54	33	32	27	7.54815	4.09608	5.22353	8.44545	5.08813	6.31727	7.42268	5.82212	6.83449	6.27603	-0.278082	-0.548709	0.256	-0.418441	0.477467	0.108941	0.596778	0.26143	0.825687	0.346877	1	0.58768	12	23	13	24	18	23	14	14	15	13	18	16.6548	28.0564
ENSMUSG00000009293	Ube2g2	chr10	1	77085119	77107716	77084119	77085619	34	47	57	38	72	79	53	6.11041	7.40445	7.63439	5.94309	11.1014	15.5958	14.5704	6.75743	6.78874	13.7559	0.598642	0.579818	0.00201853	0.590468	0.0971484	0.0863075	1	0.0677597	0.30856	0.29742	1	0.243311	3	8	5	2	7	6	10	7	5	9	5	4.16371	9.75874
ENSMUSG00000009350	Mpo	chr11	1	87607083	87617915	87606083	87607583	0	0	0	0	0	1	0	0	0	0	0	0	0.197415	0	0	0	0.0658049	26.0097	26.0017	0	25.9358	1	1	1	0.428571	1	1	1	0.751892	4	4	7	5	6	6	6	7	5	12	4	5.55161	4.87937
ENSMUSG00000009356	Lpo	chr11	-1	87619930	87641791	87641291	87642791	0	0	0	0	2	13	8	0	0	0	0	0.308372	2.56639	2.19931	0	0	1.69136	30.5695	30.5582	0	30.5061	5.83231e-05	3.01926e-05	1	2.75047e-08	0.000695011	0.000452205	1	7.50857e-07	17	24	24	14	33	27	16	12	15	21	11	23.5944	29.2762
ENSMUSG00000009376	Met	chr6	1	17413800	17523980	17412800	17414300	575	596	552	606	704	619	504	103.338	93.8948	73.933	94.7767	108.547	122.2	138.557	98.6163	84.3549	123.101	-0.083693	0.12773	-0.227034	0.0185371	0.74686	0.673096	0.556795	0.929067	1	1	1	1	10	6	4	5	10	2	7	6	5	8	2	13.879	7.31905
ENSMUSG00000009378	Slc16a12	chr19	-1	34742893	34821779	34821279	34822779	12	15	17	29	27	24	11	2.15661	2.36312	2.27692	4.53552	4.16302	4.73795	3.02405	2.25987	3.40622	3.97501	0.434515	-0.141098	0.562489	0.103248	0.415283	0.718759	0.305604	0.773048	0.754064	1	1	1	21	30	19	22	48	24	28	29	26	28	18	29.146	36.5953
ENSMUSG00000009394	Syn2	chr6	1	115085000	115232014	115084000	115085500	6	8	6	19	46	20	5	1.07831	1.26033	0.80362	2.97155	7.09255	3.94829	1.37457	1.16932	1.88758	4.13847	1.52017	0.876772	0.635347	1.13031	0.00386816	0.0743933	0.321663	0.00791691	0.0259239	0.266864	1	0.0485998	5	13	8	6	7	12	7	4	3	10	8	6.93952	15.8579
ENSMUSG00000009406	Elk1	chrX	-1	20510521	20527734	20527234	20528734	34	19	30	32	57	46	35	6.11041	2.99329	4.0181	5.00471	8.78859	9.08107	9.62199	4.55185	4.5114	9.16388	0.647803	0.608549	0.0258576	0.628187	0.096183	0.0895455	1	0.0618785	0.306728	0.30581	1	0.2291	2	0	1	1	4	5	3	3	1	2	0	2.77581	0
ENSMUSG00000009418	Nav1	chr1	-1	137335450	137584682	137584182	137585682	61	36	58	80	160	173	141	10.9628	5.6715	7.76832	12.5118	24.6697	34.1527	38.7629	8.31714	10.14	32.5284	1.59343	1.26366	0.31536	1.41877	3.25607e-06	6.18644e-05	0.483125	4.67178e-06	5.19235e-05	0.000841329	1	8.04737e-05	5	11	13	6	7	6	3	6	6	3	4	6.93952	13.4183
ENSMUSG00000009470	Tnpo1	chr13	-1	99608974	99696339	99695839	99697339	636	630	636	621	1355	989	596	114.301	99.2512	85.1837	97.1226	208.922	195.243	163.849	106.776	91.1532	189.338	0.435997	0.644051	-0.223169	0.536088	0.152598	0.0234752	0.564334	0.0630542	0.430281	0.117245	1	0.231365	2	0	1	4	2	3	3	2	5	3	1	2.77581	0
ENSMUSG00000009471	Myod1	chr7	1	53631844	53634462	53630844	53632344	0	0	0	0	0	0	0	0	0	0	0	0	0	0	0	0	0	0	0	0	0	1	1	1	1	1	1	1	1	18	19	17	17	14	15	17	13	17	11	15	24.9823	23.177
ENSMUSG00000009487	Otog	chr7	1	53496357	53566803	53495357	53496857	1	1	2	1	0	0	1	0.179718	0.157542	0.267873	0.156397	0	0	0.274914	0.16863	0.212135	0.091638	-1.73544	-2.12248	0.3709	-1.9502	0.573413	0.31689	1	0.260115	0.896263	0.674865	1	0.58572	7	19	20	5	17	18	12	10	19	20	7	9.71532	23.177
ENSMUSG00000009535	Rnmt	chr18	1	68460009	68484506	68459009	68460509	128	117	153	116	257	234	136	23.0039	18.4324	20.4923	18.1421	39.6258	46.195	37.3883	20.7181	19.3172	41.0697	0.599525	0.667223	-0.08234	0.632721	0.0615506	0.0263291	0.854982	0.0353513	0.223476	0.128038	1	0.15276	2	0	0	0	1	1	1	1	1	2	0	2.77581	0
ENSMUSG00000009545	Kcnq1	chr7	1	150293159	150612955	150292159	150293659	278	221	475	437	458	395	346	49.9616	34.8167	63.6199	68.3456	70.6171	77.9788	95.1202	42.3891	65.9827	81.2387	0.553019	-0.12366	0.661596	0.175104	0.074235	0.635771	0.0900308	0.532707	0.254606	0.977798	0.869512	0.850295	7	7	1	3	9	8	5	1	4	4	1	9.71532	8.5389
ENSMUSG00000009549	Srp14	chr2	-1	118301586	118305447	118304947	118306447	191	236	186	157	292	282	152	34.3261	37.1798	24.9122	24.5544	45.0223	55.6709	41.7869	35.753	24.7333	47.4934	-0.000333282	0.523346	-0.538723	0.238412	0.97181	0.0779238	0.175751	0.414931	1	0.275049	1	0.751892	8	15	14	19	18	16	17	7	15	14	12	11.1032	18.2976
ENSMUSG00000009551	6330409D20Rik	chr2	-1	32588140	32596536	32596036	32597536	0	0	0	0	0	0	0	0	0	0	0	0	0	0	0	0	0	0	0	0	0	1	1	1	1	1	1	1	1	49	47	41	43	52	79	35	26	35	51	29	68.0073	57.3326
ENSMUSG00000009555	Cdk9	chr2	-1	32561304	32568596	32568096	32569596	162	153	232	170	384	292	186	29.1143	24.1039	31.0733	26.5875	59.2074	57.6451	51.134	26.6091	28.8304	55.9955	0.686073	0.538785	0.132754	0.609585	0.0290201	0.0671626	0.742304	0.0392511	0.127684	0.248591	1	0.163537	2	2	1	1	0	2	0	1	0	0	1	2.77581	2.43968
ENSMUSG00000009563	Tor2a	chr2	1	32612754	32617764	32611754	32613254	309	418	501	356	578	422	338	55.5328	65.8524	67.1023	55.6774	89.1194	83.309	92.9209	60.6926	61.3898	88.4498	0.124972	0.102933	0.00715488	0.113857	0.707372	0.740443	0.9887	0.679183	1	1	1	0.97448	7	10	11	5	10	10	7	8	8	8	7	9.71532	12.1984
ENSMUSG00000009566	Fpgs	chr2	-1	32538129	32559657	32559157	32560657	97	77	166	97	198	177	119	17.4326	12.1307	22.2335	15.1705	30.5288	34.9424	32.7148	14.7817	18.702	32.7286	0.765814	0.375506	0.375914	0.556295	0.0185442	0.215999	0.36797	0.0644912	0.0912753	0.533826	1	0.235148	10	26	24	12	34	23	21	28	19	33	18	13.879	31.7159
ENSMUSG00000009569	Mkl2	chr16	1	13256574	13417622	13255574	13257074	111	91	181	224	175	171	144	19.9487	14.3363	24.2425	35.033	26.9825	33.7579	39.5876	17.1425	29.6377	33.4427	0.571397	-0.246236	0.801905	0.10457	0.0796059	0.374701	0.0473974	0.701788	0.267933	0.754809	0.656757	0.994941	0	1	2	0	5	3	0	1	0	1	5	0	1.21984
ENSMUSG00000009575	Cbx5	chr15	-1	103021975	103070247	103069747	103071247	1094	1031	1185	1073	1500	1373	980	196.611	162.425	158.715	167.814	231.279	271.05	269.416	179.518	163.265	257.248	0.124213	0.235139	-0.125972	0.178707	0.700986	0.413221	0.74338	0.522671	1	0.768387	1	0.84099	0	3	0	1	2	1	2	2	2	2	4	0	3.65953
ENSMUSG00000009580	Odam	chr5	1	88314054	88323197	88313054	88314554	0	0	0	0	0	0	1	0	0	0	0	0	0	0.274914	0	0	0.091638	26.016	26.0072	0	25.945	1	1	1	0.428571	1	1	1	0.751892	0	2	3	2	2	0	3	1	3	2	1	0	2.43968
ENSMUSG00000009585	Apobec3	chr15	1	79722878	79741552	79721878	79723378	69	52	35	42	135	109	99	12.4005	8.19216	4.68778	6.56868	20.8151	21.5182	27.2165	10.2963	5.62823	23.1833	0.78624	1.62594	-0.854343	1.15305	0.0192206	1.28967e-06	0.058359	0.000269911	0.0937782	2.6898e-05	0.730246	0.00285497	10	22	27	21	21	20	21	18	17	24	12	13.879	26.8365
ENSMUSG00000009588	St6galnac1	chr11	-1	116626339	116636821	116636321	116637821	0	0	0	1	0	0	0	0	0	0	0.156397	0	0	0	0	0.0781986	0	0	-26.5471	26.2993	-25.5747	1	0.4	1	1	1	0.755303	1	1	8	17	13	7	18	14	16	9	5	6	6	11.1032	20.7373
ENSMUSG00000009596	Taf7l	chrX	-1	130994657	131011029	131010529	131012029	0	0	0	0	0	0	0	0	0	0	0	0	0	0	0	0	0	0	0	0	0	1	1	1	1	1	1	1	1	58	57	70	49	86	73	74	66	57	58	43	80.4984	69.531
ENSMUSG00000009614	Sardh	chr2	-1	27043913	27103857	27103357	27104857	3	9	18	15	28	55	30	0.539154	1.41787	2.41086	2.34596	4.3172	10.8578	8.24742	0.978514	2.37841	7.80748	2.51911	1.26398	1.23628	1.73955	2.66348e-07	0.00135174	0.0495075	4.24839e-06	5.28787e-06	0.0120127	0.675401	7.37366e-05	8	5	14	11	17	11	9	9	11	9	10	11.1032	6.09921
ENSMUSG00000009621	Vav2	chr2	-1	27117624	27282553	27282053	27283553	354	333	298	337	286	204	184	63.6201	52.4614	39.9131	52.7058	44.0971	40.2726	50.5842	58.0407	46.3095	44.9846	-0.76153	-0.456089	-0.320999	-0.616141	0.00898244	0.0965345	0.413436	0.0455744	0.0516938	0.31893	1	0.18288	1	5	2	1	1	5	2	3	3	1	5	1.3879	6.09921
ENSMUSG00000009628	Tex15	chr8	1	34627210	34696054	34626210	34627710	6	10	3	8	67	63	32	1.07831	1.57542	0.40181	1.25118	10.3304	12.4371	8.79725	1.32686	0.826494	10.5216	2.57495	3.31269	-0.751251	2.90943	1.14921e-08	4.00229e-12	0.340279	3.46393e-13	2.89109e-07	2.29648e-10	1	2.15484e-11	17	28	23	20	26	23	28	27	30	28	35	23.5944	34.1556
ENSMUSG00000009630	Ppp2cb	chr8	1	34710097	34730266	34709097	34710597	421	406	532	453	746	678	391	75.6612	63.9619	71.2543	70.8479	115.023	133.847	107.491	69.8116	71.0511	118.787	0.374208	0.323014	0.0363631	0.348062	0.224122	0.261565	0.927319	0.225971	0.540578	0.608758	1	0.534655	7	3	2	4	3	9	3	3	3	6	4	9.71532	3.65953
[truncated: 34,368 more rows]
[truncated: 43 more columns]
