# Supplementary material for: DNA–Methylome Analysis of Mouse Intestinal Adenoma Identifies a Tumour-Specific Signature That Is Partly Conserved in Human Colon Cancer
Source: PLoS Genet. 2013 Feb 7;9(2):e1003250. doi: 10.1371/journal.pgen.1003250 (PMC3567140; doi:10.1371/journal.pgen.1003250)
Supplement: Table S6 — Gene Expression Signatures, as used for GSEA analysis. Signature names, References and ENSEMBL Gene Identifiers are given. (XLS) [file pgen.1003250.s014.xls]

## Sheet: 1
Supplementary Table S6: Gene Expression Signatures, as used for GSEA analysis. Signature names, References and ENSEMBL Gene Identifiers are given.
PCR1_2_mouse ES cells	H3K27ME3_targets_in_human_ES_cell	PRC2__targets_in_human_ES_cell	EED__targets_in_human_ES_cell	MLL targets	TET1 targets	ISC markers	Early_TA markers	Late_TA markers	Paneth cell markers	Wnt targets in colon cancer	MeDIP_Seq_Promoter_hypermethylated	MeDIP_Seq_Promoter_hypomethylated	RNASeq_Adenoma_vs_Normal_Upregulated_in_adenoma_0.001FDR	RNASeq_Adenoma_vs_Normal_Upregulated_in_adenoma_0.001FDR
Boyer et al. Nature 2006, doi:10.1038/nature04733; PRC1 PRC2 co-occupied	BENPORATH	Ben-Porath et al. Nat Genet 40: 499–507	Ben-Porath et al. Nat Genet 40: 499–507	Guenther et al., Genes Dev 22: 3403–3408	Williams et al., Nature 473: 343–348. Overlap of both Tet1 Chips	Merlon-Suarez et al.,Cell Stem Cell 8: 511–524	Merlon-Suarez et al.,Cell Stem Cell 8: 511–524	Merlon-Suarez et al.,Cell Stem Cell 8: 511–524	Sato et al.,Nature 469: 415	Hlubek et al.,Int J Cancer 121: 1941–1948	own	own	own	own
ENSMUSG00000022893	ENSMUSG00000030607	ENSMUSG00000040136	ENSMUSG00000018697	ENSMUSG00000000001	ENSMUSG00000087533	ENSMUSG00000049866	ENSMUSG00000063810	ENSMUSG00000042116	ENSMUSG00000026531	ENSMUSG00000017716	ENSMUSG00000036123	ENSMUSG00000039109	ENSMUSG00000053613	ENSMUSG00000004655
ENSMUSG00000022376	ENSMUSG00000018697	ENSMUSG00000032724	ENSMUSG00000020620	ENSMUSG00000000378	ENSMUSG00000038216	ENSMUSG00000009248	ENSMUSG00000007827	ENSMUSG00000035780	ENSMUSG00000054932	ENSMUSG00000070348	ENSMUSG00000027296	ENSMUSG00000052336	ENSMUSG00000027485	ENSMUSG00000020609
ENSMUSG00000030790	ENSMUSG00000020865	ENSMUSG00000033453	ENSMUSG00000040136	ENSMUSG00000000399	ENSMUSG00000001157	ENSMUSG00000024654	ENSMUSG00000036777	ENSMUSG00000050747	ENSMUSG00000047894	ENSMUSG00000005087	ENSMUSG00000057354	ENSMUSG00000086689	ENSMUSG00000062327	ENSMUSG00000052396
ENSMUSG00000045875	ENSMUSG00000040136	ENSMUSG00000053399	ENSMUSG00000000686	ENSMUSG00000000441	ENSMUSG00000026831	ENSMUSG00000057329	ENSMUSG00000024411	ENSMUSG00000032098	ENSMUSG00000053961	ENSMUSG00000044303	ENSMUSG00000064722	ENSMUSG00000053570	ENSMUSG00000031430	ENSMUSG00000037408
ENSMUSG00000027335	ENSMUSG00000032131	ENSMUSG00000020709	ENSMUSG00000032724	ENSMUSG00000000568	ENSMUSG00000034839	ENSMUSG00000050071	ENSMUSG00000005470	ENSMUSG00000032065	ENSMUSG00000060615	ENSMUSG00000022512	ENSMUSG00000069378	ENSMUSG00000087113	ENSMUSG00000067998	ENSMUSG00000035473
ENSMUSG00000058620	ENSMUSG00000032724	ENSMUSG00000052551	ENSMUSG00000026834	ENSMUSG00000000787	ENSMUSG00000050503	ENSMUSG00000047844	ENSMUSG00000033952	ENSMUSG00000032038	ENSMUSG00000037010	ENSMUSG00000021614	ENSMUSG00000077979	ENSMUSG00000070972	ENSMUSG00000026450	ENSMUSG00000031621
ENSMUSG00000035283	ENSMUSG00000026003	ENSMUSG00000022220	ENSMUSG00000060923	ENSMUSG00000000861	ENSMUSG00000025221	ENSMUSG00000024039	ENSMUSG00000022360	ENSMUSG00000045871	ENSMUSG00000079120	ENSMUSG00000041773	ENSMUSG00000037014	ENSMUSG00000074787	ENSMUSG00000086516	ENSMUSG00000020386
ENSMUSG00000014603	ENSMUSG00000029712	ENSMUSG00000022376	ENSMUSG00000033453	ENSMUSG00000000884	ENSMUSG00000026080	ENSMUSG00000005087	ENSMUSG00000017550	ENSMUSG00000036123	ENSMUSG00000024232	ENSMUSG00000022425	ENSMUSG00000064930	ENSMUSG00000030368	ENSMUSG00000043430	ENSMUSG00000022574
ENSMUSG00000030551	ENSMUSG00000028041	ENSMUSG00000024256	ENSMUSG00000053399	ENSMUSG00000001175	ENSMUSG00000046311	ENSMUSG00000026605	ENSMUSG00000026192	ENSMUSG00000021565	ENSMUSG00000052271	ENSMUSG00000028664	ENSMUSG00000062078	ENSMUSG00000002992	ENSMUSG00000026327	ENSMUSG00000020080
ENSMUSG00000046532	ENSMUSG00000040537	ENSMUSG00000045875	ENSMUSG00000022894	ENSMUSG00000002052	ENSMUSG00000006784	ENSMUSG00000034612	ENSMUSG00000027496	ENSMUSG00000020226	ENSMUSG00000026405	ENSMUSG00000022895	ENSMUSG00000078627	ENSMUSG00000044496	ENSMUSG00000004341	ENSMUSG00000036402
ENSMUSG00000021125	ENSMUSG00000033453	ENSMUSG00000033717	ENSMUSG00000020709	ENSMUSG00000002103	ENSMUSG00000026974	ENSMUSG00000032323	ENSMUSG00000020897	ENSMUSG00000041644	ENSMUSG00000018927	ENSMUSG00000057967	ENSMUSG00000040675	ENSMUSG00000045876	ENSMUSG00000025425	ENSMUSG00000025612
ENSMUSG00000026628	ENSMUSG00000058145	ENSMUSG00000035283	ENSMUSG00000052551	ENSMUSG00000002107	ENSMUSG00000016763	ENSMUSG00000025479	ENSMUSG00000042215	ENSMUSG00000030769	ENSMUSG00000019122	ENSMUSG00000026193	ENSMUSG00000043456	ENSMUSG00000086637	ENSMUSG00000029868	ENSMUSG00000027227
ENSMUSG00000073043	ENSMUSG00000053399	ENSMUSG00000031489	ENSMUSG00000022220	ENSMUSG00000002227	ENSMUSG00000024376	ENSMUSG00000027797	ENSMUSG00000026196	ENSMUSG00000010122	ENSMUSG00000004709	ENSMUSG00000026479	ENSMUSG00000020149	ENSMUSG00000087801	ENSMUSG00000059741	ENSMUSG00000056035
ENSMUSG00000027967	ENSMUSG00000020709	ENSMUSG00000029314	ENSMUSG00000022376	ENSMUSG00000002699	ENSMUSG00000015748	ENSMUSG00000005958	ENSMUSG00000037325	ENSMUSG00000029188	ENSMUSG00000027313	ENSMUSG00000027985	ENSMUSG00000028931	ENSMUSG00000064514	ENSMUSG00000030050	ENSMUSG00000031732
ENSMUSG00000044312	ENSMUSG00000052551	ENSMUSG00000018924	ENSMUSG00000024256	ENSMUSG00000002748	ENSMUSG00000025651	ENSMUSG00000022816	ENSMUSG00000032263	ENSMUSG00000026614	ENSMUSG00000027350	ENSMUSG00000009376	ENSMUSG00000027676	ENSMUSG00000058897	ENSMUSG00000079330	ENSMUSG00000032083
ENSMUSG00000040270	ENSMUSG00000028789	ENSMUSG00000014603	ENSMUSG00000030790	ENSMUSG00000003031	ENSMUSG00000073802	ENSMUSG00000050288	ENSMUSG00000029438	ENSMUSG00000028976	ENSMUSG00000024225	ENSMUSG00000018623	ENSMUSG00000028631	ENSMUSG00000074999	ENSMUSG00000000938	ENSMUSG00000021286
ENSMUSG00000021381	ENSMUSG00000022220	ENSMUSG00000040310	ENSMUSG00000045875	ENSMUSG00000003316	ENSMUSG00000000759	ENSMUSG00000019853	ENSMUSG00000030528	ENSMUSG00000027690	ENSMUSG00000018672	ENSMUSG00000022346	ENSMUSG00000025165	ENSMUSG00000089498	ENSMUSG00000020177	ENSMUSG00000036887
ENSMUSG00000032033	ENSMUSG00000022376	ENSMUSG00000034867	ENSMUSG00000033717	ENSMUSG00000003348	ENSMUSG00000044216	ENSMUSG00000017493	ENSMUSG00000017146	ENSMUSG00000023259	ENSMUSG00000074440	ENSMUSG00000028647	ENSMUSG00000087092	ENSMUSG00000037973	ENSMUSG00000030510	ENSMUSG00000022906
ENSMUSG00000004892	ENSMUSG00000024256	ENSMUSG00000044217	ENSMUSG00000035283	ENSMUSG00000003452	ENSMUSG00000063652	ENSMUSG00000026494	ENSMUSG00000027379	ENSMUSG00000001225	ENSMUSG00000060208	ENSMUSG00000021822	ENSMUSG00000025949	ENSMUSG00000081052	ENSMUSG00000061795	ENSMUSG00000030878
ENSMUSG00000027381	ENSMUSG00000045875	ENSMUSG00000053199	ENSMUSG00000031489	ENSMUSG00000004508	ENSMUSG00000070972	ENSMUSG00000029312	ENSMUSG00000040084	ENSMUSG00000024818	ENSMUSG00000064213	ENSMUSG00000046223	ENSMUSG00000035916	ENSMUSG00000065565	ENSMUSG00000024365	ENSMUSG00000001175
ENSMUSG00000021835	ENSMUSG00000033717	ENSMUSG00000063820	ENSMUSG00000031189	ENSMUSG00000004530	ENSMUSG00000020661	ENSMUSG00000029570	ENSMUSG00000027326	ENSMUSG00000024354	ENSMUSG00000065958	ENSMUSG00000020415	ENSMUSG00000076920	ENSMUSG00000083572	ENSMUSG00000025216	ENSMUSG00000020173
ENSMUSG00000039004	ENSMUSG00000035283	ENSMUSG00000020052	ENSMUSG00000029314	ENSMUSG00000005417	ENSMUSG00000035198	ENSMUSG00000020140	ENSMUSG00000025887	ENSMUSG00000025557	ENSMUSG00000064213	ENSMUSG00000000567	ENSMUSG00000056583	ENSMUSG00000074336	ENSMUSG00000029379	ENSMUSG00000019888
ENSMUSG00000008999	ENSMUSG00000031489	ENSMUSG00000009248	ENSMUSG00000019256	ENSMUSG00000005533	ENSMUSG00000011427	ENSMUSG00000037736	ENSMUSG00000022421	ENSMUSG00000001095	ENSMUSG00000020325	ENSMUSG00000053477	ENSMUSG00000029675	ENSMUSG00000075184	ENSMUSG00000053367	ENSMUSG00000025076
ENSMUSG00000031883	ENSMUSG00000042249	ENSMUSG00000026587	ENSMUSG00000019866	ENSMUSG00000005580	ENSMUSG00000040183	ENSMUSG00000044345	ENSMUSG00000046318	ENSMUSG00000029700	ENSMUSG00000057123	ENSMUSG00000000782	ENSMUSG00000055692	ENSMUSG00000064855	ENSMUSG00000025383	ENSMUSG00000024621
ENSMUSG00000007655	ENSMUSG00000025422	ENSMUSG00000028373	ENSMUSG00000018924	ENSMUSG00000005583	ENSMUSG00000006782	ENSMUSG00000074480	ENSMUSG00000022833	ENSMUSG00000057465	ENSMUSG00000044724	ENSMUSG00000028364	ENSMUSG00000080018	ENSMUSG00000074782	ENSMUSG00000079092	ENSMUSG00000032802
ENSMUSG00000024647	ENSMUSG00000029314	ENSMUSG00000026628	ENSMUSG00000025701	ENSMUSG00000005698	ENSMUSG00000023845	ENSMUSG00000052373	ENSMUSG00000056531	ENSMUSG00000002233	ENSMUSG00000023247	ENSMUSG00000035799	ENSMUSG00000004231	ENSMUSG00000031907	ENSMUSG00000022582	ENSMUSG00000079659
ENSMUSG00000039989	ENSMUSG00000019866	ENSMUSG00000073043	ENSMUSG00000036602	ENSMUSG00000005907	ENSMUSG00000045534	ENSMUSG00000009418	ENSMUSG00000069910	ENSMUSG00000079516	ENSMUSG00000025075	ENSMUSG00000031520	ENSMUSG00000044407	ENSMUSG00000029468	ENSMUSG00000063704	ENSMUSG00000046804
ENSMUSG00000000184	ENSMUSG00000018924	ENSMUSG00000037621	ENSMUSG00000014603	ENSMUSG00000007411	ENSMUSG00000041025	ENSMUSG00000036422	ENSMUSG00000027715	ENSMUSG00000069456	ENSMUSG00000029445	ENSMUSG00000005124	ENSMUSG00000040367	ENSMUSG00000085171	ENSMUSG00000062372	ENSMUSG00000020986
ENSMUSG00000051439	ENSMUSG00000020892	ENSMUSG00000006731	ENSMUSG00000040310	ENSMUSG00000007880	ENSMUSG00000075592	ENSMUSG00000053398	ENSMUSG00000002068	ENSMUSG00000030643	ENSMUSG00000002900		ENSMUSG00000086024	ENSMUSG00000061959	ENSMUSG00000025056	ENSMUSG00000020777
ENSMUSG00000047139	ENSMUSG00000014603	ENSMUSG00000013418	ENSMUSG00000041688	ENSMUSG00000008348	ENSMUSG00000054843	ENSMUSG00000036158	ENSMUSG00000072082	ENSMUSG00000038751	ENSMUSG00000018623		ENSMUSG00000077705	ENSMUSG00000064317	ENSMUSG00000009356	ENSMUSG00000017801
ENSMUSG00000031673	ENSMUSG00000040310	ENSMUSG00000026805	ENSMUSG00000039988	ENSMUSG00000008398	ENSMUSG00000024558	ENSMUSG00000068744	ENSMUSG00000000028	ENSMUSG00000026586	ENSMUSG00000023052		ENSMUSG00000028813	ENSMUSG00000074344	ENSMUSG00000050635	ENSMUSG00000025401
ENSMUSG00000031841	ENSMUSG00000031354	ENSMUSG00000034384	ENSMUSG00000034867	ENSMUSG00000008976	ENSMUSG00000037032	ENSMUSG00000048776	ENSMUSG00000017499	ENSMUSG00000038167	ENSMUSG00000025969		ENSMUSG00000077463	ENSMUSG00000031095	ENSMUSG00000030873	ENSMUSG00000040387
ENSMUSG00000024304	ENSMUSG00000021278	ENSMUSG00000021381	ENSMUSG00000037904	ENSMUSG00000009114	ENSMUSG00000029994	ENSMUSG00000030223	ENSMUSG00000029283	ENSMUSG00000029134	ENSMUSG00000030717		ENSMUSG00000081832	ENSMUSG00000028356	ENSMUSG00000081582	ENSMUSG00000029385
ENSMUSG00000000305	ENSMUSG00000021314	ENSMUSG00000032033	ENSMUSG00000026786	ENSMUSG00000009292	ENSMUSG00000037257	ENSMUSG00000020674	ENSMUSG00000048922	ENSMUSG00000021196	ENSMUSG00000075378		ENSMUSG00000006386	ENSMUSG00000035295	ENSMUSG00000024987	ENSMUSG00000032596
ENSMUSG00000036510	ENSMUSG00000034867	ENSMUSG00000026630	ENSMUSG00000079508	ENSMUSG00000010608	ENSMUSG00000007440	ENSMUSG00000026430	ENSMUSG00000024791	ENSMUSG00000027513	ENSMUSG00000035357		ENSMUSG00000033268	ENSMUSG00000040121	ENSMUSG00000052221	ENSMUSG00000001156
ENSMUSG00000028551	ENSMUSG00000038354	ENSMUSG00000057329	ENSMUSG00000044217	ENSMUSG00000012443	ENSMUSG00000046352	ENSMUSG00000070304	ENSMUSG00000025358	ENSMUSG00000024899	ENSMUSG00000025091		ENSMUSG00000056755	ENSMUSG00000026321	ENSMUSG00000039257	ENSMUSG00000019810
ENSMUSG00000029646	ENSMUSG00000044352	ENSMUSG00000025128	ENSMUSG00000053199	ENSMUSG00000013663	ENSMUSG00000010830	ENSMUSG00000059336	ENSMUSG00000068740	ENSMUSG00000018862	ENSMUSG00000022501		ENSMUSG00000036402	ENSMUSG00000017466	ENSMUSG00000079259	ENSMUSG00000005107
ENSMUSG00000034957	ENSMUSG00000024897	ENSMUSG00000045493	ENSMUSG00000007880	ENSMUSG00000014030	ENSMUSG00000040380	ENSMUSG00000005089	ENSMUSG00000029177	ENSMUSG00000074063	ENSMUSG00000022469		ENSMUSG00000080885	ENSMUSG00000056812	ENSMUSG00000074077	ENSMUSG00000040600
ENSMUSG00000021239	ENSMUSG00000044217	ENSMUSG00000030256	ENSMUSG00000066224	ENSMUSG00000014980	ENSMUSG00000040659	ENSMUSG00000025790	ENSMUSG00000045328	ENSMUSG00000032661	ENSMUSG00000024990		ENSMUSG00000061576	ENSMUSG00000065458	ENSMUSG00000035638	ENSMUSG00000026687
ENSMUSG00000045382	ENSMUSG00000053199	ENSMUSG00000002384	ENSMUSG00000063820	ENSMUSG00000015002	ENSMUSG00000056749	ENSMUSG00000026600	ENSMUSG00000026605	ENSMUSG00000052396	ENSMUSG00000027876		ENSMUSG00000029650	ENSMUSG00000086616	ENSMUSG00000056457	ENSMUSG00000053279
ENSMUSG00000029530	ENSMUSG00000031511	ENSMUSG00000025105	ENSMUSG00000055116	ENSMUSG00000015501	ENSMUSG00000031591	ENSMUSG00000029093	ENSMUSG00000031262	ENSMUSG00000039616	ENSMUSG00000035896		ENSMUSG00000056014	ENSMUSG00000049086	ENSMUSG00000038641	ENSMUSG00000009646
ENSMUSG00000044288	ENSMUSG00000066224	ENSMUSG00000020423	ENSMUSG00000031591	ENSMUSG00000015671	ENSMUSG00000062312	ENSMUSG00000028538	ENSMUSG00000031756	ENSMUSG00000019888	ENSMUSG00000038580		ENSMUSG00000036760	ENSMUSG00000082356	ENSMUSG00000022225	ENSMUSG00000052397
ENSMUSG00000028444	ENSMUSG00000019947	ENSMUSG00000022018	ENSMUSG00000020052	ENSMUSG00000015672	ENSMUSG00000026965	ENSMUSG00000065954	ENSMUSG00000021391	ENSMUSG00000024313	ENSMUSG00000036330		ENSMUSG00000089493	ENSMUSG00000085002	ENSMUSG00000048473	ENSMUSG00000022057
ENSMUSG00000032332	ENSMUSG00000025870	ENSMUSG00000056306	ENSMUSG00000009248	ENSMUSG00000015745	ENSMUSG00000026604	ENSMUSG00000030796	ENSMUSG00000024989	ENSMUSG00000027377	ENSMUSG00000028415		ENSMUSG00000036840	ENSMUSG00000025383	ENSMUSG00000087612	ENSMUSG00000043079
ENSMUSG00000026141	ENSMUSG00000038352	ENSMUSG00000027886	ENSMUSG00000026587	ENSMUSG00000015747	ENSMUSG00000004633	ENSMUSG00000062175	ENSMUSG00000073542	ENSMUSG00000074622	ENSMUSG00000037379		ENSMUSG00000076496	ENSMUSG00000087705	ENSMUSG00000047197	ENSMUSG00000021591
ENSMUSG00000022483	ENSMUSG00000063820	ENSMUSG00000023084	ENSMUSG00000028373	ENSMUSG00000016087	ENSMUSG00000023723	ENSMUSG00000045136	ENSMUSG00000022604	ENSMUSG00000055435	ENSMUSG00000054215		ENSMUSG00000073102	ENSMUSG00000048827	ENSMUSG00000049128	ENSMUSG00000025991
ENSMUSG00000031502	ENSMUSG00000055116	ENSMUSG00000027270	ENSMUSG00000042548	ENSMUSG00000017677	ENSMUSG00000078234	ENSMUSG00000033721	ENSMUSG00000022945	ENSMUSG00000049799	ENSMUSG00000027220		ENSMUSG00000078774	ENSMUSG00000020633	ENSMUSG00000061068	ENSMUSG00000076739
ENSMUSG00000031503	ENSMUSG00000020052	ENSMUSG00000039903	ENSMUSG00000029036	ENSMUSG00000017837	ENSMUSG00000037710		ENSMUSG00000032113	ENSMUSG00000036216	ENSMUSG00000045333		ENSMUSG00000087626	ENSMUSG00000085313	ENSMUSG00000048485	ENSMUSG00000003721
ENSMUSG00000031849	ENSMUSG00000009248	ENSMUSG00000022805	ENSMUSG00000026628	ENSMUSG00000018076	ENSMUSG00000019188		ENSMUSG00000019214	ENSMUSG00000035775			ENSMUSG00000074038	ENSMUSG00000073674	ENSMUSG00000074782	ENSMUSG00000003420
ENSMUSG00000032291	ENSMUSG00000026587	ENSMUSG00000037161	ENSMUSG00000073043	ENSMUSG00000018102	ENSMUSG00000022842		ENSMUSG00000048327	ENSMUSG00000024810			ENSMUSG00000038024	ENSMUSG00000034063	ENSMUSG00000085111	ENSMUSG00000068587
ENSMUSG00000025958	ENSMUSG00000028373	ENSMUSG00000044726	ENSMUSG00000037621	ENSMUSG00000019189	ENSMUSG00000029279		ENSMUSG00000054400	ENSMUSG00000039217			ENSMUSG00000047485	ENSMUSG00000059325	ENSMUSG00000074303	ENSMUSG00000073411
ENSMUSG00000018634	ENSMUSG00000026628	ENSMUSG00000056158	ENSMUSG00000032412	ENSMUSG00000019837	ENSMUSG00000068328		ENSMUSG00000028044	ENSMUSG00000037995			ENSMUSG00000020709	ENSMUSG00000073000	ENSMUSG00000087583	ENSMUSG00000034936
ENSMUSG00000024087	ENSMUSG00000073043	ENSMUSG00000004113	ENSMUSG00000029673	ENSMUSG00000019863	ENSMUSG00000036062		ENSMUSG00000037033	ENSMUSG00000034459			ENSMUSG00000079663	ENSMUSG00000068604	ENSMUSG00000024803	ENSMUSG00000030865
ENSMUSG00000038567	ENSMUSG00000037621	ENSMUSG00000015968	ENSMUSG00000006731	ENSMUSG00000019864	ENSMUSG00000022620		ENSMUSG00000042489	ENSMUSG00000025396			ENSMUSG00000030805	ENSMUSG00000087799	ENSMUSG00000013091	ENSMUSG00000002108
ENSMUSG00000024987	ENSMUSG00000040907	ENSMUSG00000004110	ENSMUSG00000013418	ENSMUSG00000019866	ENSMUSG00000026048		ENSMUSG00000028633	ENSMUSG00000006345			ENSMUSG00000029913	ENSMUSG00000029195	ENSMUSG00000045662	ENSMUSG00000031953
ENSMUSG00000006724	ENSMUSG00000026432	ENSMUSG00000020866	ENSMUSG00000056124	ENSMUSG00000019873	ENSMUSG00000020334		ENSMUSG00000023963	ENSMUSG00000019359			ENSMUSG00000026618	ENSMUSG00000036136	ENSMUSG00000050201	ENSMUSG00000024981
ENSMUSG00000055639	ENSMUSG00000006731	ENSMUSG00000030669	ENSMUSG00000040270	ENSMUSG00000019961	ENSMUSG00000008429		ENSMUSG00000055639	ENSMUSG00000033917			ENSMUSG00000085453	ENSMUSG00000064959	ENSMUSG00000048191	ENSMUSG00000027078
ENSMUSG00000030507	ENSMUSG00000013418	ENSMUSG00000046447	ENSMUSG00000025372	ENSMUSG00000020021	ENSMUSG00000018921		ENSMUSG00000029366	ENSMUSG00000058624			ENSMUSG00000000305	ENSMUSG00000047205	ENSMUSG00000038572	ENSMUSG00000035642
ENSMUSG00000007805	ENSMUSG00000028782	ENSMUSG00000028977	ENSMUSG00000026805	ENSMUSG00000020029	ENSMUSG00000032024		ENSMUSG00000031562	ENSMUSG00000078650			ENSMUSG00000085906	ENSMUSG00000025937	ENSMUSG00000030048	ENSMUSG00000027820
ENSMUSG00000014773	ENSMUSG00000026805	ENSMUSG00000031654	ENSMUSG00000034384	ENSMUSG00000020048	ENSMUSG00000043541		ENSMUSG00000035842	ENSMUSG00000028088			ENSMUSG00000089357	ENSMUSG00000083973	ENSMUSG00000013338	ENSMUSG00000038751
ENSMUSG00000041911	ENSMUSG00000034384	ENSMUSG00000067578	ENSMUSG00000021381	ENSMUSG00000020069	ENSMUSG00000024855		ENSMUSG00000031403	ENSMUSG00000028128			ENSMUSG00000020193	ENSMUSG00000085807	ENSMUSG00000000983	ENSMUSG00000022755
ENSMUSG00000023391	ENSMUSG00000021381	ENSMUSG00000022947	ENSMUSG00000032033	ENSMUSG00000020137	ENSMUSG00000023033		ENSMUSG00000036875	ENSMUSG00000019989			ENSMUSG00000026058	ENSMUSG00000084549	ENSMUSG00000058354	ENSMUSG00000028369
ENSMUSG00000001510	ENSMUSG00000032033	ENSMUSG00000025578	ENSMUSG00000026630	ENSMUSG00000020140	ENSMUSG00000044791		ENSMUSG00000024350	ENSMUSG00000030208			ENSMUSG00000088699	ENSMUSG00000070808	ENSMUSG00000000202	ENSMUSG00000044860
ENSMUSG00000057098	ENSMUSG00000026630	ENSMUSG00000016494	ENSMUSG00000057329	ENSMUSG00000020152	ENSMUSG00000050271		ENSMUSG00000004099	ENSMUSG00000035105			ENSMUSG00000043410	ENSMUSG00000087571	ENSMUSG00000022464	ENSMUSG00000048186
ENSMUSG00000022053	ENSMUSG00000004892	ENSMUSG00000019489	ENSMUSG00000032191	ENSMUSG00000020156	ENSMUSG00000062210		ENSMUSG00000027635	ENSMUSG00000019278			ENSMUSG00000028584	ENSMUSG00000068259	ENSMUSG00000018862	ENSMUSG00000025497
ENSMUSG00000010476	ENSMUSG00000057329	ENSMUSG00000053977	ENSMUSG00000025128	ENSMUSG00000020225	ENSMUSG00000039542		ENSMUSG00000037474	ENSMUSG00000005980			ENSMUSG00000057715	ENSMUSG00000034391	ENSMUSG00000042988	ENSMUSG00000047730
ENSMUSG00000048915	ENSMUSG00000025128	ENSMUSG00000012819	ENSMUSG00000045493	ENSMUSG00000020246	ENSMUSG00000043587		ENSMUSG00000020648	ENSMUSG00000022445			ENSMUSG00000041014	ENSMUSG00000026228	ENSMUSG00000027570	ENSMUSG00000032324
ENSMUSG00000001300	ENSMUSG00000045493	ENSMUSG00000026312	ENSMUSG00000030256	ENSMUSG00000020280	ENSMUSG00000002580		ENSMUSG00000053716	ENSMUSG00000074882			ENSMUSG00000037463	ENSMUSG00000076897	ENSMUSG00000024768	ENSMUSG00000022090
ENSMUSG00000033730	ENSMUSG00000030256	ENSMUSG00000028551	ENSMUSG00000048592	ENSMUSG00000020283	ENSMUSG00000027177		ENSMUSG00000027203	ENSMUSG00000025197			ENSMUSG00000083590	ENSMUSG00000083234	ENSMUSG00000004344	ENSMUSG00000034449
ENSMUSG00000058665	ENSMUSG00000040466	ENSMUSG00000029646	ENSMUSG00000029335	ENSMUSG00000020290	ENSMUSG00000037661		ENSMUSG00000027490	ENSMUSG00000026726			ENSMUSG00000074674	ENSMUSG00000085126	ENSMUSG00000020218	ENSMUSG00000021779
ENSMUSG00000039095	ENSMUSG00000039004	ENSMUSG00000038194	ENSMUSG00000039004	ENSMUSG00000020311	ENSMUSG00000021567		ENSMUSG00000020185	ENSMUSG00000035041			ENSMUSG00000028804	ENSMUSG00000083369	ENSMUSG00000045545	ENSMUSG00000018900
ENSMUSG00000032446	ENSMUSG00000002384	ENSMUSG00000038194	ENSMUSG00000002384	ENSMUSG00000020482	ENSMUSG00000027130		ENSMUSG00000022034	ENSMUSG00000056162			ENSMUSG00000082604	ENSMUSG00000038295	ENSMUSG00000084897	ENSMUSG00000060733
ENSMUSG00000024140	ENSMUSG00000031377	ENSMUSG00000050370	ENSMUSG00000052430	ENSMUSG00000020492	ENSMUSG00000047153		ENSMUSG00000058290	ENSMUSG00000079494			ENSMUSG00000050761	ENSMUSG00000026700	ENSMUSG00000023906	ENSMUSG00000031327
ENSMUSG00000029245	ENSMUSG00000025105	ENSMUSG00000022860	ENSMUSG00000025105	ENSMUSG00000020530	ENSMUSG00000029048		ENSMUSG00000039748	ENSMUSG00000023959			ENSMUSG00000079587	ENSMUSG00000040552	ENSMUSG00000045288	ENSMUSG00000023045
ENSMUSG00000000861	ENSMUSG00000020423	ENSMUSG00000006958	ENSMUSG00000020423	ENSMUSG00000020561	ENSMUSG00000044349		ENSMUSG00000039356	ENSMUSG00000030157			ENSMUSG00000040699	ENSMUSG00000027938	ENSMUSG00000038227	ENSMUSG00000076576
ENSMUSG00000005503	ENSMUSG00000022018	ENSMUSG00000030732	ENSMUSG00000032056	ENSMUSG00000020564	ENSMUSG00000036966		ENSMUSG00000027752	ENSMUSG00000030278			ENSMUSG00000046287	ENSMUSG00000022594	ENSMUSG00000051159	ENSMUSG00000024164
ENSMUSG00000001815	ENSMUSG00000056306	ENSMUSG00000060402	ENSMUSG00000071317	ENSMUSG00000020570	ENSMUSG00000030647		ENSMUSG00000010663	ENSMUSG00000070777			ENSMUSG00000083306	ENSMUSG00000060260	ENSMUSG00000029304	ENSMUSG00000019772
ENSMUSG00000027204	ENSMUSG00000053574	ENSMUSG00000024526	ENSMUSG00000050666	ENSMUSG00000020576	ENSMUSG00000015337		ENSMUSG00000047757	ENSMUSG00000002944			ENSMUSG00000048096	ENSMUSG00000081906	ENSMUSG00000018211	ENSMUSG00000044734
ENSMUSG00000024598	ENSMUSG00000039349	ENSMUSG00000051159	ENSMUSG00000022018	ENSMUSG00000020589	ENSMUSG00000060733		ENSMUSG00000024742	ENSMUSG00000029082			ENSMUSG00000086414	ENSMUSG00000070397	ENSMUSG00000050295	ENSMUSG00000046879
ENSMUSG00000031073	ENSMUSG00000027886	ENSMUSG00000004317	ENSMUSG00000056306	ENSMUSG00000020590	ENSMUSG00000070644		ENSMUSG00000028874	ENSMUSG00000024887			ENSMUSG00000081985	ENSMUSG00000062152	ENSMUSG00000031074	ENSMUSG00000047180
ENSMUSG00000031074	ENSMUSG00000038550	ENSMUSG00000045930	ENSMUSG00000053574	ENSMUSG00000020612	ENSMUSG00000038775		ENSMUSG00000035455	ENSMUSG00000032081			ENSMUSG00000037405	ENSMUSG00000050520	ENSMUSG00000031635	ENSMUSG00000038668
ENSMUSG00000029337	ENSMUSG00000023084	ENSMUSG00000032452	ENSMUSG00000030421	ENSMUSG00000020671	ENSMUSG00000073542		ENSMUSG00000001517	ENSMUSG00000002992			ENSMUSG00000037490	ENSMUSG00000040188	ENSMUSG00000029368	ENSMUSG00000020182
ENSMUSG00000025219	ENSMUSG00000028813	ENSMUSG00000074127	ENSMUSG00000027886	ENSMUSG00000020895	ENSMUSG00000028521		ENSMUSG00000049396	ENSMUSG00000032080			ENSMUSG00000076495	ENSMUSG00000038708	ENSMUSG00000021539	ENSMUSG00000042129
ENSMUSG00000021974	ENSMUSG00000045532	ENSMUSG00000025189	ENSMUSG00000023084	ENSMUSG00000020993	ENSMUSG00000030980		ENSMUSG00000037275	ENSMUSG00000039062			ENSMUSG00000020413	ENSMUSG00000088331	ENSMUSG00000044071	ENSMUSG00000001739
ENSMUSG00000054252	ENSMUSG00000079592	ENSMUSG00000044629	ENSMUSG00000027270	ENSMUSG00000021040	ENSMUSG00000029049		ENSMUSG00000027454	ENSMUSG00000053279			ENSMUSG00000056494	ENSMUSG00000037157	ENSMUSG00000034450	ENSMUSG00000019943
ENSMUSG00000046714	ENSMUSG00000027270	ENSMUSG00000028444	ENSMUSG00000039903	ENSMUSG00000021072	ENSMUSG00000002602		ENSMUSG00000031669	ENSMUSG00000052131			ENSMUSG00000041907	ENSMUSG00000024617	ENSMUSG00000025902	ENSMUSG00000029309
ENSMUSG00000051490	ENSMUSG00000039903	ENSMUSG00000028197	ENSMUSG00000026090	ENSMUSG00000021108	ENSMUSG00000027652		ENSMUSG00000044005	ENSMUSG00000036500			ENSMUSG00000085015	ENSMUSG00000067058	ENSMUSG00000033898	ENSMUSG00000026980
ENSMUSG00000038402	ENSMUSG00000022805	ENSMUSG00000058897	ENSMUSG00000022805	ENSMUSG00000021182	ENSMUSG00000014496		ENSMUSG00000028018	ENSMUSG00000038522			ENSMUSG00000087823	ENSMUSG00000021927	ENSMUSG00000043903	ENSMUSG00000030278
ENSMUSG00000056829	ENSMUSG00000042106	ENSMUSG00000045672	ENSMUSG00000057816	ENSMUSG00000021188	ENSMUSG00000060096		ENSMUSG00000022385	ENSMUSG00000037797			ENSMUSG00000028351	ENSMUSG00000010607	ENSMUSG00000081683	ENSMUSG00000076580
ENSMUSG00000016087	ENSMUSG00000037161	ENSMUSG00000022483	ENSMUSG00000037161	ENSMUSG00000021218	ENSMUSG00000028542		ENSMUSG00000025001	ENSMUSG00000015405			ENSMUSG00000086270	ENSMUSG00000042638	ENSMUSG00000013766	ENSMUSG00000050931
ENSMUSG00000029648	ENSMUSG00000044726	ENSMUSG00000031274	ENSMUSG00000019767	ENSMUSG00000021377	ENSMUSG00000046500		ENSMUSG00000028332	ENSMUSG00000020681			ENSMUSG00000075192	ENSMUSG00000043859	ENSMUSG00000037188	ENSMUSG00000029311
ENSMUSG00000042817	ENSMUSG00000056158	ENSMUSG00000031273	ENSMUSG00000040978	ENSMUSG00000021413	ENSMUSG00000042078		ENSMUSG00000056758	ENSMUSG00000025528			ENSMUSG00000024346	ENSMUSG00000051022	ENSMUSG00000034486	ENSMUSG00000034371
ENSMUSG00000020357	ENSMUSG00000031883	ENSMUSG00000028626	ENSMUSG00000044726	ENSMUSG00000021420	ENSMUSG00000039936		ENSMUSG00000020330	ENSMUSG00000021416			ENSMUSG00000078035	ENSMUSG00000064057	ENSMUSG00000023987	ENSMUSG00000039699
ENSMUSG00000044674	ENSMUSG00000034656	ENSMUSG00000036103	ENSMUSG00000028331	ENSMUSG00000021428	ENSMUSG00000029859		ENSMUSG00000025492				ENSMUSG00000085087	ENSMUSG00000024479	ENSMUSG00000029832	ENSMUSG00000018909
ENSMUSG00000031714	ENSMUSG00000004113	ENSMUSG00000031849	ENSMUSG00000056158	ENSMUSG00000021457	ENSMUSG00000066058		ENSMUSG00000005533				ENSMUSG00000087350	ENSMUSG00000041025	ENSMUSG00000045991	ENSMUSG00000025429
ENSMUSG00000010803	ENSMUSG00000015968	ENSMUSG00000020836	ENSMUSG00000027559	ENSMUSG00000021470	ENSMUSG00000052423		ENSMUSG00000032178				ENSMUSG00000025991	ENSMUSG00000085230	ENSMUSG00000044034	ENSMUSG00000041193
ENSMUSG00000026787	ENSMUSG00000004110	ENSMUSG00000018634	ENSMUSG00000004113	ENSMUSG00000021496	ENSMUSG00000056073		ENSMUSG00000024660				ENSMUSG00000022595	ENSMUSG00000043668	ENSMUSG00000051397	ENSMUSG00000027514
ENSMUSG00000013418	ENSMUSG00000020866	ENSMUSG00000007888	ENSMUSG00000015968	ENSMUSG00000021537	ENSMUSG00000017167		ENSMUSG00000028068				ENSMUSG00000000560	ENSMUSG00000084188	ENSMUSG00000022176	ENSMUSG00000068874
ENSMUSG00000015619	ENSMUSG00000003352	ENSMUSG00000042401	ENSMUSG00000004110	ENSMUSG00000021546	ENSMUSG00000026773		ENSMUSG00000054342				ENSMUSG00000049247	ENSMUSG00000089247	ENSMUSG00000032327	ENSMUSG00000049502
ENSMUSG00000021944	ENSMUSG00000017412	ENSMUSG00000006546	ENSMUSG00000020866	ENSMUSG00000021583	ENSMUSG00000042015		ENSMUSG00000012443				ENSMUSG00000032999	ENSMUSG00000087790	ENSMUSG00000059668	ENSMUSG00000025993
ENSMUSG00000015627	ENSMUSG00000066189	ENSMUSG00000060924	ENSMUSG00000030669	ENSMUSG00000021660	ENSMUSG00000035245		ENSMUSG00000027115				ENSMUSG00000081467	ENSMUSG00000039110	ENSMUSG00000013415	ENSMUSG00000003271
ENSMUSG00000005836	ENSMUSG00000053395	ENSMUSG00000022311	ENSMUSG00000023964	ENSMUSG00000021703	ENSMUSG00000073856		ENSMUSG00000030677				ENSMUSG00000066336	ENSMUSG00000020589	ENSMUSG00000025330	ENSMUSG00000018899
ENSMUSG00000034486	ENSMUSG00000054793	ENSMUSG00000022240	ENSMUSG00000057897	ENSMUSG00000021709	ENSMUSG00000035696		ENSMUSG00000028438				ENSMUSG00000028753	ENSMUSG00000041789	ENSMUSG00000025432	ENSMUSG00000040147
ENSMUSG00000022144	ENSMUSG00000030669	ENSMUSG00000021508	ENSMUSG00000046447	ENSMUSG00000021711	ENSMUSG00000020388		ENSMUSG00000028678				ENSMUSG00000045455	ENSMUSG00000084839	ENSMUSG00000074625	ENSMUSG00000074195
ENSMUSG00000025089	ENSMUSG00000023964	ENSMUSG00000018920	ENSMUSG00000028977	ENSMUSG00000021715	ENSMUSG00000027624		ENSMUSG00000024301				ENSMUSG00000047207	ENSMUSG00000070780	ENSMUSG00000021950	ENSMUSG00000038167
ENSMUSG00000022103	ENSMUSG00000057897	ENSMUSG00000038567	ENSMUSG00000031654	ENSMUSG00000021716	ENSMUSG00000026497		ENSMUSG00000042155				ENSMUSG00000039519	ENSMUSG00000059463	ENSMUSG00000058952	ENSMUSG00000039899
ENSMUSG00000024524	ENSMUSG00000046447	ENSMUSG00000024987	ENSMUSG00000067578	ENSMUSG00000021725	ENSMUSG00000041625		ENSMUSG00000029414				ENSMUSG00000024256	ENSMUSG00000085569	ENSMUSG00000027401	ENSMUSG00000029082
ENSMUSG00000041078	ENSMUSG00000051146	ENSMUSG00000063415	ENSMUSG00000022947	ENSMUSG00000021731	ENSMUSG00000066306		ENSMUSG00000026478				ENSMUSG00000083692	ENSMUSG00000038583	ENSMUSG00000042607	ENSMUSG00000019326
ENSMUSG00000056073	ENSMUSG00000028977	ENSMUSG00000062432	ENSMUSG00000025578	ENSMUSG00000021754	ENSMUSG00000034157		ENSMUSG00000056394				ENSMUSG00000088221	ENSMUSG00000010492	ENSMUSG00000043068	ENSMUSG00000022026
ENSMUSG00000059003	ENSMUSG00000031654	ENSMUSG00000006724	ENSMUSG00000046318	ENSMUSG00000021771	ENSMUSG00000057541		ENSMUSG00000024590				ENSMUSG00000072952	ENSMUSG00000087083	ENSMUSG00000035818	ENSMUSG00000020151
ENSMUSG00000021095	ENSMUSG00000067578	ENSMUSG00000055639	ENSMUSG00000016494	ENSMUSG00000021816	ENSMUSG00000008450		ENSMUSG00000013033				ENSMUSG00000081022	ENSMUSG00000000223	ENSMUSG00000030523	ENSMUSG00000069874
ENSMUSG00000053129	ENSMUSG00000022947	ENSMUSG00000025592	ENSMUSG00000005087	ENSMUSG00000021831	ENSMUSG00000008958		ENSMUSG00000067367				ENSMUSG00000033882	ENSMUSG00000004768	ENSMUSG00000031098	ENSMUSG00000019970
ENSMUSG00000035946	ENSMUSG00000039989	ENSMUSG00000060534	ENSMUSG00000019489	ENSMUSG00000021938	ENSMUSG00000028869		ENSMUSG00000032184				ENSMUSG00000043648	ENSMUSG00000064827	ENSMUSG00000056632	ENSMUSG00000035775
ENSMUSG00000079507	ENSMUSG00000025578	ENSMUSG00000028078	ENSMUSG00000053977	ENSMUSG00000021963	ENSMUSG00000074793		ENSMUSG00000069662				ENSMUSG00000086273	ENSMUSG00000027953	ENSMUSG00000062184	ENSMUSG00000045019
ENSMUSG00000067235	ENSMUSG00000038127	ENSMUSG00000028194	ENSMUSG00000029283	ENSMUSG00000022020	ENSMUSG00000071054		ENSMUSG00000026779				ENSMUSG00000077733	ENSMUSG00000088798	ENSMUSG00000004552	ENSMUSG00000037852
ENSMUSG00000060550	ENSMUSG00000050677	ENSMUSG00000022861	ENSMUSG00000012819	ENSMUSG00000022023	ENSMUSG00000061898		ENSMUSG00000030322				ENSMUSG00000074415	ENSMUSG00000089386	ENSMUSG00000014813	ENSMUSG00000016087
ENSMUSG00000055413	ENSMUSG00000027793	ENSMUSG00000038665	ENSMUSG00000026312	ENSMUSG00000022034	ENSMUSG00000024101		ENSMUSG00000002870				ENSMUSG00000041287	ENSMUSG00000081920	ENSMUSG00000060962	ENSMUSG00000061232
ENSMUSG00000037335	ENSMUSG00000016494	ENSMUSG00000023000	ENSMUSG00000028551	ENSMUSG00000022092	ENSMUSG00000025133		ENSMUSG00000041859				ENSMUSG00000083025	ENSMUSG00000006221	ENSMUSG00000032719	ENSMUSG00000030650
ENSMUSG00000048001	ENSMUSG00000029084	ENSMUSG00000075707	ENSMUSG00000006585	ENSMUSG00000022106	ENSMUSG00000019818		ENSMUSG00000022673				ENSMUSG00000029594	ENSMUSG00000051650	ENSMUSG00000031595	ENSMUSG00000023243
ENSMUSG00000019789	ENSMUSG00000055447	ENSMUSG00000024868	ENSMUSG00000029646	ENSMUSG00000022119	ENSMUSG00000035033		ENSMUSG00000005410				ENSMUSG00000085459	ENSMUSG00000089462	ENSMUSG00000037254	ENSMUSG00000018401
ENSMUSG00000038415	ENSMUSG00000019489	ENSMUSG00000028031	ENSMUSG00000026708	ENSMUSG00000022179	ENSMUSG00000045912		ENSMUSG00000029730				ENSMUSG00000067578	ENSMUSG00000081473	ENSMUSG00000015093	ENSMUSG00000032899
ENSMUSG00000042812	ENSMUSG00000053977	ENSMUSG00000027314	ENSMUSG00000041301	ENSMUSG00000022200	ENSMUSG00000057342		ENSMUSG00000027353				ENSMUSG00000044619	ENSMUSG00000084900	ENSMUSG00000017724	ENSMUSG00000036813
ENSMUSG00000078302	ENSMUSG00000078926	ENSMUSG00000041911	ENSMUSG00000038194	ENSMUSG00000022255	ENSMUSG00000056770		ENSMUSG00000058006				ENSMUSG00000050815	ENSMUSG00000063412	ENSMUSG00000044217	ENSMUSG00000076530
ENSMUSG00000039377	ENSMUSG00000012819	ENSMUSG00000023391	ENSMUSG00000038194	ENSMUSG00000022336	ENSMUSG00000037754		ENSMUSG00000035683				ENSMUSG00000047875	ENSMUSG00000019767	ENSMUSG00000005553	ENSMUSG00000034607
ENSMUSG00000001566	ENSMUSG00000000305	ENSMUSG00000001510	ENSMUSG00000050370	ENSMUSG00000022451	ENSMUSG00000062906		ENSMUSG00000031434				ENSMUSG00000076255	ENSMUSG00000037003	ENSMUSG00000009097	ENSMUSG00000021520
ENSMUSG00000056758	ENSMUSG00000039385	ENSMUSG00000020871	ENSMUSG00000004633	ENSMUSG00000022463	ENSMUSG00000022562		ENSMUSG00000022369				ENSMUSG00000088746	ENSMUSG00000056649	ENSMUSG00000038242	ENSMUSG00000039936
ENSMUSG00000067438	ENSMUSG00000026312	ENSMUSG00000024837	ENSMUSG00000022860	ENSMUSG00000022475	ENSMUSG00000020844		ENSMUSG00000005667				ENSMUSG00000079497	ENSMUSG00000026880	ENSMUSG00000046213	ENSMUSG00000041779
ENSMUSG00000043013	ENSMUSG00000028551	ENSMUSG00000048138	ENSMUSG00000006958	ENSMUSG00000022507	ENSMUSG00000018428		ENSMUSG00000019982				ENSMUSG00000031502	ENSMUSG00000027801	ENSMUSG00000032473	ENSMUSG00000037106
ENSMUSG00000029844	ENSMUSG00000024619	ENSMUSG00000042372	ENSMUSG00000030732	ENSMUSG00000022696	ENSMUSG00000016386		ENSMUSG00000017861				ENSMUSG00000087284	ENSMUSG00000028024	ENSMUSG00000027547	ENSMUSG00000057137
ENSMUSG00000000938	ENSMUSG00000029646	ENSMUSG00000038009	ENSMUSG00000060402	ENSMUSG00000022770	ENSMUSG00000073684		ENSMUSG00000022346				ENSMUSG00000078097	ENSMUSG00000053420	ENSMUSG00000017897	ENSMUSG00000076592
ENSMUSG00000038210	ENSMUSG00000075256	ENSMUSG00000073514	ENSMUSG00000024526	ENSMUSG00000022789	ENSMUSG00000024537		ENSMUSG00000058799				ENSMUSG00000032827	ENSMUSG00000035852	ENSMUSG00000048450	ENSMUSG00000085214
ENSMUSG00000014704	ENSMUSG00000038194	ENSMUSG00000021221	ENSMUSG00000051159	ENSMUSG00000022801	ENSMUSG00000039349		ENSMUSG00000038252				ENSMUSG00000077456	ENSMUSG00000085992	ENSMUSG00000037716	ENSMUSG00000027317
ENSMUSG00000079560	ENSMUSG00000038194	ENSMUSG00000039358	ENSMUSG00000004317	ENSMUSG00000022892	ENSMUSG00000023307		ENSMUSG00000015880				ENSMUSG00000038271	ENSMUSG00000089492	ENSMUSG00000020159	ENSMUSG00000030909
ENSMUSG00000000942	ENSMUSG00000050370	ENSMUSG00000059898	ENSMUSG00000045930	ENSMUSG00000022895	ENSMUSG00000042662		ENSMUSG00000042029				ENSMUSG00000088609	ENSMUSG00000065359	ENSMUSG00000045027	ENSMUSG00000029167
ENSMUSG00000038253	ENSMUSG00000039084	ENSMUSG00000032087	ENSMUSG00000023959	ENSMUSG00000022898	ENSMUSG00000030199		ENSMUSG00000034906				ENSMUSG00000000732	ENSMUSG00000001768	ENSMUSG00000042268	ENSMUSG00000022235
ENSMUSG00000043219	ENSMUSG00000005045	ENSMUSG00000033268	ENSMUSG00000024059	ENSMUSG00000022906	ENSMUSG00000059436		ENSMUSG00000022678				ENSMUSG00000064585	ENSMUSG00000056737	ENSMUSG00000086591	ENSMUSG00000025006
ENSMUSG00000018973	ENSMUSG00000015970	ENSMUSG00000068452	ENSMUSG00000032452	ENSMUSG00000022952	ENSMUSG00000058740		ENSMUSG00000039396				ENSMUSG00000032803	ENSMUSG00000085872	ENSMUSG00000059991	ENSMUSG00000066418
ENSMUSG00000049604	ENSMUSG00000004633	ENSMUSG00000027224	ENSMUSG00000074127	ENSMUSG00000022974	ENSMUSG00000064043		ENSMUSG00000026622				ENSMUSG00000074141	ENSMUSG00000024829	ENSMUSG00000029154	ENSMUSG00000013418
ENSMUSG00000048763	ENSMUSG00000022860	ENSMUSG00000027225	ENSMUSG00000025189	ENSMUSG00000023004	ENSMUSG00000034858		ENSMUSG00000044312				ENSMUSG00000030432	ENSMUSG00000037622	ENSMUSG00000068492	ENSMUSG00000005611
ENSMUSG00000038692	ENSMUSG00000006958	ENSMUSG00000031530	ENSMUSG00000064105	ENSMUSG00000023104	ENSMUSG00000063953		ENSMUSG00000039103				ENSMUSG00000087355	ENSMUSG00000081346	ENSMUSG00000037095	ENSMUSG00000020019
ENSMUSG00000000690	ENSMUSG00000031283	ENSMUSG00000026247	ENSMUSG00000044629	ENSMUSG00000023169	ENSMUSG00000025277		ENSMUSG00000027544				ENSMUSG00000039198	ENSMUSG00000065512	ENSMUSG00000074796	ENSMUSG00000016495
ENSMUSG00000038721	ENSMUSG00000030732	ENSMUSG00000027954	ENSMUSG00000028444	ENSMUSG00000023723	ENSMUSG00000023755		ENSMUSG00000021068				ENSMUSG00000084791	ENSMUSG00000018569	ENSMUSG00000050640	ENSMUSG00000025027
ENSMUSG00000056648	ENSMUSG00000060402	ENSMUSG00000028039	ENSMUSG00000020953	ENSMUSG00000023845	ENSMUSG00000055447		ENSMUSG00000059791				ENSMUSG00000046585	ENSMUSG00000086744	ENSMUSG00000025787	ENSMUSG00000022853
ENSMUSG00000050328	ENSMUSG00000024526	ENSMUSG00000000402	ENSMUSG00000032332	ENSMUSG00000023846	ENSMUSG00000035095		ENSMUSG00000062510				ENSMUSG00000027270	ENSMUSG00000081799	ENSMUSG00000059900	ENSMUSG00000039886
ENSMUSG00000075394	ENSMUSG00000051159	ENSMUSG00000033730	ENSMUSG00000026141	ENSMUSG00000024073	ENSMUSG00000021814		ENSMUSG00000026683				ENSMUSG00000048960	ENSMUSG00000088332	ENSMUSG00000032940	ENSMUSG00000024846
ENSMUSG00000022485	ENSMUSG00000004317	ENSMUSG00000071341	ENSMUSG00000028197	ENSMUSG00000024081	ENSMUSG00000040370		ENSMUSG00000039509				ENSMUSG00000035566	ENSMUSG00000077678	ENSMUSG00000020916	ENSMUSG00000017817
ENSMUSG00000001661	ENSMUSG00000045930	ENSMUSG00000041986	ENSMUSG00000058897	ENSMUSG00000024082	ENSMUSG00000038304		ENSMUSG00000030091				ENSMUSG00000032015	ENSMUSG00000071506	ENSMUSG00000072591	ENSMUSG00000031337
ENSMUSG00000036139	ENSMUSG00000074491	ENSMUSG00000058665	ENSMUSG00000045672	ENSMUSG00000024213	ENSMUSG00000044339		ENSMUSG00000020739				ENSMUSG00000028373	ENSMUSG00000043621	ENSMUSG00000019987	ENSMUSG00000031378
ENSMUSG00000050368	ENSMUSG00000023959	ENSMUSG00000039095	ENSMUSG00000022483	ENSMUSG00000024242	ENSMUSG00000038982		ENSMUSG00000027306				ENSMUSG00000020120	ENSMUSG00000051682	ENSMUSG00000042179	ENSMUSG00000076556
ENSMUSG00000042499	ENSMUSG00000024059	ENSMUSG00000032446	ENSMUSG00000031274	ENSMUSG00000024251	ENSMUSG00000027655		ENSMUSG00000029247				ENSMUSG00000037992	ENSMUSG00000080893	ENSMUSG00000055945	ENSMUSG00000048107
ENSMUSG00000001819	ENSMUSG00000032452	ENSMUSG00000024140	ENSMUSG00000031273	ENSMUSG00000024290	ENSMUSG00000025351		ENSMUSG00000044702				ENSMUSG00000036225	ENSMUSG00000045326	ENSMUSG00000037681	ENSMUSG00000060002
ENSMUSG00000043342	ENSMUSG00000074127	ENSMUSG00000024376	ENSMUSG00000028626	ENSMUSG00000024335	ENSMUSG00000037071		ENSMUSG00000022033				ENSMUSG00000030606	ENSMUSG00000036805	ENSMUSG00000028626	ENSMUSG00000026304
ENSMUSG00000051022	ENSMUSG00000025189	ENSMUSG00000029245	ENSMUSG00000036103	ENSMUSG00000024456	ENSMUSG00000029586		ENSMUSG00000040618				ENSMUSG00000028099	ENSMUSG00000003051	ENSMUSG00000038295	ENSMUSG00000007038
ENSMUSG00000007033	ENSMUSG00000064105	ENSMUSG00000032537	ENSMUSG00000031849	ENSMUSG00000024480	ENSMUSG00000029053		ENSMUSG00000030729				ENSMUSG00000034098	ENSMUSG00000072621	ENSMUSG00000036872	ENSMUSG00000026094
ENSMUSG00000067284	ENSMUSG00000044629	ENSMUSG00000005958	ENSMUSG00000020836	ENSMUSG00000024491	ENSMUSG00000034748		ENSMUSG00000018547				ENSMUSG00000044687	ENSMUSG00000083061	ENSMUSG00000028004	ENSMUSG00000030303
ENSMUSG00000021721	ENSMUSG00000028444	ENSMUSG00000062209	ENSMUSG00000050967	ENSMUSG00000024566	ENSMUSG00000028879		ENSMUSG00000030867				ENSMUSG00000029446	ENSMUSG00000047759	ENSMUSG00000063851	ENSMUSG00000031659
ENSMUSG00000049511	ENSMUSG00000053024	ENSMUSG00000001946	ENSMUSG00000021680	ENSMUSG00000024695	ENSMUSG00000022883		ENSMUSG00000025758				ENSMUSG00000024518	ENSMUSG00000080572	ENSMUSG00000024518	ENSMUSG00000063296
ENSMUSG00000028747	ENSMUSG00000070695	ENSMUSG00000028943	ENSMUSG00000018634	ENSMUSG00000024795	ENSMUSG00000045309		ENSMUSG00000006678				ENSMUSG00000009293	ENSMUSG00000064998	ENSMUSG00000044041	ENSMUSG00000020068
ENSMUSG00000007872	ENSMUSG00000032332	ENSMUSG00000023443	ENSMUSG00000007888	ENSMUSG00000024805	ENSMUSG00000026883		ENSMUSG00000038644				ENSMUSG00000087008	ENSMUSG00000078681	ENSMUSG00000007682	ENSMUSG00000015950
ENSMUSG00000048583	ENSMUSG00000028197	ENSMUSG00000048376	ENSMUSG00000042401	ENSMUSG00000024974	ENSMUSG00000028758		ENSMUSG00000007080				ENSMUSG00000078983	ENSMUSG00000072834	ENSMUSG00000041324	ENSMUSG00000034057
ENSMUSG00000026185	ENSMUSG00000058897	ENSMUSG00000015484	ENSMUSG00000006546	ENSMUSG00000025026	ENSMUSG00000041263		ENSMUSG00000020974				ENSMUSG00000085850	ENSMUSG00000088404	ENSMUSG00000007122	ENSMUSG00000039578
ENSMUSG00000023206	ENSMUSG00000045672	ENSMUSG00000046500	ENSMUSG00000060924	ENSMUSG00000025041	ENSMUSG00000038916		ENSMUSG00000038425				ENSMUSG00000074639	ENSMUSG00000044165	ENSMUSG00000031661	ENSMUSG00000024866
ENSMUSG00000031627	ENSMUSG00000022483	ENSMUSG00000078235	ENSMUSG00000022311	ENSMUSG00000025154	ENSMUSG00000074622		ENSMUSG00000028318				ENSMUSG00000083877	ENSMUSG00000086144	ENSMUSG00000038775	ENSMUSG00000024254
ENSMUSG00000054667	ENSMUSG00000031274	ENSMUSG00000004031	ENSMUSG00000022433	ENSMUSG00000025236	ENSMUSG00000034442		ENSMUSG00000029246				ENSMUSG00000073154	ENSMUSG00000081504	ENSMUSG00000031538	ENSMUSG00000030364
ENSMUSG00000060969	ENSMUSG00000031273	ENSMUSG00000035131	ENSMUSG00000005698	ENSMUSG00000025393	ENSMUSG00000061689		ENSMUSG00000034883				ENSMUSG00000037610	ENSMUSG00000077380	ENSMUSG00000010175	ENSMUSG00000073409
ENSMUSG00000001504	ENSMUSG00000068196	ENSMUSG00000032224	ENSMUSG00000019997	ENSMUSG00000025583	ENSMUSG00000025402		ENSMUSG00000038943				ENSMUSG00000071460	ENSMUSG00000073439	ENSMUSG00000024912	ENSMUSG00000042228
ENSMUSG00000031734	ENSMUSG00000028626	ENSMUSG00000020607	ENSMUSG00000022240	ENSMUSG00000025609	ENSMUSG00000020086		ENSMUSG00000025395				ENSMUSG00000082750	ENSMUSG00000064765	ENSMUSG00000048078	ENSMUSG00000028427
ENSMUSG00000052684	ENSMUSG00000036103	ENSMUSG00000043068	ENSMUSG00000007891	ENSMUSG00000025724	ENSMUSG00000068699		ENSMUSG00000026134				ENSMUSG00000078155	ENSMUSG00000042988	ENSMUSG00000038415	ENSMUSG00000052595
ENSMUSG00000047976	ENSMUSG00000051154	ENSMUSG00000027386	ENSMUSG00000018378	ENSMUSG00000025795	ENSMUSG00000042631		ENSMUSG00000024070				ENSMUSG00000073272	ENSMUSG00000079295	ENSMUSG00000031737	ENSMUSG00000024712
ENSMUSG00000038077	ENSMUSG00000031849	ENSMUSG00000024598	ENSMUSG00000031446	ENSMUSG00000025817	ENSMUSG00000023067		ENSMUSG00000020493				ENSMUSG00000079990	ENSMUSG00000085789	ENSMUSG00000004371	ENSMUSG00000010122
ENSMUSG00000074622	ENSMUSG00000020836	ENSMUSG00000069805	ENSMUSG00000061353	ENSMUSG00000025862	ENSMUSG00000030059		ENSMUSG00000028484				ENSMUSG00000001946	ENSMUSG00000039646	ENSMUSG00000021469	ENSMUSG00000069516
ENSMUSG00000027985	ENSMUSG00000051811	ENSMUSG00000033313	ENSMUSG00000021508	ENSMUSG00000025894	ENSMUSG00000028600		ENSMUSG00000019303				ENSMUSG00000033488	ENSMUSG00000088532	ENSMUSG00000029359	ENSMUSG00000034320
ENSMUSG00000000247	ENSMUSG00000020183	ENSMUSG00000027180	ENSMUSG00000018920	ENSMUSG00000025971	ENSMUSG00000023046		ENSMUSG00000036327				ENSMUSG00000081333	ENSMUSG00000022091	ENSMUSG00000027376	ENSMUSG00000025091
ENSMUSG00000029595	ENSMUSG00000026616	ENSMUSG00000055197	ENSMUSG00000024087	ENSMUSG00000025979	ENSMUSG00000017221		ENSMUSG00000002825				ENSMUSG00000065443	ENSMUSG00000046157	ENSMUSG00000026579	ENSMUSG00000035561
ENSMUSG00000026890	ENSMUSG00000049796	ENSMUSG00000032118	ENSMUSG00000038567	ENSMUSG00000025982	ENSMUSG00000010175		ENSMUSG00000023015				ENSMUSG00000029121	ENSMUSG00000080397	ENSMUSG00000001864	ENSMUSG00000007034
ENSMUSG00000028613	ENSMUSG00000018634	ENSMUSG00000021743	ENSMUSG00000024987	ENSMUSG00000026020	ENSMUSG00000019429		ENSMUSG00000030254				ENSMUSG00000084954	ENSMUSG00000027485	ENSMUSG00000025938	ENSMUSG00000026389
ENSMUSG00000034648	ENSMUSG00000006360	ENSMUSG00000031603	ENSMUSG00000063415	ENSMUSG00000026028	ENSMUSG00000000275		ENSMUSG00000027323				ENSMUSG00000010825	ENSMUSG00000029822	ENSMUSG00000035551	ENSMUSG00000000290
ENSMUSG00000056947	ENSMUSG00000007888	ENSMUSG00000031074	ENSMUSG00000062432	ENSMUSG00000026034	ENSMUSG00000044712		ENSMUSG00000030346				ENSMUSG00000026621	ENSMUSG00000084789	ENSMUSG00000040808	ENSMUSG00000020447
ENSMUSG00000020052	ENSMUSG00000029121	ENSMUSG00000029337	ENSMUSG00000006724	ENSMUSG00000026036	ENSMUSG00000022892		ENSMUSG00000007646				ENSMUSG00000025221	ENSMUSG00000077492	ENSMUSG00000087179	ENSMUSG00000039339
ENSMUSG00000020160	ENSMUSG00000042401	ENSMUSG00000021974	ENSMUSG00000055639	ENSMUSG00000026153	ENSMUSG00000031932		ENSMUSG00000028702				ENSMUSG00000032243	ENSMUSG00000038604	ENSMUSG00000026167	ENSMUSG00000075279
ENSMUSG00000050295	ENSMUSG00000006546	ENSMUSG00000030001	ENSMUSG00000025592	ENSMUSG00000026174	ENSMUSG00000038550		ENSMUSG00000031453				ENSMUSG00000055826	ENSMUSG00000087579	ENSMUSG00000029380	ENSMUSG00000054545
ENSMUSG00000027210	ENSMUSG00000021947	ENSMUSG00000016087	ENSMUSG00000026709	ENSMUSG00000026248	ENSMUSG00000022054		ENSMUSG00000030779				ENSMUSG00000025701	ENSMUSG00000088693	ENSMUSG00000037568	ENSMUSG00000048865
ENSMUSG00000048450	ENSMUSG00000014599	ENSMUSG00000047414	ENSMUSG00000060534	ENSMUSG00000026313	ENSMUSG00000020185		ENSMUSG00000040945				ENSMUSG00000079586	ENSMUSG00000077497	ENSMUSG00000051076	ENSMUSG00000007655
ENSMUSG00000021469	ENSMUSG00000060924	ENSMUSG00000037025	ENSMUSG00000027797	ENSMUSG00000026333	ENSMUSG00000003283		ENSMUSG00000033970				ENSMUSG00000073144	ENSMUSG00000019828	ENSMUSG00000046623	ENSMUSG00000078612
ENSMUSG00000022346	ENSMUSG00000028804	ENSMUSG00000059246	ENSMUSG00000028078	ENSMUSG00000026353	ENSMUSG00000062175		ENSMUSG00000028884				ENSMUSG00000043962	ENSMUSG00000028910	ENSMUSG00000046550	ENSMUSG00000005980
ENSMUSG00000038255	ENSMUSG00000022311	ENSMUSG00000055210	ENSMUSG00000028194	ENSMUSG00000026395	ENSMUSG00000022848		ENSMUSG00000021418				ENSMUSG00000039269	ENSMUSG00000058624	ENSMUSG00000033377	ENSMUSG00000048217
ENSMUSG00000048904	ENSMUSG00000022240	ENSMUSG00000067261	ENSMUSG00000036661	ENSMUSG00000026466	ENSMUSG00000066721		ENSMUSG00000027324				ENSMUSG00000031825	ENSMUSG00000029556	ENSMUSG00000062591	ENSMUSG00000050592
ENSMUSG00000033016	ENSMUSG00000029154	ENSMUSG00000051490	ENSMUSG00000029821	ENSMUSG00000026502	ENSMUSG00000022623		ENSMUSG00000030978				ENSMUSG00000045664	ENSMUSG00000087307	ENSMUSG00000032717	ENSMUSG00000029314
ENSMUSG00000001911	ENSMUSG00000021508	ENSMUSG00000070990	ENSMUSG00000022861	ENSMUSG00000026565	ENSMUSG00000025650		ENSMUSG00000020649				ENSMUSG00000060209	ENSMUSG00000029162	ENSMUSG00000072437	ENSMUSG00000019838
ENSMUSG00000022055	ENSMUSG00000018920	ENSMUSG00000042812	ENSMUSG00000038665	ENSMUSG00000026566	ENSMUSG00000039911		ENSMUSG00000001305				ENSMUSG00000076494	ENSMUSG00000085657	ENSMUSG00000043461	ENSMUSG00000029084
ENSMUSG00000022054	ENSMUSG00000038567	ENSMUSG00000020950	ENSMUSG00000023000	ENSMUSG00000026568	ENSMUSG00000005148		ENSMUSG00000058392				ENSMUSG00000086366	ENSMUSG00000038253	ENSMUSG00000020429	ENSMUSG00000024339
ENSMUSG00000048540	ENSMUSG00000024987	ENSMUSG00000034227	ENSMUSG00000020834	ENSMUSG00000026571	ENSMUSG00000024561		ENSMUSG00000000037				ENSMUSG00000048934	ENSMUSG00000035228	ENSMUSG00000041789	ENSMUSG00000030281
ENSMUSG00000027434	ENSMUSG00000063415	ENSMUSG00000050397	ENSMUSG00000075707	ENSMUSG00000026632	ENSMUSG00000026492		ENSMUSG00000028780				ENSMUSG00000032259	ENSMUSG00000064693	ENSMUSG00000022754	ENSMUSG00000030921
ENSMUSG00000044220	ENSMUSG00000062432	ENSMUSG00000049122	ENSMUSG00000024868	ENSMUSG00000026634	ENSMUSG00000017832		ENSMUSG00000021451				ENSMUSG00000088051	ENSMUSG00000020593	ENSMUSG00000041347	ENSMUSG00000006651
ENSMUSG00000015579	ENSMUSG00000006724	ENSMUSG00000049176	ENSMUSG00000028031	ENSMUSG00000026641	ENSMUSG00000023000		ENSMUSG00000015697				ENSMUSG00000086146	ENSMUSG00000017009	ENSMUSG00000061517	ENSMUSG00000021238
ENSMUSG00000058669	ENSMUSG00000074254	ENSMUSG00000049307	ENSMUSG00000037544	ENSMUSG00000026669	ENSMUSG00000030403		ENSMUSG00000023940				ENSMUSG00000079573	ENSMUSG00000085788	ENSMUSG00000033987	ENSMUSG00000026208
ENSMUSG00000035187	ENSMUSG00000074254	ENSMUSG00000081683	ENSMUSG00000040856	ENSMUSG00000026743	ENSMUSG00000028063		ENSMUSG00000026039				ENSMUSG00000039356	ENSMUSG00000033053	ENSMUSG00000055333	ENSMUSG00000028251
ENSMUSG00000026077	ENSMUSG00000052914	ENSMUSG00000050288	ENSMUSG00000027314	ENSMUSG00000026766	ENSMUSG00000064254		ENSMUSG00000022322				ENSMUSG00000086781	ENSMUSG00000085558	ENSMUSG00000001943	ENSMUSG00000027962
ENSMUSG00000025582	ENSMUSG00000023963	ENSMUSG00000000560	ENSMUSG00000041911	ENSMUSG00000026786	ENSMUSG00000022498		ENSMUSG00000064326				ENSMUSG00000003657	ENSMUSG00000037280	ENSMUSG00000026787	ENSMUSG00000026896
ENSMUSG00000025810	ENSMUSG00000055639	ENSMUSG00000029211	ENSMUSG00000023391	ENSMUSG00000026799	ENSMUSG00000033885		ENSMUSG00000024597				ENSMUSG00000022263	ENSMUSG00000081018	ENSMUSG00000016942	ENSMUSG00000032053
ENSMUSG00000025969	ENSMUSG00000025592	ENSMUSG00000026787	ENSMUSG00000001510	ENSMUSG00000026946	ENSMUSG00000046808		ENSMUSG00000009378				ENSMUSG00000082543	ENSMUSG00000087327	ENSMUSG00000043924	ENSMUSG00000028476
ENSMUSG00000049107	ENSMUSG00000060534	ENSMUSG00000038296	ENSMUSG00000020871	ENSMUSG00000026987	ENSMUSG00000026790		ENSMUSG00000001918				ENSMUSG00000079602	ENSMUSG00000047953	ENSMUSG00000046402	ENSMUSG00000022445
ENSMUSG00000020902	ENSMUSG00000027797	ENSMUSG00000020793	ENSMUSG00000029755	ENSMUSG00000027001	ENSMUSG00000021391		ENSMUSG00000031596				ENSMUSG00000058492	ENSMUSG00000085505	ENSMUSG00000085421	ENSMUSG00000022840
ENSMUSG00000059146	ENSMUSG00000028078	ENSMUSG00000015053	ENSMUSG00000024837	ENSMUSG00000027009	ENSMUSG00000033769		ENSMUSG00000028312				ENSMUSG00000058145	ENSMUSG00000030050	ENSMUSG00000022037	ENSMUSG00000027347
ENSMUSG00000021638	ENSMUSG00000031285	ENSMUSG00000015619	ENSMUSG00000048138	ENSMUSG00000027030	ENSMUSG00000044252		ENSMUSG00000002055				ENSMUSG00000085986	ENSMUSG00000026523	ENSMUSG00000054958	ENSMUSG00000032038
ENSMUSG00000021685	ENSMUSG00000028194	ENSMUSG00000021944	ENSMUSG00000042372	ENSMUSG00000027078	ENSMUSG00000028980		ENSMUSG00000074476				ENSMUSG00000055540	ENSMUSG00000022579	ENSMUSG00000067276	ENSMUSG00000020889
ENSMUSG00000005917	ENSMUSG00000032101	ENSMUSG00000005836	ENSMUSG00000073027	ENSMUSG00000027086	ENSMUSG00000048482		ENSMUSG00000003824				ENSMUSG00000030336	ENSMUSG00000045838	ENSMUSG00000023011	ENSMUSG00000050982
ENSMUSG00000024922	ENSMUSG00000022861	ENSMUSG00000034486	ENSMUSG00000038009	ENSMUSG00000027162	ENSMUSG00000028530		ENSMUSG00000037313				ENSMUSG00000074917	ENSMUSG00000085761	ENSMUSG00000022883	ENSMUSG00000031972
ENSMUSG00000037034	ENSMUSG00000038665	ENSMUSG00000051279	ENSMUSG00000031093	ENSMUSG00000027167	ENSMUSG00000020496		ENSMUSG00000054321				ENSMUSG00000088733	ENSMUSG00000023236	ENSMUSG00000026822	ENSMUSG00000031897
ENSMUSG00000004231	ENSMUSG00000023000	ENSMUSG00000037660	ENSMUSG00000073514	ENSMUSG00000027184	ENSMUSG00000044060		ENSMUSG00000039178				ENSMUSG00000056738	ENSMUSG00000036560	ENSMUSG00000031530	ENSMUSG00000015340
ENSMUSG00000004872	ENSMUSG00000075707	ENSMUSG00000022144	ENSMUSG00000021221	ENSMUSG00000027207	ENSMUSG00000041298		ENSMUSG00000033083				ENSMUSG00000042050	ENSMUSG00000085086	ENSMUSG00000031298	ENSMUSG00000076693
ENSMUSG00000027168	ENSMUSG00000024868	ENSMUSG00000055737	ENSMUSG00000025496	ENSMUSG00000027282	ENSMUSG00000026473		ENSMUSG00000050410				ENSMUSG00000079496	ENSMUSG00000087684	ENSMUSG00000032769	ENSMUSG00000027524
ENSMUSG00000028736	ENSMUSG00000028031	ENSMUSG00000051136	ENSMUSG00000039358	ENSMUSG00000027306	ENSMUSG00000003526		ENSMUSG00000039994				ENSMUSG00000089137	ENSMUSG00000073926	ENSMUSG00000024524	ENSMUSG00000052160
ENSMUSG00000026976	ENSMUSG00000040856	ENSMUSG00000043505	ENSMUSG00000059898	ENSMUSG00000027326	ENSMUSG00000061511		ENSMUSG00000020044				ENSMUSG00000085254	ENSMUSG00000055945	ENSMUSG00000042734	ENSMUSG00000035429
ENSMUSG00000001497	ENSMUSG00000047428	ENSMUSG00000046352	ENSMUSG00000032087	ENSMUSG00000027349	ENSMUSG00000024337		ENSMUSG00000032397				ENSMUSG00000032291	ENSMUSG00000056643	ENSMUSG00000026556	ENSMUSG00000064262
ENSMUSG00000049100	ENSMUSG00000027314	ENSMUSG00000068615	ENSMUSG00000054889	ENSMUSG00000027397	ENSMUSG00000039106		ENSMUSG00000025574				ENSMUSG00000086462	ENSMUSG00000067006	ENSMUSG00000020435	ENSMUSG00000026463
ENSMUSG00000036422	ENSMUSG00000041911	ENSMUSG00000032649	ENSMUSG00000033268	ENSMUSG00000027423	ENSMUSG00000029231		ENSMUSG00000027995				ENSMUSG00000072653	ENSMUSG00000019102	ENSMUSG00000006777	ENSMUSG00000038507
ENSMUSG00000029231	ENSMUSG00000023391	ENSMUSG00000024697	ENSMUSG00000068452	ENSMUSG00000027424	ENSMUSG00000021816		ENSMUSG00000028347				ENSMUSG00000020732	ENSMUSG00000027163	ENSMUSG00000024330	ENSMUSG00000015202
ENSMUSG00000029644	ENSMUSG00000001510	ENSMUSG00000022112	ENSMUSG00000027224	ENSMUSG00000027677	ENSMUSG00000040649		ENSMUSG00000020895				ENSMUSG00000074482	ENSMUSG00000040697	ENSMUSG00000085972	ENSMUSG00000021423
ENSMUSG00000028926	ENSMUSG00000020871	ENSMUSG00000031342	ENSMUSG00000027225	ENSMUSG00000027706	ENSMUSG00000022747		ENSMUSG00000028614				ENSMUSG00000029003	ENSMUSG00000088108	ENSMUSG00000017491	ENSMUSG00000036854
ENSMUSG00000021506	ENSMUSG00000029755	ENSMUSG00000036357	ENSMUSG00000031530	ENSMUSG00000027714	ENSMUSG00000021990		ENSMUSG00000032555				ENSMUSG00000083937	ENSMUSG00000085034	ENSMUSG00000028360	ENSMUSG00000023206
ENSMUSG00000025229	ENSMUSG00000024837	ENSMUSG00000041468	ENSMUSG00000057098	ENSMUSG00000027763	ENSMUSG00000043895		ENSMUSG00000027469				ENSMUSG00000080585	ENSMUSG00000050445	ENSMUSG00000059857	ENSMUSG00000037390
ENSMUSG00000026413	ENSMUSG00000048138	ENSMUSG00000054200	ENSMUSG00000026247	ENSMUSG00000027778	ENSMUSG00000021647		ENSMUSG00000032586				ENSMUSG00000023905	ENSMUSG00000043592	ENSMUSG00000038496	ENSMUSG00000026614
ENSMUSG00000012520	ENSMUSG00000042372	ENSMUSG00000068696	ENSMUSG00000038312	ENSMUSG00000027951	ENSMUSG00000028519		ENSMUSG00000018548				ENSMUSG00000060499	ENSMUSG00000041757	ENSMUSG00000032013	ENSMUSG00000024644
ENSMUSG00000052621	ENSMUSG00000038009	ENSMUSG00000033981	ENSMUSG00000055762	ENSMUSG00000028013	ENSMUSG00000038949		ENSMUSG00000073968				ENSMUSG00000040258	ENSMUSG00000029368	ENSMUSG00000036902	ENSMUSG00000028713
ENSMUSG00000045515	ENSMUSG00000036766	ENSMUSG00000041078	ENSMUSG00000034994	ENSMUSG00000028034	ENSMUSG00000074637		ENSMUSG00000021569				ENSMUSG00000051663	ENSMUSG00000086820	ENSMUSG00000052316	ENSMUSG00000030157
ENSMUSG00000056854	ENSMUSG00000073514	ENSMUSG00000022935	ENSMUSG00000027954	ENSMUSG00000028086	ENSMUSG00000028863		ENSMUSG00000029790				ENSMUSG00000083326	ENSMUSG00000068083	ENSMUSG00000034463	ENSMUSG00000024778
ENSMUSG00000031688	ENSMUSG00000021221	ENSMUSG00000001985	ENSMUSG00000028039	ENSMUSG00000028232	ENSMUSG00000029587		ENSMUSG00000029669				ENSMUSG00000020887	ENSMUSG00000076163	ENSMUSG00000032496	ENSMUSG00000033715
ENSMUSG00000024497	ENSMUSG00000061576	ENSMUSG00000039579	ENSMUSG00000000402	ENSMUSG00000028233	ENSMUSG00000042233		ENSMUSG00000073988				ENSMUSG00000028583	ENSMUSG00000078025	ENSMUSG00000037225	ENSMUSG00000058063
ENSMUSG00000039942	ENSMUSG00000029168	ENSMUSG00000056755	ENSMUSG00000020122	ENSMUSG00000028243	ENSMUSG00000034259		ENSMUSG00000019845				ENSMUSG00000040998	ENSMUSG00000088626	ENSMUSG00000027978	ENSMUSG00000076529
ENSMUSG00000028909	ENSMUSG00000025496	ENSMUSG00000021095	ENSMUSG00000033730	ENSMUSG00000028381	ENSMUSG00000030265		ENSMUSG00000021830				ENSMUSG00000030188	ENSMUSG00000065083	ENSMUSG00000081755	ENSMUSG00000085042
ENSMUSG00000053141	ENSMUSG00000039358	ENSMUSG00000022738	ENSMUSG00000071341	ENSMUSG00000028383	ENSMUSG00000036412		ENSMUSG00000026429				ENSMUSG00000067882	ENSMUSG00000035297	ENSMUSG00000030111	ENSMUSG00000018819
ENSMUSG00000031504	ENSMUSG00000059898	ENSMUSG00000053129	ENSMUSG00000040028	ENSMUSG00000028423	ENSMUSG00000026571		ENSMUSG00000001228				ENSMUSG00000065298	ENSMUSG00000049740	ENSMUSG00000013089	ENSMUSG00000056413
ENSMUSG00000013584	ENSMUSG00000032087	ENSMUSG00000035946	ENSMUSG00000008489	ENSMUSG00000028521	ENSMUSG00000047454		ENSMUSG00000029591				ENSMUSG00000037029	ENSMUSG00000063632	ENSMUSG00000027338	ENSMUSG00000029330
ENSMUSG00000032356	ENSMUSG00000071454	ENSMUSG00000033910	ENSMUSG00000041986	ENSMUSG00000028549	ENSMUSG00000037335		ENSMUSG00000041747				ENSMUSG00000080927	ENSMUSG00000089020	ENSMUSG00000086566	ENSMUSG00000024066
ENSMUSG00000024518	ENSMUSG00000033268	ENSMUSG00000020890	ENSMUSG00000021364	ENSMUSG00000028551	ENSMUSG00000027634		ENSMUSG00000021115				ENSMUSG00000027355	ENSMUSG00000048424	ENSMUSG00000086537	ENSMUSG00000001095
ENSMUSG00000042453	ENSMUSG00000068452	ENSMUSG00000038193	ENSMUSG00000051166	ENSMUSG00000028560	ENSMUSG00000009216		ENSMUSG00000037572				ENSMUSG00000048981	ENSMUSG00000085290	ENSMUSG00000022871	ENSMUSG00000036151
ENSMUSG00000000359	ENSMUSG00000027224	ENSMUSG00000069919	ENSMUSG00000043969	ENSMUSG00000028587	ENSMUSG00000068264		ENSMUSG00000039715				ENSMUSG00000054770	ENSMUSG00000030409	ENSMUSG00000044033	ENSMUSG00000002944
ENSMUSG00000021313	ENSMUSG00000027225	ENSMUSG00000069919	ENSMUSG00000058665	ENSMUSG00000028618	ENSMUSG00000024665		ENSMUSG00000066643				ENSMUSG00000038759	ENSMUSG00000086924	ENSMUSG00000062175	ENSMUSG00000021125
ENSMUSG00000046876	ENSMUSG00000042662	ENSMUSG00000028940	ENSMUSG00000039095	ENSMUSG00000028639	ENSMUSG00000048142		ENSMUSG00000027242				ENSMUSG00000077462	ENSMUSG00000084794	ENSMUSG00000033805	ENSMUSG00000033308
ENSMUSG00000061353	ENSMUSG00000031530	ENSMUSG00000023781	ENSMUSG00000032446	ENSMUSG00000028842	ENSMUSG00000031709		ENSMUSG00000027803				ENSMUSG00000032202	ENSMUSG00000065604	ENSMUSG00000023905	ENSMUSG00000031431
ENSMUSG00000052133	ENSMUSG00000019960	ENSMUSG00000040289	ENSMUSG00000024140	ENSMUSG00000029014	ENSMUSG00000025816		ENSMUSG00000028933				ENSMUSG00000088095	ENSMUSG00000081731	ENSMUSG00000075304	ENSMUSG00000038642
ENSMUSG00000019647	ENSMUSG00000037887	ENSMUSG00000037375	ENSMUSG00000024376	ENSMUSG00000029017	ENSMUSG00000064080		ENSMUSG00000066687				ENSMUSG00000041926	ENSMUSG00000025330	ENSMUSG00000049556	ENSMUSG00000031163
ENSMUSG00000027004	ENSMUSG00000029757	ENSMUSG00000024986	ENSMUSG00000028434	ENSMUSG00000029203	ENSMUSG00000029348		ENSMUSG00000056459				ENSMUSG00000086271	ENSMUSG00000085583	ENSMUSG00000044024	ENSMUSG00000030830
ENSMUSG00000021448	ENSMUSG00000057098	ENSMUSG00000064325	ENSMUSG00000029245	ENSMUSG00000029207	ENSMUSG00000038806		ENSMUSG00000026974				ENSMUSG00000086281	ENSMUSG00000010051	ENSMUSG00000038560	ENSMUSG00000026692
ENSMUSG00000002633	ENSMUSG00000010476	ENSMUSG00000039377	ENSMUSG00000032537	ENSMUSG00000029249	ENSMUSG00000027610		ENSMUSG00000041961				ENSMUSG00000068689	ENSMUSG00000062369	ENSMUSG00000027985	ENSMUSG00000022831
ENSMUSG00000027833	ENSMUSG00000026247	ENSMUSG00000050100	ENSMUSG00000005958	ENSMUSG00000029265	ENSMUSG00000024420		ENSMUSG00000036086				ENSMUSG00000026478	ENSMUSG00000073934	ENSMUSG00000001865	ENSMUSG00000024225
ENSMUSG00000056812	ENSMUSG00000068617	ENSMUSG00000040148	ENSMUSG00000037577	ENSMUSG00000029290	ENSMUSG00000034957		ENSMUSG00000032400				ENSMUSG00000072451	ENSMUSG00000086800	ENSMUSG00000052353	ENSMUSG00000062515
ENSMUSG00000019913	ENSMUSG00000027954	ENSMUSG00000020679	ENSMUSG00000015766	ENSMUSG00000029313	ENSMUSG00000041773						ENSMUSG00000081902	ENSMUSG00000032786	ENSMUSG00000063632	ENSMUSG00000002699
ENSMUSG00000051367	ENSMUSG00000028039	ENSMUSG00000018973	ENSMUSG00000062209	ENSMUSG00000029397	ENSMUSG00000022389						ENSMUSG00000067889	ENSMUSG00000054615	ENSMUSG00000024526	ENSMUSG00000069515
ENSMUSG00000024134	ENSMUSG00000000402	ENSMUSG00000049604	ENSMUSG00000001946	ENSMUSG00000029405	ENSMUSG00000042417						ENSMUSG00000037437	ENSMUSG00000065610	ENSMUSG00000045518	ENSMUSG00000025357
ENSMUSG00000038805	ENSMUSG00000042961	ENSMUSG00000075588	ENSMUSG00000028943	ENSMUSG00000029414	ENSMUSG00000000861						ENSMUSG00000038276	ENSMUSG00000053094	ENSMUSG00000044716	ENSMUSG00000025059
ENSMUSG00000021099	ENSMUSG00000037868	ENSMUSG00000048763	ENSMUSG00000023443	ENSMUSG00000029427	ENSMUSG00000040703						ENSMUSG00000088016	ENSMUSG00000085770	ENSMUSG00000033825	ENSMUSG00000018217
ENSMUSG00000033965	ENSMUSG00000033730	ENSMUSG00000000690	ENSMUSG00000037681	ENSMUSG00000029467	ENSMUSG00000032224						ENSMUSG00000073182	ENSMUSG00000084847	ENSMUSG00000014725	ENSMUSG00000047728
ENSMUSG00000031558	ENSMUSG00000071341	ENSMUSG00000038721	ENSMUSG00000005503	ENSMUSG00000029475	ENSMUSG00000024132						ENSMUSG00000021820	ENSMUSG00000086057	ENSMUSG00000053522	ENSMUSG00000006641
ENSMUSG00000035431	ENSMUSG00000030068	ENSMUSG00000056648	ENSMUSG00000017897	ENSMUSG00000029535	ENSMUSG00000039318						ENSMUSG00000082031	ENSMUSG00000030342	ENSMUSG00000017204	ENSMUSG00000029162
ENSMUSG00000037014	ENSMUSG00000008489	ENSMUSG00000001656	ENSMUSG00000010461	ENSMUSG00000029536	ENSMUSG00000042369						ENSMUSG00000015354	ENSMUSG00000086267	ENSMUSG00000028347	ENSMUSG00000034422
ENSMUSG00000046470	ENSMUSG00000003410	ENSMUSG00000050328	ENSMUSG00000048376	ENSMUSG00000029670	ENSMUSG00000026019						ENSMUSG00000039419	ENSMUSG00000032495	ENSMUSG00000067889	ENSMUSG00000042010
ENSMUSG00000063060	ENSMUSG00000041986	ENSMUSG00000075394	ENSMUSG00000015484	ENSMUSG00000029684	ENSMUSG00000021359						ENSMUSG00000051716	ENSMUSG00000064723	ENSMUSG00000029372	ENSMUSG00000031209
ENSMUSG00000000567	ENSMUSG00000021364	ENSMUSG00000022485	ENSMUSG00000037503	ENSMUSG00000029701	ENSMUSG00000070867						ENSMUSG00000001120	ENSMUSG00000062232	ENSMUSG00000021506	ENSMUSG00000078794
ENSMUSG00000026249	ENSMUSG00000038754	ENSMUSG00000001661	ENSMUSG00000046500	ENSMUSG00000029705	ENSMUSG00000033159						ENSMUSG00000059003	ENSMUSG00000072828	ENSMUSG00000024186	ENSMUSG00000029161
ENSMUSG00000044526	ENSMUSG00000058665	ENSMUSG00000001657	ENSMUSG00000078235	ENSMUSG00000029777	ENSMUSG00000023153						ENSMUSG00000031458	ENSMUSG00000050549	ENSMUSG00000023467	ENSMUSG00000020638
ENSMUSG00000028717	ENSMUSG00000039095	ENSMUSG00000042448	ENSMUSG00000004031	ENSMUSG00000029798	ENSMUSG00000048537						ENSMUSG00000029138	ENSMUSG00000087691	ENSMUSG00000073530	ENSMUSG00000027359
ENSMUSG00000035033	ENSMUSG00000015085	ENSMUSG00000001823	ENSMUSG00000035131	ENSMUSG00000029817	ENSMUSG00000028874						ENSMUSG00000037913	ENSMUSG00000049287	ENSMUSG00000032854	ENSMUSG00000026158
ENSMUSG00000027868	ENSMUSG00000041608	ENSMUSG00000001819	ENSMUSG00000032224	ENSMUSG00000029826	ENSMUSG00000031681						ENSMUSG00000040061	ENSMUSG00000027674	ENSMUSG00000064147	ENSMUSG00000041119
ENSMUSG00000000093	ENSMUSG00000032446	ENSMUSG00000079277	ENSMUSG00000020607	ENSMUSG00000029993	ENSMUSG00000027860						ENSMUSG00000085901	ENSMUSG00000074118	ENSMUSG00000030796	ENSMUSG00000055632
ENSMUSG00000000094	ENSMUSG00000024140	ENSMUSG00000042464	ENSMUSG00000043068	ENSMUSG00000030047	ENSMUSG00000016458						ENSMUSG00000079286	ENSMUSG00000020017	ENSMUSG00000051596	ENSMUSG00000038422
ENSMUSG00000018263	ENSMUSG00000024376	ENSMUSG00000027102	ENSMUSG00000003808	ENSMUSG00000030059	ENSMUSG00000021993						ENSMUSG00000040594	ENSMUSG00000006764	ENSMUSG00000026069	ENSMUSG00000062760
ENSMUSG00000045680	ENSMUSG00000028876	ENSMUSG00000043342	ENSMUSG00000027386	ENSMUSG00000030067	ENSMUSG00000028042						ENSMUSG00000081200	ENSMUSG00000026271	ENSMUSG00000044690	ENSMUSG00000032085
ENSMUSG00000025927	ENSMUSG00000052504	ENSMUSG00000046093	ENSMUSG00000024598	ENSMUSG00000030102	ENSMUSG00000074811						ENSMUSG00000061589	ENSMUSG00000065200	ENSMUSG00000059898	ENSMUSG00000027350
ENSMUSG00000074743	ENSMUSG00000026235	ENSMUSG00000074852	ENSMUSG00000069805	ENSMUSG00000030143	ENSMUSG00000030495						ENSMUSG00000046909	ENSMUSG00000084810	ENSMUSG00000033227	ENSMUSG00000045775
ENSMUSG00000019803	ENSMUSG00000029245	ENSMUSG00000046607	ENSMUSG00000030019	ENSMUSG00000030180	ENSMUSG00000027007						ENSMUSG00000082319	ENSMUSG00000084807	ENSMUSG00000088148	ENSMUSG00000011008
ENSMUSG00000025215	ENSMUSG00000032537	ENSMUSG00000070407	ENSMUSG00000033313	ENSMUSG00000030216	ENSMUSG00000071253						ENSMUSG00000041912	ENSMUSG00000042622	ENSMUSG00000054555	ENSMUSG00000076686
ENSMUSG00000029026	ENSMUSG00000005958	ENSMUSG00000053465	ENSMUSG00000027180	ENSMUSG00000030263	ENSMUSG00000053716						ENSMUSG00000041530	ENSMUSG00000020549	ENSMUSG00000000094	ENSMUSG00000026946
ENSMUSG00000010760	ENSMUSG00000062209	ENSMUSG00000033249	ENSMUSG00000070388	ENSMUSG00000030315	ENSMUSG00000057454						ENSMUSG00000044452	ENSMUSG00000087131	ENSMUSG00000031722	ENSMUSG00000056106
ENSMUSG00000038676	ENSMUSG00000057069	ENSMUSG00000021721	ENSMUSG00000046518	ENSMUSG00000030613	ENSMUSG00000017686						ENSMUSG00000043329	ENSMUSG00000035547	ENSMUSG00000063727	ENSMUSG00000001349
ENSMUSG00000059921	ENSMUSG00000001946	ENSMUSG00000041380	ENSMUSG00000055197	ENSMUSG00000030850	ENSMUSG00000052852						ENSMUSG00000022894	ENSMUSG00000085335	ENSMUSG00000028348	ENSMUSG00000001225
ENSMUSG00000029546	ENSMUSG00000028943	ENSMUSG00000024798	ENSMUSG00000032118	ENSMUSG00000030876	ENSMUSG00000061411						ENSMUSG00000067124	ENSMUSG00000048652	ENSMUSG00000078200	ENSMUSG00000022219
ENSMUSG00000006270	ENSMUSG00000019768	ENSMUSG00000032174	ENSMUSG00000021743	ENSMUSG00000030956	ENSMUSG00000045210						ENSMUSG00000031604	ENSMUSG00000087388	ENSMUSG00000044313	ENSMUSG00000064373
ENSMUSG00000037771	ENSMUSG00000023443	ENSMUSG00000040972	ENSMUSG00000021732	ENSMUSG00000031485	ENSMUSG00000025223						ENSMUSG00000070280	ENSMUSG00000085444	ENSMUSG00000043613	ENSMUSG00000025978
ENSMUSG00000022997	ENSMUSG00000005503	ENSMUSG00000018168	ENSMUSG00000031603	ENSMUSG00000031575	ENSMUSG00000039611						ENSMUSG00000009092	ENSMUSG00000088832	ENSMUSG00000032607	ENSMUSG00000062410
ENSMUSG00000027840	ENSMUSG00000010461	ENSMUSG00000059203	ENSMUSG00000031074	ENSMUSG00000031585	ENSMUSG00000062234						ENSMUSG00000050926	ENSMUSG00000040964	ENSMUSG00000000320	ENSMUSG00000031938
ENSMUSG00000000125	ENSMUSG00000048376	ENSMUSG00000040329	ENSMUSG00000029337	ENSMUSG00000031590	ENSMUSG00000002325						ENSMUSG00000045259	ENSMUSG00000065311	ENSMUSG00000025082	ENSMUSG00000050957
ENSMUSG00000021994	ENSMUSG00000029851	ENSMUSG00000040612	ENSMUSG00000021974	ENSMUSG00000031608	ENSMUSG00000019467						ENSMUSG00000045684	ENSMUSG00000023122	ENSMUSG00000035678	ENSMUSG00000033581
ENSMUSG00000016458	ENSMUSG00000021986	ENSMUSG00000034336	ENSMUSG00000030001	ENSMUSG00000031609	ENSMUSG00000049470						ENSMUSG00000024171	ENSMUSG00000031465	ENSMUSG00000035557	ENSMUSG00000076583
ENSMUSG00000049577	ENSMUSG00000026483	ENSMUSG00000045440	ENSMUSG00000016087	ENSMUSG00000031627	ENSMUSG00000021258						ENSMUSG00000039546	ENSMUSG00000068959	ENSMUSG00000044976	ENSMUSG00000038745
ENSMUSG00000022306	ENSMUSG00000015484	ENSMUSG00000005640	ENSMUSG00000047414	ENSMUSG00000031714	ENSMUSG00000079614						ENSMUSG00000089478	ENSMUSG00000082143	ENSMUSG00000026249	ENSMUSG00000025466
ENSMUSG00000032368	ENSMUSG00000035095	ENSMUSG00000031734	ENSMUSG00000071984	ENSMUSG00000031723	ENSMUSG00000051344						ENSMUSG00000020326	ENSMUSG00000046807	ENSMUSG00000042265	ENSMUSG00000050379
ENSMUSG00000036972	ENSMUSG00000046500	ENSMUSG00000021604	ENSMUSG00000021250	ENSMUSG00000031922	ENSMUSG00000013629						ENSMUSG00000061331	ENSMUSG00000086899	ENSMUSG00000026981	ENSMUSG00000074882
ENSMUSG00000029151	ENSMUSG00000078235	ENSMUSG00000031737	ENSMUSG00000037025	ENSMUSG00000031924	ENSMUSG00000036622						ENSMUSG00000027364	ENSMUSG00000037780	ENSMUSG00000058297	ENSMUSG00000024885
ENSMUSG00000022894	ENSMUSG00000004031	ENSMUSG00000042258	ENSMUSG00000059246	ENSMUSG00000031984	ENSMUSG00000028999						ENSMUSG00000047940	ENSMUSG00000005677	ENSMUSG00000053646	ENSMUSG00000048163
ENSMUSG00000021453	ENSMUSG00000035131	ENSMUSG00000032318	ENSMUSG00000050295	ENSMUSG00000031985	ENSMUSG00000037465						ENSMUSG00000024389	ENSMUSG00000034634	ENSMUSG00000037613	ENSMUSG00000019359
ENSMUSG00000057777	ENSMUSG00000038457	ENSMUSG00000027009	ENSMUSG00000055210	ENSMUSG00000032020	ENSMUSG00000037965						ENSMUSG00000050783	ENSMUSG00000017733	ENSMUSG00000023031	ENSMUSG00000025888
ENSMUSG00000048387	ENSMUSG00000050592	ENSMUSG00000027296	ENSMUSG00000067261	ENSMUSG00000032058	ENSMUSG00000038615						ENSMUSG00000047084	ENSMUSG00000065462	ENSMUSG00000034634	ENSMUSG00000055541
ENSMUSG00000023800	ENSMUSG00000032224	ENSMUSG00000052684	ENSMUSG00000051490	ENSMUSG00000032096	ENSMUSG00000001802						ENSMUSG00000083848	ENSMUSG00000028841	ENSMUSG00000051242	ENSMUSG00000027457
ENSMUSG00000034777	ENSMUSG00000020607	ENSMUSG00000025213	ENSMUSG00000070990	ENSMUSG00000032228	ENSMUSG00000028861						ENSMUSG00000085567	ENSMUSG00000087792	ENSMUSG00000023868	ENSMUSG00000031886
ENSMUSG00000026872	ENSMUSG00000043068	ENSMUSG00000047976	ENSMUSG00000042812	ENSMUSG00000032249	ENSMUSG00000019944						ENSMUSG00000082418	ENSMUSG00000087395	ENSMUSG00000037035	ENSMUSG00000056162
ENSMUSG00000050397	ENSMUSG00000021186	ENSMUSG00000047959	ENSMUSG00000038402	ENSMUSG00000032253	ENSMUSG00000019852						ENSMUSG00000035275	ENSMUSG00000032057	ENSMUSG00000050578	ENSMUSG00000032978
ENSMUSG00000029771	ENSMUSG00000027386	ENSMUSG00000027827	ENSMUSG00000020950	ENSMUSG00000032301	ENSMUSG00000052981						ENSMUSG00000073413	ENSMUSG00000072734	ENSMUSG00000022178	ENSMUSG00000049350
ENSMUSG00000040610	ENSMUSG00000027204	ENSMUSG00000035681	ENSMUSG00000034227	ENSMUSG00000032342	ENSMUSG00000032582						ENSMUSG00000085970	ENSMUSG00000034486	ENSMUSG00000063455	ENSMUSG00000024029
ENSMUSG00000025608	ENSMUSG00000024598	ENSMUSG00000027895	ENSMUSG00000050397	ENSMUSG00000032407	ENSMUSG00000038060						ENSMUSG00000024672	ENSMUSG00000083279	ENSMUSG00000011305	ENSMUSG00000025277
ENSMUSG00000025578	ENSMUSG00000069805	ENSMUSG00000040896	ENSMUSG00000038415	ENSMUSG00000032409	ENSMUSG00000039358						ENSMUSG00000086111	ENSMUSG00000032599	ENSMUSG00000059401	ENSMUSG00000031618
ENSMUSG00000039830	ENSMUSG00000030019	ENSMUSG00000058248	ENSMUSG00000049122	ENSMUSG00000032410	ENSMUSG00000037321						ENSMUSG00000088976	ENSMUSG00000006304	ENSMUSG00000048962	ENSMUSG00000076582
ENSMUSG00000021719	ENSMUSG00000033313	ENSMUSG00000037579	ENSMUSG00000049176	ENSMUSG00000032423	ENSMUSG00000044786						ENSMUSG00000009628	ENSMUSG00000079881	ENSMUSG00000074336	ENSMUSG00000037033
ENSMUSG00000017167	ENSMUSG00000038365	ENSMUSG00000050138	ENSMUSG00000019810	ENSMUSG00000032435	ENSMUSG00000031710						ENSMUSG00000052384	ENSMUSG00000020758	ENSMUSG00000022226	ENSMUSG00000064215
ENSMUSG00000005220	ENSMUSG00000027180	ENSMUSG00000045404	ENSMUSG00000049307	ENSMUSG00000032437	ENSMUSG00000004891						ENSMUSG00000041974	ENSMUSG00000065474	ENSMUSG00000031841	ENSMUSG00000026175
ENSMUSG00000068154	ENSMUSG00000046518	ENSMUSG00000037624	ENSMUSG00000011658	ENSMUSG00000032440	ENSMUSG00000049339						ENSMUSG00000022101	ENSMUSG00000054374	ENSMUSG00000029869	ENSMUSG00000024696
ENSMUSG00000020123	ENSMUSG00000055197	ENSMUSG00000024957	ENSMUSG00000044674	ENSMUSG00000032449	ENSMUSG00000049882						ENSMUSG00000025608	ENSMUSG00000025208	ENSMUSG00000016526	ENSMUSG00000002227
ENSMUSG00000029108	ENSMUSG00000032118	ENSMUSG00000063142	ENSMUSG00000081683	ENSMUSG00000032560	ENSMUSG00000003299						ENSMUSG00000005465	ENSMUSG00000022351	ENSMUSG00000045689	ENSMUSG00000039878
ENSMUSG00000031737	ENSMUSG00000021743	ENSMUSG00000056258	ENSMUSG00000050288	ENSMUSG00000032621	ENSMUSG00000035399						ENSMUSG00000014668	ENSMUSG00000086861	ENSMUSG00000026185	ENSMUSG00000068547
ENSMUSG00000033350	ENSMUSG00000042826	ENSMUSG00000022342	ENSMUSG00000036904	ENSMUSG00000032740	ENSMUSG00000031934						ENSMUSG00000015869	ENSMUSG00000040703	ENSMUSG00000006411	ENSMUSG00000076560
ENSMUSG00000027314	ENSMUSG00000031603	ENSMUSG00000052353	ENSMUSG00000000560	ENSMUSG00000032745	ENSMUSG00000079511						ENSMUSG00000066807	ENSMUSG00000074876	ENSMUSG00000021701	ENSMUSG00000028480
ENSMUSG00000018822	ENSMUSG00000031074	ENSMUSG00000040412	ENSMUSG00000029211	ENSMUSG00000032905	ENSMUSG00000021720						ENSMUSG00000022798	ENSMUSG00000087545	ENSMUSG00000073433	ENSMUSG00000070469
ENSMUSG00000070407	ENSMUSG00000029337	ENSMUSG00000032036	ENSMUSG00000007653	ENSMUSG00000032965	ENSMUSG00000074480						ENSMUSG00000022421	ENSMUSG00000055978	ENSMUSG00000048776	ENSMUSG00000029923
ENSMUSG00000074785	ENSMUSG00000025219	ENSMUSG00000058488	ENSMUSG00000070880	ENSMUSG00000033054	ENSMUSG00000036225						ENSMUSG00000027339	ENSMUSG00000032718	ENSMUSG00000049866	ENSMUSG00000005947
ENSMUSG00000021743	ENSMUSG00000021974	ENSMUSG00000003032	ENSMUSG00000026787	ENSMUSG00000033066	ENSMUSG00000036620						ENSMUSG00000065446	ENSMUSG00000068011	ENSMUSG00000027257	ENSMUSG00000046805
ENSMUSG00000028277	ENSMUSG00000030001	ENSMUSG00000035298	ENSMUSG00000021453	ENSMUSG00000033126	ENSMUSG00000030316						ENSMUSG00000014599	ENSMUSG00000071662	ENSMUSG00000044912	ENSMUSG00000067212
ENSMUSG00000026109	ENSMUSG00000016087	ENSMUSG00000035606	ENSMUSG00000020520	ENSMUSG00000033228	ENSMUSG00000015889						ENSMUSG00000087999	ENSMUSG00000039021	ENSMUSG00000022790	ENSMUSG00000078439
ENSMUSG00000058153	ENSMUSG00000047414	ENSMUSG00000060594	ENSMUSG00000038296	ENSMUSG00000033237	ENSMUSG00000003070						ENSMUSG00000039058	ENSMUSG00000082193	ENSMUSG00000041886	ENSMUSG00000024556
ENSMUSG00000051397	ENSMUSG00000071984	ENSMUSG00000025216	ENSMUSG00000020793	ENSMUSG00000033355	ENSMUSG00000036990						ENSMUSG00000082623	ENSMUSG00000088060	ENSMUSG00000048709	ENSMUSG00000029847
ENSMUSG00000028031	ENSMUSG00000001334	ENSMUSG00000050335	ENSMUSG00000015053	ENSMUSG00000033429	ENSMUSG00000027284						ENSMUSG00000036800	ENSMUSG00000074388	ENSMUSG00000020431	ENSMUSG00000076619
ENSMUSG00000031965	ENSMUSG00000037025	ENSMUSG00000020140	ENSMUSG00000015619	ENSMUSG00000033487	ENSMUSG00000037692						ENSMUSG00000057649	ENSMUSG00000006058	ENSMUSG00000070644	ENSMUSG00000028158
ENSMUSG00000050288	ENSMUSG00000059246	ENSMUSG00000000247	ENSMUSG00000021944	ENSMUSG00000033721	ENSMUSG00000048486						ENSMUSG00000061462	ENSMUSG00000051848	ENSMUSG00000028031	ENSMUSG00000039682
ENSMUSG00000029359	ENSMUSG00000050295	ENSMUSG00000026468	ENSMUSG00000005836	ENSMUSG00000033752	ENSMUSG00000055312						ENSMUSG00000048806	ENSMUSG00000042460	ENSMUSG00000024659	ENSMUSG00000025037
ENSMUSG00000002459	ENSMUSG00000055210	ENSMUSG00000029595	ENSMUSG00000034486	ENSMUSG00000033808	ENSMUSG00000027478						ENSMUSG00000022561	ENSMUSG00000045665	ENSMUSG00000028357	ENSMUSG00000023057
ENSMUSG00000030053	ENSMUSG00000067261	ENSMUSG00000026890	ENSMUSG00000021362	ENSMUSG00000033964	ENSMUSG00000021318						ENSMUSG00000085954	ENSMUSG00000066800	ENSMUSG00000073599	ENSMUSG00000060467
ENSMUSG00000029029	ENSMUSG00000051490	ENSMUSG00000028201	ENSMUSG00000058624	ENSMUSG00000034160	ENSMUSG00000028334						ENSMUSG00000022157	ENSMUSG00000080468	ENSMUSG00000040372	ENSMUSG00000076701
ENSMUSG00000028369	ENSMUSG00000070990	ENSMUSG00000038765	ENSMUSG00000051279	ENSMUSG00000034252	ENSMUSG00000078949						ENSMUSG00000032368	ENSMUSG00000078485	ENSMUSG00000066607	ENSMUSG00000032089
ENSMUSG00000020305	ENSMUSG00000044518	ENSMUSG00000016239	ENSMUSG00000037660	ENSMUSG00000034349	ENSMUSG00000036867						ENSMUSG00000022832	ENSMUSG00000031098	ENSMUSG00000027068	ENSMUSG00000038365
ENSMUSG00000039953	ENSMUSG00000042812	ENSMUSG00000037605	ENSMUSG00000022144	ENSMUSG00000034501	ENSMUSG00000029463						ENSMUSG00000029061	ENSMUSG00000047044	ENSMUSG00000031383	ENSMUSG00000032105
ENSMUSG00000020311	ENSMUSG00000038402	ENSMUSG00000015568	ENSMUSG00000029275	ENSMUSG00000034560	ENSMUSG00000037458						ENSMUSG00000020870	ENSMUSG00000086612	ENSMUSG00000028358	ENSMUSG00000048440
ENSMUSG00000027225	ENSMUSG00000020950	ENSMUSG00000031290	ENSMUSG00000025089	ENSMUSG00000034612	ENSMUSG00000049550						ENSMUSG00000024299	ENSMUSG00000025163	ENSMUSG00000020205	ENSMUSG00000028931
ENSMUSG00000043496	ENSMUSG00000034227	ENSMUSG00000035653	ENSMUSG00000055737	ENSMUSG00000034621	ENSMUSG00000019997						ENSMUSG00000070127	ENSMUSG00000087135	ENSMUSG00000029602	ENSMUSG00000028737
ENSMUSG00000021411	ENSMUSG00000050397	ENSMUSG00000027070	ENSMUSG00000051136	ENSMUSG00000034883	ENSMUSG00000012076						ENSMUSG00000089466	ENSMUSG00000039840	ENSMUSG00000058145	ENSMUSG00000015396
ENSMUSG00000024921	ENSMUSG00000038415	ENSMUSG00000060780	ENSMUSG00000043505	ENSMUSG00000035021	ENSMUSG00000046447						ENSMUSG00000000094	ENSMUSG00000037972	ENSMUSG00000039601	ENSMUSG00000024672
ENSMUSG00000022237	ENSMUSG00000070526	ENSMUSG00000002020	ENSMUSG00000027454	ENSMUSG00000035142	ENSMUSG00000007029						ENSMUSG00000028264	ENSMUSG00000059248	ENSMUSG00000046782	ENSMUSG00000043300
ENSMUSG00000032036	ENSMUSG00000049122	ENSMUSG00000027297	ENSMUSG00000046352	ENSMUSG00000035173	ENSMUSG00000040860						ENSMUSG00000037335	ENSMUSG00000020696	ENSMUSG00000032487	ENSMUSG00000036334
ENSMUSG00000030747	ENSMUSG00000035615	ENSMUSG00000032184	ENSMUSG00000068615	ENSMUSG00000035208	ENSMUSG00000021032						ENSMUSG00000087524	ENSMUSG00000020634	ENSMUSG00000040714	ENSMUSG00000058921
ENSMUSG00000039114	ENSMUSG00000049176	ENSMUSG00000056947	ENSMUSG00000028480	ENSMUSG00000035325	ENSMUSG00000028958						ENSMUSG00000084575	ENSMUSG00000076216	ENSMUSG00000085362	ENSMUSG00000067813
ENSMUSG00000073725	ENSMUSG00000028673	ENSMUSG00000057777	ENSMUSG00000032649	ENSMUSG00000035367	ENSMUSG00000038013						ENSMUSG00000057228	ENSMUSG00000079334	ENSMUSG00000041046	ENSMUSG00000079057
ENSMUSG00000068551	ENSMUSG00000049307	ENSMUSG00000074622	ENSMUSG00000024697	ENSMUSG00000035392	ENSMUSG00000024176						ENSMUSG00000036353	ENSMUSG00000055972	ENSMUSG00000048482	ENSMUSG00000024678
ENSMUSG00000060402	ENSMUSG00000055373	ENSMUSG00000027375	ENSMUSG00000022112	ENSMUSG00000035401	ENSMUSG00000041237						ENSMUSG00000077431	ENSMUSG00000030265	ENSMUSG00000036111	ENSMUSG00000024730
ENSMUSG00000033159	ENSMUSG00000044674	ENSMUSG00000024558	ENSMUSG00000031342	ENSMUSG00000035614	ENSMUSG00000054720						ENSMUSG00000073851	ENSMUSG00000000957	ENSMUSG00000035615	ENSMUSG00000027296
ENSMUSG00000047394	ENSMUSG00000081683	ENSMUSG00000018411	ENSMUSG00000036357	ENSMUSG00000035649	ENSMUSG00000001552						ENSMUSG00000085078	ENSMUSG00000086125	ENSMUSG00000019853	ENSMUSG00000039485
ENSMUSG00000021221	ENSMUSG00000050288	ENSMUSG00000036853	ENSMUSG00000041468	ENSMUSG00000035798	ENSMUSG00000032558						ENSMUSG00000086815	ENSMUSG00000042306	ENSMUSG00000001131	ENSMUSG00000021356
ENSMUSG00000037621	ENSMUSG00000032750	ENSMUSG00000030544	ENSMUSG00000054200	ENSMUSG00000036053	ENSMUSG00000032254						ENSMUSG00000081798	ENSMUSG00000073529	ENSMUSG00000022773	ENSMUSG00000021947
ENSMUSG00000040146	ENSMUSG00000039809	ENSMUSG00000039208	ENSMUSG00000039116	ENSMUSG00000036099	ENSMUSG00000015652						ENSMUSG00000084390	ENSMUSG00000074764	ENSMUSG00000074480	ENSMUSG00000024727
ENSMUSG00000026347	ENSMUSG00000000560	ENSMUSG00000061013	ENSMUSG00000056380	ENSMUSG00000036112	ENSMUSG00000046152						ENSMUSG00000040446	ENSMUSG00000035783	ENSMUSG00000046449	ENSMUSG00000038623
ENSMUSG00000038009	ENSMUSG00000029211	ENSMUSG00000028496	ENSMUSG00000046922	ENSMUSG00000036249	ENSMUSG00000050188						ENSMUSG00000041057	ENSMUSG00000086050	ENSMUSG00000049939	ENSMUSG00000025498
ENSMUSG00000026514	ENSMUSG00000007653	ENSMUSG00000001566	ENSMUSG00000068696	ENSMUSG00000036371	ENSMUSG00000030725						ENSMUSG00000060988	ENSMUSG00000036214	ENSMUSG00000085696	ENSMUSG00000032826
ENSMUSG00000037892	ENSMUSG00000055026	ENSMUSG00000025930	ENSMUSG00000042942	ENSMUSG00000036430	ENSMUSG00000024912						ENSMUSG00000086226	ENSMUSG00000082494	ENSMUSG00000030223	ENSMUSG00000036362
ENSMUSG00000037111	ENSMUSG00000026787	ENSMUSG00000048450	ENSMUSG00000033981	ENSMUSG00000036698	ENSMUSG00000021573						ENSMUSG00000081998	ENSMUSG00000070661	ENSMUSG00000025196	ENSMUSG00000074261
ENSMUSG00000053702	ENSMUSG00000021130	ENSMUSG00000035923	ENSMUSG00000041078	ENSMUSG00000036822	ENSMUSG00000036875						ENSMUSG00000016763	ENSMUSG00000019590	ENSMUSG00000039323	ENSMUSG00000027858
ENSMUSG00000060780	ENSMUSG00000038296	ENSMUSG00000025885	ENSMUSG00000022935	ENSMUSG00000036879	ENSMUSG00000046079						ENSMUSG00000048978	ENSMUSG00000035184	ENSMUSG00000000031	ENSMUSG00000026380
ENSMUSG00000045008	ENSMUSG00000020793	ENSMUSG00000009471	ENSMUSG00000001985	ENSMUSG00000036940	ENSMUSG00000041720						ENSMUSG00000021895	ENSMUSG00000022771	ENSMUSG00000006587	ENSMUSG00000034570
ENSMUSG00000064225	ENSMUSG00000017165	ENSMUSG00000048217	ENSMUSG00000039579	ENSMUSG00000037110	ENSMUSG00000029464						ENSMUSG00000040136	ENSMUSG00000086434	ENSMUSG00000025582	ENSMUSG00000029059
ENSMUSG00000051375	ENSMUSG00000015053	ENSMUSG00000052512	ENSMUSG00000003228	ENSMUSG00000037149	ENSMUSG00000060950						ENSMUSG00000026259	ENSMUSG00000000958	ENSMUSG00000041293	ENSMUSG00000051452
ENSMUSG00000021098	ENSMUSG00000015619	ENSMUSG00000039542	ENSMUSG00000003974	ENSMUSG00000037152	ENSMUSG00000028636						ENSMUSG00000006464	ENSMUSG00000001288	ENSMUSG00000009628	ENSMUSG00000027009
ENSMUSG00000040653	ENSMUSG00000021944	ENSMUSG00000040280	ENSMUSG00000056755	ENSMUSG00000037214	ENSMUSG00000035266						ENSMUSG00000083471	ENSMUSG00000081849	ENSMUSG00000027375	ENSMUSG00000035783
ENSMUSG00000032419	ENSMUSG00000005836	ENSMUSG00000022055	ENSMUSG00000021095	ENSMUSG00000037216	ENSMUSG00000036158						ENSMUSG00000065619	ENSMUSG00000064884	ENSMUSG00000045349	ENSMUSG00000030472
ENSMUSG00000028655	ENSMUSG00000034486	ENSMUSG00000022054	ENSMUSG00000022738	ENSMUSG00000037236	ENSMUSG00000002812						ENSMUSG00000027887	ENSMUSG00000031757	ENSMUSG00000020181	ENSMUSG00000026062
ENSMUSG00000084128	ENSMUSG00000029708	ENSMUSG00000055409	ENSMUSG00000032348	ENSMUSG00000037286	ENSMUSG00000049792						ENSMUSG00000050075	ENSMUSG00000053666	ENSMUSG00000045763	ENSMUSG00000038843
ENSMUSG00000030930	ENSMUSG00000021362	ENSMUSG00000034701	ENSMUSG00000053129	ENSMUSG00000037364	ENSMUSG00000066500						ENSMUSG00000082565	ENSMUSG00000040606	ENSMUSG00000063687	ENSMUSG00000040710
ENSMUSG00000035456	ENSMUSG00000051279	ENSMUSG00000038255	ENSMUSG00000035946	ENSMUSG00000037369	ENSMUSG00000037446						ENSMUSG00000087278	ENSMUSG00000021253	ENSMUSG00000025592	ENSMUSG00000059316
ENSMUSG00000045314	ENSMUSG00000037660	ENSMUSG00000048904	ENSMUSG00000033910	ENSMUSG00000037470	ENSMUSG00000024948						ENSMUSG00000024793	ENSMUSG00000030888	ENSMUSG00000037664	ENSMUSG00000024677
ENSMUSG00000031486	ENSMUSG00000022144	ENSMUSG00000027967	ENSMUSG00000020890	ENSMUSG00000037474	ENSMUSG00000032908						ENSMUSG00000050463	ENSMUSG00000024799	ENSMUSG00000010760	ENSMUSG00000027215
ENSMUSG00000029826	ENSMUSG00000055737	ENSMUSG00000044312	ENSMUSG00000049932	ENSMUSG00000037533	ENSMUSG00000021483						ENSMUSG00000081608	ENSMUSG00000043003	ENSMUSG00000068748	ENSMUSG00000020143
ENSMUSG00000028003	ENSMUSG00000051136	ENSMUSG00000001911	ENSMUSG00000037335	ENSMUSG00000037572	ENSMUSG00000027333						ENSMUSG00000052917	ENSMUSG00000089530	ENSMUSG00000025491	ENSMUSG00000016756
ENSMUSG00000030256	ENSMUSG00000043505	ENSMUSG00000001496	ENSMUSG00000038193	ENSMUSG00000037580	ENSMUSG00000042079						ENSMUSG00000034923	ENSMUSG00000033510	ENSMUSG00000043439	ENSMUSG00000020733
ENSMUSG00000028080	ENSMUSG00000046352	ENSMUSG00000027434	ENSMUSG00000006930	ENSMUSG00000037646	ENSMUSG00000052026						ENSMUSG00000072662	ENSMUSG00000038209	ENSMUSG00000065724	ENSMUSG00000028262
ENSMUSG00000023781	ENSMUSG00000068615	ENSMUSG00000044220	ENSMUSG00000069919	ENSMUSG00000037652	ENSMUSG00000035165						ENSMUSG00000082353	ENSMUSG00000030792	ENSMUSG00000025473	ENSMUSG00000028943
ENSMUSG00000023036	ENSMUSG00000021552	ENSMUSG00000058669	ENSMUSG00000069919	ENSMUSG00000037685	ENSMUSG00000070806						ENSMUSG00000080951	ENSMUSG00000038094	ENSMUSG00000026435	ENSMUSG00000085692
ENSMUSG00000023036	ENSMUSG00000036395	ENSMUSG00000022061	ENSMUSG00000028940	ENSMUSG00000037824	ENSMUSG00000010825						ENSMUSG00000007097	ENSMUSG00000001672	ENSMUSG00000046618	ENSMUSG00000028464
ENSMUSG00000023036	ENSMUSG00000028480	ENSMUSG00000049691	ENSMUSG00000023781	ENSMUSG00000037926	ENSMUSG00000051391						ENSMUSG00000035878	ENSMUSG00000053522	ENSMUSG00000006205	ENSMUSG00000076677
ENSMUSG00000023036	ENSMUSG00000032649	ENSMUSG00000035187	ENSMUSG00000040289	ENSMUSG00000037993	ENSMUSG00000033214						ENSMUSG00000029186	ENSMUSG00000033187	ENSMUSG00000060548	ENSMUSG00000050866
ENSMUSG00000023036	ENSMUSG00000024697	ENSMUSG00000041309	ENSMUSG00000037375	ENSMUSG00000038070	ENSMUSG00000013495						ENSMUSG00000077437	ENSMUSG00000074744	ENSMUSG00000055653	ENSMUSG00000020340
ENSMUSG00000023036	ENSMUSG00000031748	ENSMUSG00000041923	ENSMUSG00000024986	ENSMUSG00000038084	ENSMUSG00000071230						ENSMUSG00000070526	ENSMUSG00000027783	ENSMUSG00000006218	ENSMUSG00000029333
ENSMUSG00000023036	ENSMUSG00000055653	ENSMUSG00000001988	ENSMUSG00000064325	ENSMUSG00000038170	ENSMUSG00000037992						ENSMUSG00000026312	ENSMUSG00000030162	ENSMUSG00000027999	ENSMUSG00000076545
ENSMUSG00000023036	ENSMUSG00000022112	ENSMUSG00000045903	ENSMUSG00000043099	ENSMUSG00000038213	ENSMUSG00000000385						ENSMUSG00000046031	ENSMUSG00000050530	ENSMUSG00000034684	ENSMUSG00000029260
ENSMUSG00000029671	ENSMUSG00000038165	ENSMUSG00000040998	ENSMUSG00000069312	ENSMUSG00000038302	ENSMUSG00000024027						ENSMUSG00000046840	ENSMUSG00000046623	ENSMUSG00000026479	ENSMUSG00000037440
ENSMUSG00000045591	ENSMUSG00000031342	ENSMUSG00000022206	ENSMUSG00000069312	ENSMUSG00000038535	ENSMUSG00000026421						ENSMUSG00000078235	ENSMUSG00000088306	ENSMUSG00000044005	ENSMUSG00000024131
ENSMUSG00000038541	ENSMUSG00000036357	ENSMUSG00000025582	ENSMUSG00000069265	ENSMUSG00000038729	ENSMUSG00000043065						ENSMUSG00000028159	ENSMUSG00000078646	ENSMUSG00000051636	ENSMUSG00000021880
ENSMUSG00000026255	ENSMUSG00000041468	ENSMUSG00000036437	ENSMUSG00000062417	ENSMUSG00000038759	ENSMUSG00000071477						ENSMUSG00000066092	ENSMUSG00000065346	ENSMUSG00000079560	ENSMUSG00000076610
ENSMUSG00000027895	ENSMUSG00000054200	ENSMUSG00000030551	ENSMUSG00000069265	ENSMUSG00000038784	ENSMUSG00000031533						ENSMUSG00000057359	ENSMUSG00000029334	ENSMUSG00000021091	ENSMUSG00000028179
ENSMUSG00000028132	ENSMUSG00000031486	ENSMUSG00000028341	ENSMUSG00000060093	ENSMUSG00000038806	ENSMUSG00000037405						ENSMUSG00000080633	ENSMUSG00000052681	ENSMUSG00000044338	ENSMUSG00000024105
ENSMUSG00000034796	ENSMUSG00000045509	ENSMUSG00000062991	ENSMUSG00000061482	ENSMUSG00000038954	ENSMUSG00000000411						ENSMUSG00000021569	ENSMUSG00000085329	ENSMUSG00000026676	ENSMUSG00000048373
ENSMUSG00000032014	ENSMUSG00000073008	ENSMUSG00000060275	ENSMUSG00000063954	ENSMUSG00000039047	ENSMUSG00000001496						ENSMUSG00000012777	ENSMUSG00000035104	ENSMUSG00000017493	ENSMUSG00000029530
ENSMUSG00000036814	ENSMUSG00000040125	ENSMUSG00000054958	ENSMUSG00000060093	ENSMUSG00000039068	ENSMUSG00000048720						ENSMUSG00000088226	ENSMUSG00000086442	ENSMUSG00000054274	ENSMUSG00000032246
ENSMUSG00000075588	ENSMUSG00000046922	ENSMUSG00000020902	ENSMUSG00000067455	ENSMUSG00000039128	ENSMUSG00000028923						ENSMUSG00000074050	ENSMUSG00000074647	ENSMUSG00000031480	ENSMUSG00000030844
ENSMUSG00000053166	ENSMUSG00000068696	ENSMUSG00000035513	ENSMUSG00000003949	ENSMUSG00000039197	ENSMUSG00000038762						ENSMUSG00000066068	ENSMUSG00000043924	ENSMUSG00000027996	ENSMUSG00000073420
ENSMUSG00000032318	ENSMUSG00000020176	ENSMUSG00000028072	ENSMUSG00000039377	ENSMUSG00000039224	ENSMUSG00000030729						ENSMUSG00000054412	ENSMUSG00000046688	ENSMUSG00000032452	ENSMUSG00000021903
ENSMUSG00000036136	ENSMUSG00000037188	ENSMUSG00000055254	ENSMUSG00000050100	ENSMUSG00000039361	ENSMUSG00000028337						ENSMUSG00000086520	ENSMUSG00000084450	ENSMUSG00000004668	ENSMUSG00000041481
ENSMUSG00000020607	ENSMUSG00000033981	ENSMUSG00000032014	ENSMUSG00000040148	ENSMUSG00000039456	ENSMUSG00000037787						ENSMUSG00000066389	ENSMUSG00000029449	ENSMUSG00000037411	ENSMUSG00000000958
ENSMUSG00000054200	ENSMUSG00000041078	ENSMUSG00000030450	ENSMUSG00000020679	ENSMUSG00000039477	ENSMUSG00000041417						ENSMUSG00000035681	ENSMUSG00000045193	ENSMUSG00000052563	ENSMUSG00000018566
ENSMUSG00000037279	ENSMUSG00000022935	ENSMUSG00000038463	ENSMUSG00000059208	ENSMUSG00000039501	ENSMUSG00000051951						ENSMUSG00000029082	ENSMUSG00000085027	ENSMUSG00000041930	ENSMUSG00000076523
ENSMUSG00000022330	ENSMUSG00000001985	ENSMUSG00000039830	ENSMUSG00000059325	ENSMUSG00000039671	ENSMUSG00000032633						ENSMUSG00000046321	ENSMUSG00000073535	ENSMUSG00000037578	ENSMUSG00000038209
ENSMUSG00000028944	ENSMUSG00000026959	ENSMUSG00000043013	ENSMUSG00000029844	ENSMUSG00000039704	ENSMUSG00000042372						ENSMUSG00000049128	ENSMUSG00000086494	ENSMUSG00000024736	ENSMUSG00000076516
ENSMUSG00000052033	ENSMUSG00000002771	ENSMUSG00000045991	ENSMUSG00000038203	ENSMUSG00000039753	ENSMUSG00000054383						ENSMUSG00000087891	ENSMUSG00000028701	ENSMUSG00000021604	ENSMUSG00000049493
ENSMUSG00000038248	ENSMUSG00000039579	ENSMUSG00000050511	ENSMUSG00000014704	ENSMUSG00000039756	ENSMUSG00000043068						ENSMUSG00000034898	ENSMUSG00000064232	ENSMUSG00000030491	ENSMUSG00000032420
ENSMUSG00000026686	ENSMUSG00000003228	ENSMUSG00000048387	ENSMUSG00000079560	ENSMUSG00000039910	ENSMUSG00000036596						ENSMUSG00000065586	ENSMUSG00000029426	ENSMUSG00000038236	ENSMUSG00000058435
ENSMUSG00000046982	ENSMUSG00000000617	ENSMUSG00000051596	ENSMUSG00000000942	ENSMUSG00000039936	ENSMUSG00000004892						ENSMUSG00000086393	ENSMUSG00000038495	ENSMUSG00000049709	ENSMUSG00000085683
ENSMUSG00000070990	ENSMUSG00000056755	ENSMUSG00000050201	ENSMUSG00000043219	ENSMUSG00000039968	ENSMUSG00000020990						ENSMUSG00000088822	ENSMUSG00000031642	ENSMUSG00000029510	ENSMUSG00000061728
ENSMUSG00000040998	ENSMUSG00000021095	ENSMUSG00000018862	ENSMUSG00000038236	ENSMUSG00000040021	ENSMUSG00000021360						ENSMUSG00000080601	ENSMUSG00000058656	ENSMUSG00000084939	ENSMUSG00000003411
ENSMUSG00000033080	ENSMUSG00000022738	ENSMUSG00000021685	ENSMUSG00000000938	ENSMUSG00000040128	ENSMUSG00000001175						ENSMUSG00000065764	ENSMUSG00000081618	ENSMUSG00000038224	ENSMUSG00000050315
ENSMUSG00000028707	ENSMUSG00000026879	ENSMUSG00000005917	ENSMUSG00000018973	ENSMUSG00000040234	ENSMUSG00000078554						ENSMUSG00000088841	ENSMUSG00000031835	ENSMUSG00000002799	ENSMUSG00000054072
ENSMUSG00000045493	ENSMUSG00000053129	ENSMUSG00000021848	ENSMUSG00000049604	ENSMUSG00000040269	ENSMUSG00000023764							ENSMUSG00000074933	ENSMUSG00000057092	ENSMUSG00000055134
ENSMUSG00000036103	ENSMUSG00000035946	ENSMUSG00000076438	ENSMUSG00000075588	ENSMUSG00000040274	ENSMUSG00000052387							ENSMUSG00000033423	ENSMUSG00000056569	ENSMUSG00000076502
ENSMUSG00000046093	ENSMUSG00000033910	ENSMUSG00000028370	ENSMUSG00000048763	ENSMUSG00000040296	ENSMUSG00000028528							ENSMUSG00000028779	ENSMUSG00000041012	ENSMUSG00000044827
ENSMUSG00000067283	ENSMUSG00000020890	ENSMUSG00000034981	ENSMUSG00000000690	ENSMUSG00000040321	ENSMUSG00000027335							ENSMUSG00000054598	ENSMUSG00000039114	ENSMUSG00000030707
ENSMUSG00000022738	ENSMUSG00000037335	ENSMUSG00000037034	ENSMUSG00000038721	ENSMUSG00000040359	ENSMUSG00000055491							ENSMUSG00000083043	ENSMUSG00000032313	ENSMUSG00000040247
ENSMUSG00000022245	ENSMUSG00000038193	ENSMUSG00000004231	ENSMUSG00000056648	ENSMUSG00000040407	ENSMUSG00000058355							ENSMUSG00000066747	ENSMUSG00000026950	ENSMUSG00000064065
ENSMUSG00000051136	ENSMUSG00000069919	ENSMUSG00000004872	ENSMUSG00000001656	ENSMUSG00000040446	ENSMUSG00000029062							ENSMUSG00000029578	ENSMUSG00000037010	ENSMUSG00000076621
ENSMUSG00000022484	ENSMUSG00000069919	ENSMUSG00000027168	ENSMUSG00000050328	ENSMUSG00000040560	ENSMUSG00000027890							ENSMUSG00000034930	ENSMUSG00000048696	ENSMUSG00000031402
ENSMUSG00000040140	ENSMUSG00000032338	ENSMUSG00000028736	ENSMUSG00000001655	ENSMUSG00000040565	ENSMUSG00000062260							ENSMUSG00000046727	ENSMUSG00000031760	ENSMUSG00000052142
ENSMUSG00000061013	ENSMUSG00000028940	ENSMUSG00000026976	ENSMUSG00000075394	ENSMUSG00000040720	ENSMUSG00000020115							ENSMUSG00000088338	ENSMUSG00000040187	ENSMUSG00000028278
ENSMUSG00000050138	ENSMUSG00000028946	ENSMUSG00000001497	ENSMUSG00000022485	ENSMUSG00000040731	ENSMUSG00000026664							ENSMUSG00000034738	ENSMUSG00000026494	ENSMUSG00000054630
ENSMUSG00000063626	ENSMUSG00000048001	ENSMUSG00000035566	ENSMUSG00000001661	ENSMUSG00000040732	ENSMUSG00000043391							ENSMUSG00000006281	ENSMUSG00000029101	ENSMUSG00000079516
ENSMUSG00000046997	ENSMUSG00000023781	ENSMUSG00000036422	ENSMUSG00000001657	ENSMUSG00000040761	ENSMUSG00000072235							ENSMUSG00000075039	ENSMUSG00000040152	ENSMUSG00000073406
ENSMUSG00000034040	ENSMUSG00000040289	ENSMUSG00000038170	ENSMUSG00000036139	ENSMUSG00000040929	ENSMUSG00000050212							ENSMUSG00000087476	ENSMUSG00000032232	ENSMUSG00000040747
ENSMUSG00000036466	ENSMUSG00000032744	ENSMUSG00000029231	ENSMUSG00000042448	ENSMUSG00000040943	ENSMUSG00000026566							ENSMUSG00000064782	ENSMUSG00000046580	ENSMUSG00000040264
ENSMUSG00000046280	ENSMUSG00000037375	ENSMUSG00000029644	ENSMUSG00000042499	ENSMUSG00000041632	ENSMUSG00000039357							ENSMUSG00000074883	ENSMUSG00000037239	ENSMUSG00000000805
ENSMUSG00000032344	ENSMUSG00000024986	ENSMUSG00000022197	ENSMUSG00000001823	ENSMUSG00000041765	ENSMUSG00000004040							ENSMUSG00000006676	ENSMUSG00000029371	ENSMUSG00000079227
ENSMUSG00000027200	ENSMUSG00000064325	ENSMUSG00000045573	ENSMUSG00000001819	ENSMUSG00000041815	ENSMUSG00000041669							ENSMUSG00000081740	ENSMUSG00000021136	ENSMUSG00000030220
ENSMUSG00000049641	ENSMUSG00000043099	ENSMUSG00000041731	ENSMUSG00000079277	ENSMUSG00000042032	ENSMUSG00000032998							ENSMUSG00000026961	ENSMUSG00000054850	ENSMUSG00000031613
ENSMUSG00000035486	ENSMUSG00000039377	ENSMUSG00000031870	ENSMUSG00000042464	ENSMUSG00000042496	ENSMUSG00000027698							ENSMUSG00000065818	ENSMUSG00000032491	ENSMUSG00000023927
ENSMUSG00000036602	ENSMUSG00000050100	ENSMUSG00000007946	ENSMUSG00000027102	ENSMUSG00000042507	ENSMUSG00000016833							ENSMUSG00000021687	ENSMUSG00000045136	ENSMUSG00000037166
ENSMUSG00000046314	ENSMUSG00000040148	ENSMUSG00000012520	ENSMUSG00000043342	ENSMUSG00000042508	ENSMUSG00000024338							ENSMUSG00000007987	ENSMUSG00000023034	ENSMUSG00000076527
ENSMUSG00000039081	ENSMUSG00000020679	ENSMUSG00000045625	ENSMUSG00000046093	ENSMUSG00000042514	ENSMUSG00000021392							ENSMUSG00000085242	ENSMUSG00000025650	ENSMUSG00000009281
ENSMUSG00000061517	ENSMUSG00000029844	ENSMUSG00000024867	ENSMUSG00000074852	ENSMUSG00000042670	ENSMUSG00000042249							ENSMUSG00000054428	ENSMUSG00000086443	ENSMUSG00000040505
ENSMUSG00000012017	ENSMUSG00000038203	ENSMUSG00000031379	ENSMUSG00000046607	ENSMUSG00000042729	ENSMUSG00000015890							ENSMUSG00000054752	ENSMUSG00000035104	ENSMUSG00000026678
ENSMUSG00000045991	ENSMUSG00000014704	ENSMUSG00000021506	ENSMUSG00000070407	ENSMUSG00000043336	ENSMUSG00000029061							ENSMUSG00000021118	ENSMUSG00000020388	ENSMUSG00000033327
ENSMUSG00000048138	ENSMUSG00000079560	ENSMUSG00000028023	ENSMUSG00000053465	ENSMUSG00000043940	ENSMUSG00000021171							ENSMUSG00000058908	ENSMUSG00000024500	ENSMUSG00000053963
ENSMUSG00000042596	ENSMUSG00000000942	ENSMUSG00000025229	ENSMUSG00000033249	ENSMUSG00000044018	ENSMUSG00000025189							ENSMUSG00000075225	ENSMUSG00000001249	ENSMUSG00000021676
ENSMUSG00000049339	ENSMUSG00000043219	ENSMUSG00000035934	ENSMUSG00000067284	ENSMUSG00000044098	ENSMUSG00000037601							ENSMUSG00000048200	ENSMUSG00000029769	ENSMUSG00000024049
ENSMUSG00000054160	ENSMUSG00000038236	ENSMUSG00000026413	ENSMUSG00000021721	ENSMUSG00000044155	ENSMUSG00000048175							ENSMUSG00000065878	ENSMUSG00000038463	ENSMUSG00000076695
ENSMUSG00000050812	ENSMUSG00000000938	ENSMUSG00000022565	ENSMUSG00000049511	ENSMUSG00000044452	ENSMUSG00000021552							ENSMUSG00000057092	ENSMUSG00000042357	ENSMUSG00000087107
ENSMUSG00000040972	ENSMUSG00000018973	ENSMUSG00000026640	ENSMUSG00000041380	ENSMUSG00000044906	ENSMUSG00000028800							ENSMUSG00000020182	ENSMUSG00000053414	ENSMUSG00000030255
ENSMUSG00000029189	ENSMUSG00000049604	ENSMUSG00000018217	ENSMUSG00000024798	ENSMUSG00000044968	ENSMUSG00000002814							ENSMUSG00000022683	ENSMUSG00000053141	ENSMUSG00000076515
ENSMUSG00000034981	ENSMUSG00000075588	ENSMUSG00000028600	ENSMUSG00000006205	ENSMUSG00000045038	ENSMUSG00000041734							ENSMUSG00000045345	ENSMUSG00000006720	ENSMUSG00000042333
ENSMUSG00000034687	ENSMUSG00000048763	ENSMUSG00000007080	ENSMUSG00000032115	ENSMUSG00000045210	ENSMUSG00000027855							ENSMUSG00000023995	ENSMUSG00000047562	ENSMUSG00000060508
ENSMUSG00000029314	ENSMUSG00000000690	ENSMUSG00000078236	ENSMUSG00000032174	ENSMUSG00000045435	ENSMUSG00000026305							ENSMUSG00000046841	ENSMUSG00000047945	ENSMUSG00000021565
ENSMUSG00000035104	ENSMUSG00000038721	ENSMUSG00000056854	ENSMUSG00000078200	ENSMUSG00000045576	ENSMUSG00000026615								ENSMUSG00000071847	ENSMUSG00000038721
ENSMUSG00000038156	ENSMUSG00000056648	ENSMUSG00000048349	ENSMUSG00000048583	ENSMUSG00000046186	ENSMUSG00000036352								ENSMUSG00000078949	ENSMUSG00000051457
ENSMUSG00000047171	ENSMUSG00000001656	ENSMUSG00000031688	ENSMUSG00000020427	ENSMUSG00000046573	ENSMUSG00000001435								ENSMUSG00000076431	ENSMUSG00000026834
ENSMUSG00000032733	ENSMUSG00000050328	ENSMUSG00000024497	ENSMUSG00000036256	ENSMUSG00000046667	ENSMUSG00000037224								ENSMUSG00000075302	ENSMUSG00000013707
ENSMUSG00000050663	ENSMUSG00000075394	ENSMUSG00000046442	ENSMUSG00000040972	ENSMUSG00000047084	ENSMUSG00000031828								ENSMUSG00000028654	ENSMUSG00000034918
ENSMUSG00000045287	ENSMUSG00000022485	ENSMUSG00000079466	ENSMUSG00000018168	ENSMUSG00000047515	ENSMUSG00000032584								ENSMUSG00000073988	ENSMUSG00000020901
ENSMUSG00000037660	ENSMUSG00000001661	ENSMUSG00000045038	ENSMUSG00000059203	ENSMUSG00000047888	ENSMUSG00000062861								ENSMUSG00000055978	ENSMUSG00000027843
ENSMUSG00000035653	ENSMUSG00000001657	ENSMUSG00000052920	ENSMUSG00000020007	ENSMUSG00000048027	ENSMUSG00000022742								ENSMUSG00000068221	ENSMUSG00000037337
ENSMUSG00000042372	ENSMUSG00000042448	ENSMUSG00000045052	ENSMUSG00000040329	ENSMUSG00000048109	ENSMUSG00000017004								ENSMUSG00000000416	ENSMUSG00000042251
ENSMUSG00000025082	ENSMUSG00000001823	ENSMUSG00000030069	ENSMUSG00000040612	ENSMUSG00000048118	ENSMUSG00000021959								ENSMUSG00000032363	ENSMUSG00000076713
ENSMUSG00000027784	ENSMUSG00000001819	ENSMUSG00000026735	ENSMUSG00000034336	ENSMUSG00000048185	ENSMUSG00000036168								ENSMUSG00000046387	ENSMUSG00000009092
ENSMUSG00000051279	ENSMUSG00000079277	ENSMUSG00000071489	ENSMUSG00000037035	ENSMUSG00000048379	ENSMUSG00000061878								ENSMUSG00000044646	ENSMUSG00000022824
ENSMUSG00000043753	ENSMUSG00000042464	ENSMUSG00000037759	ENSMUSG00000026113	ENSMUSG00000048495	ENSMUSG00000022893								ENSMUSG00000046223	ENSMUSG00000022479
ENSMUSG00000047143	ENSMUSG00000027102	ENSMUSG00000040016	ENSMUSG00000045440	ENSMUSG00000048661	ENSMUSG00000024921								ENSMUSG00000045455	ENSMUSG00000073402
ENSMUSG00000054360	ENSMUSG00000043342	ENSMUSG00000039942	ENSMUSG00000005640	ENSMUSG00000049354	ENSMUSG00000003545								ENSMUSG00000038253	ENSMUSG00000050103
ENSMUSG00000053199	ENSMUSG00000046093	ENSMUSG00000028036	ENSMUSG00000060798	ENSMUSG00000049502	ENSMUSG00000059022								ENSMUSG00000022227	ENSMUSG00000048572
ENSMUSG00000045518	ENSMUSG00000035273	ENSMUSG00000038300	ENSMUSG00000020227	ENSMUSG00000049624	ENSMUSG00000026516								ENSMUSG00000018012	ENSMUSG00000062638
ENSMUSG00000050321	ENSMUSG00000074852	ENSMUSG00000048776	ENSMUSG00000031734	ENSMUSG00000050079	ENSMUSG00000047921								ENSMUSG00000015709	ENSMUSG00000004110
ENSMUSG00000041272	ENSMUSG00000022096	ENSMUSG00000053141	ENSMUSG00000021604	ENSMUSG00000050310	ENSMUSG00000038260								ENSMUSG00000038264	ENSMUSG00000076741
ENSMUSG00000022286	ENSMUSG00000046607	ENSMUSG00000028909	ENSMUSG00000031737	ENSMUSG00000050714	ENSMUSG00000051067								ENSMUSG00000027249	ENSMUSG00000079507
ENSMUSG00000055197	ENSMUSG00000046321	ENSMUSG00000029500	ENSMUSG00000042258	ENSMUSG00000050965	ENSMUSG00000021288								ENSMUSG00000022440	ENSMUSG00000044156
ENSMUSG00000050896	ENSMUSG00000070407	ENSMUSG00000030704	ENSMUSG00000032318	ENSMUSG00000051098	ENSMUSG00000029060								ENSMUSG00000036123	ENSMUSG00000029727
ENSMUSG00000020701	ENSMUSG00000078591	ENSMUSG00000032356	ENSMUSG00000027009	ENSMUSG00000051391	ENSMUSG00000016995								ENSMUSG00000016382	ENSMUSG00000025396
ENSMUSG00000063935	ENSMUSG00000053465	ENSMUSG00000034209	ENSMUSG00000027296	ENSMUSG00000051695	ENSMUSG00000020827								ENSMUSG00000025352	ENSMUSG00000021886
ENSMUSG00000041923	ENSMUSG00000033249	ENSMUSG00000026430	ENSMUSG00000037876	ENSMUSG00000052137	ENSMUSG00000030134								ENSMUSG00000035095	ENSMUSG00000032648
ENSMUSG00000044365	ENSMUSG00000067284	ENSMUSG00000024518	ENSMUSG00000052684	ENSMUSG00000052262	ENSMUSG00000024245								ENSMUSG00000001053	ENSMUSG00000041670
ENSMUSG00000048022	ENSMUSG00000021721	ENSMUSG00000024990	ENSMUSG00000025213	ENSMUSG00000052296	ENSMUSG00000022018								ENSMUSG00000058908	ENSMUSG00000027016
ENSMUSG00000050830	ENSMUSG00000041380	ENSMUSG00000040855	ENSMUSG00000047976	ENSMUSG00000052962	ENSMUSG00000020592								ENSMUSG00000027997	ENSMUSG00000088595
ENSMUSG00000022696	ENSMUSG00000028747	ENSMUSG00000030844	ENSMUSG00000047959	ENSMUSG00000053094	ENSMUSG00000034930								ENSMUSG00000023070	ENSMUSG00000026358
ENSMUSG00000034912	ENSMUSG00000024798	ENSMUSG00000002459	ENSMUSG00000027827	ENSMUSG00000053477	ENSMUSG00000075040								ENSMUSG00000025150	ENSMUSG00000078920
ENSMUSG00000060487	ENSMUSG00000029096	ENSMUSG00000056043	ENSMUSG00000035681	ENSMUSG00000053641	ENSMUSG00000027210								ENSMUSG00000062991	ENSMUSG00000061825
ENSMUSG00000046318	ENSMUSG00000001014	ENSMUSG00000071636	ENSMUSG00000027895	ENSMUSG00000053774	ENSMUSG00000033294								ENSMUSG00000048644	ENSMUSG00000076717
ENSMUSG00000056306	ENSMUSG00000032174	ENSMUSG00000071636	ENSMUSG00000040896	ENSMUSG00000053819	ENSMUSG00000026104								ENSMUSG00000049577	ENSMUSG00000047638
ENSMUSG00000007594	ENSMUSG00000020429	ENSMUSG00000071636	ENSMUSG00000058248	ENSMUSG00000053907	ENSMUSG00000020689								ENSMUSG00000058656	ENSMUSG00000032010
ENSMUSG00000047747	ENSMUSG00000020427	ENSMUSG00000048899	ENSMUSG00000037579	ENSMUSG00000054074	ENSMUSG00000017007								ENSMUSG00000017723	ENSMUSG00000025017
ENSMUSG00000045672	ENSMUSG00000040972	ENSMUSG00000022221	ENSMUSG00000041695	ENSMUSG00000054091	ENSMUSG00000026627								ENSMUSG00000001506	ENSMUSG00000003283
ENSMUSG00000047591	ENSMUSG00000006538	ENSMUSG00000031438	ENSMUSG00000043301	ENSMUSG00000054099	ENSMUSG00000010592								ENSMUSG00000023972	ENSMUSG00000045441
ENSMUSG00000037708	ENSMUSG00000018168	ENSMUSG00000032128	ENSMUSG00000050138	ENSMUSG00000054942	ENSMUSG00000028367								ENSMUSG00000051043	ENSMUSG00000006345
ENSMUSG00000029419	ENSMUSG00000032089	ENSMUSG00000046215	ENSMUSG00000045404	ENSMUSG00000055302	ENSMUSG00000031826								ENSMUSG00000054793	ENSMUSG00000003585
ENSMUSG00000048304	ENSMUSG00000004371	ENSMUSG00000025665	ENSMUSG00000037624	ENSMUSG00000055319	ENSMUSG00000004044								ENSMUSG00000021477	ENSMUSG00000037434
ENSMUSG00000047414	ENSMUSG00000050222	ENSMUSG00000028871	ENSMUSG00000024957	ENSMUSG00000055660	ENSMUSG00000045136								ENSMUSG00000039476	ENSMUSG00000005583
ENSMUSG00000072568	ENSMUSG00000015966	ENSMUSG00000051920	ENSMUSG00000063142	ENSMUSG00000055923	ENSMUSG00000020101								ENSMUSG00000024968	ENSMUSG00000076563
ENSMUSG00000035929	ENSMUSG00000059203	ENSMUSG00000050896	ENSMUSG00000009545	ENSMUSG00000055932	ENSMUSG00000028919								ENSMUSG00000031351	ENSMUSG00000070514
	ENSMUSG00000040329	ENSMUSG00000057378	ENSMUSG00000056258	ENSMUSG00000055943	ENSMUSG00000035215								ENSMUSG00000049001	ENSMUSG00000024292
	ENSMUSG00000040612	ENSMUSG00000046480	ENSMUSG00000028033	ENSMUSG00000056267	ENSMUSG00000017009								ENSMUSG00000026475	ENSMUSG00000084208
	ENSMUSG00000003500	ENSMUSG00000000216	ENSMUSG00000022342	ENSMUSG00000056608	ENSMUSG00000025417								ENSMUSG00000024810	ENSMUSG00000024399
	ENSMUSG00000034336	ENSMUSG00000026387	ENSMUSG00000052353	ENSMUSG00000057098	ENSMUSG00000043962								ENSMUSG00000040711	ENSMUSG00000038608
	ENSMUSG00000045440	ENSMUSG00000027200	ENSMUSG00000040412	ENSMUSG00000057223	ENSMUSG00000028617								ENSMUSG00000036186	ENSMUSG00000020405
	ENSMUSG00000005640	ENSMUSG00000031548	ENSMUSG00000032036	ENSMUSG00000057230	ENSMUSG00000034881								ENSMUSG00000010080	ENSMUSG00000029811
	ENSMUSG00000021356	ENSMUSG00000018822	ENSMUSG00000058488	ENSMUSG00000057236	ENSMUSG00000042642								ENSMUSG00000042306	ENSMUSG00000042041
	ENSMUSG00000060969	ENSMUSG00000032908	ENSMUSG00000003032	ENSMUSG00000057367	ENSMUSG00000032370								ENSMUSG00000018821	ENSMUSG00000026104
	ENSMUSG00000031734	ENSMUSG00000035109	ENSMUSG00000035298	ENSMUSG00000058013	ENSMUSG00000041607								ENSMUSG00000020937	ENSMUSG00000026222
	ENSMUSG00000021604	ENSMUSG00000002633	ENSMUSG00000006948	ENSMUSG00000058295	ENSMUSG00000040146								ENSMUSG00000029851	ENSMUSG00000030263
	ENSMUSG00000031737	ENSMUSG00000053930	ENSMUSG00000035606	ENSMUSG00000058444	ENSMUSG00000022799								ENSMUSG00000028613	ENSMUSG00000050270
	ENSMUSG00000042258	ENSMUSG00000027833	ENSMUSG00000060594	ENSMUSG00000058670	ENSMUSG00000019124								ENSMUSG00000025492	ENSMUSG00000004612
	ENSMUSG00000032318	ENSMUSG00000022696	ENSMUSG00000025216	ENSMUSG00000059060	ENSMUSG00000028862								ENSMUSG00000021822	ENSMUSG00000032081
	ENSMUSG00000027009	ENSMUSG00000062713	ENSMUSG00000015882	ENSMUSG00000059263	ENSMUSG00000052726								ENSMUSG00000073771	ENSMUSG00000017688
	ENSMUSG00000025780	ENSMUSG00000051367	ENSMUSG00000050335	ENSMUSG00000059857	ENSMUSG00000035206								ENSMUSG00000008090	ENSMUSG00000076609
	ENSMUSG00000027296	ENSMUSG00000024134	ENSMUSG00000020140	ENSMUSG00000059920	ENSMUSG00000044254								ENSMUSG00000000037	ENSMUSG00000057058
	ENSMUSG00000052684	ENSMUSG00000038805	ENSMUSG00000058361	ENSMUSG00000059934	ENSMUSG00000029166								ENSMUSG00000028645	ENSMUSG00000068299
	ENSMUSG00000025213	ENSMUSG00000021099	ENSMUSG00000000247	ENSMUSG00000060073	ENSMUSG00000032641								ENSMUSG00000064662	ENSMUSG00000076519
	ENSMUSG00000047976	ENSMUSG00000060204	ENSMUSG00000026468	ENSMUSG00000060096	ENSMUSG00000017734								ENSMUSG00000000296	ENSMUSG00000051998
	ENSMUSG00000047959	ENSMUSG00000005089	ENSMUSG00000029595	ENSMUSG00000060227	ENSMUSG00000071550								ENSMUSG00000028497	ENSMUSG00000076618
	ENSMUSG00000045534	ENSMUSG00000020142	ENSMUSG00000026890	ENSMUSG00000060679	ENSMUSG00000041220								ENSMUSG00000022415	ENSMUSG00000067149
	ENSMUSG00000027827	ENSMUSG00000041771	ENSMUSG00000028201	ENSMUSG00000061079	ENSMUSG00000046157								ENSMUSG00000073987	ENSMUSG00000047496
	ENSMUSG00000035681	ENSMUSG00000020651	ENSMUSG00000036111	ENSMUSG00000061104	ENSMUSG00000036646								ENSMUSG00000025324	ENSMUSG00000032357
	ENSMUSG00000027895	ENSMUSG00000027359	ENSMUSG00000038765	ENSMUSG00000061130	ENSMUSG00000041842								ENSMUSG00000086543	ENSMUSG00000076604
	ENSMUSG00000040896	ENSMUSG00000028836	ENSMUSG00000016239	ENSMUSG00000061143	ENSMUSG00000041782								ENSMUSG00000005958	ENSMUSG00000027463
	ENSMUSG00000051726	ENSMUSG00000029151	ENSMUSG00000024529	ENSMUSG00000061186	ENSMUSG00000036977								ENSMUSG00000022952	ENSMUSG00000026832
	ENSMUSG00000058248	ENSMUSG00000005802	ENSMUSG00000037605	ENSMUSG00000061436	ENSMUSG00000026017								ENSMUSG00000034220	ENSMUSG00000020732
	ENSMUSG00000037579	ENSMUSG00000037771	ENSMUSG00000015568	ENSMUSG00000061455	ENSMUSG00000007594								ENSMUSG00000049281	ENSMUSG00000040345
	ENSMUSG00000059742	ENSMUSG00000057060	ENSMUSG00000031290	ENSMUSG00000061615	ENSMUSG00000027247								ENSMUSG00000020646	ENSMUSG00000049799
	ENSMUSG00000025221	ENSMUSG00000030310	ENSMUSG00000040490	ENSMUSG00000062270	ENSMUSG00000034667								ENSMUSG00000015647	ENSMUSG00000058624
	ENSMUSG00000029088	ENSMUSG00000021609	ENSMUSG00000035653	ENSMUSG00000062510	ENSMUSG00000034993								ENSMUSG00000034675	ENSMUSG00000067231
	ENSMUSG00000044708	ENSMUSG00000039728	ENSMUSG00000027070	ENSMUSG00000062646	ENSMUSG00000058571								ENSMUSG00000003541	ENSMUSG00000063206
	ENSMUSG00000026824	ENSMUSG00000026062	ENSMUSG00000029028	ENSMUSG00000063015	ENSMUSG00000043262								ENSMUSG00000029757	ENSMUSG00000034810
	ENSMUSG00000044216	ENSMUSG00000036123	ENSMUSG00000060780	ENSMUSG00000063052	ENSMUSG00000037935								ENSMUSG00000001025	ENSMUSG00000076608
	ENSMUSG00000038026	ENSMUSG00000032548	ENSMUSG00000002020	ENSMUSG00000063200	ENSMUSG00000026765								ENSMUSG00000038578	ENSMUSG00000045954
	ENSMUSG00000050138	ENSMUSG00000025938	ENSMUSG00000027297	ENSMUSG00000063632	ENSMUSG00000040717								ENSMUSG00000033149	ENSMUSG00000068227
	ENSMUSG00000045404	ENSMUSG00000069793	ENSMUSG00000026344	ENSMUSG00000063787	ENSMUSG00000021745								ENSMUSG00000034059	ENSMUSG00000015405
	ENSMUSG00000037624	ENSMUSG00000025020	ENSMUSG00000032184	ENSMUSG00000063800	ENSMUSG00000018001								ENSMUSG00000048960	ENSMUSG00000048905
	ENSMUSG00000049265	ENSMUSG00000031558	ENSMUSG00000056947	ENSMUSG00000063953	ENSMUSG00000001313								ENSMUSG00000054967	ENSMUSG00000055675
	ENSMUSG00000024957	ENSMUSG00000075478	ENSMUSG00000057777	ENSMUSG00000064289	ENSMUSG00000036185								ENSMUSG00000000567	ENSMUSG00000028307
	ENSMUSG00000063142	ENSMUSG00000048304	ENSMUSG00000055435	ENSMUSG00000064302	ENSMUSG00000006276								ENSMUSG00000017211	ENSMUSG00000073403
	ENSMUSG00000009545	ENSMUSG00000043531	ENSMUSG00000074622	ENSMUSG00000065954	ENSMUSG00000006445								ENSMUSG00000006403	ENSMUSG00000058762
	ENSMUSG00000056258	ENSMUSG00000063434	ENSMUSG00000040003	ENSMUSG00000066306	ENSMUSG00000026809								ENSMUSG00000000957	ENSMUSG00000046719
	ENSMUSG00000028033	ENSMUSG00000053747	ENSMUSG00000027375	ENSMUSG00000066406	ENSMUSG00000029875								ENSMUSG00000033508	ENSMUSG00000037032
	ENSMUSG00000050963	ENSMUSG00000025902	ENSMUSG00000020700	ENSMUSG00000066415	ENSMUSG00000050447								ENSMUSG00000025921	ENSMUSG00000031831
	ENSMUSG00000043673	ENSMUSG00000063060	ENSMUSG00000071369	ENSMUSG00000066568	ENSMUSG00000063564								ENSMUSG00000007039	ENSMUSG00000025092
	ENSMUSG00000022342	ENSMUSG00000022783	ENSMUSG00000041020	ENSMUSG00000066637	ENSMUSG00000017723								ENSMUSG00000041801	ENSMUSG00000075010
	ENSMUSG00000025871	ENSMUSG00000054162	ENSMUSG00000024558	ENSMUSG00000067148	ENSMUSG00000039824								ENSMUSG00000058427	ENSMUSG00000051726
	ENSMUSG00000052353	ENSMUSG00000038156	ENSMUSG00000018411	ENSMUSG00000067543	ENSMUSG00000030785								ENSMUSG00000015957	ENSMUSG00000034947
	ENSMUSG00000040412	ENSMUSG00000038541	ENSMUSG00000036853	ENSMUSG00000068015	ENSMUSG00000028051								ENSMUSG00000042050	ENSMUSG00000025780
	ENSMUSG00000032036	ENSMUSG00000035431	ENSMUSG00000043557	ENSMUSG00000068184	ENSMUSG00000010048								ENSMUSG00000056758	ENSMUSG00000060550
	ENSMUSG00000035773	ENSMUSG00000047904	ENSMUSG00000018923	ENSMUSG00000069255	ENSMUSG00000036606								ENSMUSG00000004814	ENSMUSG00000038178
	ENSMUSG00000058488	ENSMUSG00000025789	ENSMUSG00000020801	ENSMUSG00000069302	ENSMUSG00000025647								ENSMUSG00000035640	ENSMUSG00000049744
	ENSMUSG00000003032	ENSMUSG00000029123	ENSMUSG00000036466	ENSMUSG00000069769	ENSMUSG00000001288								ENSMUSG00000023911	ENSMUSG00000009772
	ENSMUSG00000022076	ENSMUSG00000027500	ENSMUSG00000036144	ENSMUSG00000069793	ENSMUSG00000060716								ENSMUSG00000039232	ENSMUSG00000063931
	ENSMUSG00000036782	ENSMUSG00000046314	ENSMUSG00000030544	ENSMUSG00000070705	ENSMUSG00000018500								ENSMUSG00000071723	ENSMUSG00000079174
	ENSMUSG00000042514	ENSMUSG00000038576	ENSMUSG00000039208	ENSMUSG00000071176	ENSMUSG00000002319								ENSMUSG00000045999	ENSMUSG00000029188
	ENSMUSG00000078484	ENSMUSG00000053025	ENSMUSG00000035299	ENSMUSG00000071337	ENSMUSG00000029015								ENSMUSG00000026278	ENSMUSG00000010601
	ENSMUSG00000035298	ENSMUSG00000049303	ENSMUSG00000061013	ENSMUSG00000071369	ENSMUSG00000026923								ENSMUSG00000020656	ENSMUSG00000033847
	ENSMUSG00000006948	ENSMUSG00000028717	ENSMUSG00000028496	ENSMUSG00000071516	ENSMUSG00000032131								ENSMUSG00000082361	ENSMUSG00000040584
	ENSMUSG00000035606	ENSMUSG00000035033	ENSMUSG00000039533	ENSMUSG00000072585	ENSMUSG00000023055								ENSMUSG00000027171	ENSMUSG00000070704
	ENSMUSG00000002900	ENSMUSG00000009097	ENSMUSG00000001566	ENSMUSG00000072621	ENSMUSG00000029504								ENSMUSG00000086304	ENSMUSG00000076696
	ENSMUSG00000060594	ENSMUSG00000000093	ENSMUSG00000037381	ENSMUSG00000072772	ENSMUSG00000021680								ENSMUSG00000060591	ENSMUSG00000076564
	ENSMUSG00000025216	ENSMUSG00000001444	ENSMUSG00000020000	ENSMUSG00000073633	ENSMUSG00000049511								ENSMUSG00000036368	ENSMUSG00000074736
	ENSMUSG00000027985	ENSMUSG00000018604	ENSMUSG00000031843	ENSMUSG00000073791	ENSMUSG00000026807								ENSMUSG00000041608	ENSMUSG00000076593
	ENSMUSG00000050335	ENSMUSG00000018263	ENSMUSG00000025930	ENSMUSG00000074154	ENSMUSG00000015176								ENSMUSG00000056895	ENSMUSG00000023236
	ENSMUSG00000033595	ENSMUSG00000001604	ENSMUSG00000048450	ENSMUSG00000074794	ENSMUSG00000068732								ENSMUSG00000007908	ENSMUSG00000086513
	ENSMUSG00000020140	ENSMUSG00000042477	ENSMUSG00000021469	ENSMUSG00000075232	ENSMUSG00000022299								ENSMUSG00000039410	ENSMUSG00000066861
	ENSMUSG00000058361	ENSMUSG00000074743	ENSMUSG00000022353	ENSMUSG00000075284	ENSMUSG00000071226								ENSMUSG00000020142	ENSMUSG00000034855
	ENSMUSG00000000247	ENSMUSG00000053626	ENSMUSG00000019982	ENSMUSG00000075359	ENSMUSG00000032366								ENSMUSG00000028527	ENSMUSG00000001417
	ENSMUSG00000026934	ENSMUSG00000025215	ENSMUSG00000035923	ENSMUSG00000075703	ENSMUSG00000032883								ENSMUSG00000002980	ENSMUSG00000026395
	ENSMUSG00000026468	ENSMUSG00000068327	ENSMUSG00000025885	ENSMUSG00000076437	ENSMUSG00000049323								ENSMUSG00000001435	ENSMUSG00000029650
	ENSMUSG00000029595	ENSMUSG00000026109	ENSMUSG00000009471	ENSMUSG00000078768	ENSMUSG00000038456								ENSMUSG00000037679	ENSMUSG00000005763
	ENSMUSG00000026890	ENSMUSG00000020701	ENSMUSG00000048217	ENSMUSG00000079036	ENSMUSG00000001444								ENSMUSG00000027478	ENSMUSG00000018830
	ENSMUSG00000028201	ENSMUSG00000015401	ENSMUSG00000052512	ENSMUSG00000079276	ENSMUSG00000024142								ENSMUSG00000041961	ENSMUSG00000030742
	ENSMUSG00000036111	ENSMUSG00000034435	ENSMUSG00000039542	ENSMUSG00000079283	ENSMUSG00000063172								ENSMUSG00000058152	ENSMUSG00000040170
	ENSMUSG00000048096	ENSMUSG00000035964	ENSMUSG00000048967	ENSMUSG00000079659	ENSMUSG00000030527								ENSMUSG00000031861	ENSMUSG00000054435
	ENSMUSG00000038765	ENSMUSG00000045377	ENSMUSG00000040280	ENSMUSG00000089704	ENSMUSG00000050619								ENSMUSG00000039646	ENSMUSG00000047867
	ENSMUSG00000016239	ENSMUSG00000032186	ENSMUSG00000022055	ENSMUSG00000089911	ENSMUSG00000035666								ENSMUSG00000036264	ENSMUSG00000071335
	ENSMUSG00000037605	ENSMUSG00000029026	ENSMUSG00000022054	ENSMUSG00000090290	ENSMUSG00000033706								ENSMUSG00000000782	ENSMUSG00000074345
	ENSMUSG00000015568	ENSMUSG00000014846	ENSMUSG00000055409	ENSMUSG00000092020	ENSMUSG00000021546								ENSMUSG00000063239	ENSMUSG00000076524
	ENSMUSG00000028003	ENSMUSG00000031887	ENSMUSG00000006435	ENSMUSG00000092329	ENSMUSG00000038517								ENSMUSG00000029581	ENSMUSG00000029269
	ENSMUSG00000028080	ENSMUSG00000005892	ENSMUSG00000034701	ENSMUSG00000093477	ENSMUSG00000020810								ENSMUSG00000014158	ENSMUSG00000055435
	ENSMUSG00000031290	ENSMUSG00000033949	ENSMUSG00000038255	ENSMUSG00000093603	ENSMUSG00000022765								ENSMUSG00000026620	ENSMUSG00000039405
	ENSMUSG00000040490	ENSMUSG00000036913	ENSMUSG00000048904		ENSMUSG00000057722								ENSMUSG00000053168	ENSMUSG00000036377
	ENSMUSG00000035653	ENSMUSG00000021071	ENSMUSG00000027967		ENSMUSG00000032338								ENSMUSG00000036098	ENSMUSG00000076586
	ENSMUSG00000027070	ENSMUSG00000041710	ENSMUSG00000044312		ENSMUSG00000049680								ENSMUSG00000032849	ENSMUSG00000038193
	ENSMUSG00000060780	ENSMUSG00000024379	ENSMUSG00000001911		ENSMUSG00000033676								ENSMUSG00000065232	ENSMUSG00000021216
	ENSMUSG00000002020	ENSMUSG00000030428	ENSMUSG00000021032		ENSMUSG00000022885								ENSMUSG00000021572	ENSMUSG00000046442
	ENSMUSG00000027297	ENSMUSG00000038676	ENSMUSG00000068115		ENSMUSG00000030032								ENSMUSG00000040026	ENSMUSG00000038591
	ENSMUSG00000022577	ENSMUSG00000031710	ENSMUSG00000075259		ENSMUSG00000030782								ENSMUSG00000038400	ENSMUSG00000048521
	ENSMUSG00000032184	ENSMUSG00000059921	ENSMUSG00000060621		ENSMUSG00000028070								ENSMUSG00000032796	ENSMUSG00000023078
	ENSMUSG00000056947	ENSMUSG00000045288	ENSMUSG00000001496		ENSMUSG00000039286								ENSMUSG00000033256	ENSMUSG00000029417
	ENSMUSG00000057777	ENSMUSG00000021256	ENSMUSG00000027434		ENSMUSG00000024743								ENSMUSG00000028128	ENSMUSG00000049265
	ENSMUSG00000020310	ENSMUSG00000006270	ENSMUSG00000044220		ENSMUSG00000059182								ENSMUSG00000039693	ENSMUSG00000033579
	ENSMUSG00000074622	ENSMUSG00000034777	ENSMUSG00000015579		ENSMUSG00000026806								ENSMUSG00000057193	ENSMUSG00000054999
	ENSMUSG00000027375	ENSMUSG00000022479	ENSMUSG00000058669		ENSMUSG00000035158								ENSMUSG00000032086	ENSMUSG00000001588
	ENSMUSG00000037306	ENSMUSG00000033080	ENSMUSG00000022061		ENSMUSG00000027263								ENSMUSG00000062444	ENSMUSG00000024340
	ENSMUSG00000055407	ENSMUSG00000021239	ENSMUSG00000049691		ENSMUSG00000056608								ENSMUSG00000035896	ENSMUSG00000075520
	ENSMUSG00000024558	ENSMUSG00000029029	ENSMUSG00000035187		ENSMUSG00000026663								ENSMUSG00000035914	ENSMUSG00000038583
	ENSMUSG00000022619	ENSMUSG00000022997	ENSMUSG00000041309		ENSMUSG00000062432								ENSMUSG00000000142	ENSMUSG00000029798
	ENSMUSG00000018411	ENSMUSG00000026167	ENSMUSG00000048616		ENSMUSG00000034353								ENSMUSG00000024529	ENSMUSG00000022836
	ENSMUSG00000034751	ENSMUSG00000022996	ENSMUSG00000041923		ENSMUSG00000031502								ENSMUSG00000034177	ENSMUSG00000076613
	ENSMUSG00000036853	ENSMUSG00000015957	ENSMUSG00000001988		ENSMUSG00000029135								ENSMUSG00000034586	ENSMUSG00000029603
	ENSMUSG00000020801	ENSMUSG00000029671	ENSMUSG00000045903		ENSMUSG00000072825								ENSMUSG00000037936	ENSMUSG00000076660
	ENSMUSG00000020160	ENSMUSG00000010797	ENSMUSG00000040998		ENSMUSG00000030718								ENSMUSG00000065163	ENSMUSG00000028024
	ENSMUSG00000036144	ENSMUSG00000009900	ENSMUSG00000026241		ENSMUSG00000009687								ENSMUSG00000020140	ENSMUSG00000029802
	ENSMUSG00000030544	ENSMUSG00000033227	ENSMUSG00000022206		ENSMUSG00000026435								ENSMUSG00000033032	ENSMUSG00000017311
	ENSMUSG00000039208	ENSMUSG00000030093	ENSMUSG00000025582		ENSMUSG00000042303								ENSMUSG00000073591	ENSMUSG00000079492
	ENSMUSG00000059149	ENSMUSG00000016458	ENSMUSG00000059991		ENSMUSG00000032065								ENSMUSG00000029484	ENSMUSG00000002204
	ENSMUSG00000061013	ENSMUSG00000049090	ENSMUSG00000036437		ENSMUSG00000032698								ENSMUSG00000024427	ENSMUSG00000022885
	ENSMUSG00000028496	ENSMUSG00000066687	ENSMUSG00000019803		ENSMUSG00000031214								ENSMUSG00000073000	ENSMUSG00000026768
	ENSMUSG00000026303	ENSMUSG00000071679	ENSMUSG00000030551		ENSMUSG00000022010								ENSMUSG00000059674	ENSMUSG00000003863
	ENSMUSG00000005373	ENSMUSG00000026872	ENSMUSG00000028341		ENSMUSG00000079445								ENSMUSG00000040289	ENSMUSG00000033585
	ENSMUSG00000039533	ENSMUSG00000037224	ENSMUSG00000020598		ENSMUSG00000073700								ENSMUSG00000024869	ENSMUSG00000002475
	ENSMUSG00000031740	ENSMUSG00000032368	ENSMUSG00000062991		ENSMUSG00000046846								ENSMUSG00000035246	ENSMUSG00000018654
	ENSMUSG00000001566	ENSMUSG00000036972	ENSMUSG00000060275		ENSMUSG00000041730								ENSMUSG00000042379	ENSMUSG00000037138
	ENSMUSG00000025930	ENSMUSG00000040829	ENSMUSG00000034825		ENSMUSG00000029151								ENSMUSG00000041025	ENSMUSG00000076934
	ENSMUSG00000048450	ENSMUSG00000051351	ENSMUSG00000039114		ENSMUSG00000042734								ENSMUSG00000064626	ENSMUSG00000027861
	ENSMUSG00000021469	ENSMUSG00000039081	ENSMUSG00000054958		ENSMUSG00000038555								ENSMUSG00000075536	ENSMUSG00000031173
	ENSMUSG00000031760		ENSMUSG00000020902		ENSMUSG00000043017								ENSMUSG00000024087	ENSMUSG00000021194
	ENSMUSG00000020814		ENSMUSG00000020019		ENSMUSG00000025366								ENSMUSG00000040466	ENSMUSG00000020432
	ENSMUSG00000019982		ENSMUSG00000035513		ENSMUSG00000022300								ENSMUSG00000024304	ENSMUSG00000026417
	ENSMUSG00000035923		ENSMUSG00000028072		ENSMUSG00000023923								ENSMUSG00000044636	ENSMUSG00000048763
	ENSMUSG00000025885		ENSMUSG00000055254		ENSMUSG00000047986								ENSMUSG00000008999	ENSMUSG00000002033
	ENSMUSG00000009471		ENSMUSG00000040258		ENSMUSG00000018865								ENSMUSG00000031871	ENSMUSG00000045613
	ENSMUSG00000048217		ENSMUSG00000032014		ENSMUSG00000057738								ENSMUSG00000026826	ENSMUSG00000056973
	ENSMUSG00000052512		ENSMUSG00000030450		ENSMUSG00000049555								ENSMUSG00000030725	ENSMUSG00000041731
	ENSMUSG00000041120		ENSMUSG00000026158		ENSMUSG00000042569								ENSMUSG00000052942	ENSMUSG00000076703
	ENSMUSG00000039542		ENSMUSG00000038463		ENSMUSG00000039470								ENSMUSG00000027860	ENSMUSG00000031445
	ENSMUSG00000047586		ENSMUSG00000046160		ENSMUSG00000026614								ENSMUSG00000013076	ENSMUSG00000016349
	ENSMUSG00000005125		ENSMUSG00000039830		ENSMUSG00000038199								ENSMUSG00000079167	ENSMUSG00000019278
	ENSMUSG00000040280		ENSMUSG00000045591		ENSMUSG00000063410								ENSMUSG00000024349	ENSMUSG00000020354
	ENSMUSG00000020396		ENSMUSG00000043013		ENSMUSG00000069378								ENSMUSG00000047501	ENSMUSG00000074657
	ENSMUSG00000022055		ENSMUSG00000045991		ENSMUSG00000032249								ENSMUSG00000026042	ENSMUSG00000025467
	ENSMUSG00000022054		ENSMUSG00000050511		ENSMUSG00000004451								ENSMUSG00000047910	ENSMUSG00000027219
	ENSMUSG00000040037		ENSMUSG00000078078		ENSMUSG00000036492								ENSMUSG00000050064	ENSMUSG00000045322
	ENSMUSG00000055409		ENSMUSG00000048387		ENSMUSG00000032316								ENSMUSG00000041189	ENSMUSG00000086377
	ENSMUSG00000006435		ENSMUSG00000051596		ENSMUSG00000044231								ENSMUSG00000037736	ENSMUSG00000021278
	ENSMUSG00000034701		ENSMUSG00000050201		ENSMUSG00000043909								ENSMUSG00000038059	ENSMUSG00000034005
	ENSMUSG00000038255		ENSMUSG00000018862		ENSMUSG00000003680								ENSMUSG00000037169	ENSMUSG00000076508
	ENSMUSG00000048904		ENSMUSG00000021685		ENSMUSG00000028631								ENSMUSG00000021340	ENSMUSG00000020838
	ENSMUSG00000027967		ENSMUSG00000040550		ENSMUSG00000020865								ENSMUSG00000028199	ENSMUSG00000076929
	ENSMUSG00000044312		ENSMUSG00000005917		ENSMUSG00000030030								ENSMUSG00000041540	ENSMUSG00000050520
	ENSMUSG00000028565		ENSMUSG00000021848		ENSMUSG00000000058								ENSMUSG00000021256	ENSMUSG00000023959
	ENSMUSG00000055053		ENSMUSG00000076438		ENSMUSG00000036073								ENSMUSG00000029762	ENSMUSG00000050069
	ENSMUSG00000001911		ENSMUSG00000005950		ENSMUSG00000038121								ENSMUSG00000007207	ENSMUSG00000061762
	ENSMUSG00000027859		ENSMUSG00000021111		ENSMUSG00000025041								ENSMUSG00000027208	ENSMUSG00000054422
	ENSMUSG00000000120		ENSMUSG00000028370		ENSMUSG00000046947								ENSMUSG00000077212	ENSMUSG00000020467
	ENSMUSG00000021068		ENSMUSG00000025812		ENSMUSG00000001440								ENSMUSG00000024177	ENSMUSG00000050751
	ENSMUSG00000075259		ENSMUSG00000034981		ENSMUSG00000051036								ENSMUSG00000048924	ENSMUSG00000037321
	ENSMUSG00000060621		ENSMUSG00000038507		ENSMUSG00000021917								ENSMUSG00000025931	ENSMUSG00000045826
	ENSMUSG00000001496		ENSMUSG00000037034		ENSMUSG00000050914								ENSMUSG00000020363	ENSMUSG00000016283
	ENSMUSG00000027434		ENSMUSG00000004231		ENSMUSG00000044037								ENSMUSG00000022537	ENSMUSG00000024353
	ENSMUSG00000044220		ENSMUSG00000004872		ENSMUSG00000000732								ENSMUSG00000064264	ENSMUSG00000038179
	ENSMUSG00000015579		ENSMUSG00000027168		ENSMUSG00000022178								ENSMUSG00000070237	ENSMUSG00000060208
	ENSMUSG00000058669		ENSMUSG00000028736		ENSMUSG00000040524								ENSMUSG00000051790	ENSMUSG00000060802
	ENSMUSG00000022061		ENSMUSG00000026976		ENSMUSG00000043881								ENSMUSG00000020728	ENSMUSG00000056596
	ENSMUSG00000049691		ENSMUSG00000001497		ENSMUSG00000040389								ENSMUSG00000040734	ENSMUSG00000000682
	ENSMUSG00000035187		ENSMUSG00000049100		ENSMUSG00000054792								ENSMUSG00000025854	ENSMUSG00000039364
	ENSMUSG00000041309		ENSMUSG00000035566		ENSMUSG00000022577								ENSMUSG00000031434	ENSMUSG00000000690
	ENSMUSG00000041923		ENSMUSG00000036422		ENSMUSG00000017802								ENSMUSG00000032281	ENSMUSG00000061780
	ENSMUSG00000042988		ENSMUSG00000038542		ENSMUSG00000031997								ENSMUSG00000029093	ENSMUSG00000001281
	ENSMUSG00000030411		ENSMUSG00000039278		ENSMUSG00000001053								ENSMUSG00000005320	ENSMUSG00000076650
	ENSMUSG00000019320		ENSMUSG00000023868		ENSMUSG00000019984								ENSMUSG00000026811	ENSMUSG00000006360
	ENSMUSG00000001988		ENSMUSG00000038170		ENSMUSG00000021916								ENSMUSG00000003573	ENSMUSG00000002289
	ENSMUSG00000026077		ENSMUSG00000025584		ENSMUSG00000004880								ENSMUSG00000000901	ENSMUSG00000037661
	ENSMUSG00000045903		ENSMUSG00000029231		ENSMUSG00000005465								ENSMUSG00000009248	ENSMUSG00000063873
	ENSMUSG00000040998		ENSMUSG00000029644		ENSMUSG00000020818								ENSMUSG00000036356	ENSMUSG00000071604
	ENSMUSG00000027931		ENSMUSG00000022197		ENSMUSG00000032946								ENSMUSG00000025171	ENSMUSG00000021587
	ENSMUSG00000022206		ENSMUSG00000045573		ENSMUSG00000042558								ENSMUSG00000026580	ENSMUSG00000076928
	ENSMUSG00000025582		ENSMUSG00000041731		ENSMUSG00000060429								ENSMUSG00000018906	ENSMUSG00000076553
	ENSMUSG00000036437		ENSMUSG00000031870		ENSMUSG00000034040								ENSMUSG00000029377	ENSMUSG00000030017
	ENSMUSG00000044014		ENSMUSG00000048874		ENSMUSG00000022629								ENSMUSG00000027399	ENSMUSG00000085890
	ENSMUSG00000019803		ENSMUSG00000007946		ENSMUSG00000018931								ENSMUSG00000059149	ENSMUSG00000023259
	ENSMUSG00000030551		ENSMUSG00000012520		ENSMUSG00000001655								ENSMUSG00000060487	ENSMUSG00000030711
	ENSMUSG00000028341		ENSMUSG00000045625		ENSMUSG00000047248								ENSMUSG00000060429	ENSMUSG00000034041
	ENSMUSG00000062991		ENSMUSG00000024867		ENSMUSG00000022565								ENSMUSG00000029669	ENSMUSG00000040181
	ENSMUSG00000060275		ENSMUSG00000031379		ENSMUSG00000026436								ENSMUSG00000042834	ENSMUSG00000055730
	ENSMUSG00000053310		ENSMUSG00000021506		ENSMUSG00000074513								ENSMUSG00000022433	ENSMUSG00000024313
	ENSMUSG00000034825		ENSMUSG00000028023		ENSMUSG00000036915								ENSMUSG00000035390	ENSMUSG00000031773
	ENSMUSG00000039114		ENSMUSG00000025229		ENSMUSG00000017754								ENSMUSG00000062661	ENSMUSG00000040016
	ENSMUSG00000024109		ENSMUSG00000035934		ENSMUSG00000006395								ENSMUSG00000017667	ENSMUSG00000005640
	ENSMUSG00000054958		ENSMUSG00000026413		ENSMUSG00000027350								ENSMUSG00000028698	ENSMUSG00000004151
	ENSMUSG00000020902		ENSMUSG00000023913		ENSMUSG00000037990								ENSMUSG00000065362	ENSMUSG00000070777
	ENSMUSG00000035513		ENSMUSG00000051177		ENSMUSG00000030008								ENSMUSG00000027210	ENSMUSG00000053054
	ENSMUSG00000028072		ENSMUSG00000022565		ENSMUSG00000019370								ENSMUSG00000033904	ENSMUSG00000033220
	ENSMUSG00000055254		ENSMUSG00000035278		ENSMUSG00000029844								ENSMUSG00000054256	ENSMUSG00000028003
	ENSMUSG00000040258		ENSMUSG00000026640		ENSMUSG00000038280								ENSMUSG00000027684	ENSMUSG00000054128
	ENSMUSG00000032014		ENSMUSG00000074785		ENSMUSG00000021125								ENSMUSG00000024579	ENSMUSG00000026070
	ENSMUSG00000030450		ENSMUSG00000030123		ENSMUSG00000009535								ENSMUSG00000023039	ENSMUSG00000037649
	ENSMUSG00000038463		ENSMUSG00000018217		ENSMUSG00000029610								ENSMUSG00000068740	ENSMUSG00000044583
	ENSMUSG00000039830		ENSMUSG00000028675		ENSMUSG00000042364								ENSMUSG00000050910	ENSMUSG00000050600
	ENSMUSG00000045591		ENSMUSG00000028600		ENSMUSG00000021965								ENSMUSG00000038022	ENSMUSG00000029563
	ENSMUSG00000043013		ENSMUSG00000007080		ENSMUSG00000035769								ENSMUSG00000028538	ENSMUSG00000076599
	ENSMUSG00000045991		ENSMUSG00000019738		ENSMUSG00000020081								ENSMUSG00000024538	ENSMUSG00000009246
	ENSMUSG00000050511		ENSMUSG00000078236		ENSMUSG00000034120								ENSMUSG00000047749	ENSMUSG00000025557
	ENSMUSG00000020435		ENSMUSG00000052621		ENSMUSG00000021068								ENSMUSG00000070803	ENSMUSG00000067229
	ENSMUSG00000048387		ENSMUSG00000056854		ENSMUSG00000032386								ENSMUSG00000020086	ENSMUSG00000020826
	ENSMUSG00000022330		ENSMUSG00000048349		ENSMUSG00000041161								ENSMUSG00000009614	ENSMUSG00000004038
	ENSMUSG00000051596		ENSMUSG00000031688		ENSMUSG00000026817								ENSMUSG00000072964	ENSMUSG00000038332
	ENSMUSG00000050201		ENSMUSG00000024497		ENSMUSG00000036391								ENSMUSG00000024896	ENSMUSG00000004366
	ENSMUSG00000018862		ENSMUSG00000046442		ENSMUSG00000021276								ENSMUSG00000086390	ENSMUSG00000076514
	ENSMUSG00000021685		ENSMUSG00000040653		ENSMUSG00000070661								ENSMUSG00000067006	ENSMUSG00000070034
	ENSMUSG00000005917		ENSMUSG00000079466		ENSMUSG00000000171								ENSMUSG00000046658	ENSMUSG00000031636
	ENSMUSG00000021848		ENSMUSG00000040478		ENSMUSG00000028156								ENSMUSG00000000552	ENSMUSG00000034459
	ENSMUSG00000024922		ENSMUSG00000042414		ENSMUSG00000023043								ENSMUSG00000008398	ENSMUSG00000019890
	ENSMUSG00000076438		ENSMUSG00000021486		ENSMUSG00000039834								ENSMUSG00000029378	ENSMUSG00000030554
	ENSMUSG00000005950		ENSMUSG00000036158		ENSMUSG00000038181								ENSMUSG00000052105	ENSMUSG00000029561
	ENSMUSG00000028927		ENSMUSG00000052889		ENSMUSG00000041225								ENSMUSG00000038079	ENSMUSG00000038370
	ENSMUSG00000028370		ENSMUSG00000045038		ENSMUSG00000035649								ENSMUSG00000004035	ENSMUSG00000030492
	ENSMUSG00000052062		ENSMUSG00000052920		ENSMUSG00000070802								ENSMUSG00000026796	ENSMUSG00000020672
	ENSMUSG00000034981		ENSMUSG00000045052		ENSMUSG00000021314								ENSMUSG00000031075	ENSMUSG00000024337
	ENSMUSG00000021725		ENSMUSG00000030069		ENSMUSG00000022552								ENSMUSG00000050989	ENSMUSG00000049122
	ENSMUSG00000037034		ENSMUSG00000024347		ENSMUSG00000040640								ENSMUSG00000022696	ENSMUSG00000071356
	ENSMUSG00000004231		ENSMUSG00000074925		ENSMUSG00000018698								ENSMUSG00000028965	ENSMUSG00000030643
	ENSMUSG00000004872		ENSMUSG00000026735		ENSMUSG00000015468								ENSMUSG00000082678	ENSMUSG00000025528
	ENSMUSG00000014030		ENSMUSG00000071489		ENSMUSG00000006219								ENSMUSG00000032883	ENSMUSG00000076702
	ENSMUSG00000027168		ENSMUSG00000037759		ENSMUSG00000034336								ENSMUSG00000030284	ENSMUSG00000021567
	ENSMUSG00000028736		ENSMUSG00000040016		ENSMUSG00000040093								ENSMUSG00000067071	ENSMUSG00000039264
	ENSMUSG00000026976		ENSMUSG00000039942		ENSMUSG00000030411								ENSMUSG00000086448	ENSMUSG00000001741
	ENSMUSG00000001497		ENSMUSG00000028036		ENSMUSG00000026842								ENSMUSG00000005124	ENSMUSG00000076672
	ENSMUSG00000035566		ENSMUSG00000038300		ENSMUSG00000036099								ENSMUSG00000087259	ENSMUSG00000033544
	ENSMUSG00000036422		ENSMUSG00000048776		ENSMUSG00000036805								ENSMUSG00000024352	ENSMUSG00000021416
	ENSMUSG00000024805		ENSMUSG00000053141		ENSMUSG00000049734								ENSMUSG00000027737	ENSMUSG00000015568
	ENSMUSG00000027419		ENSMUSG00000028909		ENSMUSG00000020905								ENSMUSG00000026411	ENSMUSG00000023235
	ENSMUSG00000023868		ENSMUSG00000029500		ENSMUSG00000032557								ENSMUSG00000022650	ENSMUSG00000079547
	ENSMUSG00000022489		ENSMUSG00000058400		ENSMUSG00000079470								ENSMUSG00000053702	ENSMUSG00000024124
	ENSMUSG00000038170		ENSMUSG00000034789		ENSMUSG00000053192								ENSMUSG00000025075	ENSMUSG00000039997
	ENSMUSG00000025584		ENSMUSG00000019832		ENSMUSG00000006378								ENSMUSG00000024598	ENSMUSG00000024670
	ENSMUSG00000021684		ENSMUSG00000030704		ENSMUSG00000021124								ENSMUSG00000022637	ENSMUSG00000059994
	ENSMUSG00000029231		ENSMUSG00000043518		ENSMUSG00000040018								ENSMUSG00000004032	ENSMUSG00000061531
	ENSMUSG00000029644		ENSMUSG00000032356		ENSMUSG00000046722								ENSMUSG00000032418	ENSMUSG00000023073
	ENSMUSG00000022197		ENSMUSG00000027347		ENSMUSG00000040084								ENSMUSG00000025145	ENSMUSG00000048096
	ENSMUSG00000045573		ENSMUSG00000034209		ENSMUSG00000068551								ENSMUSG00000055125	ENSMUSG00000047959
	ENSMUSG00000041731		ENSMUSG00000026430		ENSMUSG00000025229								ENSMUSG00000033906	ENSMUSG00000022546
	ENSMUSG00000031870		ENSMUSG00000024518		ENSMUSG00000039016								ENSMUSG00000041482	ENSMUSG00000020272
	ENSMUSG00000048537		ENSMUSG00000038132		ENSMUSG00000020458								ENSMUSG00000036545	ENSMUSG00000045282
	ENSMUSG00000007946		ENSMUSG00000024990		ENSMUSG00000030350								ENSMUSG00000070305	ENSMUSG00000029816
	ENSMUSG00000012520		ENSMUSG00000042453		ENSMUSG00000001076								ENSMUSG00000020808	ENSMUSG00000023484
	ENSMUSG00000037747		ENSMUSG00000040855		ENSMUSG00000062115								ENSMUSG00000031561	ENSMUSG00000024084
	ENSMUSG00000045625		ENSMUSG00000019900		ENSMUSG00000027506								ENSMUSG00000036667	ENSMUSG00000025347
	ENSMUSG00000024867		ENSMUSG00000030844		ENSMUSG00000030695								ENSMUSG00000021994	ENSMUSG00000029778
	ENSMUSG00000031379		ENSMUSG00000002459		ENSMUSG00000029703								ENSMUSG00000028749	ENSMUSG00000034959
	ENSMUSG00000021506		ENSMUSG00000021219		ENSMUSG00000042514								ENSMUSG00000059336	ENSMUSG00000038349
	ENSMUSG00000028023		ENSMUSG00000056043		ENSMUSG00000026858								ENSMUSG00000071547	ENSMUSG00000023122
	ENSMUSG00000025229		ENSMUSG00000071636		ENSMUSG00000025451								ENSMUSG00000026121	ENSMUSG00000028071
	ENSMUSG00000035934		ENSMUSG00000071636		ENSMUSG00000026413								ENSMUSG00000062248	ENSMUSG00000029630
	ENSMUSG00000026413		ENSMUSG00000071636		ENSMUSG00000001983								ENSMUSG00000041695	ENSMUSG00000020062
	ENSMUSG00000022565		ENSMUSG00000048899		ENSMUSG00000034981								ENSMUSG00000070063	ENSMUSG00000065956
	ENSMUSG00000031775		ENSMUSG00000044456		ENSMUSG00000074364								ENSMUSG00000029086	ENSMUSG00000015314
	ENSMUSG00000031425		ENSMUSG00000022221		ENSMUSG00000079109								ENSMUSG00000000489	ENSMUSG00000058914
	ENSMUSG00000026640		ENSMUSG00000031438		ENSMUSG00000078202								ENSMUSG00000024990	ENSMUSG00000067297
	ENSMUSG00000074785		ENSMUSG00000047496		ENSMUSG00000017740								ENSMUSG00000029408	ENSMUSG00000074785
	ENSMUSG00000018217		ENSMUSG00000032128		ENSMUSG00000024927								ENSMUSG00000030257	ENSMUSG00000070427
	ENSMUSG00000028600		ENSMUSG00000046215		ENSMUSG00000029178								ENSMUSG00000038296	ENSMUSG00000023914
	ENSMUSG00000007080		ENSMUSG00000025665		ENSMUSG00000032850								ENSMUSG00000004098	ENSMUSG00000032093
	ENSMUSG00000028104		ENSMUSG00000005846		ENSMUSG00000039232								ENSMUSG00000040447	ENSMUSG00000025784
	ENSMUSG00000020660		ENSMUSG00000028871		ENSMUSG00000004791								ENSMUSG00000020053	ENSMUSG00000028270
	ENSMUSG00000078236		ENSMUSG00000051920		ENSMUSG00000020476								ENSMUSG00000046865	ENSMUSG00000039304
	ENSMUSG00000052621		ENSMUSG00000019880		ENSMUSG00000003847								ENSMUSG00000020303	ENSMUSG00000076595
	ENSMUSG00000056854		ENSMUSG00000050896		ENSMUSG00000040003								ENSMUSG00000044037	ENSMUSG00000010142
	ENSMUSG00000048349		ENSMUSG00000039153		ENSMUSG00000037012								ENSMUSG00000048232	ENSMUSG00000057880
	ENSMUSG00000031688		ENSMUSG00000057378		ENSMUSG00000015377								ENSMUSG00000034295	ENSMUSG00000023931
	ENSMUSG00000024497		ENSMUSG00000002565		ENSMUSG00000059149								ENSMUSG00000076437	ENSMUSG00000003379
	ENSMUSG00000046442		ENSMUSG00000046480		ENSMUSG00000071660								ENSMUSG00000022098	ENSMUSG00000076674
	ENSMUSG00000021285		ENSMUSG00000000216		ENSMUSG00000074923								ENSMUSG00000026797	ENSMUSG00000030769
	ENSMUSG00000040653		ENSMUSG00000019124		ENSMUSG00000029513								ENSMUSG00000029246	ENSMUSG00000042817
	ENSMUSG00000079466		ENSMUSG00000026387		ENSMUSG00000029470								ENSMUSG00000005087	ENSMUSG00000020600
	ENSMUSG00000040478		ENSMUSG00000038677		ENSMUSG00000027239								ENSMUSG00000021109	ENSMUSG00000029273
	ENSMUSG00000028944		ENSMUSG00000022261		ENSMUSG00000029397								ENSMUSG00000001473	ENSMUSG00000085942
	ENSMUSG00000052889		ENSMUSG00000027200		ENSMUSG00000027796								ENSMUSG00000031958	ENSMUSG00000024935
	ENSMUSG00000045038		ENSMUSG00000037111		ENSMUSG00000028949								ENSMUSG00000041594	ENSMUSG00000038580
	ENSMUSG00000021108		ENSMUSG00000020211		ENSMUSG00000039804								ENSMUSG00000049823	ENSMUSG00000064036
	ENSMUSG00000002688		ENSMUSG00000031548		ENSMUSG00000032489								ENSMUSG00000034854	ENSMUSG00000017868
	ENSMUSG00000052920		ENSMUSG00000021319		ENSMUSG00000041530								ENSMUSG00000034612	ENSMUSG00000027748
	ENSMUSG00000045052		ENSMUSG00000018822		ENSMUSG00000010461								ENSMUSG00000028495	ENSMUSG00000076587
	ENSMUSG00000030069		ENSMUSG00000032908		ENSMUSG00000029283								ENSMUSG00000048058	ENSMUSG00000031101
	ENSMUSG00000055945		ENSMUSG00000035109		ENSMUSG00000043110								ENSMUSG00000022297	ENSMUSG00000019762
	ENSMUSG00000027978		ENSMUSG00000002633		ENSMUSG00000020260								ENSMUSG00000035164	ENSMUSG00000076643
	ENSMUSG00000039126		ENSMUSG00000053930		ENSMUSG00000020444								ENSMUSG00000031398	ENSMUSG00000076734
	ENSMUSG00000024347		ENSMUSG00000027833		ENSMUSG00000000001								ENSMUSG00000021013	ENSMUSG00000024610
	ENSMUSG00000026735		ENSMUSG00000035378		ENSMUSG00000063430								ENSMUSG00000021367	ENSMUSG00000018927
	ENSMUSG00000071489		ENSMUSG00000018387		ENSMUSG00000045975								ENSMUSG00000025372	ENSMUSG00000033450
	ENSMUSG00000037759		ENSMUSG00000022696		ENSMUSG00000059043								ENSMUSG00000066357	ENSMUSG00000022619
	ENSMUSG00000040016		ENSMUSG00000019913		ENSMUSG00000029192								ENSMUSG00000049521	ENSMUSG00000033061
	ENSMUSG00000039942		ENSMUSG00000062713		ENSMUSG00000039145								ENSMUSG00000047407	ENSMUSG00000036469
	ENSMUSG00000028036		ENSMUSG00000051367		ENSMUSG00000071285								ENSMUSG00000023088	ENSMUSG00000032033
	ENSMUSG00000038300		ENSMUSG00000024134		ENSMUSG00000071659								ENSMUSG00000023043	ENSMUSG00000055022
	ENSMUSG00000048776		ENSMUSG00000038805		ENSMUSG00000042444								ENSMUSG00000029438	ENSMUSG00000050711
	ENSMUSG00000056553		ENSMUSG00000040841		ENSMUSG00000059816								ENSMUSG00000020469	ENSMUSG00000057596
	ENSMUSG00000053141		ENSMUSG00000021099		ENSMUSG00000018199								ENSMUSG00000033967	ENSMUSG00000022496
	ENSMUSG00000028909		ENSMUSG00000060204		ENSMUSG00000028109								ENSMUSG00000031904	ENSMUSG00000049858
	ENSMUSG00000029500		ENSMUSG00000005089		ENSMUSG00000021967								ENSMUSG00000033307	ENSMUSG00000076738
	ENSMUSG00000037098		ENSMUSG00000020142		ENSMUSG00000005534								ENSMUSG00000027800	ENSMUSG00000038298
	ENSMUSG00000031104		ENSMUSG00000023828		ENSMUSG00000031714								ENSMUSG00000049300	ENSMUSG00000043931
	ENSMUSG00000025170		ENSMUSG00000041771		ENSMUSG00000028943								ENSMUSG00000025041	ENSMUSG00000061603
	ENSMUSG00000030704		ENSMUSG00000028982		ENSMUSG00000015575								ENSMUSG00000016624	ENSMUSG00000026452
	ENSMUSG00000043463		ENSMUSG00000020651		ENSMUSG00000028614								ENSMUSG00000070407	ENSMUSG00000022803
	ENSMUSG00000049044		ENSMUSG00000027359		ENSMUSG00000030352								ENSMUSG00000032332	ENSMUSG00000072966
	ENSMUSG00000037992		ENSMUSG00000028836		ENSMUSG00000020366								ENSMUSG00000038500	ENSMUSG00000022657
	ENSMUSG00000009281		ENSMUSG00000029151		ENSMUSG00000023087								ENSMUSG00000026566	ENSMUSG00000016496
	ENSMUSG00000020374		ENSMUSG00000005802		ENSMUSG00000025364								ENSMUSG00000051510	ENSMUSG00000079180
	ENSMUSG00000032356		ENSMUSG00000037771		ENSMUSG00000029233								ENSMUSG00000020108	ENSMUSG00000076588
	ENSMUSG00000034209		ENSMUSG00000050473		ENSMUSG00000026622								ENSMUSG00000041995	ENSMUSG00000079563
	ENSMUSG00000026430		ENSMUSG00000057060		ENSMUSG00000022553								ENSMUSG00000084910	ENSMUSG00000076649
	ENSMUSG00000024518		ENSMUSG00000030310		ENSMUSG00000033486								ENSMUSG00000063760	ENSMUSG00000058022
	ENSMUSG00000031353		ENSMUSG00000021609		ENSMUSG00000019732								ENSMUSG00000045045	ENSMUSG00000044748
	ENSMUSG00000024990		ENSMUSG00000039728		ENSMUSG00000000934								ENSMUSG00000035954	ENSMUSG00000051652
	ENSMUSG00000028996		ENSMUSG00000079055		ENSMUSG00000011256								ENSMUSG00000038545	ENSMUSG00000024338
	ENSMUSG00000040723		ENSMUSG00000026062		ENSMUSG00000005893								ENSMUSG00000060227	ENSMUSG00000029348
	ENSMUSG00000052852		ENSMUSG00000036123		ENSMUSG00000035367								ENSMUSG00000024774	ENSMUSG00000034472
	ENSMUSG00000040855		ENSMUSG00000032548		ENSMUSG00000055723								ENSMUSG00000036459	ENSMUSG00000038700
	ENSMUSG00000020037		ENSMUSG00000038963		ENSMUSG00000035342								ENSMUSG00000031278	ENSMUSG00000055421
	ENSMUSG00000019900		ENSMUSG00000025938		ENSMUSG00000053166								ENSMUSG00000043621	ENSMUSG00000034871
	ENSMUSG00000049191		ENSMUSG00000069793		ENSMUSG00000029608								ENSMUSG00000023495	ENSMUSG00000078853
	ENSMUSG00000030844		ENSMUSG00000025020		ENSMUSG00000063450								ENSMUSG00000049086	ENSMUSG00000039062
	ENSMUSG00000002459		ENSMUSG00000031558		ENSMUSG00000030007								ENSMUSG00000026600	ENSMUSG00000029821
	ENSMUSG00000020599		ENSMUSG00000075478		ENSMUSG00000062937								ENSMUSG00000062937	ENSMUSG00000063430
	ENSMUSG00000056043		ENSMUSG00000048304		ENSMUSG00000021275								ENSMUSG00000031790	ENSMUSG00000055567
	ENSMUSG00000071636		ENSMUSG00000046699		ENSMUSG00000079560								ENSMUSG00000032289	ENSMUSG00000002565
	ENSMUSG00000071636		ENSMUSG00000033419		ENSMUSG00000028854								ENSMUSG00000052429	ENSMUSG00000031389
	ENSMUSG00000071636		ENSMUSG00000072941		ENSMUSG00000024518								ENSMUSG00000064387	ENSMUSG00000074444
	ENSMUSG00000048899		ENSMUSG00000043531		ENSMUSG00000061517								ENSMUSG00000044461	ENSMUSG00000060586
	ENSMUSG00000035226		ENSMUSG00000029093		ENSMUSG00000027248								ENSMUSG00000037315	ENSMUSG00000022659
	ENSMUSG00000022221		ENSMUSG00000063434		ENSMUSG00000054702								ENSMUSG00000047747	ENSMUSG00000028137
	ENSMUSG00000047897		ENSMUSG00000079994		ENSMUSG00000026511								ENSMUSG00000034205	ENSMUSG00000079229
	ENSMUSG00000031438		ENSMUSG00000053747		ENSMUSG00000025193								ENSMUSG00000046572	ENSMUSG00000063286
	ENSMUSG00000026484		ENSMUSG00000025902		ENSMUSG00000033350								ENSMUSG00000031647	ENSMUSG00000076555
	ENSMUSG00000026269		ENSMUSG00000061517		ENSMUSG00000054693								ENSMUSG00000001521	ENSMUSG00000085779
	ENSMUSG00000032128		ENSMUSG00000045179		ENSMUSG00000007039								ENSMUSG00000034382	ENSMUSG00000050556
	ENSMUSG00000046215		ENSMUSG00000041540		ENSMUSG00000002032								ENSMUSG00000020389	ENSMUSG00000032181
	ENSMUSG00000023809		ENSMUSG00000063060		ENSMUSG00000032290								ENSMUSG00000002308	ENSMUSG00000035000
	ENSMUSG00000025665		ENSMUSG00000022783		ENSMUSG00000004788								ENSMUSG00000056737	ENSMUSG00000026928
	ENSMUSG00000028871		ENSMUSG00000054162		ENSMUSG00000060121								ENSMUSG00000056486	ENSMUSG00000041828
	ENSMUSG00000051920		ENSMUSG00000038156		ENSMUSG00000001419								ENSMUSG00000028655	ENSMUSG00000035606
	ENSMUSG00000019880		ENSMUSG00000038541		ENSMUSG00000033871								ENSMUSG00000031502	ENSMUSG00000073902
	ENSMUSG00000048617		ENSMUSG00000039218		ENSMUSG00000024143								ENSMUSG00000040658	ENSMUSG00000017697
	ENSMUSG00000050896		ENSMUSG00000035431		ENSMUSG00000026840								ENSMUSG00000026509	ENSMUSG00000015355
	ENSMUSG00000039153		ENSMUSG00000047904		ENSMUSG00000003731								ENSMUSG00000032554	ENSMUSG00000076664
	ENSMUSG00000015843		ENSMUSG00000030283		ENSMUSG00000037434								ENSMUSG00000009418	ENSMUSG00000025279
	ENSMUSG00000057378		ENSMUSG00000025789		ENSMUSG00000056306								ENSMUSG00000041530	ENSMUSG00000076940
	ENSMUSG00000038331		ENSMUSG00000025425		ENSMUSG00000024287								ENSMUSG00000028982	ENSMUSG00000024910
	ENSMUSG00000002565		ENSMUSG00000020303		ENSMUSG00000030053								ENSMUSG00000034848	ENSMUSG00000023945
	ENSMUSG00000046480		ENSMUSG00000012428		ENSMUSG00000034613								ENSMUSG00000008734	ENSMUSG00000014846
	ENSMUSG00000000216		ENSMUSG00000029123		ENSMUSG00000047824								ENSMUSG00000030772	ENSMUSG00000011034
	ENSMUSG00000026387		ENSMUSG00000027500		ENSMUSG00000061393								ENSMUSG00000039457	ENSMUSG00000026866
	ENSMUSG00000038677		ENSMUSG00000046314		ENSMUSG00000031824								ENSMUSG00000038740	ENSMUSG00000031428
	ENSMUSG00000039364		ENSMUSG00000038576		ENSMUSG00000031503								ENSMUSG00000075752	ENSMUSG00000037126
	ENSMUSG00000000627		ENSMUSG00000053025		ENSMUSG00000018189								ENSMUSG00000045319	ENSMUSG00000003282
	ENSMUSG00000027200		ENSMUSG00000063260		ENSMUSG00000021366								ENSMUSG00000027160	ENSMUSG00000044309
	ENSMUSG00000000632		ENSMUSG00000049303		ENSMUSG00000038807								ENSMUSG00000028864	ENSMUSG00000036594
	ENSMUSG00000031548		ENSMUSG00000062327		ENSMUSG00000032840								ENSMUSG00000053477	ENSMUSG00000000903
	ENSMUSG00000021319		ENSMUSG00000061762		ENSMUSG00000025572								ENSMUSG00000040434	ENSMUSG00000040592
	ENSMUSG00000018822		ENSMUSG00000028717		ENSMUSG00000034610								ENSMUSG00000038872	ENSMUSG00000076720
	ENSMUSG00000022097		ENSMUSG00000037321		ENSMUSG00000041763								ENSMUSG00000064899	ENSMUSG00000044359
	ENSMUSG00000032908		ENSMUSG00000006095		ENSMUSG00000052794								ENSMUSG00000032898	ENSMUSG00000068129
	ENSMUSG00000028488		ENSMUSG00000040688		ENSMUSG00000042790								ENSMUSG00000028542	ENSMUSG00000005268
	ENSMUSG00000035109		ENSMUSG00000035033		ENSMUSG00000024030								ENSMUSG00000037447	ENSMUSG00000002992
	ENSMUSG00000002633		ENSMUSG00000009097		ENSMUSG00000038633								ENSMUSG00000018417	ENSMUSG00000076585
	ENSMUSG00000053930		ENSMUSG00000000093		ENSMUSG00000030760								ENSMUSG00000042105	ENSMUSG00000071178
	ENSMUSG00000027833		ENSMUSG00000031965		ENSMUSG00000040035								ENSMUSG00000003824	ENSMUSG00000040740
	ENSMUSG00000022696		ENSMUSG00000001444		ENSMUSG00000037995								ENSMUSG00000022325	ENSMUSG00000078771
	ENSMUSG00000019913		ENSMUSG00000031241		ENSMUSG00000040423								ENSMUSG00000029478	ENSMUSG00000076501
	ENSMUSG00000062713		ENSMUSG00000018604		ENSMUSG00000038508								ENSMUSG00000065696	ENSMUSG00000004707
	ENSMUSG00000051367		ENSMUSG00000018263		ENSMUSG00000069814								ENSMUSG00000051022	ENSMUSG00000032094
	ENSMUSG00000024134		ENSMUSG00000001604		ENSMUSG00000032407								ENSMUSG00000035451	ENSMUSG00000060240
	ENSMUSG00000038805		ENSMUSG00000051579		ENSMUSG00000044084								ENSMUSG00000044968	ENSMUSG00000020774
	ENSMUSG00000021099		ENSMUSG00000068079		ENSMUSG00000022098								ENSMUSG00000030315	ENSMUSG00000053862
	ENSMUSG00000057058		ENSMUSG00000045680		ENSMUSG00000017670								ENSMUSG00000030103	ENSMUSG00000081488
	ENSMUSG00000060204		ENSMUSG00000025927		ENSMUSG00000020434								ENSMUSG00000040010	ENSMUSG00000020875
	ENSMUSG00000040938		ENSMUSG00000042596		ENSMUSG00000040697								ENSMUSG00000052609	ENSMUSG00000085406
	ENSMUSG00000030500		ENSMUSG00000042477		ENSMUSG00000074001								ENSMUSG00000060244	ENSMUSG00000022504
	ENSMUSG00000070570		ENSMUSG00000029999		ENSMUSG00000020021								ENSMUSG00000013698	ENSMUSG00000073421
	ENSMUSG00000005089		ENSMUSG00000039239		ENSMUSG00000029403								ENSMUSG00000041491	ENSMUSG00000039783
	ENSMUSG00000020142		ENSMUSG00000074743		ENSMUSG00000049291								ENSMUSG00000026970	ENSMUSG00000064267
	ENSMUSG00000023828		ENSMUSG00000053626		ENSMUSG00000041921								ENSMUSG00000055629	ENSMUSG00000076716
	ENSMUSG00000041771		ENSMUSG00000025215		ENSMUSG00000051790								ENSMUSG00000017765	ENSMUSG00000026574
	ENSMUSG00000023912		ENSMUSG00000068327		ENSMUSG00000048904								ENSMUSG00000029838	ENSMUSG00000062939
	ENSMUSG00000020651		ENSMUSG00000040610		ENSMUSG00000044303								ENSMUSG00000024270	ENSMUSG00000029204
	ENSMUSG00000029015		ENSMUSG00000038623		ENSMUSG00000020741								ENSMUSG00000029661	ENSMUSG00000076566
	ENSMUSG00000027359		ENSMUSG00000026109		ENSMUSG00000039110								ENSMUSG00000058070	ENSMUSG00000082211
	ENSMUSG00000026614		ENSMUSG00000052369		ENSMUSG00000058587								ENSMUSG00000065870	ENSMUSG00000018168
	ENSMUSG00000028836		ENSMUSG00000020701		ENSMUSG00000032657								ENSMUSG00000065113	ENSMUSG00000076742
	ENSMUSG00000029151		ENSMUSG00000060044		ENSMUSG00000053646								ENSMUSG00000030729	ENSMUSG00000053977
	ENSMUSG00000005802		ENSMUSG00000015401		ENSMUSG00000025558								ENSMUSG00000020453	ENSMUSG00000030798
	ENSMUSG00000037771		ENSMUSG00000034435		ENSMUSG00000017314								ENSMUSG00000020844	ENSMUSG00000047507
	ENSMUSG00000050473		ENSMUSG00000035964		ENSMUSG00000070287								ENSMUSG00000027333	ENSMUSG00000035699
	ENSMUSG00000057060		ENSMUSG00000045377		ENSMUSG00000071286								ENSMUSG00000077575	ENSMUSG00000020395
	ENSMUSG00000025993		ENSMUSG00000032186		ENSMUSG00000023013								ENSMUSG00000042439	ENSMUSG00000064213
	ENSMUSG00000030310		ENSMUSG00000026321		ENSMUSG00000062327								ENSMUSG00000025268	ENSMUSG00000030399
	ENSMUSG00000030307		ENSMUSG00000024793		ENSMUSG00000047205								ENSMUSG00000037016	ENSMUSG00000060615
	ENSMUSG00000055368		ENSMUSG00000029026		ENSMUSG00000030353								ENSMUSG00000020682	ENSMUSG00000076691
	ENSMUSG00000025243		ENSMUSG00000014846		ENSMUSG00000000805								ENSMUSG00000048234	ENSMUSG00000039653
	ENSMUSG00000021609		ENSMUSG00000031887		ENSMUSG00000030103								ENSMUSG00000002384	ENSMUSG00000021384
	ENSMUSG00000039728		ENSMUSG00000005892		ENSMUSG00000020593								ENSMUSG00000061046	ENSMUSG00000054169
	ENSMUSG00000026062		ENSMUSG00000050663		ENSMUSG00000045625								ENSMUSG00000032285	ENSMUSG00000046031
	ENSMUSG00000036123		ENSMUSG00000033949		ENSMUSG00000048234								ENSMUSG00000021464	ENSMUSG00000020297
	ENSMUSG00000032548		ENSMUSG00000036913		ENSMUSG00000028937								ENSMUSG00000024664	ENSMUSG00000040495
	ENSMUSG00000025790		ENSMUSG00000040350		ENSMUSG00000051557								ENSMUSG00000031503	ENSMUSG00000035042
	ENSMUSG00000025938		ENSMUSG00000021071		ENSMUSG00000029864								ENSMUSG00000002489	ENSMUSG00000015437
	ENSMUSG00000069793		ENSMUSG00000032769		ENSMUSG00000032244								ENSMUSG00000022791	ENSMUSG00000060843
	ENSMUSG00000025020		ENSMUSG00000041710		ENSMUSG00000025469								ENSMUSG00000018593	ENSMUSG00000031343
	ENSMUSG00000031558		ENSMUSG00000024379		ENSMUSG00000020097								ENSMUSG00000032875	ENSMUSG00000034645
	ENSMUSG00000056427		ENSMUSG00000067377		ENSMUSG00000022305								ENSMUSG00000027381	ENSMUSG00000056290
	ENSMUSG00000075478		ENSMUSG00000047654		ENSMUSG00000042506								ENSMUSG00000001761	ENSMUSG00000050350
	ENSMUSG00000048304		ENSMUSG00000073988		ENSMUSG00000071341								ENSMUSG00000000085	ENSMUSG00000032661
	ENSMUSG00000023886		ENSMUSG00000030428		ENSMUSG00000039096								ENSMUSG00000019997	ENSMUSG00000087291
	ENSMUSG00000031906		ENSMUSG00000026202		ENSMUSG00000029106								ENSMUSG00000028195	ENSMUSG00000037921
	ENSMUSG00000022676		ENSMUSG00000035799		ENSMUSG00000028010								ENSMUSG00000029570	ENSMUSG00000038115
	ENSMUSG00000024534		ENSMUSG00000030435		ENSMUSG00000015659								ENSMUSG00000030410	ENSMUSG00000076607
	ENSMUSG00000060429		ENSMUSG00000026956		ENSMUSG00000022124								ENSMUSG00000041351	ENSMUSG00000037005
	ENSMUSG00000043531		ENSMUSG00000029203		ENSMUSG00000055471								ENSMUSG00000025203	ENSMUSG00000079339
	ENSMUSG00000063434		ENSMUSG00000038676		ENSMUSG00000024293								ENSMUSG00000020776	ENSMUSG00000012705
	ENSMUSG00000053747		ENSMUSG00000031710		ENSMUSG00000024277								ENSMUSG00000029247	ENSMUSG00000024503
	ENSMUSG00000025902		ENSMUSG00000059921		ENSMUSG00000026510								ENSMUSG00000013236	ENSMUSG00000026581
	ENSMUSG00000063060		ENSMUSG00000038398		ENSMUSG00000071856								ENSMUSG00000033545	ENSMUSG00000031779
	ENSMUSG00000024176		ENSMUSG00000045288		ENSMUSG00000048217								ENSMUSG00000041859	ENSMUSG00000076569
	ENSMUSG00000000567		ENSMUSG00000021256		ENSMUSG00000029033								ENSMUSG00000027876	ENSMUSG00000070354
	ENSMUSG00000022783		ENSMUSG00000006270		ENSMUSG00000036678								ENSMUSG00000021782	ENSMUSG00000036570
	ENSMUSG00000054162		ENSMUSG00000034777		ENSMUSG00000042804								ENSMUSG00000016028	ENSMUSG00000047976
	ENSMUSG00000038156		ENSMUSG00000022479		ENSMUSG00000027937								ENSMUSG00000002825	ENSMUSG00000074443
	ENSMUSG00000037379		ENSMUSG00000037428		ENSMUSG00000074916								ENSMUSG00000040945	ENSMUSG00000074437
	ENSMUSG00000021061		ENSMUSG00000049641		ENSMUSG00000020598								ENSMUSG00000021792	ENSMUSG00000074971
	ENSMUSG00000011751		ENSMUSG00000011171		ENSMUSG00000056258								ENSMUSG00000037580	ENSMUSG00000021200
	ENSMUSG00000038541		ENSMUSG00000001943		ENSMUSG00000034210								ENSMUSG00000014444	ENSMUSG00000020839
	ENSMUSG00000063919		ENSMUSG00000033080		ENSMUSG00000049580								ENSMUSG00000074743	ENSMUSG00000040328
	ENSMUSG00000070003		ENSMUSG00000021239		ENSMUSG00000028744								ENSMUSG00000028184	ENSMUSG00000026726
	ENSMUSG00000035431		ENSMUSG00000050122		ENSMUSG00000037904								ENSMUSG00000028420	ENSMUSG00000023132
	ENSMUSG00000047904		ENSMUSG00000029684		ENSMUSG00000022330								ENSMUSG00000022816	ENSMUSG00000020229
	ENSMUSG00000025789		ENSMUSG00000029029		ENSMUSG00000032511								ENSMUSG00000031775	ENSMUSG00000028519
	ENSMUSG00000025425		ENSMUSG00000022997		ENSMUSG00000019795								ENSMUSG00000077734	ENSMUSG00000027690
	ENSMUSG00000020303		ENSMUSG00000026167		ENSMUSG00000041911								ENSMUSG00000016541	ENSMUSG00000038725
	ENSMUSG00000029123		ENSMUSG00000022996		ENSMUSG00000073209								ENSMUSG00000022346	ENSMUSG00000074141
	ENSMUSG00000027500		ENSMUSG00000015957		ENSMUSG00000052488								ENSMUSG00000088967	ENSMUSG00000021573
	ENSMUSG00000007207		ENSMUSG00000029671		ENSMUSG00000044243								ENSMUSG00000024913	ENSMUSG00000041644
	ENSMUSG00000046314		ENSMUSG00000010797		ENSMUSG00000030491								ENSMUSG00000040675	ENSMUSG00000061845
	ENSMUSG00000038576		ENSMUSG00000009900		ENSMUSG00000020340								ENSMUSG00000020277	ENSMUSG00000026587
	ENSMUSG00000053025		ENSMUSG00000033227		ENSMUSG00000038205								ENSMUSG00000025151	ENSMUSG00000025163
	ENSMUSG00000019769		ENSMUSG00000030093		ENSMUSG00000027324								ENSMUSG00000027346	ENSMUSG00000054892
	ENSMUSG00000049303		ENSMUSG00000016458		ENSMUSG00000029917								ENSMUSG00000020570	ENSMUSG00000033538
	ENSMUSG00000027849		ENSMUSG00000022634		ENSMUSG00000026853								ENSMUSG00000025534	ENSMUSG00000020407
	ENSMUSG00000024743		ENSMUSG00000028889		ENSMUSG00000044881								ENSMUSG00000084128	ENSMUSG00000029254
	ENSMUSG00000062327		ENSMUSG00000049090		ENSMUSG00000021765								ENSMUSG00000026837	ENSMUSG00000036095
	ENSMUSG00000061762		ENSMUSG00000066687		ENSMUSG00000025082								ENSMUSG00000027405	ENSMUSG00000021280
	ENSMUSG00000030043		ENSMUSG00000035011		ENSMUSG00000023391								ENSMUSG00000004929	ENSMUSG00000037548
	ENSMUSG00000051397		ENSMUSG00000061410		ENSMUSG00000039770								ENSMUSG00000020674	ENSMUSG00000074447
	ENSMUSG00000028717		ENSMUSG00000071679		ENSMUSG00000058392								ENSMUSG00000025153	ENSMUSG00000057914
	ENSMUSG00000037321		ENSMUSG00000038866		ENSMUSG00000018166								ENSMUSG00000003534	ENSMUSG00000021509
	ENSMUSG00000035033		ENSMUSG00000026872		ENSMUSG00000053113								ENSMUSG00000025142	ENSMUSG00000065957
	ENSMUSG00000009097		ENSMUSG00000037224		ENSMUSG00000050786								ENSMUSG00000032228	ENSMUSG00000067341
	ENSMUSG00000000093		ENSMUSG00000032368		ENSMUSG00000002459								ENSMUSG00000007836	ENSMUSG00000000394
	ENSMUSG00000031965		ENSMUSG00000061524		ENSMUSG00000027270								ENSMUSG00000056724	ENSMUSG00000031089
	ENSMUSG00000001444		ENSMUSG00000036972		ENSMUSG00000022110								ENSMUSG00000027340	ENSMUSG00000076931
	ENSMUSG00000018604		ENSMUSG00000009076		ENSMUSG00000025825								ENSMUSG00000088174	ENSMUSG00000065958
	ENSMUSG00000018263		ENSMUSG00000040829		ENSMUSG00000028264									ENSMUSG00000076617
	ENSMUSG00000029925		ENSMUSG00000039834		ENSMUSG00000020392									ENSMUSG00000076706
	ENSMUSG00000001604		ENSMUSG00000037855		ENSMUSG00000042700									ENSMUSG00000004031
	ENSMUSG00000049536		ENSMUSG00000051351		ENSMUSG00000025738									ENSMUSG00000026012
	ENSMUSG00000051579		ENSMUSG00000039081		ENSMUSG00000026509									ENSMUSG00000033207
	ENSMUSG00000045680		ENSMUSG00000025529		ENSMUSG00000063800									ENSMUSG00000056174
	ENSMUSG00000023949				ENSMUSG00000062300									ENSMUSG00000031517
	ENSMUSG00000025927				ENSMUSG00000040054									ENSMUSG00000026109
	ENSMUSG00000042596				ENSMUSG00000048029									ENSMUSG00000073008
	ENSMUSG00000042477				ENSMUSG00000002661									ENSMUSG00000029618
	ENSMUSG00000029999				ENSMUSG00000074634									ENSMUSG00000076757
	ENSMUSG00000074743				ENSMUSG00000022800									ENSMUSG00000002831
	ENSMUSG00000023885				ENSMUSG00000052684									ENSMUSG00000061958
	ENSMUSG00000044390				ENSMUSG00000066621									ENSMUSG00000003657
	ENSMUSG00000034771				ENSMUSG00000072623									ENSMUSG00000050921
	ENSMUSG00000053626				ENSMUSG00000028743									ENSMUSG00000076937
	ENSMUSG00000025215				ENSMUSG00000020183									ENSMUSG00000025479
	ENSMUSG00000068327				ENSMUSG00000027230									ENSMUSG00000021575
	ENSMUSG00000040610				ENSMUSG00000051469									ENSMUSG00000074896
	ENSMUSG00000026109				ENSMUSG00000021000									ENSMUSG00000053695
	ENSMUSG00000052369				ENSMUSG00000058248									ENSMUSG00000074440
	ENSMUSG00000020701				ENSMUSG00000038264									ENSMUSG00000034438
	ENSMUSG00000061451				ENSMUSG00000031898									ENSMUSG00000074151
	ENSMUSG00000026347				ENSMUSG00000027712									ENSMUSG00000047880
	ENSMUSG00000073139				ENSMUSG00000021838									ENSMUSG00000021390
	ENSMUSG00000044026				ENSMUSG00000053644									ENSMUSG00000076533
	ENSMUSG00000015401				ENSMUSG00000022557									ENSMUSG00000028269
	ENSMUSG00000034435				ENSMUSG00000035382									ENSMUSG00000042672
	ENSMUSG00000028786				ENSMUSG00000026837									ENSMUSG00000029700
	ENSMUSG00000035964				ENSMUSG00000000168									ENSMUSG00000060070
	ENSMUSG00000045377				ENSMUSG00000037594									ENSMUSG00000069372
	ENSMUSG00000032186				ENSMUSG00000032186									ENSMUSG00000010311
	ENSMUSG00000028599				ENSMUSG00000054920									ENSMUSG00000053044
	ENSMUSG00000035678				ENSMUSG00000028403									ENSMUSG00000047261
	ENSMUSG00000029026				ENSMUSG00000041685									ENSMUSG00000020793
	ENSMUSG00000014846				ENSMUSG00000028587									ENSMUSG00000076740
	ENSMUSG00000031887				ENSMUSG00000030020									ENSMUSG00000082292
	ENSMUSG00000005892				ENSMUSG00000034345									ENSMUSG00000037202
	ENSMUSG00000005566				ENSMUSG00000046417									ENSMUSG00000025272
	ENSMUSG00000033949				ENSMUSG00000048497									ENSMUSG00000027559
	ENSMUSG00000036913				ENSMUSG00000054477									ENSMUSG00000058163
	ENSMUSG00000040350				ENSMUSG00000043144									ENSMUSG00000079362
	ENSMUSG00000021071				ENSMUSG00000021070									ENSMUSG00000076538
	ENSMUSG00000041710				ENSMUSG00000052911									ENSMUSG00000034028
	ENSMUSG00000024379				ENSMUSG00000022972									ENSMUSG00000036699
	ENSMUSG00000036745				ENSMUSG00000046318									ENSMUSG00000030577
	ENSMUSG00000074673				ENSMUSG00000056091									ENSMUSG00000020704
	ENSMUSG00000073988				ENSMUSG00000030978									ENSMUSG00000076752
	ENSMUSG00000030428				ENSMUSG00000021069									ENSMUSG00000081984
	ENSMUSG00000035799				ENSMUSG00000025314									ENSMUSG00000076728
	ENSMUSG00000038676				ENSMUSG00000045519									ENSMUSG00000076600
	ENSMUSG00000031710				ENSMUSG00000031822									ENSMUSG00000052013
	ENSMUSG00000020099				ENSMUSG00000055761									ENSMUSG00000057346
	ENSMUSG00000059921				ENSMUSG00000001763									ENSMUSG00000076552
	ENSMUSG00000045288				ENSMUSG00000035726									ENSMUSG00000079120
	ENSMUSG00000021256				ENSMUSG00000028691									ENSMUSG00000058618
	ENSMUSG00000033721				ENSMUSG00000022438									ENSMUSG00000063434
	ENSMUSG00000006270				ENSMUSG00000010453									ENSMUSG00000037922
	ENSMUSG00000034777				ENSMUSG00000002980									ENSMUSG00000025221
	ENSMUSG00000022479				ENSMUSG00000033585									ENSMUSG00000052131
	ENSMUSG00000049641				ENSMUSG00000056367									ENSMUSG00000056648
	ENSMUSG00000033080				ENSMUSG00000034875									ENSMUSG00000068246
	ENSMUSG00000021239				ENSMUSG00000054675									ENSMUSG00000035258
	ENSMUSG00000029029				ENSMUSG00000038170									ENSMUSG00000031489
	ENSMUSG00000022997				ENSMUSG00000079278									ENSMUSG00000028255
	ENSMUSG00000026167				ENSMUSG00000025869									ENSMUSG00000074441
	ENSMUSG00000022996				ENSMUSG00000024019									ENSMUSG00000034785
	ENSMUSG00000015957				ENSMUSG00000047843									ENSMUSG00000030156
	ENSMUSG00000029671				ENSMUSG00000041890									ENSMUSG00000071658
	ENSMUSG00000010797				ENSMUSG00000028710									ENSMUSG00000079436
	ENSMUSG00000009900				ENSMUSG00000028582									ENSMUSG00000030468
	ENSMUSG00000030170				ENSMUSG00000025213									ENSMUSG00000027863
	ENSMUSG00000033227				ENSMUSG00000008301									ENSMUSG00000039760
	ENSMUSG00000030093				ENSMUSG00000010376									ENSMUSG00000038304
	ENSMUSG00000020811				ENSMUSG00000032463									ENSMUSG00000076698
	ENSMUSG00000016458				ENSMUSG00000037406									ENSMUSG00000031073
	ENSMUSG00000030657				ENSMUSG00000033998									ENSMUSG00000031845
	ENSMUSG00000022634				ENSMUSG00000042066									ENSMUSG00000024334
	ENSMUSG00000049090				ENSMUSG00000043510									ENSMUSG00000022878
	ENSMUSG00000066687				ENSMUSG00000037896									ENSMUSG00000043388
	ENSMUSG00000035011				ENSMUSG00000047591									ENSMUSG00000026610
	ENSMUSG00000071679				ENSMUSG00000001025									ENSMUSG00000031551
	ENSMUSG00000026872				ENSMUSG00000047298									ENSMUSG00000023046
	ENSMUSG00000049577				ENSMUSG00000009630									ENSMUSG00000074115
	ENSMUSG00000037224				ENSMUSG00000024155									ENSMUSG00000050296
	ENSMUSG00000032368				ENSMUSG00000026484									ENSMUSG00000043110
	ENSMUSG00000036972				ENSMUSG00000031788									ENSMUSG00000021032
	ENSMUSG00000040829				ENSMUSG00000054117									ENSMUSG00000078706
	ENSMUSG00000051351				ENSMUSG00000022469									ENSMUSG00000026407
	ENSMUSG00000039081				ENSMUSG00000024590									ENSMUSG00000032292
					ENSMUSG00000027668									ENSMUSG00000042985
					ENSMUSG00000039515									ENSMUSG00000014453
					ENSMUSG00000023990									ENSMUSG00000013653
					ENSMUSG00000019146									ENSMUSG00000083289
					ENSMUSG00000027315									ENSMUSG00000021850
					ENSMUSG00000061601									ENSMUSG00000028354
					ENSMUSG00000037375									ENSMUSG00000030745
					ENSMUSG00000057060									ENSMUSG00000026255
					ENSMUSG00000029705									ENSMUSG00000048852
					ENSMUSG00000021071									ENSMUSG00000076547
					ENSMUSG00000030322									ENSMUSG00000076550
					ENSMUSG00000029521									ENSMUSG00000076503
					ENSMUSG00000027894									ENSMUSG00000038421
					ENSMUSG00000038803									ENSMUSG00000026354
					ENSMUSG00000045316									ENSMUSG00000025002
					ENSMUSG00000026024									ENSMUSG00000076562
					ENSMUSG00000004530									ENSMUSG00000076537
					ENSMUSG00000054766									ENSMUSG00000080722
					ENSMUSG00000002326									ENSMUSG00000076704
					ENSMUSG00000032181									ENSMUSG00000076535
					ENSMUSG00000046295									ENSMUSG00000032523
					ENSMUSG00000030641									ENSMUSG00000024863
					ENSMUSG00000039234									ENSMUSG00000024673
					ENSMUSG00000050783									ENSMUSG00000076525
					ENSMUSG00000040189									ENSMUSG00000035186
					ENSMUSG00000017466									ENSMUSG00000041538
					ENSMUSG00000022132									ENSMUSG00000036815
					ENSMUSG00000034226									ENSMUSG00000026616
					ENSMUSG00000025868									ENSMUSG00000054417
					ENSMUSG00000048997									ENSMUSG00000076673
					ENSMUSG00000042046									ENSMUSG00000076546
					ENSMUSG00000041548									ENSMUSG00000024076
					ENSMUSG00000035064									ENSMUSG00000079157
					ENSMUSG00000001348									ENSMUSG00000049093
					ENSMUSG00000030682									ENSMUSG00000014030
					ENSMUSG00000018899									ENSMUSG00000027887
					ENSMUSG00000039414									ENSMUSG00000042581
					ENSMUSG00000020716									ENSMUSG00000040627
					ENSMUSG00000036281									ENSMUSG00000076692
					ENSMUSG00000031027									ENSMUSG00000075318
					ENSMUSG00000046731									ENSMUSG00000027870
					ENSMUSG00000025979									ENSMUSG00000005540
					ENSMUSG00000029595									ENSMUSG00000042474
					ENSMUSG00000025316									ENSMUSG00000030724
					ENSMUSG00000001761									ENSMUSG00000076616
					ENSMUSG00000001082
					ENSMUSG00000059939
					ENSMUSG00000002799
					ENSMUSG00000063919
					ENSMUSG00000023707
					ENSMUSG00000043429
					ENSMUSG00000061119
					ENSMUSG00000021175
					ENSMUSG00000050556
					ENSMUSG00000036918
					ENSMUSG00000022575
					ENSMUSG00000053553
					ENSMUSG00000050592
					ENSMUSG00000022757
					ENSMUSG00000054200
					ENSMUSG00000024158
					ENSMUSG00000045064
					ENSMUSG00000020840
					ENSMUSG00000021055
					ENSMUSG00000018363
					ENSMUSG00000031901
					ENSMUSG00000017831
					ENSMUSG00000051351
					ENSMUSG00000031734
					ENSMUSG00000021943
					ENSMUSG00000016200
					ENSMUSG00000020659
					ENSMUSG00000068452
					ENSMUSG00000045248
					ENSMUSG00000028266
					ENSMUSG00000020023
					ENSMUSG00000061887
					ENSMUSG00000045624
					ENSMUSG00000044197
					ENSMUSG00000030323
					ENSMUSG00000022556
					ENSMUSG00000037060
					ENSMUSG00000064068
					ENSMUSG00000019797
					ENSMUSG00000019782
					ENSMUSG00000030376
					ENSMUSG00000034908
					ENSMUSG00000039087
					ENSMUSG00000029162
					ENSMUSG00000038351
					ENSMUSG00000039735
					ENSMUSG00000022574
					ENSMUSG00000064317
					ENSMUSG00000032038
					ENSMUSG00000038522
					ENSMUSG00000068114
					ENSMUSG00000049010
					ENSMUSG00000079164
					ENSMUSG00000032064
					ENSMUSG00000028435
					ENSMUSG00000034205
					ENSMUSG00000027384
					ENSMUSG00000051373
					ENSMUSG00000035529
					ENSMUSG00000032717
					ENSMUSG00000048647
					ENSMUSG00000070436
					ENSMUSG00000022245
					ENSMUSG00000029119
					ENSMUSG00000030213
					ENSMUSG00000027739
					ENSMUSG00000021557
					ENSMUSG00000059791
					ENSMUSG00000038976
					ENSMUSG00000042121
					ENSMUSG00000050854
					ENSMUSG00000045538
					ENSMUSG00000047139
					ENSMUSG00000030557
					ENSMUSG00000022360
					ENSMUSG00000049922
					ENSMUSG00000014077
					ENSMUSG00000026135
					ENSMUSG00000031584
					ENSMUSG00000000326
					ENSMUSG00000061032
					ENSMUSG00000026643
					ENSMUSG00000078923
					ENSMUSG00000035469
					ENSMUSG00000022218
					ENSMUSG00000024892
					ENSMUSG00000029027
					ENSMUSG00000050043
					ENSMUSG00000028357
					ENSMUSG00000027220
					ENSMUSG00000030281
					ENSMUSG00000042156
					ENSMUSG00000025578
					ENSMUSG00000045662
					ENSMUSG00000025094
					ENSMUSG00000058447
					ENSMUSG00000037408
					ENSMUSG00000026504
					ENSMUSG00000031485
					ENSMUSG00000039989
					ENSMUSG00000032409
					ENSMUSG00000029145
					ENSMUSG00000027615
					ENSMUSG00000074472
					ENSMUSG00000020111
					ENSMUSG00000049086
					ENSMUSG00000002885
					ENSMUSG00000027080
					ENSMUSG00000053965
					ENSMUSG00000030249
					ENSMUSG00000045045
					ENSMUSG00000002578
					ENSMUSG00000039523
					ENSMUSG00000051149
					ENSMUSG00000055069
					ENSMUSG00000021668
					ENSMUSG00000064210
					ENSMUSG00000030001
					ENSMUSG00000041420
					ENSMUSG00000050668
					ENSMUSG00000036106
					ENSMUSG00000037339
					ENSMUSG00000001138
					ENSMUSG00000064128
					ENSMUSG00000060771
					ENSMUSG00000021313
					ENSMUSG00000028047
					ENSMUSG00000007908
					ENSMUSG00000034390
					ENSMUSG00000046668
					ENSMUSG00000055912
					ENSMUSG00000042195
					ENSMUSG00000032705
					ENSMUSG00000034171
					ENSMUSG00000042628
					ENSMUSG00000074575
					ENSMUSG00000021278
					ENSMUSG00000041605
					ENSMUSG00000004364
					ENSMUSG00000033595
					ENSMUSG00000041319
					ENSMUSG00000022685
					ENSMUSG00000027544
					ENSMUSG00000030324
					ENSMUSG00000027296
					ENSMUSG00000025579
					ENSMUSG00000014980
					ENSMUSG00000023084
					ENSMUSG00000034573
					ENSMUSG00000063142
					ENSMUSG00000026072
					ENSMUSG00000039934
					ENSMUSG00000027878
					ENSMUSG00000021048
					ENSMUSG00000014782
					ENSMUSG00000025977
					ENSMUSG00000073409
					ENSMUSG00000047514
					ENSMUSG00000038276
					ENSMUSG00000035378
					ENSMUSG00000044629
					ENSMUSG00000045095
					ENSMUSG00000031024
					ENSMUSG00000024481
					ENSMUSG00000020396
					ENSMUSG00000037119
					ENSMUSG00000063317
					ENSMUSG00000027215
					ENSMUSG00000032041
					ENSMUSG00000021130
					ENSMUSG00000054128
					ENSMUSG00000047085
					ENSMUSG00000033542
					ENSMUSG00000069833
					ENSMUSG00000037111
					ENSMUSG00000031486
					ENSMUSG00000018909
					ENSMUSG00000020413
					ENSMUSG00000034135
					ENSMUSG00000006019
					ENSMUSG00000044444
					ENSMUSG00000040690
					ENSMUSG00000029026
					ENSMUSG00000034656
					ENSMUSG00000049686
					ENSMUSG00000011158
					ENSMUSG00000038736
					ENSMUSG00000062352
					ENSMUSG00000009633
					ENSMUSG00000029413
					ENSMUSG00000038872
					ENSMUSG00000031629
					ENSMUSG00000026605
					ENSMUSG00000029559
					ENSMUSG00000025584
					ENSMUSG00000060275
					ENSMUSG00000023991
					ENSMUSG00000038349
					ENSMUSG00000037926
					ENSMUSG00000022843
					ENSMUSG00000029104
					ENSMUSG00000047712
					ENSMUSG00000059901
					ENSMUSG00000032513
					ENSMUSG00000037280
					ENSMUSG00000002603
					ENSMUSG00000027422
					ENSMUSG00000028833
					ENSMUSG00000022769
					ENSMUSG00000034258
					ENSMUSG00000029547
					ENSMUSG00000036438
					ENSMUSG00000054309
					ENSMUSG00000036241
					ENSMUSG00000027198
					ENSMUSG00000084128
					ENSMUSG00000031565
					ENSMUSG00000040511
					ENSMUSG00000035969
					ENSMUSG00000032514
					ENSMUSG00000029848
					ENSMUSG00000028341
					ENSMUSG00000001089
					ENSMUSG00000029019
					ENSMUSG00000009291
					ENSMUSG00000022208
					ENSMUSG00000048232
					ENSMUSG00000021252
					ENSMUSG00000020953
					ENSMUSG00000029146
					ENSMUSG00000056459
					ENSMUSG00000031023
					ENSMUSG00000041119
					ENSMUSG00000044566
					ENSMUSG00000030123
					ENSMUSG00000068749
					ENSMUSG00000038086
					ENSMUSG00000028484
					ENSMUSG00000019647
					ENSMUSG00000022096
					ENSMUSG00000025544
					ENSMUSG00000022536
					ENSMUSG00000034612
					ENSMUSG00000022338
					ENSMUSG00000044927
					ENSMUSG00000043991
					ENSMUSG00000026602
					ENSMUSG00000022951
					ENSMUSG00000028830
					ENSMUSG00000023953
					ENSMUSG00000027716
					ENSMUSG00000033454
					ENSMUSG00000032410
					ENSMUSG00000030137
					ENSMUSG00000050732
					ENSMUSG00000031740
					ENSMUSG00000029415
					ENSMUSG00000045636
					ENSMUSG00000047361
					ENSMUSG00000068921
					ENSMUSG00000047187
					ENSMUSG00000074746
					ENSMUSG00000022986
					ENSMUSG00000017412
					ENSMUSG00000030286
					ENSMUSG00000040570
					ENSMUSG00000022613
					ENSMUSG00000021371
					ENSMUSG00000012609
					ENSMUSG00000030254
					ENSMUSG00000023904
					ENSMUSG00000021428
					ENSMUSG00000037211
					ENSMUSG00000031021
					ENSMUSG00000024736
					ENSMUSG00000030543
					ENSMUSG00000006586
					ENSMUSG00000022475
					ENSMUSG00000000605
					ENSMUSG00000030107
					ENSMUSG00000034023
					ENSMUSG00000046167
					ENSMUSG00000044164
					ENSMUSG00000051375
					ENSMUSG00000026207
					ENSMUSG00000035392
					ENSMUSG00000031511
					ENSMUSG00000046556
					ENSMUSG00000003378
					ENSMUSG00000027950
					ENSMUSG00000052374
					ENSMUSG00000067150
					ENSMUSG00000026966
					ENSMUSG00000032744
					ENSMUSG00000037907
					ENSMUSG00000038538
					ENSMUSG00000021669
					ENSMUSG00000013033
					ENSMUSG00000068329
					ENSMUSG00000020926
					ENSMUSG00000017400
					ENSMUSG00000026192
					ENSMUSG00000025480
					ENSMUSG00000032060
					ENSMUSG00000028640
					ENSMUSG00000020092
					ENSMUSG00000028778
					ENSMUSG00000071350
					ENSMUSG00000029005
					ENSMUSG00000029320
					ENSMUSG00000021696
					ENSMUSG00000016619
					ENSMUSG00000045875
					ENSMUSG00000025583
					ENSMUSG00000008999
					ENSMUSG00000051243
					ENSMUSG00000034520
					ENSMUSG00000052406
					ENSMUSG00000061143
					ENSMUSG00000031792
					ENSMUSG00000016487
					ENSMUSG00000027425
					ENSMUSG00000014846
					ENSMUSG00000027075
					ENSMUSG00000026156
					ENSMUSG00000037259
					ENSMUSG00000044477
					ENSMUSG00000078789
					ENSMUSG00000059201
					ENSMUSG00000027427
					ENSMUSG00000022353
					ENSMUSG00000025226
					ENSMUSG00000035828
					ENSMUSG00000047126
					ENSMUSG00000021079
					ENSMUSG00000023021
					ENSMUSG00000055371
					ENSMUSG00000062444
					ENSMUSG00000028417
					ENSMUSG00000029093
					ENSMUSG00000000247
					ENSMUSG00000029121
					ENSMUSG00000031790
					ENSMUSG00000075232
					ENSMUSG00000028104
					ENSMUSG00000052609
					ENSMUSG00000033389
					ENSMUSG00000063801
					ENSMUSG00000035357
					ENSMUSG00000002767
					ENSMUSG00000033963
					ENSMUSG00000021453
					ENSMUSG00000073434
					ENSMUSG00000034845
					ENSMUSG00000034601
					ENSMUSG00000039419
					ENSMUSG00000013160
					ENSMUSG00000038160
					ENSMUSG00000000489
					ENSMUSG00000026172
					ENSMUSG00000024440
					ENSMUSG00000044676
					ENSMUSG00000020929
					ENSMUSG00000028776
					ENSMUSG00000024381
					ENSMUSG00000021697
					ENSMUSG00000030126
					ENSMUSG00000064202
					ENSMUSG00000031903
					ENSMUSG00000021619
					ENSMUSG00000024251
					ENSMUSG00000020930
					ENSMUSG00000075510
					ENSMUSG00000021981
					ENSMUSG00000000884
					ENSMUSG00000062202
					ENSMUSG00000021585
					ENSMUSG00000038545
					ENSMUSG00000015501
					ENSMUSG00000024891
					ENSMUSG00000020610
					ENSMUSG00000029001
					ENSMUSG00000036053
					ENSMUSG00000039043
					ENSMUSG00000038151
					ENSMUSG00000021133
					ENSMUSG00000029389
					ENSMUSG00000061718
					ENSMUSG00000035615
					ENSMUSG00000026121
					ENSMUSG00000008140
					ENSMUSG00000046861
					ENSMUSG00000027522
					ENSMUSG00000044526
					ENSMUSG00000040105
					ENSMUSG00000029122
					ENSMUSG00000020451
					ENSMUSG00000037151
					ENSMUSG00000000751
					ENSMUSG00000039263
					ENSMUSG00000020027
					ENSMUSG00000000686
					ENSMUSG00000042625
					ENSMUSG00000047407
					ENSMUSG00000037708
					ENSMUSG00000037411
					ENSMUSG00000041556
					ENSMUSG00000054013
					ENSMUSG00000027820
					ENSMUSG00000018427
					ENSMUSG00000034022
					ENSMUSG00000007877
					ENSMUSG00000057337
					ENSMUSG00000045052
					ENSMUSG00000039473
					ENSMUSG00000027030
					ENSMUSG00000021061
					ENSMUSG00000025938
					ENSMUSG00000024530
					ENSMUSG00000020075
					ENSMUSG00000061666
					ENSMUSG00000052102
					ENSMUSG00000028683
					ENSMUSG00000028773
					ENSMUSG00000031627
					ENSMUSG00000034201
					ENSMUSG00000050846
					ENSMUSG00000019849
					ENSMUSG00000041216
					ENSMUSG00000017291
					ENSMUSG00000026698
					ENSMUSG00000024883
					ENSMUSG00000027523
					ENSMUSG00000056481
					ENSMUSG00000020495
					ENSMUSG00000025486
					ENSMUSG00000003992
					ENSMUSG00000004207
					ENSMUSG00000033629
					ENSMUSG00000022122
					ENSMUSG00000031755
					ENSMUSG00000036777
					ENSMUSG00000061306
					ENSMUSG00000036598
					ENSMUSG00000051113
					ENSMUSG00000024483
					ENSMUSG00000018809
					ENSMUSG00000074397
					ENSMUSG00000034792
					ENSMUSG00000034829
					ENSMUSG00000022847
					ENSMUSG00000035765
					ENSMUSG00000042622
					ENSMUSG00000022033
					ENSMUSG00000024515
					ENSMUSG00000024427
					ENSMUSG00000024875
					ENSMUSG00000029560
					ENSMUSG00000029032
					ENSMUSG00000031330
					ENSMUSG00000024782
					ENSMUSG00000023147
					ENSMUSG00000033557
					ENSMUSG00000057531
					ENSMUSG00000030650
					ENSMUSG00000040249
					ENSMUSG00000061524
					ENSMUSG00000033216
					ENSMUSG00000040797
					ENSMUSG00000020811
					ENSMUSG00000063409
					ENSMUSG00000032531
					ENSMUSG00000042207
					ENSMUSG00000026398
					ENSMUSG00000033106
					ENSMUSG00000040102
					ENSMUSG00000014444
					ENSMUSG00000033327
					ENSMUSG00000022034
					ENSMUSG00000027933
					ENSMUSG00000025487
					ENSMUSG00000053819
					ENSMUSG00000021218
					ENSMUSG00000060098
					ENSMUSG00000040680
					ENSMUSG00000026594
					ENSMUSG00000007817
					ENSMUSG00000071537
					ENSMUSG00000062309
					ENSMUSG00000040111
					ENSMUSG00000026277
					ENSMUSG00000022270
					ENSMUSG00000002741
					ENSMUSG00000042997
					ENSMUSG00000037966
					ENSMUSG00000024862
					ENSMUSG00000045251
					ENSMUSG00000027809
					ENSMUSG00000032411
					ENSMUSG00000010529
					ENSMUSG00000040521
					ENSMUSG00000031954
					ENSMUSG00000030301
					ENSMUSG00000020415
					ENSMUSG00000026447
					ENSMUSG00000023330
					ENSMUSG00000024942
					ENSMUSG00000035248
					ENSMUSG00000024130
					ENSMUSG00000074170
					ENSMUSG00000024091
					ENSMUSG00000042367
					ENSMUSG00000021357
					ENSMUSG00000034675
					ENSMUSG00000027035
					ENSMUSG00000029148
					ENSMUSG00000036733
					ENSMUSG00000025384
					ENSMUSG00000037363
					ENSMUSG00000033730
					ENSMUSG00000015365
					ENSMUSG00000067279
					ENSMUSG00000026279
					ENSMUSG00000051427
					ENSMUSG00000025231
					ENSMUSG00000027359
					ENSMUSG00000040687
					ENSMUSG00000048458
					ENSMUSG00000038884
					ENSMUSG00000066233
					ENSMUSG00000054302
					ENSMUSG00000023348
					ENSMUSG00000061436
					ENSMUSG00000024084
					ENSMUSG00000040536
					ENSMUSG00000036923
					ENSMUSG00000018572
					ENSMUSG00000033287
					ENSMUSG00000049504
					ENSMUSG00000043398
					ENSMUSG00000042873
					ENSMUSG00000046623
					ENSMUSG00000053310
					ENSMUSG00000028458
					ENSMUSG00000025880
					ENSMUSG00000027360
					ENSMUSG00000021866
					ENSMUSG00000041650
					ENSMUSG00000025025
					ENSMUSG00000071317
					ENSMUSG00000052928
					ENSMUSG00000024037
					ENSMUSG00000050761
					ENSMUSG00000037344
					ENSMUSG00000020175
					ENSMUSG00000029201
					ENSMUSG00000029246
					ENSMUSG00000025220
					ENSMUSG00000002129
					ENSMUSG00000026280
					ENSMUSG00000051652
					ENSMUSG00000027811
					ENSMUSG00000032011
					ENSMUSG00000039910
					ENSMUSG00000046337
					ENSMUSG00000040331
					ENSMUSG00000029388
					ENSMUSG00000034349
					ENSMUSG00000022844
					ENSMUSG00000021806
					ENSMUSG00000039842
					ENSMUSG00000021636
					ENSMUSG00000001379
					ENSMUSG00000047394
					ENSMUSG00000070980
					ENSMUSG00000062381
					ENSMUSG00000006732
					ENSMUSG00000034973
					ENSMUSG00000041794
					ENSMUSG00000021687
					ENSMUSG00000027983
					ENSMUSG00000039693
					ENSMUSG00000039640
					ENSMUSG00000029387
					ENSMUSG00000057193
					ENSMUSG00000031907
					ENSMUSG00000061533
					ENSMUSG00000033272
					ENSMUSG00000025354
					ENSMUSG00000022221
					ENSMUSG00000049307
					ENSMUSG00000042532
					ENSMUSG00000004798
					ENSMUSG00000069041
					ENSMUSG00000026696
					ENSMUSG00000041354
					ENSMUSG00000023191
					ENSMUSG00000044551
					ENSMUSG00000053080
					ENSMUSG00000031652
					ENSMUSG00000032076
					ENSMUSG00000028431
					ENSMUSG00000033007
					ENSMUSG00000035572
					ENSMUSG00000070319
					ENSMUSG00000042605
					ENSMUSG00000003929
					ENSMUSG00000030341
					ENSMUSG00000020448
					ENSMUSG00000014349
					ENSMUSG00000027954
					ENSMUSG00000034826
					ENSMUSG00000059323
					ENSMUSG00000006356
					ENSMUSG00000020283
					ENSMUSG00000029247
					ENSMUSG00000074734
					ENSMUSG00000063239
					ENSMUSG00000029125
					ENSMUSG00000054065
					ENSMUSG00000019927
					ENSMUSG00000057777
					ENSMUSG00000046922
					ENSMUSG00000052133
					ENSMUSG00000020154
					ENSMUSG00000011114
					ENSMUSG00000025743
					ENSMUSG00000022945
					ENSMUSG00000073557
					ENSMUSG00000056698
					ENSMUSG00000059811
					ENSMUSG00000070565
					ENSMUSG00000042401
					ENSMUSG00000027366
					ENSMUSG00000043415
					ENSMUSG00000061024
					ENSMUSG00000024006
					ENSMUSG00000028977
					ENSMUSG00000033174
					ENSMUSG00000025876
					ENSMUSG00000021892
					ENSMUSG00000055013
					ENSMUSG00000056666
					ENSMUSG00000068740
					ENSMUSG00000034744
					ENSMUSG00000032413
					ENSMUSG00000033767
					ENSMUSG00000030306
					ENSMUSG00000001911
					ENSMUSG00000010760
					ENSMUSG00000018727
					ENSMUSG00000046546
					ENSMUSG00000020280
					ENSMUSG00000006315
					ENSMUSG00000020424
					ENSMUSG00000037979
					ENSMUSG00000025495
					ENSMUSG00000079215
					ENSMUSG00000035498
					ENSMUSG00000043079
					ENSMUSG00000059213
					ENSMUSG00000001999
					ENSMUSG00000060594
					ENSMUSG00000032826
					ENSMUSG00000044134
					ENSMUSG00000040268
					ENSMUSG00000028040
					ENSMUSG00000024052
					ENSMUSG00000024792
					ENSMUSG00000033855
					ENSMUSG00000006818
					ENSMUSG00000042589
					ENSMUSG00000026271
					ENSMUSG00000017453
					ENSMUSG00000026399
					ENSMUSG00000058589
					ENSMUSG00000024791
					ENSMUSG00000030083
					ENSMUSG00000027525
					ENSMUSG00000001870
					ENSMUSG00000031849
					ENSMUSG00000044098
					ENSMUSG00000040594
					ENSMUSG00000034647
					ENSMUSG00000022103
					ENSMUSG00000028909
					ENSMUSG00000028041
					ENSMUSG00000006362
					ENSMUSG00000073705
					ENSMUSG00000024095
					ENSMUSG00000020227
					ENSMUSG00000034563
					ENSMUSG00000054499
					ENSMUSG00000026429
					ENSMUSG00000025499
					ENSMUSG00000026827
					ENSMUSG00000038827
					ENSMUSG00000003662
					ENSMUSG00000021303
					ENSMUSG00000038954
					ENSMUSG00000030839
					ENSMUSG00000028405
					ENSMUSG00000033837
					ENSMUSG00000034850
					ENSMUSG00000042793
					ENSMUSG00000024120
					ENSMUSG00000070473
					ENSMUSG00000039652
					ENSMUSG00000040532
					ENSMUSG00000050890
					ENSMUSG00000018012
					ENSMUSG00000039050
					ENSMUSG00000030172
					ENSMUSG00000022489
					ENSMUSG00000029381
					ENSMUSG00000024107
					ENSMUSG00000022941
					ENSMUSG00000018417
					ENSMUSG00000051043
					ENSMUSG00000022940
					ENSMUSG00000030814
					ENSMUSG00000036810
					ENSMUSG00000042340
					ENSMUSG00000034121
					ENSMUSG00000035834
					ENSMUSG00000038637
					ENSMUSG00000046338
					ENSMUSG00000028910
					ENSMUSG00000022960
					ENSMUSG00000031971
					ENSMUSG00000051098
					ENSMUSG00000020483
					ENSMUSG00000027568
					ENSMUSG00000079056
					ENSMUSG00000049401
					ENSMUSG00000062519
					ENSMUSG00000032231
					ENSMUSG00000026834
					ENSMUSG00000024976
					ENSMUSG00000041000
					ENSMUSG00000079469
					ENSMUSG00000022738
					ENSMUSG00000020732
					ENSMUSG00000063145
					ENSMUSG00000026426
					ENSMUSG00000040998
					ENSMUSG00000029482
					ENSMUSG00000026870
					ENSMUSG00000028906
					ENSMUSG00000027574
					ENSMUSG00000045314
					ENSMUSG00000020733
					ENSMUSG00000057134
					ENSMUSG00000017774
					ENSMUSG00000042671
					ENSMUSG00000048445
					ENSMUSG00000015542
					ENSMUSG00000027377
					ENSMUSG00000040785
					ENSMUSG00000026873
					ENSMUSG00000023977
					ENSMUSG00000034164
					ENSMUSG00000041351
					ENSMUSG00000045980
					ENSMUSG00000039958
					ENSMUSG00000044788
					ENSMUSG00000028479
					ENSMUSG00000027381
					ENSMUSG00000020794
					ENSMUSG00000027086
					ENSMUSG00000040148
					ENSMUSG00000046679
					ENSMUSG00000016346
					ENSMUSG00000005374
					ENSMUSG00000038115
					ENSMUSG00000049728
					ENSMUSG00000049971
					ENSMUSG00000037348
					ENSMUSG00000037541
					ENSMUSG00000025496
					ENSMUSG00000033161
					ENSMUSG00000028647
					ENSMUSG00000014361
					ENSMUSG00000029640
					ENSMUSG00000028646
					ENSMUSG00000044364
					ENSMUSG00000029423
					ENSMUSG00000025173
					ENSMUSG00000006546
					ENSMUSG00000027581
					ENSMUSG00000049551
					ENSMUSG00000057110
					ENSMUSG00000057530
					ENSMUSG00000023259
					ENSMUSG00000040013
					ENSMUSG00000030934
					ENSMUSG00000049739
					ENSMUSG00000039230
					ENSMUSG00000030742
					ENSMUSG00000032802
					ENSMUSG00000029420
					ENSMUSG00000037306
					ENSMUSG00000032643
					ENSMUSG00000042155
					ENSMUSG00000039238
					ENSMUSG00000025503
					ENSMUSG00000020739
					ENSMUSG00000020788
					ENSMUSG00000055882
					ENSMUSG00000002059
					ENSMUSG00000038764
					ENSMUSG00000000827
					ENSMUSG00000009207
					ENSMUSG00000040928
					ENSMUSG00000018476
					ENSMUSG00000016520
					ENSMUSG00000031074
					ENSMUSG00000050917
					ENSMUSG00000029642
					ENSMUSG00000028811
					ENSMUSG00000042499
					ENSMUSG00000029723
					ENSMUSG00000003934
					ENSMUSG00000028821
					ENSMUSG00000029648
					ENSMUSG00000066043
					ENSMUSG00000060703
					ENSMUSG00000074796
