# Supplementary material for: DNA–Methylome Analysis of Mouse Intestinal Adenoma Identifies a Tumour-Specific Signature That Is Partly Conserved in Human Colon Cancer
Source: PLoS Genet. 2013 Feb 7;9(2):e1003250. doi: 10.1371/journal.pgen.1003250 (PMC3567140; doi:10.1371/journal.pgen.1003250)
Supplement: Table S7 — Expression of selected genes related to epigenetic regulation a) Given are the gene expression values for selected gene sets as determined by RNA-seq and calculated by edgeR. The p-value given was calculated over all genes by edgeR, and is different from P-value calculated based on individual gene expression values. (XLS) [file pgen.1003250.s015.xls]

## Sheet: S7a_RNA_seq_selected_genes
Supplementary Table S7:Expression of selected genes related to epigenetic regulation a) Given are the gene expression values for selected gene sets as determined by RNA-seq and calculated by edgeR. The p-value given was calculated over all genes by edgeR, and is different from P-value calculated based on individual gene expression values.
Genes involved in active DNA methylation
gene_id	gene_name	chr	gene_start	gene_end	RNA_B1_count	RNA_B2_count	RNA_N4_count	RNA_N5_count	RNA_Ad4_count	RNA_Ad4-1_count	RNA_Ad5_count	RNA_B1_rpm	RNA_B2_rpm	RNA_N4_rpm	RNA_N5_rpm	RNA_Ad4_rpm	RNA_Ad4-1_rpm	RNA_Ad5_rpm	RNA_B_mean_rpm	RNA_N_mean_rpm	RNA_Ad_mean_rpm	RNA_B_CV	RNA_N_CV	RNA_Ad_CV	RNA-Ad_vs_B_logFC	RNA_Ad_vs_N_logFC	RNA_N_vs_B_logFC	RNA_Ad_vs_(B+N)_logFC	RNA_Ad_vs_B_p.value	RNA_Ad_vs_N_p.value	RNA_N_vs_B_p.value	RNA_Ad_vs_(B+N)_p.value	RNA_Ad_vs_B_fdr	RNA_Ad_vs_N_fdr	RNA_N_vs_B_fdr	RNA_Ad_vs_(B+N)_fdr
ENSMUSG00000004099	Dnmt1	9	20711650	20757317	398	352	478	402	733	588	559	71.5277	55.4546	64.0217	62.8717	113.018	116.08	153.677	63.4912	63.4467	127.592	0.179007	0.0128172	0.177459	0.614322	0.582493	0.016846	0.598743	0.0447329	0.0411656	0.970622	0.038587	0.177631	0.177431	1	0.161518
ENSMUSG00000020661	Dnmt3a	12	3806980	3914443	304	288	328	283	429	329	267	54.6342	45.372	43.9312	44.2604	66.1457	64.9494	73.402	50.0031	44.0958	68.1657	0.13098	0.00527862	0.0671022	0.0534412	0.207823	-0.169391	0.128966	0.889168	0.485173	0.665756	0.644326	1	0.851016	1	0.948731
ENSMUSG00000027478	Dnmt3b	2	153475186	153513466	8	2	17	9	43	41	30	1.43774	0.315083	2.27692	1.40757	6.62999	8.094	8.24742	0.876413	1.84225	7.65714	0.905783	0.33368	0.116602	2.78544	1.6036	1.16733	2.05701	5.70874e-08	0.000108157	0.105667	1.2716e-07	1.27872e-06	0.00137283	0.944581	2.98114e-06
ENSMUSG00000000730	Dnmt3l	10	77504692	77526367	3	2	4	1	0	8	5	0.539154	0.315083	0.535747	0.156397	0	1.57932	1.37457	0.427118	0.346072	0.984629	0.370955	0.775101	0.872244	0.668128	0.864847	-0.215646	0.782323	0.290914	0.286415	1	0.194405	0.630716	0.635994	1	0.481025
ENSMUSG00000001228	Uhrf1	17	56442744	56462909	127	92	162	86	170	171	158	22.8242	14.4938	21.6977	13.4502	26.2116	33.7579	43.4364	18.659	17.5739	34.4686	0.315689	0.33185	0.2505	0.497768	0.523146	-0.040402	0.513256	0.122869	0.0815363	0.938253	0.0842715	0.366958	0.284726	1	0.280184
Genes involved in DNA demethylation
gene_id	gene_name	chr	gene_start	gene_end	RNA_B1_count	RNA_B2_count	RNA_N4_count	RNA_N5_count	RNA_Ad4_count	RNA_Ad4-1_count	RNA_Ad5_count	RNA_B1_rpm	RNA_B2_rpm	RNA_N4_rpm	RNA_N5_rpm	RNA_Ad4_rpm	RNA_Ad4-1_rpm	RNA_Ad5_rpm	RNA_B_mean_rpm	RNA_N_mean_rpm	RNA_Ad_mean_rpm	RNA_B_CV	RNA_N_CV	RNA_Ad_CV	RNA-Ad_vs_B_logFC	RNA_Ad_vs_N_logFC	RNA_N_vs_B_logFC	RNA_Ad_vs_(B+N)_logFC	RNA_Ad_vs_B_p.value	RNA_Ad_vs_N_p.value	RNA_N_vs_B_p.value	RNA_Ad_vs_(B+N)_p.value	RNA_Ad_vs_B_fdr	RNA_Ad_vs_N_fdr	RNA_N_vs_B_fdr	RNA_Ad_vs_(B+N)_fdr
ENSMUSG00000075009	Tet1	10	62301845	62328011	4	1	2	1	2	4	0	0.718871	0.157542	0.267873	0.156397	0.308372	0.789658	0	0.438207	0.212135	0.36601	0.905783	0.371581	1.08733	-0.482355	0.45058	-0.946086	-0.0652252	0.550445	1	0.743754	1	0.879676	1	1	1
ENSMUSG00000040943	Tet2	3	133126803	133207332	110	102	149	173	199	179	133	19.769	16.0692	19.9566	27.0567	30.683	35.3372	36.5636	17.9191	23.5066	34.1946	0.145995	0.213581	0.0907261	0.537331	0.125479	0.396425	0.31569	0.0979492	0.696658	0.330408	0.289121	0.310267	1	1	0.616668
ENSMUSG00000040613	Apobec1	6	122527810	122552462	98	99	116	87	82	87	58	17.6124	15.5966	15.5366	13.6066	12.6432	17.1751	15.945	16.6045	14.5716	15.2544	0.0858406	0.0936606	0.153628	-0.526931	-0.365837	-0.176541	-0.446799	0.0925151	0.227283	0.683027	0.174501	0.298509	0.554199	1	0.459956
ENSMUSG00000040694	Apobec2	17	48558556	48572053	4	10	5	11	20	16	22	0.718871	1.57542	0.669683	1.72037	3.08372	3.15863	6.04811	1.14714	1.19503	4.09682	0.52798	0.621699	0.412584	1.33922	1.3417	-0.0202741	1.34732	0.00838035	0.00695912	1	0.00236738	0.0488176	0.0462078	1	0.0180787
ENSMUSG00000009585	Apobec3	15	79722878	79741552	69	52	35	42	135	109	99	12.4005	8.19216	4.68778	6.56868	20.8151	21.5182	27.2165	10.2963	5.62823	23.1833	0.289012	0.236308	0.151425	0.78624	1.62594	-0.854343	1.15305	0.0192206	1.28967e-06	0.058359	0.000269911	0.0937782	2.6898e-05	0.730246	0.00285497
ENSMUSG00000030322	Mbd4	6	115791217	115803389	33	16	17	19	20	43	16	5.93069	2.52067	2.27692	2.97155	3.08372	8.48883	4.39862	4.22568	2.62423	5.32372	0.570619	0.187168	0.52948	-0.0315958	0.598169	-0.642899	0.258923	0.951226	0.152481	0.212078	0.494124	1	0.439468	1	0.829049
ENSMUSG00000036390	Gadd45a	6	66985090	66987451	145	103	198	208	102	54	56	26.0591	16.2268	26.5195	32.5306	15.727	10.6604	15.3952	21.1429	29.525	13.9275	0.328833	0.143964	0.203501	-0.969745	-1.49335	0.508936	-1.25688	0.0018972	3.36402e-07	0.206812	0.000103586	0.0143443	7.94591e-06	1	0.00124501
ENSMUSG00000015312	Gadd45b	10	80392819	80394469	75	78	67	77	88	67	53	13.4788	12.2882	8.97375	12.0426	13.5684	13.2268	14.5704	12.8835	10.5082	13.7885	0.0653453	0.206505	0.0506484	-0.301557	-0.019135	-0.297634	-0.165975	0.355099	0.955967	0.484746	0.632389	0.714318	1	1	0.94115
ENSMUSG00000021453	Gadd45g	13	51942047	51943837	34	44	69	61	60	65	80	6.11041	6.93183	9.24163	9.54023	9.25115	12.8319	21.9931	6.52112	9.39093	14.6921	0.0890696	0.0224835	0.447282	0.721427	0.186684	0.516402	0.432778	0.0423072	0.556938	0.25178	0.162471	0.170633	0.903788	1	0.438538
ENSMUSG00000034674	Tdg	10	82092573	82113544	15	21	19	8	22	12	18	2.69577	3.30837	2.5448	1.25118	3.39209	2.36897	4.94845	3.00207	1.89799	3.56984	0.144293	0.481946	0.363852	-0.198467	0.426306	-0.644147	0.0968858	0.6316	0.373045	0.261514	0.750174	0.959348	0.752679	1	1
ENSMUSG00000040627	Aicda	6	122503827	122514197	25	0	0	0	0	0	0	4.49295	0	0	0	0	0	0	2.24647	0	0	1.41421	NA	NA	-31.3746	0	-31.1276	-30.2348	3.37603e-09	1	1.54149e-06	5.56724e-06	9.14292e-08	1	0.000298006	9.36519e-05
Tet3 was not included in the RNA-seq list, no reads -> not detecteed by RNA-seq
MBD4 is also included in the list of MethylC binding proteins
Members of the polycomb repressive complex, PRC (Richly H, Aloia L, Di Croce L. Roles of the Polycomb group proteins in stem and cancer. 2011 Sep 1;2:e204. doi: 10.1038/cddis.2011.84. )
PRC2
gene_id	gene_name	chr	gene_start	gene_end	RNA_B1_count	RNA_B2_count	RNA_N4_count	RNA_N5_count	RNA_Ad4_count	RNA_Ad4-1_count	RNA_Ad5_count	RNA_B1_rpm	RNA_B2_rpm	RNA_N4_rpm	RNA_N5_rpm	RNA_Ad4_rpm	RNA_Ad4-1_rpm	RNA_Ad5_rpm	RNA_B_mean_rpm	RNA_N_mean_rpm	RNA_Ad_mean_rpm	RNA_B_CV	RNA_N_CV	RNA_Ad_CV	RNA-Ad_vs_B_logFC	RNA_Ad_vs_N_logFC	RNA_N_vs_B_logFC	RNA_Ad_vs_(B+N)_logFC	RNA_Ad_vs_B_p.value	RNA_Ad_vs_N_p.value	RNA_N_vs_B_p.value	RNA_Ad_vs_(B+N)_p.value	RNA_Ad_vs_B_fdr	RNA_Ad_vs_N_fdr	RNA_N_vs_B_fdr	RNA_Ad_vs_(B+N)_fdr
ENSMUSG00000006920	Ezh1	11	101052429	101087777	209	199	267	277	233	182	140	37.561	31.3508	35.7611	43.322	35.9253	35.9295	38.488	34.4559	39.5415	36.7809	0.127447	0.135209	0.0401936	-0.299044	-0.519246	0.204922	-0.41381	0.30277	0.0618571	0.60625	0.182841	0.645298	0.2378	1	0.46594
ENSMUSG00000029687	Ezh2	6	47480273	47545340	208	194	222	255	338	272	235	37.3813	30.5631	29.7339	39.8813	52.1148	53.6968	64.6048	33.9722	34.8076	56.8055	0.141917	0.20614	0.119717	0.34621	0.290715	0.0399324	0.318488	0.274512	0.323065	0.919833	0.274176	0.617916	0.68419	1	0.596382
ENSMUSG00000017548	Suz12	11	79806608	79847625	465	390	488	358	468	443	306	83.5688	61.4412	65.3611	55.9902	72.159	87.4547	84.1237	72.505	60.6756	81.2458	0.2158	0.109207	0.0990048	-0.222351	-0.00568684	-0.231237	-0.117625	0.427338	0.957651	0.55252	0.71591	0.766908	1	1	1
ENSMUSG00000030619	Eed	7	97103166	97129493	140	118	166	160	256	214	176	25.1605	18.5899	22.2335	25.0235	39.4716	42.2467	48.3849	21.8752	23.6285	43.3677	0.212392	0.0834954	0.105174	0.598936	0.455201	0.128596	0.525434	0.061564	0.129592	0.754869	0.0765881	0.223491	0.393428	1	0.267558
ENSMUSG00000057236	Rbbp4	4	128984344	129012614	439	404	559	521	735	701	470	78.8961	63.6468	74.8706	81.4829	113.327	138.388	129.21	71.2715	78.1768	126.975	0.151294	0.0598085	0.0998557	0.440157	0.279706	0.145362	0.357581	0.150217	0.334513	0.709619	0.213526	0.424822	0.700231	1	0.513033
ENSMUSG00000031353	Rbbp7	X	159198334	159217024	439	365	595	584	954	847	564	78.8961	57.5027	79.6923	91.3359	147.093	167.21	155.052	68.1994	85.5141	156.452	0.221812	0.09628	0.0647565	0.814248	0.454649	0.344521	0.622884	0.0078293	0.111655	0.373759	0.0309872	0.0462	0.353416	1	0.13786
ENSMUSG00000038518	Jarid2	13	44826640	45017006	702	668	694	567	492	414	329	126.162	105.238	92.952	88.6772	75.8594	81.7296	90.4467	115.7	90.8146	82.6786	0.127879	0.033285	0.0887751	-0.880694	-0.559327	-0.336271	-0.728437	0.0021461	0.0375808	0.384213	0.0167404	0.0160094	0.165971	1	0.0863726
ENSMUSG00000024193	Phf1	17	27070072	27074835	113	130	91	96	123	71	48	20.3081	20.4804	12.1882	15.0141	18.9649	14.0164	13.1959	20.3943	13.6012	15.3924	0.00597355	0.146914	0.202758	-0.792972	-0.214431	-0.592789	-0.533829	0.00957257	0.449751	0.150907	0.0983115	0.0545281	0.812125	1	0.313668
ENSMUSG00000029267	Mtf2	5	108494693	108538023	125	119	172	107	243	209	121	22.4647	18.7474	23.0371	16.7345	37.4672	41.2596	33.2646	20.6061	19.8858	37.3305	0.12756	0.22411	0.107132	0.468786	0.484129	-0.0297903	0.475846	0.144908	0.110485	0.944784	0.111517	0.414502	0.350601	1	0.340831
ENSMUSG00000026873	Phf19	2	34749277	34769546	22	14	13	19	14	16	17	3.95379	2.20558	1.74118	2.97155	2.1586	3.15863	4.67354	3.07969	2.35636	3.33026	0.401395	0.369215	0.380217	-0.31725	0.03699	-0.369652	-0.136906	0.456283	0.929844	0.565606	0.849235	0.803821	1	1	1
PRC1
gene_id	gene_name	chr	gene_start	gene_end	RNA_B1_count	RNA_B2_count	RNA_N4_count	RNA_N5_count	RNA_Ad4_count	RNA_Ad4-1_count	RNA_Ad5_count	RNA_B1_rpm	RNA_B2_rpm	RNA_N4_rpm	RNA_N5_rpm	RNA_Ad4_rpm	RNA_Ad4-1_rpm	RNA_Ad5_rpm	RNA_B_mean_rpm	RNA_N_mean_rpm	RNA_Ad_mean_rpm	RNA_B_CV	RNA_N_CV	RNA_Ad_CV	RNA-Ad_vs_B_logFC	RNA_Ad_vs_N_logFC	RNA_N_vs_B_logFC	RNA_Ad_vs_(B+N)_logFC	RNA_Ad_vs_B_p.value	RNA_Ad_vs_N_p.value	RNA_N_vs_B_p.value	RNA_Ad_vs_(B+N)_p.value	RNA_Ad_vs_B_fdr	RNA_Ad_vs_N_fdr	RNA_N_vs_B_fdr	RNA_Ad_vs_(B+N)_fdr
ENSMUSG00000024325	Ring1	17	34158032	34161600	61	91	96	94	107	86	72	10.9628	14.3363	12.8579	14.7013	16.4979	16.9777	19.7938	12.6495	13.7796	17.7564	0.188578	0.0945956	0.100281	0.0601054	-0.0555294	0.0993437	0.00107409	0.892781	0.826592	0.821299	0.975266	1	1	1	1
ENSMUSG00000026484	Rnf2	1	153316657	153347933	144	107	173	171	300	145	112	25.8794	16.857	23.171	26.7439	46.2557	28.6251	30.7904	21.3682	24.9575	35.2237	0.298566	0.101228	0.272973	0.362471	0.0986752	0.249739	0.221721	0.273406	0.773285	0.537833	0.453588	0.615889	1	1	0.780632
ENSMUSG00000025577	Cbx2	11	118884276	118892584	35	39	51	33	70	72	54	6.29013	6.14412	6.83077	5.16111	10.793	14.2138	14.8454	6.21712	5.99594	13.2841	0.0166057	0.196905	0.16413	0.680316	0.704575	-0.0408463	0.695018	0.0561787	0.0372223	0.934143	0.033414	0.208348	0.164696	1	0.146147
ENSMUSG00000039989	Cbx4	11	118938887	118947535	72	72	97	56	158	133	118	12.9397	11.343	12.9919	8.75824	24.3614	26.2561	32.4399	12.1413	10.875	27.6858	0.0929907	0.275274	0.152596	0.785104	0.907181	-0.137801	0.847394	0.0172619	0.00359652	0.760326	0.00571601	0.0865227	0.0269226	1	0.0374198
ENSMUSG00000053411	Cbx7	15	79746237	79801549	138	82	153	134	142	99	59	24.8011	12.9184	20.4923	20.9572	21.8944	19.544	16.2199	18.8597	20.7248	19.2195	0.445516	0.0158624	0.148346	-0.318772	-0.51306	0.180904	-0.422209	0.291936	0.0767295	0.666593	0.185251	0.632121	0.272099	1	0.46594
ENSMUSG00000025578	Cbx8	11	118897619	118902283	12	9	26	6	23	25	15	2.15661	1.41787	3.48235	0.938383	3.54627	4.93536	4.12371	1.78724	2.21037	4.20178	0.292276	0.813828	0.166079	0.848865	0.451049	0.380417	0.632165	0.0742333	0.267268	0.61574	0.101638	0.254606	0.618335	1	0.319801
ENSMUSG00000026739	Bmi1	2	18598645	18608256	112	91	75	103	153	110	50	20.1284	14.3363	10.0452	16.1089	23.5904	21.7156	13.7457	17.2323	13.0771	19.6839	0.237672	0.327876	0.265566	-0.168207	0.207496	-0.389152	0.00463291	0.56677	0.54233	0.345345	0.988878	0.896263	0.8882	1	1
ENSMUSG00000069678	Pcgf1	6	83028384	83030841	10	12	6	13	20	14	6	1.79718	1.8905	0.80362	2.03316	3.08372	2.7638	1.64948	1.84384	1.41839	2.499	0.0357881	0.612961	0.301277	0.091323	0.497824	-0.418015	0.278797	1	0.381413	0.558002	0.610553	1	0.755303	1	0.921145
ENSMUSG00000018537	Pcgf2	11	97551106	97561811	48	44	119	57	143	102	82	8.62646	6.93183	15.9385	8.91464	22.0486	20.1363	22.5429	7.77914	12.4265	21.5759	0.154038	0.399676	0.0589101	1.08319	0.359959	0.708336	0.672715	0.0017718	0.256122	0.0987373	0.0297719	0.0135346	0.599503	0.907964	0.134331
ENSMUSG00000025050	Pcgf6	19	47108109	47125335	59	57	65	64	159	98	48	10.6034	8.97987	8.70588	10.0094	24.5155	19.3466	13.1959	9.79161	9.35765	19.0193	0.117241	0.0985012	0.297956	0.590077	0.635315	-0.0587304	0.607928	0.0908791	0.0483778	0.911245	0.05347	0.297315	0.198244	1	0.205318
ENSMUSG00000040669	Phc1	6	122267749	122288669	25	14	60	23	57	82	48	4.49295	2.20558	8.0362	3.59713	8.78859	16.188	13.1959	3.34926	5.81667	12.7242	0.482915	0.539638	0.292529	1.54963	0.666059	0.868238	1.03565	6.29541e-05	0.0477235	0.0779546	0.00168087	0.000745248	0.196196	0.830854	0.0135833
ENSMUSG00000028796	Phc2	4	128331982	128430125	330	230	331	283	464	478	365	59.3069	36.2346	44.333	44.2604	71.5422	94.3642	100.344	47.7707	44.2967	88.75	0.341519	0.0011594	0.17126	0.516344	0.575484	-0.0739488	0.54632	0.0936527	0.0464934	0.853954	0.0601773	0.301483	0.192578	1	0.224022
ENSMUSG00000037652	Phc3	3	30804627	30868337	89	70	97	100	121	112	105	15.9949	11.0279	12.9919	15.6397	18.6565	22.1104	28.866	13.5114	14.3158	23.211	0.259942	0.130787	0.223729	0.386965	0.267959	0.103427	0.328205	0.242069	0.399608	0.826841	0.274493	0.567612	0.755303	1	0.596812
Histone deacetylases
gene_id	gene_name	chr	gene_start	gene_end	RNA_B1_count	RNA_B2_count	RNA_N4_count	RNA_N5_count	RNA_Ad4_count	RNA_Ad4-1_count	RNA_Ad5_count	RNA_B1_rpm	RNA_B2_rpm	RNA_N4_rpm	RNA_N5_rpm	RNA_Ad4_rpm	RNA_Ad4-1_rpm	RNA_Ad5_rpm	RNA_B_mean_rpm	RNA_N_mean_rpm	RNA_Ad_mean_rpm	RNA_B_CV	RNA_N_CV	RNA_Ad_CV	RNA-Ad_vs_B_logFC	RNA_Ad_vs_N_logFC	RNA_N_vs_B_logFC	RNA_Ad_vs_(B+N)_logFC	RNA_Ad_vs_B_p.value	RNA_Ad_vs_N_p.value	RNA_N_vs_B_p.value	RNA_Ad_vs_(B+N)_p.value	RNA_Ad_vs_B_fdr	RNA_Ad_vs_N_fdr	RNA_N_vs_B_fdr	RNA_Ad_vs_(B+N)_fdr
ENSMUSG00000028800	Hdac1	4	129193348	129219957	74	66	62	89	132	98	74	13.2991	10.3977	8.30407	13.9193	20.3525	19.3466	20.3436	11.8484	11.1117	20.0143	0.173152	0.357335	0.0288897	0.370512	0.44787	-0.0920594	0.408137	0.27937	0.164136	0.848813	0.184477	0.62443	0.444589	1	0.46594
ENSMUSG00000019777	Hdac2	10	36694350	36721695	174	132	126	134	304	270	152	31.2709	20.7955	16.876	20.9572	46.8725	53.3019	41.7869	26.0332	18.9166	47.3205	0.284531	0.152556	0.121946	0.489111	0.913142	-0.438616	0.686101	0.123082	0.0024172	0.278189	0.0215552	0.367157	0.0193407	1	0.105476
ENSMUSG00000024454	Hdac3	18	38095498	38114642	348	481	405	380	649	565	497	62.5418	75.7775	54.2443	59.4309	100.067	111.539	136.632	69.1597	56.8376	116.079	0.135325	0.0645253	0.161104	0.320795	0.607158	-0.301942	0.45756	0.299742	0.0341939	0.437308	0.113348	0.640625	0.154395	1	0.344623
ENSMUSG00000073617	Hdac4	1	93826589	93826882	9	11	7	3	3	3	6	1.61746	1.73296	0.937556	0.469191	0.462557	0.592244	1.64948	1.67521	0.703374	0.901428	0.0487512	0.470851	0.722267	-1.45702	-0.255642	-1.22093	-0.940994	0.0182557	0.846157	0.0992035	0.161002	0.0901555	1	0.909424	0.435742
ENSMUSG00000026313	Hdac4	1	93829334	94044970	115	139	166	182	197	192	140	20.6676	21.8983	22.2335	28.4643	30.3746	37.9036	38.488	21.2829	25.3489	35.5887	0.0408898	0.173808	0.127147	0.32576	0.0705939	0.239299	0.192164	0.316946	0.838844	0.560628	0.505638	0.663924	1	1	0.83233
ENSMUSG00000008855	Hdac5	11	102055746	102091480	91	76	110	116	91	114	66	16.3543	11.9732	14.733	18.1421	14.0309	22.5053	18.1443	14.1637	16.4376	18.2268	0.218724	0.146649	0.232502	-0.027744	-0.27279	0.229895	-0.155827	0.914255	0.350379	0.584373	0.646746	1	0.722077	1	0.948731
ENSMUSG00000031161	Hdac6	X	7507246	7525015	94	97	81	74	226	193	177	16.8935	15.2815	10.8489	11.5734	34.846	38.101	48.6598	16.0875	11.2111	40.5356	0.0708511	0.045697	0.178153	0.926513	1.42767	-0.516788	1.15898	0.00415784	4.63329e-06	0.217246	0.000138328	0.0275598	8.5182e-05	1	0.00160058
ENSMUSG00000022475	Hdac7	15	97623095	97674933	61	35	94	88	101	121	116	10.9628	5.51396	12.59	13.763	15.5728	23.8872	31.89	8.23837	13.1765	23.7833	0.467678	0.0629431	0.343061	1.14625	0.40985	0.721154	0.732046	0.000864416	0.188805	0.095428	0.0168728	0.00738658	0.48503	0.894336	0.0868237
ENSMUSG00000067567	Hdac8	X	99479978	99700698	39	29	21	50	52	38	33	7.009	4.56871	2.81267	7.81986	8.01766	7.50175	9.07216	5.78885	5.31626	8.19719	0.298081	0.665997	0.0976492	0.121137	0.235585	-0.127707	0.177784	0.755597	0.555315	0.819649	0.575604	1	0.901912	1	0.892197
ENSMUSG00000004698	Hdac9	12	34737166	35213739	44	22	14	12	6	10	9	7.90759	3.46592	1.87511	1.87677	0.925115	1.97415	2.47423	5.68675	1.87594	1.79116	0.55229	0.000623071	0.441389	-2.10446	-0.575056	-1.5454	-1.50635	2.10255e-06	0.282121	0.00291215	0.000875917	3.50407e-05	0.635817	0.135034	0.00781731
ENSMUSG00000062906	Hdac10	15	88953733	88959130	69	48	32	63	46	51	48	12.4005	7.562	4.28597	9.85302	7.09255	10.0681	13.1959	9.98126	7.0695	10.1189	0.342778	0.556829	0.301613	-0.381892	0.0931654	-0.490486	-0.155873	0.25564	0.792857	0.268148	0.674316	0.590238	1	1	0.970058
ENSMUSG00000034245	Hdac11	6	91106659	91124686	94	102	119	142	130	95	67	16.8935	16.0692	15.9385	22.2084	20.0442	18.7544	18.4192	16.4814	19.0734	19.0726	0.0353626	0.232445	0.044982	-0.18563	-0.403966	0.203208	-0.301208	0.541131	0.156544	0.636938	0.3536	0.871384	0.440074	1	0.702393
gene_id	gene_name	chr	gene_start	gene_end	RNA_B1_count	RNA_B2_count	RNA_N4_count	RNA_N5_count	RNA_Ad4_count	RNA_Ad4-1_count	RNA_Ad5_count	RNA_B1_rpm	RNA_B2_rpm	RNA_N4_rpm	RNA_N5_rpm	RNA_Ad4_rpm	RNA_Ad4-1_rpm	RNA_Ad5_rpm	RNA_B_mean_rpm	RNA_N_mean_rpm	RNA_Ad_mean_rpm	RNA_B_CV	RNA_N_CV	RNA_Ad_CV	RNA-Ad_vs_B_logFC	RNA_Ad_vs_N_logFC	RNA_N_vs_B_logFC	RNA_Ad_vs_(B+N)_logFC	RNA_Ad_vs_B_p.value	RNA_Ad_vs_N_p.value	RNA_N_vs_B_p.value	RNA_Ad_vs_(B+N)_p.value	RNA_Ad_vs_B_fdr	RNA_Ad_vs_N_fdr	RNA_N_vs_B_fdr	RNA_Ad_vs_(B+N)_fdr
ENSMUSG00000020063	Sirt1	10	62781753	62844452	141	134	136	92	164	82	68	25.3402	21.1106	18.2154	14.3885	25.2865	16.188	18.6942	23.2254	16.302	20.0562	0.128773	0.165992	0.234325	-0.588359	-0.111159	-0.491303	-0.369808	0.0518743	0.687581	0.223963	0.244113	0.197412	1	1	0.563211
ENSMUSG00000015149	Sirt2	7	29551754	29573679	255	294	281	289	231	169	144	45.8281	46.3172	37.6362	45.1988	35.6169	33.3631	39.5876	46.0726	41.4175	36.1892	0.00750765	0.129113	0.0870837	-0.756669	-0.61072	-0.161502	-0.685128	0.0100117	0.0274986	0.682422	0.0268053	0.0564891	0.131717	1	0.124088
ENSMUSG00000025486	Sirt3	7	148049569	148068208	38	47	45	48	43	23	40	6.82928	7.40445	6.02715	7.50706	6.62999	4.54054	10.9966	7.11687	6.76711	7.38903	0.0571475	0.154639	0.445832	-0.38992	-0.321791	-0.0858622	-0.349124	0.277419	0.355991	0.882785	0.346251	0.621993	0.728504	1	0.691841
ENSMUSG00000029524	Sirt4	5	115928019	115934734	18	17	14	22	29	23	22	3.23492	2.67821	1.87511	3.44074	4.47139	4.54054	6.04811	2.95656	2.65793	5.02001	0.133147	0.416514	0.177496	0.352909	0.502055	-0.16388	0.429985	0.448468	0.232013	0.81399	0.237365	0.793995	0.561208	1	0.553125
ENSMUSG00000054021	Sirt5	13	43460875	43490571	21	31	20	25	49	31	20	3.77408	4.88379	2.67873	3.90993	7.5551	6.11985	5.49828	4.32893	3.29433	6.39108	0.181266	0.264268	0.165058	0.16708	0.577363	-0.424477	0.357247	0.744872	0.161419	0.423598	0.327721	1	0.440074	1	0.669561
ENSMUSG00000034748	Sirt6	10	81084530	81090542	29	15	45	34	52	51	46	5.21182	2.36312	6.02715	5.3175	8.01766	10.0681	12.646	3.78747	5.67233	10.244	0.531841	0.0884637	0.226396	1.05769	0.405118	0.637631	0.693196	0.00556237	0.235597	0.190741	0.0379546	0.0348352	0.565792	1	0.15991
ENSMUSG00000025138	Sirt7	11	120479686	120486554	382	361	406	318	413	390	249	68.6522	56.8725	54.3783	49.7343	63.6787	76.9917	68.4536	62.7624	52.0563	69.708	0.132715	0.0630815	0.0967541	-0.242327	-0.00215861	-0.254911	-0.126954	0.390896	0.970519	0.515525	0.691273	0.739013	1	1	0.985873
Methyl CpG binding proteins
gene_id	gene_name	chr	gene_start	gene_end	RNA_B1_count	RNA_B2_count	RNA_N4_count	RNA_N5_count	RNA_Ad4_count	RNA_Ad4-1_count	RNA_Ad5_count	RNA_B1_rpm	RNA_B2_rpm	RNA_N4_rpm	RNA_N5_rpm	RNA_Ad4_rpm	RNA_Ad4-1_rpm	RNA_Ad5_rpm	RNA_B_mean_rpm	RNA_N_mean_rpm	RNA_Ad_mean_rpm	RNA_B_CV	RNA_N_CV	RNA_Ad_CV	RNA-Ad_vs_B_logFC	RNA_Ad_vs_N_logFC	RNA_N_vs_B_logFC	RNA_Ad_vs_(B+N)_logFC	RNA_Ad_vs_B_p.value	RNA_Ad_vs_N_p.value	RNA_N_vs_B_p.value	RNA_Ad_vs_(B+N)_p.value	RNA_Ad_vs_B_fdr	RNA_Ad_vs_N_fdr	RNA_N_vs_B_fdr	RNA_Ad_vs_(B+N)_fdr
ENSMUSG00000031393	Mecp2	X	71271931	71331029	201	192	316	216	314	320	183	36.1233	30.248	42.324	33.7818	48.4143	63.1727	50.3093	33.1856	38.0529	53.9654	0.125189	0.158733	0.148795	0.307405	0.0773223	0.215559	0.187152	0.338721	0.815425	0.588838	0.511842	0.693615	1	1	0.83233
ENSMUSG00000024561	Mbd1	18	74427926	74442339	204	217	205	247	279	234	145	36.6624	34.1865	27.457	38.6301	43.0178	46.195	39.8625	35.4245	33.0436	43.0251	0.0494217	0.239096	0.0735906	-0.117507	-0.0261605	-0.106708	-0.073217	0.6656	0.899672	0.794595	0.830725	0.980876	1	1	1
ENSMUSG00000024513	Mbd2	18	70727843	70785785	590	403	540	542	750	557	433	106.034	63.4893	72.3258	84.7673	115.639	109.96	119.038	84.7614	78.5465	114.879	0.354918	0.112003	0.0399241	0.0709894	0.133825	-0.0778122	0.102109	0.842468	0.657849	0.842067	0.708444	1	0.990556	1	1
ENSMUSG00000035478	Mbd3	10	79855284	79862295	203	151	206	181	381	304	229	36.4827	23.7888	27.5909	28.3079	58.7448	60.014	62.9553	30.1358	27.9494	60.5714	0.297851	0.0181382	0.0356584	0.631696	0.696334	-0.0793404	0.663942	0.0440862	0.0178168	0.850652	0.024275	0.175368	0.0959031	1	0.115809
ENSMUSG00000030322	Mbd4	6	115791217	115803389	33	16	17	19	20	43	16	5.93069	2.52067	2.27692	2.97155	3.08372	8.48883	4.39862	4.22568	2.62423	5.32372	0.570619	0.187168	0.52948	-0.0315958	0.598169	-0.642899	0.258923	0.951226	0.152481	0.212078	0.494124	1	0.439468	1	0.829049
ENSMUSG00000036792	Mbd5	2	48805030	49177804	104	87	59	123	158	130	95	18.6907	13.7061	7.90226	19.2369	24.3614	25.6639	26.1168	16.1984	13.5696	25.3807	0.21759	0.590643	0.0359075	0.263646	0.509165	-0.260464	0.381435	0.433056	0.102896	0.534368	0.208783	0.77386	0.33441	1	0.504441
ENSMUSG00000025409	Mbd6	10	126719012	126726074	55	37	72	76	57	59	61	9.88448	5.82904	9.64344	11.8862	8.78859	11.6475	16.7698	7.85676	10.7648	12.4019	0.364989	0.147319	0.326056	0.259437	-0.240219	0.483593	-0.00904986	0.49185	0.449299	0.272684	0.982673	0.841125	0.811483	1	1
ENSMUSG00000048047	Zbtb33	X	35542970	35550223	187	133	176	174	279	205	150	33.6072	20.953	23.5728	27.2131	43.0178	40.47	41.2371	27.2801	25.393	41.575	0.328	0.101369	0.0314396	0.23894	0.298742	-0.074413	0.268337	0.468903	0.321907	0.861274	0.365007	0.814835	0.682642	1	0.718195
ENSMUSG00000018750	Zbtb4	11	69579414	69597525	194	167	292	297	311	262	189	34.8653	26.3094	39.1095	46.45	47.9518	51.7226	51.9587	30.5874	42.7797	50.5444	0.19779	0.121331	0.0444828	0.338116	-0.175369	0.498362	0.0576502	0.287593	0.51163	0.20748	0.824426	0.625836	0.867718	1	1
ENSMUSG00000040433	Zbtb38	9	96583182	96653250	288	285	295	368	736	724	581	51.7587	44.8994	39.5113	57.5542	113.481	142.928	159.725	48.3291	48.5327	138.711	0.10036	0.262879	0.168759	1.1188	1.09875	0.00427119	1.10893	0.000303855	0.000147736	0.995209	0.000145186	0.00300531	0.00179493	1	0.001673
ENSMUSG00000001228	Uhrf1	17	56442744	56462909	127	92	162	86	170	171	158	22.8242	14.4938	21.6977	13.4502	26.2116	33.7579	43.4364	18.659	17.5739	34.4686	0.315689	0.33185	0.2505	0.497768	0.523146	-0.040402	0.513256	0.122869	0.0815363	0.938253	0.0842715	0.366958	0.284726	1	0.280184
ENSMUSG00000024817	Uhrf2	19	30105003	30168212	179	162	182	221	306	286	230	32.1695	25.5217	24.3765	34.5638	47.1809	56.4606	63.2302	28.8456	29.4701	55.6239	0.16296	0.244434	0.144854	0.551634	0.499669	0.0363569	0.525828	0.0783443	0.0892519	0.937228	0.0737214	0.264929	0.305181	1	0.259267
Uhrf also included in active DNA methylation list
Stem cell transcription factors
gene_id	gene_name	chr	gene_start	gene_end	RNA_B1_count	RNA_B2_count	RNA_N4_count	RNA_N5_count	RNA_Ad4_count	RNA_Ad4-1_count	RNA_Ad5_count	RNA_B1_rpm	RNA_B2_rpm	RNA_N4_rpm	RNA_N5_rpm	RNA_Ad4_rpm	RNA_Ad4-1_rpm	RNA_Ad5_rpm	RNA_B_mean_rpm	RNA_N_mean_rpm	RNA_Ad_mean_rpm	RNA_B_CV	RNA_N_CV	RNA_Ad_CV	RNA-Ad_vs_B_logFC	RNA_Ad_vs_N_logFC	RNA_N_vs_B_logFC	RNA_Ad_vs_(B+N)_logFC	RNA_Ad_vs_B_p.value	RNA_Ad_vs_N_p.value	RNA_N_vs_B_p.value	RNA_Ad_vs_(B+N)_p.value	RNA_Ad_vs_B_fdr	RNA_Ad_vs_N_fdr	RNA_N_vs_B_fdr	RNA_Ad_vs_(B+N)_fdr
ENSMUSG00000024406	Pou5f1	17	35643007	35647714	0	0	0	0	0	1	0	0	0	0	0	0	0.197415	0	0	0	0.0658049	NA	NA	1.73205	26.0097	26.0017	0	25.9358	1	1	1	0.428571	1	1	1	0.751892
ENSMUSG00000012396	Nanog	6	122657507	122664651	3	0	0	5	0	1	2	0.539154	0	0	0.781986	0	0.197415	0.549828	0.269577	0.390993	0.249081	1.41421	1.41421	1.11824	-0.724936	-1.27575	0.538516	-1.03629	0.696151	0.514108	0.743754	0.396356	1	0.867718	1	0.751892
ENSMUSG00000074637	Sox2	3	34548927	34551383	0	0	0	0	7	0	1	0	0	0	0	1.0793	0	0.274914	0	0	0.451405	NA	NA	1.24252	28.9882	28.9824	0	28.906	0.053857	0.0299105	1	0.00344344	0.201689	0.139542	1	0.0248323
ENSMUSG00000003032	Klf4	4	55540015	55545347	431	534	559	487	444	209	155	77.4584	84.1272	74.8706	76.1654	68.4585	41.2596	42.6117	80.7928	75.518	50.7766	0.0583661	0.0121241	0.301869	-1.06591	-0.974426	-0.106044	-1.02261	0.000231055	0.000344204	0.786014	0.000861123	0.00235669	0.00374969	1	0.00770992
ENSMUSG00000022346	Myc	15	61816896	61821907	114	68	254	132	355	375	255	20.4878	10.7128	34.0199	20.6444	54.736	74.0305	70.1031	15.6003	27.3322	66.2898	0.443066	0.346035	0.153822	1.7209	0.838843	0.868363	1.21172	1.53314e-07	0.00418507	0.0317801	4.4354e-05	3.17649e-06	0.0304955	0.556973	0.00059167
ENSG00000179059	ZFP42	not in RNA-seq-list -> no sample > 0 reads
Genes in the Ush1g/Otop2 region
gene_id	gene_name	chr	gene_start	gene_end	RNA_B1_count	RNA_B2_count	RNA_N4_count	RNA_N5_count	RNA_Ad4_count	RNA_Ad4-1_count	RNA_Ad5_count	RNA_B1_rpm	RNA_B2_rpm	RNA_N4_rpm	RNA_N5_rpm	RNA_Ad4_rpm	RNA_Ad4-1_rpm	RNA_Ad5_rpm	RNA_B_mean_rpm	RNA_N_mean_rpm	RNA_Ad_mean_rpm	RNA_B_CV	RNA_N_CV	RNA_Ad_CV	RNA-Ad_vs_B_logFC	RNA_Ad_vs_N_logFC	RNA_N_vs_B_logFC	RNA_Ad_vs_(B+N)_logFC	RNA_Ad_vs_B_p.value	RNA_Ad_vs_N_p.value	RNA_N_vs_B_p.value	RNA_Ad_vs_(B+N)_p.value	RNA_Ad_vs_B_fdr	RNA_Ad_vs_N_fdr	RNA_N_vs_B_fdr	RNA_Ad_vs_(B+N)_fdr
ENSMUSG00000044788	Fads6	11	115140936	115158977	15	5	15	18	32	25	23	2.69577	0.787708	2.00905	2.81515	4.93395	4.93536	6.32302	1.74174	2.4121	5.39744	0.77463	0.236308	0.14851	1.27839	0.740787	0.524982	0.978843	0.00520392	0.0720404	0.364888	0.0111743	0.0328771	0.260132	1	0.0636517
ENSMUSG00000050201	Otop2	11	115168477	115193617	0	1	0	0	230	228	346	0	0.157542	0	0	35.4627	45.0105	95.1202	0.0787708	0	58.5312	1.41421	NA	0.54748	9.01933	35.763	-26.5117	10.1228	3.20942e-41	1.54281e-48	1	6.3287e-62	3.3608e-38	3.87739e-45	1	1.98816e-58
ENSMUSG00000045288	Ush1g	11	115176506	115183355	0	0	3	1	104	118	135	0	0	0.40181	0.156397	16.0353	23.2949	37.1134	0	0.279104	25.4812	NA	0.621751	0.420222	34.5688	6.01549	28.2941	6.93153	4.43632e-31	6.95661e-29	0.137776	2.57053e-41	2.02715e-28	3.71986e-26	1	2.58411e-38
ENSMUSG00000018862	Otop3	11	115196045	115208241	0	1	0	0	53	55	43	0	0.157542	0	0	8.17185	10.8578	11.8213	0.0787708	0	10.2837	1.41421	NA	0.183909	6.51841	33.2622	-26.5117	7.6216	8.86691e-18	1.63644e-20	1	1.0224e-26	8.16275e-16	3.16361e-18	1	2.67655e-24
ENSMUSG00000034586	C630004H02Rik	11	115209021	115229070	84	43	108	97	309	268	373	15.0963	6.77429	14.4652	15.1705	47.6434	52.9071	102.543	10.9353	14.8178	67.6978	0.538125	0.0336601	0.447449	2.26064	1.75488	0.491211	1.98609	2.59072e-11	1.23966e-08	0.242353	6.9793e-11	9.97088e-10	3.85583e-07	1	2.95293e-09
ENSMUSG00000050910	Cdr2l	11	115243230	115257446	41	36	56	42	176	137	135	7.36843	5.6715	7.50045	6.56868	27.1367	27.0458	37.1134	6.51997	7.03457	30.432	0.184037	0.0936606	0.190144	1.82687	1.67921	0.132071	1.75182	2.22217e-07	2.26062e-07	0.791349	3.11305e-08	4.45712e-06	5.55909e-06	1	8.38554e-07
