# Supplementary material for: DNA–Methylome Analysis of Mouse Intestinal Adenoma Identifies a Tumour-Specific Signature That Is Partly Conserved in Human Colon Cancer
Source: PLoS Genet. 2013 Feb 7;9(2):e1003250. doi: 10.1371/journal.pgen.1003250 (PMC3567140; doi:10.1371/journal.pgen.1003250)
Supplement: Table S8 — Lists of genes that are promoter hypermethylated or promoter hypomethylated in both, human colon cancer and mouse adenoma. Genes were initially identified by analysis of Mouse MeDIP-data, using a combined p-value and fold change score cut-off between normal and adenoma (genes were included if p<0.05, fold change FC>1.33fold, more than 10 reads in both, normal and adenoma. See also “score” in Table S5). GSEA was performed using Human MeDIP data for sorting, and the hyper- and hypomethylated mouse gene lists as signatures (see also Table S6). Genes given in this table comprise the core enriched group in GSEA analysis. (XLS) [file pgen.1003250.s016.xls]

## Sheet: Tabelle1
Supplementary Table S8: Lists of genes that are promoter hypermethylated or promoter hypomethylated in both, human colon cancer and mouse adenoma. Genes were initially identified by analysis of Mouse MeDIP-data, using a combined p-value and fold change score cutoff between normal and adenoma (genes were included if p<0,05, fold change FC>1.33fold, more than 10 reads in both, normal and adenoma. S…
Promoter Hypermethylated			Promoter Hypomethylated
Mouse Identifier	Human Identifier	Mouse Gene symbol	Mouse Identifier	Human Identifier	Mouse Gene symbol
ENSMUSG00000000305	ENSG00000179242	Cdh4	ENSMUSG00000000957	ENSG00000157227	Mmp14
ENSMUSG00000010825	ENSG00000215045	Grid2ip	ENSMUSG00000000958	ENSG00000155465	Slc7a7
ENSMUSG00000014668	ENSG00000072609	Chfr	ENSMUSG00000001672	ENSG00000140832	Marveld3
ENSMUSG00000020413	ENSG00000136273	Hus1	ENSMUSG00000002992	ENSG00000234906	Apoc2
ENSMUSG00000020709	ENSG00000184060	Adap2	ENSMUSG00000003051	ENSG00000163435	Elf3
ENSMUSG00000020732	ENSG00000172794	Rab37	ENSMUSG00000006221	ENSG00000173641	Hspb7
ENSMUSG00000022894	ENSG00000154736	Adamts5	ENSMUSG00000006281	ENSG00000129566	Tep1
ENSMUSG00000024256	ENSG00000141433	Adcyap1	ENSMUSG00000018569	ENSG00000181885	Cldn7
ENSMUSG00000024299	ENSG00000142303	Adamts10	ENSMUSG00000019102	ENSG00000108602	Aldh3a1
ENSMUSG00000024518	ENSG00000134438	Rax	ENSMUSG00000019590	ENSG00000008283	Cyb561
ENSMUSG00000026058	ENSG00000112232	Khdrbs2	ENSMUSG00000020017	ENSG00000084110	Hal
ENSMUSG00000026312	ENSG00000081138	Cdh7	ENSMUSG00000020549	ENSG00000006744	Elac2
ENSMUSG00000026478	ENSG00000135862	Lamc1	ENSMUSG00000020589	ENSG00000197872	Fam49a
ENSMUSG00000028351	ENSG00000078725	Dbc1	ENSMUSG00000021118	ENSG00000100558	Plek2
ENSMUSG00000028583	ENSG00000162493	Pdpn	ENSMUSG00000022091	ENSG00000120896	Sorbs3
ENSMUSG00000029003	ENSG00000116670	Mad2l2	ENSMUSG00000022579	ENSG00000182851	Gpihbp1
ENSMUSG00000029061	ENSG00000189409	Mmp23	ENSMUSG00000024479	ENSG00000147676	Mal2
ENSMUSG00000029121	ENSG00000072832	Crmp1	ENSMUSG00000024617	ENSG00000070808	Camk2a
ENSMUSG00000029650	ENSG00000139508	Slc46a3	ENSMUSG00000025163	ENSG00000173762	Cd7
ENSMUSG00000031502	ENSG00000187498	Col4a1	ENSMUSG00000025330	ENSG00000159339	Padi4
ENSMUSG00000032291	ENSG00000166426	Crabp1	ENSMUSG00000025383	ENSG00000110944	Il23a
ENSMUSG00000032827	ENSG00000158528	Ppp1r9a	ENSMUSG00000026321	ENSG00000141655	Tnfrsf11a
ENSMUSG00000033268	ENSG00000137857	Duox1	ENSMUSG00000026961	ENSG00000184709	Lrrc26
ENSMUSG00000034098	ENSG00000168843	Fstl5	ENSMUSG00000028841	ENSG00000142675	Cnksr1
ENSMUSG00000035566	ENSG00000118946	Pcdh17	ENSMUSG00000029162	ENSG00000138030	Khk
ENSMUSG00000035681	ENSG00000166006	Kcnc2	ENSMUSG00000029556	ENSG00000135100	Hnf1a
ENSMUSG00000036800	ENSG00000147724	Fam135b	ENSMUSG00000030050	ENSG00000169605	Gkn1
ENSMUSG00000037335	ENSG00000113196	Hand1	ENSMUSG00000033187	ENSG00000114529	BC016579
ENSMUSG00000038759	ENSG00000155561	Nup205	ENSMUSG00000034930	ENSG00000114993	Rtkn
ENSMUSG00000039058	ENSG00000154027	Ak5	ENSMUSG00000035852	ENSG00000099812	9130017N09Rik
ENSMUSG00000039519	ENSG00000172817	Cyp7b1	ENSMUSG00000036136	ENSG00000184731	Fam110c
ENSMUSG00000039546	ENSG00000196581	Ajap1	ENSMUSG00000037157	ENSG00000142677	Il22ra1
ENSMUSG00000040699	ENSG00000136490	Limd2	ENSMUSG00000037973	ENSG00000180347	Ccdc129
ENSMUSG00000041014	ENSG00000185737	Nrg3	ENSMUSG00000038094	ENSG00000127249	Atp13a4
ENSMUSG00000043410	ENSG00000162669	Hfm1	ENSMUSG00000039840	ENSG00000152223	5430411K18Rik
ENSMUSG00000046031	ENSG00000188820	Fam26f	ENSMUSG00000040552	ENSG00000171860	C3ar1
ENSMUSG00000046321	ENSG00000122254	Hs3st2	ENSMUSG00000040697	ENSG00000116138	Dnajc16
ENSMUSG00000048960	ENSG00000046889	Prex2	ENSMUSG00000040703	ENSG00000167600	Cyp2s1
ENSMUSG00000051663	ENSG00000171815	Pcdhb1	ENSMUSG00000043003	ENSG00000165105	Rasef
ENSMUSG00000055540	ENSG00000080224	Epha6	ENSMUSG00000043621	ENSG00000162543	Ubxn10
ENSMUSG00000056755	ENSG00000196277	Grm7	ENSMUSG00000045193	ENSG00000099622	Cirbp
ENSMUSG00000057715	ENSG00000165084	A830018L16Rik	ENSMUSG00000046623	ENSG00000189433	Gjb4
ENSMUSG00000059003	ENSG00000183454	Grin2a	ENSMUSG00000048200	ENSG00000177685	Efcab4a
ENSMUSG00000060988	ENSG00000144278	Galnt13	ENSMUSG00000050445	ENSG00000180432	Cyp8b1
ENSMUSG00000062078	ENSG00000112531	Qk	ENSMUSG00000050549	ENSG00000174749	5730508B09Rik
ENSMUSG00000067578	ENSG00000054803	Cbln4	ENSMUSG00000051022	ENSG00000002587	Hs3st1
ENSMUSG00000069378	ENSG00000061455	Prdm6	ENSMUSG00000052336	ENSG00000168329	Cx3cr1
ENSMUSG00000078235	ENSG00000183114	Fam43b	ENSMUSG00000056643	ENSG00000180767	Chst13
			ENSMUSG00000067006	ENSG00000206075	Serpinb5
			ENSMUSG00000070397	ENSG00000181284	Tmem102
			ENSMUSG00000070661	ENSG00000178828	Rnf186
			ENSMUSG00000070780	ENSG00000163694	Rbm47
			ENSMUSG00000071662	ENSG00000168002	Polr2g
			ENSMUSG00000078681	ENSG00000184277	Tm2d3
