# Supplementary material for: DNA–Methylome Analysis of Mouse Intestinal Adenoma Identifies a Tumour-Specific Signature That Is Partly Conserved in Human Colon Cancer
Source: PLoS Genet. 2013 Feb 7;9(2):e1003250. doi: 10.1371/journal.pgen.1003250 (PMC3567140; doi:10.1371/journal.pgen.1003250)
Supplement: Table S9 — Reaction conditions and primer sequences for MeDIP validation experiments. (XLS) [file pgen.1003250.s017.xls]

## Sheet: oligos_MeDIP_validation
Supplementary Table S9: Reaction conditions and primer sequences for MeDIP validation experiments.
a) Oligos used for MeDIP enrichment control
Region		reference		forward oligo	reverse oligo
Xist	methylated control	Weber et al., 2005, Nat Genet 37: 853–862.		CGCGGATCAGTTAAAGGCGT	AACCACGGAAGAACCGCAC
Csa	CpG free control region			TGGTTGGCATTTTATCCCTAGAAC	GCAACATGGCAACTGGAAACA
b) Reaction conditions and oligonucleotide sequences of the SNUPE reaction for the SIRPH analysis.
Region (gene)	Position of the analyzed CpG inside the amplicon [bp]		Sequence		Acetonitrile Gradient
Auh	115		tagttgtgtagtgtt		15 min: 4% - 7.5%
	316		agataggtaagga		15 min: 4% - 7.5%
Cela1/Ela1	265		ttggttatgttgg		8 min: 6% - 7.5%
Dusp6	144		tagtttttgtgataat		15 min: 5.25% - 7.75%
	319		ttgtgtgtggttt		15 min: 5.25% - 7.75%
Eps8	131		tgattttagaagttgt		8 min: 5.5% - 7%
	220		tatttgttgggtg		8 min: 5.5% - 7%
Fer1l4	88		gagtaggtggttag		15 min: 4.5% - 7.25%
	236		gatgtttagtggttag		15 min: 4.5% - 7.25%
Fos	117		ttttaagttgtgt		8 min: 5.75% - 7.25%
	320		gaggattttatttgtt		8 min: 6.25% - 7.75%
Gata4_1	132		tttggaatagagtt		15 min: 5.25% - 8%
	238		gatgttggatttaatt		15 min: 5.25% - 8%
Gata4_2	116		attgggtttttgg		8 min: 5.5% - 7%
	285		tgggagtattttgggt		8 min: 5.5% - 7%
Irx2;D4300	143		gttgggttttagt		8 min: 5.5% - 7%
	240		gatagtattaggttag		8 min: 5.75% - 7.25%
Irx2_1	105		gtagtggtaaggg		8 min: 4.25% - 6%
Irx2_2	132		gtatttttgttgagtt		8 min: 6.5% - 8%
Nr.13_1	95		ggtggttagttttag		8 min: 5.75% - 7%
Nr.13_2	178		gtttaagatgtttagt		15 min: 5% - 8%
	315		tttgggttgtagt		15 min: 5% - 8%
Onecut3_1	74		tggttgggaggtt		8 min: 4.75% - 6.5%
Onecut3_2	44		ttattgttatagg		8 min: 5.5% - 8.25%
	204		tttttgaaattttaga		8 min: 5.5% - 8.25%
Pla2g2a;Pla2g5	138		ggggaggagattgt		8 min: 6% - 7.5%
	273		gattgagtttttaggag		8 min: 6% - 7.5%
Plcd3_1	73		gtggtataaggag		8 min: 4.5% - 6.5%
Plcd3_2	142		gagggttattagt		8 min: 4.5% - 6.5%
	285		aggattggttaagttg		8 min: 5.75% - 7.25%
Ttc7b/AK046740	169		gtatttaggaatttga		15 min: 7.75% - 7.75%
	255		gagtgagtttgat		15 min: 7.75% - 7.75%
Ush1g_region1; Otop2	123		gttatatggagtg		15 min: 5% - 8.25%
	345		gtttagtattttgagt		15 min: 5% - 8.25%
Ush1g_region2; Otop2	83		tgatgtgatgtttgtg		15 min: 4.25% - 7.5%
	336		gatggggtaggta		15 min: 4.25% - 7.5%
Wipf1	98		ggaattatatgag		15 min: 4.5% - 8%
	286		aatttattgtgtgatt		15 min: 4.5% - 8%
Zbtb7c	53		taggtaatagaat		15 min: 4.75% - 8.25%
	220		tgtttggagttttatt		15 min: 4.75% - 8.25%
Zfp503_1	73		ttagttatttggt		8 min: 5.5% - 7%
Zfp503_2	132		ttagggattttgg		15 min: 5% - 7.75%
	170		attgggatttagtagt		15 min: 5% - 7.75%
SNuPE reactions were performed starting with 2 min denaturation at 96° C followed by 50 cycles of
96° C for 20 sec, 50 °C for 30 sec, 60° C for 2 min. Products are loaded directly onto the
DNASepTM column (Transgenomic) and separated applying the respective acetonitril gradient.
c) Primer sequences and annealing temperatures generating amplicons for 454 GS-FLX sequencing and SIRPH analysis (underlined in grey).
Region (gene)	AT	amplicon size (bp)	amplicon size + adapter sequences	Sequence forward primer (5´-3´)	Sequence reverse primer (5´-3´)
Auh	54°C	404	474	aaggttttagatatagttgaaagttgg	caacacaaactacctataatcctatcc
Cd133	54°C	393	463	ttgtagagtttaattttttgtatttagtt	atatccctatactatcaaaaacaaaca
Cela1/Ela1	54°C	373	443	gaaggttgttaattttttattatgtttgt	tcctaaatttaaattcttaaaacccata
Dusp6	54°C	353	423	tttatgtagaagtttaatttgtttatgaa	taacacaaacaactaataacacttttaac
Eps8	54°C	407	477	caacacaaactacctataatcctatcc	aaaaactacaacacccctctata
Fer1l4	54°C	355	425	tgtgttgggtgaggattttaag	caaccccatctcactataaataaca
Fos	54°C	351	421	ggttatagagttggagtttttgtgtat	ccttaaaacccacaacctaatatattt
Gata4_1	54°C	365	435	ggtgtgtagtaggtagaaagtaaggat	aaactatcaccaaaaatcaaaaca
Gata4_2	54°C	373	443	gtttgggatttagtagggtagt	attaaaatatcttccaaaattaacc
IAP	53°C	265	335	ttgatagttgtgttttaagtggtaaataaa	aaaacaccacaaaccaaaatcttctac
Irx2; D4300	54°C	416	486	tgttgaaatgtttttgtattattgt	caaaccatattactataatcctcaca
Irx2_1	54°C	389	459	aggtataggatggtatagagatttttg	aacaatttttccccatctaactc
Irx2_2	54°C	237	307	tagagtgtaaggataagtttga	accacaacttaaatttactaac
Lemd3	54°C	409	479	gagtaggttttgttagagtaaatgagag	aaaaaaaacaattacaacaataaacttac
Line1	56°C	282	352	taggaaattagtttgaataggtgagaggt	tcaaacactatattactttaacaattccca
Lrp4_1	54°C	377	447	tgtaggaaggattggtagtttttg	ttcctctacccaatacaacacc
Mlh1	54°C	290	360	gggatagagattttaggaattga	accaattttctatcatctctttaataa
Myo10	54°C	327	397	ggaaagtttttaagtgttggttgttt	ccctacaatttcttccacttatcaa
Nr.13_1	54°C	249	319	gatagtagtaggaggaagaagagt	tctacaacatcaaaaataaaataa
Nr.13_2	54°C	348	418	taggattattttatttttgatgttgta	ctacttctacattcacctacaccc
Onecut3_1	54°C	238	308	ggtgattaatattttaggtagtgttg	aatcctatttctctatataatttttcaat
Onecut3_2	54°C	248	318	attttttagggaaagtagttttgag	aaaaccctacaaactctctttca
Osm	54°C	371	441	tttggtatttggttttttttgtttgtgat	aaaatcaaaaacctaatcacacacaaaaa
Pla2g10	54°C	399	469	attatgtttttttagtatgaaaagtaggt	ctataaaacaatcacaattaacactct
Pla2g2a; Pla2g5	54°C	340	410	taattgttatagggatgggagggtagt	cccttatcccttcctaacttcataaaa
Plac8	54°C	322	392	gggtttagggttagtttgtattgtattt	tccaacttcctctaaaaaaaatcttaaa
Plcd3_1	54°C	243	313	ggatgaggatgtttaagttatg	aaactataatcaaaacaaaatcaaa
Plcd3_2	54°C	350	420	ttaagtatatatgtgggtgtgggttag	cctcccaaccaaacaaaatatta
Sdc1	54°C	412	482	ttagattgaaaaataaattaggttgg	aataaaaatcaatctcaaacaaaac
Slc25a28	54°C	305	375	ggatggggtagatgagaagttataat	cacaaaaaaactcaataccattaacaat
Socs3	54°C	361	431	tatttagtgtgaggggggtagtttt	aataaatccaaacaactaaatcactttct
Tmepai_1	54°C	344	414	agtttgtgtttgatattgtttgaattt	ctcctaaaaacacctctttccttc
Ttc7b/AK046740	54°C	354	424	ggttagttgtttaaagatagattgatat	acacccttacaacaaataaattac
Ush1g_region1; Otop2	54°C	389	459	agtttttaatggttatttgtattg	aataaaacaactaactacccaac
Ush1g_region2; Otop2	54°C	373	443	gtatttttaaggtttttgagga	tccaaactaaaaaaactatacaac
Vdr	54°C	463	533	atggttaaagttttaagtttttggttttt	ttaactcctttccctataacaacttctc
Wipf1	54°C	338	408	gaagagaagttgtagattgggttttt	acctattatcctattctaacctcacacc
Zbtb7c	54°C	338	408	gagtttgttgataatggagtagtgt	tcatctatacccataactattctaatcat
Zfp503_1	54°C	314	384	ttttattagtgatgatagttagtttgtg	attaacaaacacccaattacaaata
Zfp503_2	54°C	338	408	tttttttagggatagataaattgtt	ctctttccaaattcctctaaac
PCRs on bisulfite-treated DNA were performed starting with a 5 min initial denaturation at 95° C followed by 45 cycles of 95° C for 1 min, AT° C for 1 min, 72° C for 1 min, and a 5 min final extension step at 72° C. For the amplicons ACBD5, ERBB4 and TGFBI 1.25M betaine was used to increase amplification efficiency. AT = annealing temperature (°C). Regions used for SIRPH validation of MeDIP-seq d…
