# Supplementary material for: DNA–Methylome Analysis of Mouse Intestinal Adenoma Identifies a Tumour-Specific Signature That Is Partly Conserved in Human Colon Cancer
Source: PLoS Genet. 2013 Feb 7;9(2):e1003250. doi: 10.1371/journal.pgen.1003250 (PMC3567140; doi:10.1371/journal.pgen.1003250)
Supplement: Table S10 — Oligonucleotide sequences used for qPCR. (XLS) [file pgen.1003250.s018.xls]

## Sheet: Sheet1
Supplementary Table S10: Oligonucleotide sequences used for qPCR
a) oligonucleotide sequences used for gene expression validation
gene name	Oligo_ID	forward	reverse
Gata4	C0057_Gata4_both_variants	TCTCACTATGGGCACAGCAG	CAGACAGCACTGGATGGATG
Gata4	C0058_Gata4_short	TCTGGGAAACTGGAGCTG	CAGCGAAGAATGACAAAGAGG
Ush1g	C0060_Ush1g	ATGGCAACCTGGAGTCTCTG	AGATGCAAGGGTGTGTTTCC
Otop2	C0068_Otop2	CTTACCGGGATGCTCATGCT	AGGGTGCAGATTCCAAACAG
Otop3	C0069_Otop3	AGCCACCTCAACTGGAAACGCA	TATGCCGAAGGCGGGCATCA
C630004H02Rik	C0071_C630004H02Rik	TCCAGAGAGTGGCAGCACCA	AGCCCACAGGGTCATAGGCACA
Onecut3	C0061_Onecut3	TCCGCAGGATGTGGAAGT	CCTCTCCTTCTGCTGATCCT
Pla2g2a	C0065_Pla2g2a	AAGAAACCATACCACCATCCA	CAATGTTCCCTTGGACCTGT
Pla2g5	C0095_Pla2g5	GGGAACAGGCGCTGAGACCA	GCAGGCACACTGCAAGCCAG
Zfp503	C0080_Zfp503	TGAAGATGCTGACGGCACGGA	TGTTTGAGCCAGCAGCGCCA
Plcd3	C0082_Plcd3	AGATGTGATCCAGGCTGTGCGT	TGTTCCAGCCCGCAGTGGTT
Cela1	C0083_Ela1	GCTGAAGCCCGGAGGAACTCTT	CCACACAGTGAGCAGCGGTCAT
Vdr	C0119_Vdr	ACATTATCGCCATCCTGCTC	TTACGTCTGCACGAATTGGA
Dnmt3b	C0114_Dnmt3b	ACCTCCAAGCGACAGGCCAT	CCAGAGCCACCAGTTTGTCAGCA
Notum	C0070_Notum	TGGGCCGAGAACTGCGTGGT	rACGTCCGTCCAATAGCTCCGT
Wif1	C0072_Wif1	TGGCACGGCAGACACTGCAA	AGTGAAGGCGTGTGTCGCTC
Slc16a3	C0093_Slc16a3	GCTGGAGGCCGTGGCTGTG	GCAGCAGCACAAGGGAGGAGG
Fzd10	C0094_Fzd10	TTCGCTGTGGTCTGGCTGGC	ACCTGAAGCGCGATGGGTCG
BC018465	C0097_BC018465	TGCCCAACATCAAGGGCGTCT	GGGCAGGGACAGGGACAGGG
Mmp14	C0098_Mmp14	CTCGCCTCCCTCGGCTGGG	GGGTGAGCGTTGTGTGTGGGT
Gkn3	C0102_1190003MRik	TGCCGTTGCATTCGCTGGAGA	TAGTGTTCGTCAGCGCCAGAGC
Jag2	C0104_Jag2	GGCAAAGAATGCAAAGAAGCCGT	AACTTGCCCTGCCAGCCGTA
T	C0106_T	TGCTCATCGGAACAGCTCTCCA	GCACTCCGAGGCTAGACCAGTT
Lef1	C0107_Lef1	ATCCCGAAGAGGAGGGCGACTT	TGTCGTGGTAGGGCTCCTGAGA
Lrp5	C0108_Lrp5	TGTGGACCTGCGGTTACGCT	TGCACCGGAACTGATTGGGCA
Wnt5a	C0109_Wnt5a	AGGGTTCCTATGAGAGCGCACG	GCTACAGGAGCCAGACACTCCA
Wnt6	C0110_Wnt6	ACTGCACAACAACGAGGCG	CAGAGCGCAGGAACCCGAA
Tcf4	C0112_Tcf4	TTCCTCCAAGCCAGCAGCCA	ATTGCCCAGCATCCCTCCGT
Col18a1	C0116_Col18a1	GCTGGCTCATCTTTGTGGCCGA	ACCTCATTGCCCGTGCCTCT
Clu	C0121_Clu	CAGCTGGCTAACCTCACACA	AACAGCTTCACCACCACCTC
Plat	C0122_Plat	CAGCAGGCCCTGTATTTCTC	CTCCACGTGCCTCTGTAGGT
Plat	C0123_Plat-long	GGTGCTGATCAGTTCCTGCT	ATGTTCTGCCCAAGACCACT
Prox1	C0129_Prox1	CGCAGAAGGACTCTCTTTGTC	TGATTGGGTGATAGCCCTTC
Dkk3	C0137_Dkk3	CCAGGTACTGCCAGTTCTCC	CACACAGCTGGTCTCCACAG
Hif1a	C0138_Hif1a	TCAAGTCAGCAACGTGGAAG	AATCAGCACCAAGCACGTC
Smad3	C0105_Smad3	ACTTCCCTGCTGGCATTGAGCC	TGGAGAACCTGCGTCCATGCTG
Dab1	C0074_Dab1	GGGTCCGGTACAAAGCCAAGC	TGGAACGTGCGCCAGCAACA
Car3	C0078_Car3	TGGCATCGCTGTGGTTGGCAT	GGGCCTCCTTGCCCTTCGTC
Fgf15	C0079_Fgf15	GCGGACGGCAAGATATACGGGC	TGGGCTTGGCCTGGATGAAGA
Oasl2	C0086_Oasl2	TGAAGAACCTCCTCCGGTTGGTG	GGGCAACACTGCACCTCTTCCA
Cyp2e1	C0088_Cyp2e1	TCCTGCATGGCTACAAGGCTGTC	CACGTCCTTCCATGTGGGTCCAT
Igtp	C0089_Igtp	TGACCGTCCTGAGCCTGGATTG	TGTGGGCCTGAACTCTGTGGGT
Barx2	C0090_Barx2	TACTCTGTGTGCCCGTCGCT	AGGTGGGAGATGACTGTGGGCT
Cyp2c55	C0092_Cyp2c55	AGCTCTGGATGACCTTGGAGAGG	AGCGCCGAAGCTCCTTCCATTT
Nkd2	C0100_Nkd2	TGCGAGTGCCCTACTGTGTGGA	TGTTCTTGCCTGGCCTGCTC
Ido1	C0101_Ido1	TGAGAACGGGCAGCTTCGAGA	TGTGCCAGGCGCTGTAACCT
Clca3	C0103_Clca3	TGCTTTCGCAGCACTCTCCTCA	CACCGAGCTGTCCACGATCACT
Stat1	C0117_Stat1	TGCTCAAGGACCAGCAGCCA	CCACGGCATGGAAGTCAGGTT
H2-Ab1	C0132_H2-Ab1	CGGTGTGCAGACACAACTAC	GTCCTGGACAGGGAGATGAC
Cnnm4	C0136_Cnnm4	CTATGGAACCATGGCACTCTC	TGGATGTCAAGTCTGTGTTGC
Sumo3	C0075_Sumo3	GCGCAACCATGTCGGAAGAGA	CCCGCCACTTTCAGGTTGATGT
Actb	C0076_Actb	CTGTCGAGTCGCGTCCACC	ACATGCCGGAGCCGTTGTCG
Cst3	C0118_Cst3	TCGCTGTGAGCGAGTACAAC	TAGTTCACTCCAGCCACGAG
Tmed10	C0077_Tmed10	GCGGGAAGAGGAGATGAGGGACA	AGAAGCGACGCAGGTAGAAGACC
Zbtb33	C0134_Zbtb33/Kaiso	GTCCCGGAGCTCTACCAAG	CACGCTGTTCATTCAAGGAG
b) oligonucleotide sequences used to test for H3K27me3 enrichment after ChIP
gene name	forward	reverse
Dusp6	CCCTCCAACCAGAACGTCTA	GAACTGAAGGAATGGGGACA
Fos1	GAAACACGTCTTCCCTCGAA	CACAGCCTGGTGTGTTTCAC
Ush1g	AAGGCCTTGTCCTTCAGCTT	ACGCTATCTGGATTCCATCG
Gata4	CTGGTCTCGAACACCCTGAG	GTAGCAGGCAGAAAGCAAGG
Irx2	GGCCTATCCATACCAGCTCA	TACGGGTTCTTTCGGTGTTC
Onecut3	GAGCCCTGTTGCTAGTGAGG	GCACACTACCCGAGGAGAAC
Plcd3	CTGGAGTGGGGACAGTGTTT	ATGTTCTGAAATGGGGGATG
Vdr	GACTCGCAACAACTGACCAA	GCTATGATGGGATGCCTTGT
Cd133	GGTTACTGTTGGGGTGGTTG	CTGTGAACCAGGACCTGTGA
